# Supplementary material for: Predictable NHEJ Insertion and Assessment of HDR Editing Strategies in Plants
Source: Front Genome Ed. 2022 Mar 16;4:825236. doi: 10.3389/fgeed.2022.825236 (PMC9037586; doi:10.3389/fgeed.2022.825236)
Supplement: Supplementary file 1 [file Table2.XLSX]

## Sheet: Plate1-A1_Canonical gRNA
TargetSequence	Reads	AvgQScore	Type	Pct	IndelLength	TargetAA	ReferenceAA	WideTargetSeq	WideReference	TargetLeftFlank	TargetRightFlank
ATTGATCCGCATTGAGAACCTCCCGGTGAAGGTGATGGTGTTGAACAACCAACATTTGGGTATGGTTGTGCAATGGGAGGATAGGTTTTACAAGGCAAATAGGGCGCATACATACTTGGGCAACCCAGAATGTGAGAGCGAGATATATCCAGATTTTGTGACTATTGCTAAAGGGTTCAATATTCCTGCAGTCCGTGTAACA	15335	35	WT	31.69	0	IDPH*	IDPH*	ATTGATCCGCATTGAGAACCTCCCGGTGAAGGTGATGGTGTTGAACAACCAACATTTGGGTATGGTTGTGCAATGGGAGGATAGGTTTTACAAGGCAAATAGGGCGCATACATACTTGGGCAACCCAGAATGTGAGAGCGAGATATATCCAGATTTTGTGACTATTGCTAAAGGGTTCAATATTCCTGCAGTCCGTGTAACA	ATTGATCCGCATTGAGAACCTCCCGGTGAAGGTGATGGTGTTGAACAACCAACATTTGGGTATGGTTGTGCAATGGGAGGATAGGTTTTACAAGGCAAATAGGGCGCATACATACTTGGGCAACCCAGAATGTGAGAGCGAGATATATCCAGATTTTGTGACTATTGCTAAAGGGTTCAATATTCCTGCAGTCCGTGTAACA
ATTGATCCGCATTGAGAACCTCCCGGTGAAGGTGATGGTGTTGAACAACCAACATTTGGGTATGGTTGTGCAATtGGGAGGATAGGTTTTACAAGGCAAATAGGGCGCATACATACTTGGGCAACCCAGAATGTGAGAGCGAGATATATCCAGATTTTGTGACTATTGCTAAAGGGTTCAATATTCCTGCAGTCCGTGTAACA	8565	35	Insertion	17.7	1	IDPH*	IDPH*	ATTGATCCGCATTGAGAACCTCCCGGTGAAGGTGATGGTGTTGAACAACCAACATTTGGGTATGGTTGTGCAATTGGGAGGATAGGTTTTACAAGGCAAATAGGGCGCATACATACTTGGGCAACCCAGAATGTGAGAGCGAGATATATCCAGATTTTGTGACTATTGCTAAAGGGTTCAATATTCCTGCAGTCCGTGTAACA	ATTGATCCGCATTGAGAACCTCCCGGTGAAGGTGATGGTGTTGAACAACCAACATTTGGGTATGGTTGTGCAATGGGAGGATAGGTTTTACAAGGCAAATAGGGCGCATACATACTTGGGCAACCCAGAATGTGAGAGCGAGATATATCCAGATTTTGTGACTATTGCTAAAGGGTTCAATATTCCTGCAGTCCGTGTAACA
ATTGATCCGCATTGAGAACCTCCCGGTGAAGGTGATGGTGTTGAACAACCAACATTTGGGTATGGTTGTGC--GGGGAGGATAGGTTTTACAAGGCAAATAGGGCGCATACATACTTGGGCAACCCAGAATGTGAGAGCGAGATATATCCAGATTTTGTGACTATTGCTAAAGGGTTCAATATTCCTGCAGTCCGTGTAACA	3161	35	Deletion	6.53	-2	IDPH*	IDPH*	ATTGATCCGCATTGAGAACCTCCCGGTGAAGGTGATGGTGTTGAACAACCAACATTTGGGTATGGTTGTGC--GGGGAGGATAGGTTTTACAAGGCAAATAGGGCGCATACATACTTGGGCAACCCAGAATGTGAGAGCGAGATATATCCAGATTTTGTGACTATTGCTAAAGGGTTCAATATTCCTGCAGTCCGTGTAACA	ATTGATCCGCATTGAGAACCTCCCGGTGAAGGTGATGGTGTTGAACAACCAACATTTGGGTATGGTTGTGCAATGGGAGGATAGGTTTTACAAGGCAAATAGGGCGCATACATACTTGGGCAACCCAGAATGTGAGAGCGAGATATATCCAGATTTTGTGACTATTGCTAAAGGGTTCAATATTCCTGCAGTCCGTGTAACA
ATTGATCCGCATTGAGAACCTCCCGGTGAAGGTGATGGTGTTGAACAACCAACATTTGGGTATGGTTG-----TGGGAGGATAGGTTTTACAAGGCAAATAGGGCGCATACATACTTGGGCAACCCAGAATGTGAGAGCGAGATATATCCAGATTTTGTGACTATTGCTAAAGGGTTCAATATTCCTGCAGTCCGTGTAACA	3068	35	Deletion	6.34	-5	IDPH*	IDPH*	ATTGATCCGCATTGAGAACCTCCCGGTGAAGGTGATGGTGTTGAACAACCAACATTTGGGTATGGTTG-----TGGGAGGATAGGTTTTACAAGGCAAATAGGGCGCATACATACTTGGGCAACCCAGAATGTGAGAGCGAGATATATCCAGATTTTGTGACTATTGCTAAAGGGTTCAATATTCCTGCAGTCCGTGTAACA	ATTGATCCGCATTGAGAACCTCCCGGTGAAGGTGATGGTGTTGAACAACCAACATTTGGGTATGGTTGTGCAATGGGAGGATAGGTTTTACAAGGCAAATAGGGCGCATACATACTTGGGCAACCCAGAATGTGAGAGCGAGATATATCCAGATTTTGTGACTATTGCTAAAGGGTTCAATATTCCTGCAGTCCGTGTAACA
ATTGATCCGCATTGAGAACCTCCCGGTGAAGGTGATGGTGTTGAACAACCAACATTTGGGTATGGTTGTGC--TGGGAGGATAGGTTTTACAAGGCAAATAGGGCGCATACATACTTGGGCAACCCAGAATGTGAGAGCGAGATATATCCAGATTTTGTGACTATTGCTAAAGGGTTCAATATTCCTGCAGTCCGTGTAACA	2750	35	Deletion	5.68	-2	IDPH*	IDPH*	ATTGATCCGCATTGAGAACCTCCCGGTGAAGGTGATGGTGTTGAACAACCAACATTTGGGTATGGTTGTGC--TGGGAGGATAGGTTTTACAAGGCAAATAGGGCGCATACATACTTGGGCAACCCAGAATGTGAGAGCGAGATATATCCAGATTTTGTGACTATTGCTAAAGGGTTCAATATTCCTGCAGTCCGTGTAACA	ATTGATCCGCATTGAGAACCTCCCGGTGAAGGTGATGGTGTTGAACAACCAACATTTGGGTATGGTTGTGCAATGGGAGGATAGGTTTTACAAGGCAAATAGGGCGCATACATACTTGGGCAACCCAGAATGTGAGAGCGAGATATATCCAGATTTTGTGACTATTGCTAAAGGGTTCAATATTCCTGCAGTCCGTGTAACA
ATTGATCCGCATTGAGAACCTCCCGGTGAAGGTGATGGTGTTGAACAACCAACATTTGGGTATGGTTGTGCA--GGGAGGATAGGTTTTACAAGGCAAATAGGGCGCATACATACTTGGGCAACCCAGAATGTGAGAGCGAGATATATCCAGATTTTGTGACTATTGCTAAAGGGTTCAATATTCCTGCAGTCCGTGTAACA	2722	35	Deletion	5.63	-2	IDPH*	IDPH*	ATTGATCCGCATTGAGAACCTCCCGGTGAAGGTGATGGTGTTGAACAACCAACATTTGGGTATGGTTGTGCA--GGGAGGATAGGTTTTACAAGGCAAATAGGGCGCATACATACTTGGGCAACCCAGAATGTGAGAGCGAGATATATCCAGATTTTGTGACTATTGCTAAAGGGTTCAATATTCCTGCAGTCCGTGTAACA	ATTGATCCGCATTGAGAACCTCCCGGTGAAGGTGATGGTGTTGAACAACCAACATTTGGGTATGGTTGTGCAATGGGAGGATAGGTTTTACAAGGCAAATAGGGCGCATACATACTTGGGCAACCCAGAATGTGAGAGCGAGATATATCCAGATTTTGTGACTATTGCTAAAGGGTTCAATATTCCTGCAGTCCGTGTAACA
ATTGATCCGCATTGAGAACCTCCCGGTGAAGGTGATGGTGTTGAACAACCAACATTTGGGTATGGT-------TGGGAGGATAGGTTTTACAAGGCAAATAGGGCGCATACATACTTGGGCAACCCAGAATGTGAGAGCGAGATATATCCAGATTTTGTGACTATTGCTAAAGGGTTCAATATTCCTGCAGTCCGTGTAACA	615	35	Deletion	1.27	-7	IDPH*	IDPH*	ATTGATCCGCATTGAGAACCTCCCGGTGAAGGTGATGGTGTTGAACAACCAACATTTGGGTATGGT-------TGGGAGGATAGGTTTTACAAGGCAAATAGGGCGCATACATACTTGGGCAACCCAGAATGTGAGAGCGAGATATATCCAGATTTTGTGACTATTGCTAAAGGGTTCAATATTCCTGCAGTCCGTGTAACA	ATTGATCCGCATTGAGAACCTCCCGGTGAAGGTGATGGTGTTGAACAACCAACATTTGGGTATGGTTGTGCAATGGGAGGATAGGTTTTACAAGGCAAATAGGGCGCATACATACTTGGGCAACCCAGAATGTGAGAGCGAGATATATCCAGATTTTGTGACTATTGCTAAAGGGTTCAATATTCCTGCAGTCCGTGTAACA
ATTGATCCGCATTGAGAACCTCCCGGTGAAGGTGATGGTGTTGAACAACCAACATTTGGGTATGGTTGTGCAATGGGAGGATAGGTTTTACAAGGCAAATAGGGCGCATACATACTTGGGCAACCCAGAATGTGAGAGCGAGATATATCCAGATTTTGTGACTATTGCTAAAGGGTTCAATATTCCTGCAGTCCGTG-AACA	566	35	Deletion	1.17	-1	IDPH*	IDPH*	ATTGATCCGCATTGAGAACCTCCCGGTGAAGGTGATGGTGTTGAACAACCAACATTTGGGTATGGTTGTGCAATGGGAGGATAGGTTTTACAAGGCAAATAGGGCGCATACATACTTGGGCAACCCAGAATGTGAGAGCGAGATATATCCAGATTTTGTGACTATTGCTAAAGGGTTCAATATTCCTGCAGTCCGTG-AACA	ATTGATCCGCATTGAGAACCTCCCGGTGAAGGTGATGGTGTTGAACAACCAACATTTGGGTATGGTTGTGCAATGGGAGGATAGGTTTTACAAGGCAAATAGGGCGCATACATACTTGGGCAACCCAGAATGTGAGAGCGAGATATATCCAGATTTTGTGACTATTGCTAAAGGGTTCAATATTCCTGCAGTCCGTGTAACA
ATTGATCCGCATTGAGAACCTCCCGGTGAAGGTGATGGTGTTGAACAACCAACATTTGGGTATGGTTGTGC---GGGAGGATAGGTTTTACAAGGCAAATAGGGCGCATACATACTTGGGCAACCCAGAATGTGAGAGCGAGATATATCCAGATTTTGTGACTATTGCTAAAGGGTTCAATATTCCTGCAGTCCGTGTAACA	530	35	Deletion	1.1	-3	IDPH*	IDPH*	ATTGATCCGCATTGAGAACCTCCCGGTGAAGGTGATGGTGTTGAACAACCAACATTTGGGTATGGTTGTGC---GGGAGGATAGGTTTTACAAGGCAAATAGGGCGCATACATACTTGGGCAACCCAGAATGTGAGAGCGAGATATATCCAGATTTTGTGACTATTGCTAAAGGGTTCAATATTCCTGCAGTCCGTGTAACA	ATTGATCCGCATTGAGAACCTCCCGGTGAAGGTGATGGTGTTGAACAACCAACATTTGGGTATGGTTGTGCAATGGGAGGATAGGTTTTACAAGGCAAATAGGGCGCATACATACTTGGGCAACCCAGAATGTGAGAGCGAGATATATCCAGATTTTGTGACTATTGCTAAAGGGTTCAATATTCCTGCAGTCCGTGTAACA
ATTGATCCGCATTGAGAACCTCCCGGTGAAGGTGATGGTGTTGAACAACCAACATTTGGGTATGGTTGTGCAaATGGGAGGATAGGTTTTACAAGGCAAATAGGGCGCATACATACTTGGGCAACCCAGAATGTGAGAGCGAGATATATCCAGATTTTGTGACTATTGCTAAAGGGTTCAATATTCCTGCAGTCCGTGTAACA	352	35	Insertion	0.73	1	IDPH*	IDPH*	ATTGATCCGCATTGAGAACCTCCCGGTGAAGGTGATGGTGTTGAACAACCAACATTTGGGTATGGTTGTGCAAATGGGAGGATAGGTTTTACAAGGCAAATAGGGCGCATACATACTTGGGCAACCCAGAATGTGAGAGCGAGATATATCCAGATTTTGTGACTATTGCTAAAGGGTTCAATATTCCTGCAGTCCGTGTAACA	ATTGATCCGCATTGAGAACCTCCCGGTGAAGGTGATGGTGTTGAACAACCAACATTTGGGTATGGTTGTGCAATGGGAGGATAGGTTTTACAAGGCAAATAGGGCGCATACATACTTGGGCAACCCAGAATGTGAGAGCGAGATATATCCAGATTTTGTGACTATTGCTAAAGGGTTCAATATTCCTGCAGTCCGTGTAACA
ATTGATCCGCATTGAGAACCTCCCGGTGAAGGTGATGGTGTTGAACAACCAACATTTGGGTATGGTTGTGCAATtGGGAGGATAGGTTTTACAAGGCAAATAGGGCGCATACATACTTGGGCAACCCAGAATGTGAGAGCGAGATATATCCAGATTTTGTGACTATTGCTAAAGGGTTCAATATTCCTGCAGTCCGTG-AACA	317	35	Insertion and Deletion	0.66	0	IDPH*	IDPH*	ATTGATCCGCATTGAGAACCTCCCGGTGAAGGTGATGGTGTTGAACAACCAACATTTGGGTATGGTTGTGCAATTGGGAGGATAGGTTTTACAAGGCAAATAGGGCGCATACATACTTGGGCAACCCAGAATGTGAGAGCGAGATATATCCAGATTTTGTGACTATTGCTAAAGGGTTCAATATTCCTGCAGTCCGTG-AACA	ATTGATCCGCATTGAGAACCTCCCGGTGAAGGTGATGGTGTTGAACAACCAACATTTGGGTATGGTTGTGCAATGGGAGGATAGGTTTTACAAGGCAAATAGGGCGCATACATACTTGGGCAACCCAGAATGTGAGAGCGAGATATATCCAGATTTTGTGACTATTGCTAAAGGGTTCAATATTCCTGCAGTCCGTGTAACA
ATTGATCCGCATTGAGAACCTCCCGGTGAAGGTGATGGTGTTGAACAACCAACATTTGGGTATGGTTGT------GGAGGATAGGTTTTACAAGGCAAATAGGGCGCATACATACTTGGGCAACCCAGAATGTGAGAGCGAGATATATCCAGATTTTGTGACTATTGCTAAAGGGTTCAATATTCCTGCAGTCCGTGTAACA	163	35	Deletion	0.34	-6	IDPH*	IDPH*	ATTGATCCGCATTGAGAACCTCCCGGTGAAGGTGATGGTGTTGAACAACCAACATTTGGGTATGGTTGT------GGAGGATAGGTTTTACAAGGCAAATAGGGCGCATACATACTTGGGCAACCCAGAATGTGAGAGCGAGATATATCCAGATTTTGTGACTATTGCTAAAGGGTTCAATATTCCTGCAGTCCGTGTAACA	ATTGATCCGCATTGAGAACCTCCCGGTGAAGGTGATGGTGTTGAACAACCAACATTTGGGTATGGTTGTGCAATGGGAGGATAGGTTTTACAAGGCAAATAGGGCGCATACATACTTGGGCAACCCAGAATGTGAGAGCGAGATATATCCAGATTTTGTGACTATTGCTAAAGGGTTCAATATTCCTGCAGTCCGTGTAACA
ATTGATCCGCATTGAGAACCTCCCGGTGAAGGTGATGGTGTTGAACAACCAACATTTGGGTATGGTTG-----TGGGAGGATAGGTTTTACAAGGCAAATAGGGCGCATACATACTTGGGCAACCCAGAATGTGAGAGCGAGATATATCCAGATTTTGTGACTATTGCTAAAGGGTTCAATATTCCTGCAGTCCGTG-AACA	137	35	Deletion	0.28	-6	IDPH*	IDPH*	ATTGATCCGCATTGAGAACCTCCCGGTGAAGGTGATGGTGTTGAACAACCAACATTTGGGTATGGTTG-----TGGGAGGATAGGTTTTACAAGGCAAATAGGGCGCATACATACTTGGGCAACCCAGAATGTGAGAGCGAGATATATCCAGATTTTGTGACTATTGCTAAAGGGTTCAATATTCCTGCAGTCCGTG-AACA	ATTGATCCGCATTGAGAACCTCCCGGTGAAGGTGATGGTGTTGAACAACCAACATTTGGGTATGGTTGTGCAATGGGAGGATAGGTTTTACAAGGCAAATAGGGCGCATACATACTTGGGCAACCCAGAATGTGAGAGCGAGATATATCCAGATTTTGTGACTATTGCTAAAGGGTTCAATATTCCTGCAGTCCGTGTAACA
ATTGATCCGCATTGAGAACCTCCCGGTGAAGGTGATGGTGTTGAACAACCAACATTTGGGTATGGTTGTGC--GGGGAGGATAGGTTTTACAAGGCAAATAGGGCGCATACATACTTGGGCAACCCAGAATGTGAGAGCGAGATATATCCAGATTTTGTGACTATTGCTAAAGGGTTCAATATTCCTGCAGTCCGTG-AACA	114	35	Deletion	0.24	-3	IDPH*	IDPH*	ATTGATCCGCATTGAGAACCTCCCGGTGAAGGTGATGGTGTTGAACAACCAACATTTGGGTATGGTTGTGC--GGGGAGGATAGGTTTTACAAGGCAAATAGGGCGCATACATACTTGGGCAACCCAGAATGTGAGAGCGAGATATATCCAGATTTTGTGACTATTGCTAAAGGGTTCAATATTCCTGCAGTCCGTG-AACA	ATTGATCCGCATTGAGAACCTCCCGGTGAAGGTGATGGTGTTGAACAACCAACATTTGGGTATGGTTGTGCAATGGGAGGATAGGTTTTACAAGGCAAATAGGGCGCATACATACTTGGGCAACCCAGAATGTGAGAGCGAGATATATCCAGATTTTGTGACTATTGCTAAAGGGTTCAATATTCCTGCAGTCCGTGTAACA
ATTGATCCGCATTGAGAACCTCCCGGTGAAGGTGATGGTGTTGAACAACCAACATTTGGGTATGGTTGTGC--TGGGAGGATAGGTTTTACAAGGCAAATAGGGCGCATACATACTTGGGCAACCCAGAATGTGAGAGCGAGATATATCCAGATTTTGTGACTATTGCTAAAGGGTTCAATATTCCTGCAGTCCGTG-AACA	112	35	Deletion	0.23	-3	IDPH*	IDPH*	ATTGATCCGCATTGAGAACCTCCCGGTGAAGGTGATGGTGTTGAACAACCAACATTTGGGTATGGTTGTGC--TGGGAGGATAGGTTTTACAAGGCAAATAGGGCGCATACATACTTGGGCAACCCAGAATGTGAGAGCGAGATATATCCAGATTTTGTGACTATTGCTAAAGGGTTCAATATTCCTGCAGTCCGTG-AACA	ATTGATCCGCATTGAGAACCTCCCGGTGAAGGTGATGGTGTTGAACAACCAACATTTGGGTATGGTTGTGCAATGGGAGGATAGGTTTTACAAGGCAAATAGGGCGCATACATACTTGGGCAACCCAGAATGTGAGAGCGAGATATATCCAGATTTTGTGACTATTGCTAAAGGGTTCAATATTCCTGCAGTCCGTGTAACA
ATTGATCCGCATTGAGAACCTCCCGGTGAAGGTGATGGTGTTGAACAACCAACATTTGGGTATGGTTGTGC-ATGGGAGGATAGGTTTTACAAGGCAAATAGGGCGCATACATACTTGGGCAACCCAGAATGTGAGAGCGAGATATATCCAGATTTTGTGACTATTGCTAAAGGGTTCAATATTCCTGCAGTCCGTGTAACA	111	35	Deletion	0.23	-1	IDPH*	IDPH*	ATTGATCCGCATTGAGAACCTCCCGGTGAAGGTGATGGTGTTGAACAACCAACATTTGGGTATGGTTGTGC-ATGGGAGGATAGGTTTTACAAGGCAAATAGGGCGCATACATACTTGGGCAACCCAGAATGTGAGAGCGAGATATATCCAGATTTTGTGACTATTGCTAAAGGGTTCAATATTCCTGCAGTCCGTGTAACA	ATTGATCCGCATTGAGAACCTCCCGGTGAAGGTGATGGTGTTGAACAACCAACATTTGGGTATGGTTGTGCAATGGGAGGATAGGTTTTACAAGGCAAATAGGGCGCATACATACTTGGGCAACCCAGAATGTGAGAGCGAGATATATCCAGATTTTGTGACTATTGCTAAAGGGTTCAATATTCCTGCAGTCCGTGTAACA
ATTGATCCGCATTGAGAACCTCCCGGTGAAGGTGATGGTGTTGAACAACCAACATTTGGGTATGGTTGTGCA--GGGAGGATAGGTTTTACAAGGCAAATAGGGCGCATACATACTTGGGCAACCCAGAATGTGAGAGCGAGATATATCCAGATTTTGTGACTATTGCTAAAGGGTTCAATATTCCTGCAGTCCGTG-AACA	93	35	Deletion	0.19	-3	IDPH*	IDPH*	ATTGATCCGCATTGAGAACCTCCCGGTGAAGGTGATGGTGTTGAACAACCAACATTTGGGTATGGTTGTGCA--GGGAGGATAGGTTTTACAAGGCAAATAGGGCGCATACATACTTGGGCAACCCAGAATGTGAGAGCGAGATATATCCAGATTTTGTGACTATTGCTAAAGGGTTCAATATTCCTGCAGTCCGTG-AACA	ATTGATCCGCATTGAGAACCTCCCGGTGAAGGTGATGGTGTTGAACAACCAACATTTGGGTATGGTTGTGCAATGGGAGGATAGGTTTTACAAGGCAAATAGGGCGCATACATACTTGGGCAACCCAGAATGTGAGAGCGAGATATATCCAGATTTTGTGACTATTGCTAAAGGGTTCAATATTCCTGCAGTCCGTGTAACA
ATTGATCCGCATTGAGAACCTCCCGGTGAAGGTGATGGTGTTGAACAACCAACATTTGGGTATGGTTGTGCAA-GGGAGGATAGGTTTTACAAGGCAAATAGGGCGCATACATACTTGGGCAACCCAGAATGTGAGAGCGAGATATATCCAGATTTTGTGACTATTGCTAAAGGGTTCAATATTCCTGCAGTCCGTGTAACA	91	35	Deletion	0.19	-1	IDPH*	IDPH*	ATTGATCCGCATTGAGAACCTCCCGGTGAAGGTGATGGTGTTGAACAACCAACATTTGGGTATGGTTGTGCAA-GGGAGGATAGGTTTTACAAGGCAAATAGGGCGCATACATACTTGGGCAACCCAGAATGTGAGAGCGAGATATATCCAGATTTTGTGACTATTGCTAAAGGGTTCAATATTCCTGCAGTCCGTGTAACA	ATTGATCCGCATTGAGAACCTCCCGGTGAAGGTGATGGTGTTGAACAACCAACATTTGGGTATGGTTGTGCAATGGGAGGATAGGTTTTACAAGGCAAATAGGGCGCATACATACTTGGGCAACCCAGAATGTGAGAGCGAGATATATCCAGATTTTGTGACTATTGCTAAAGGGTTCAATATTCCTGCAGTCCGTGTAACA
ATTGATCCGCATTGAGAACCTCCCGGTGAAGGTGATGGTGTTGAACAACCAACATTTGGGTAT--------------------GGTTTTACAAGGCAAATAGGGCGCATACATACTTGGGCAACCCAGAATGTGAGAGCGAGATATATCCAGATTTTGTGACTATTGCTAAAGGGTTCAATATTCCTGCAGTCCGTGTAACA	71	35	Deletion	0.15	-20	IDPH*	IDPH*	ATTGATCCGCATTGAGAACCTCCCGGTGAAGGTGATGGTGTTGAACAACCAACATTTGGGTAT--------------------GGTTTTACAAGGCAAATAGGGCGCATACATACTTGGGCAACCCAGAATGTGAGAGCGAGATATATCCAGATTTTGTGACTATTGCTAAAGGGTTCAATATTCCTGCAGTCCGTGTAACA	ATTGATCCGCATTGAGAACCTCCCGGTGAAGGTGATGGTGTTGAACAACCAACATTTGGGTATGGTTGTGCAATGGGAGGATAGGTTTTACAAGGCAAATAGGGCGCATACATACTTGGGCAACCCAGAATGTGAGAGCGAGATATATCCAGATTTTGTGACTATTGCTAAAGGGTTCAATATTCCTGCAGTCCGTGTAACA
ATTGATCCGCATTGAGAACCTCCCGGTGAAGGTGATGGTGTTGAACAACCAACATTTGGGTATGGTTGTG----GGGAGGATAGGTTTTACAAGGCAAATAGGGCGCATACATACTTGGGCAACCCAGAATGTGAGAGCGAGATATATCCAGATTTTGTGACTATTGCTAAAGGGTTCAATATTCCTGCAGTCCGTGTAACA	59	35	Deletion	0.12	-4	IDPH*	IDPH*	ATTGATCCGCATTGAGAACCTCCCGGTGAAGGTGATGGTGTTGAACAACCAACATTTGGGTATGGTTGTG----GGGAGGATAGGTTTTACAAGGCAAATAGGGCGCATACATACTTGGGCAACCCAGAATGTGAGAGCGAGATATATCCAGATTTTGTGACTATTGCTAAAGGGTTCAATATTCCTGCAGTCCGTGTAACA	ATTGATCCGCATTGAGAACCTCCCGGTGAAGGTGATGGTGTTGAACAACCAACATTTGGGTATGGTTGTGCAATGGGAGGATAGGTTTTACAAGGCAAATAGGGCGCATACATACTTGGGCAACCCAGAATGTGAGAGCGAGATATATCCAGATTTTGTGACTATTGCTAAAGGGTTCAATATTCCTGCAGTCCGTGTAACA
ATTGATCCGCATTGAGAACCTCCCGGTGAAGGTGATGGTGTTGAACAACCAACATTTGGGTATGGTTGTGCAATAgGGAGGATAGGTTTTACAAGGCAAATAGGGCGCATACATACTTGGGCAACCCAGAATGTGAGAGCGAGATATATCCAGATTTTGTGACTATTGCTAAAGGGTTCAATATTCCTGCAGTCCGTGTAACA	56	35	Insertion	0.12	1	IDPH*	IDPH*	ATTGATCCGCATTGAGAACCTCCCGGTGAAGGTGATGGTGTTGAACAACCAACATTTGGGTATGGTTGTGCAATAGGGAGGATAGGTTTTACAAGGCAAATAGGGCGCATACATACTTGGGCAACCCAGAATGTGAGAGCGAGATATATCCAGATTTTGTGACTATTGCTAAAGGGTTCAATATTCCTGCAGTCCGTGTAACA	ATTGATCCGCATTGAGAACCTCCCGGTGAAGGTGATGGTGTTGAACAACCAACATTTGGGTATGGTTGTGCAATGGGAGGATAGGTTTTACAAGGCAAATAGGGCGCATACATACTTGGGCAACCCAGAATGTGAGAGCGAGATATATCCAGATTTTGTGACTATTGCTAAAGGGTTCAATATTCCTGCAGTCCGTGTAACA
ATTGATCCGCATTGAGAACCTCCCGGTGAAGGTGATGGTGTTGAACAACCAACATTTGGGTATGGTTGTGCAATGGGAGGATAGGTTTTACAAGGCAAATAGGGCGCATACATACTTGGGCAACCCAGAATGTGAGAGCGAGATATATCCAGATTTTGTGACTATTGCTAAAGGGTTCAATATTCCTGCAGT-CGTGTAACA	53	35	Deletion	0.11	-1	IDPH*	IDPH*	ATTGATCCGCATTGAGAACCTCCCGGTGAAGGTGATGGTGTTGAACAACCAACATTTGGGTATGGTTGTGCAATGGGAGGATAGGTTTTACAAGGCAAATAGGGCGCATACATACTTGGGCAACCCAGAATGTGAGAGCGAGATATATCCAGATTTTGTGACTATTGCTAAAGGGTTCAATATTCCTGCAGT-CGTGTAACA	ATTGATCCGCATTGAGAACCTCCCGGTGAAGGTGATGGTGTTGAACAACCAACATTTGGGTATGGTTGTGCAATGGGAGGATAGGTTTTACAAGGCAAATAGGGCGCATACATACTTGGGCAACCCAGAATGTGAGAGCGAGATATATCCAGATTTTGTGACTATTGCTAAAGGGTTCAATATTCCTGCAGTCCGTGTAACA
ATTGATCCGCATTGAGAACCTCCCGGTGAAGGTGATGGTGTTGAACAACCAACATTTGGGTATGGTTGTGCAATGGGAGGATAGGTTTTACAAGGCAAATAGGGCGCATACATACTTGGGCAACCCAGAATGTGAGAGCGAGATATATCCAGATTTTGTGACTATTGCTAAAGGGTTCAATATTCCTGCAGTCC-TGTAACA	38	35	Deletion	0.08	-1	IDPH*	IDPH*	ATTGATCCGCATTGAGAACCTCCCGGTGAAGGTGATGGTGTTGAACAACCAACATTTGGGTATGGTTGTGCAATGGGAGGATAGGTTTTACAAGGCAAATAGGGCGCATACATACTTGGGCAACCCAGAATGTGAGAGCGAGATATATCCAGATTTTGTGACTATTGCTAAAGGGTTCAATATTCCTGCAGTCC-TGTAACA	ATTGATCCGCATTGAGAACCTCCCGGTGAAGGTGATGGTGTTGAACAACCAACATTTGGGTATGGTTGTGCAATGGGAGGATAGGTTTTACAAGGCAAATAGGGCGCATACATACTTGGGCAACCCAGAATGTGAGAGCGAGATATATCCAGATTTTGTGACTATTGCTAAAGGGTTCAATATTCCTGCAGTCCGTGTAACA
ATTGAT-CGCATTGAGAACCTCCCGGTGAAGGTGATGGTGTTGAACAACCAACATTTGGGTATGGTTGTGCAATGGGAGGATAGGTTTTACAAGGCAAATAGGGCGCATACATACTTGGGCAACCCAGAATGTGAGAGCGAGATATATCCAGATTTTGTGACTATTGCTAAAGGGTTCAATATTCCTGCAGTCCGTGTAACA	36	35	Deletion	0.07	-1	IDRIENLPVKVMVLNNQHLGMVVQWEDRFYKANRAHTYLGNPECESEIYPDFVTIAKGFNIPAVRVT	IDPH*	ATTGAT-CGCATTGAGAACCTCCCGGTGAAGGTGATGGTGTTGAACAACCAACATTTGGGTATGGTTGTGCAATGGGAGGATAGGTTTTACAAGGCAAATAGGGCGCATACATACTTGGGCAACCCAGAATGTGAGAGCGAGATATATCCAGATTTTGTGACTATTGCTAAAGGGTTCAATATTCCTGCAGTCCGTGTAACA	ATTGATCCGCATTGAGAACCTCCCGGTGAAGGTGATGGTGTTGAACAACCAACATTTGGGTATGGTTGTGCAATGGGAGGATAGGTTTTACAAGGCAAATAGGGCGCATACATACTTGGGCAACCCAGAATGTGAGAGCGAGATATATCCAGATTTTGTGACTATTGCTAAAGGGTTCAATATTCCTGCAGTCCGTGTAACA
ATTGATCCGCATTGAGAACCTCCCGGTGAAGGTGATGGTGTTGAACAACCAACATTTGGGTATGGTTGTGCA-----AGGATAGGTTTTACAAGGCAAATAGGGCGCATACATACTTGGGCAACCCAGAATGTGAGAGCGAGATATATCCAGATTTTGTGACTATTGCTAAAGGGTTCAATATTCCTGCAGTCCGTGTAACA	35	35	Deletion	0.07	-5	IDPH*	IDPH*	ATTGATCCGCATTGAGAACCTCCCGGTGAAGGTGATGGTGTTGAACAACCAACATTTGGGTATGGTTGTGCA-----AGGATAGGTTTTACAAGGCAAATAGGGCGCATACATACTTGGGCAACCCAGAATGTGAGAGCGAGATATATCCAGATTTTGTGACTATTGCTAAAGGGTTCAATATTCCTGCAGTCCGTGTAACA	ATTGATCCGCATTGAGAACCTCCCGGTGAAGGTGATGGTGTTGAACAACCAACATTTGGGTATGGTTGTGCAATGGGAGGATAGGTTTTACAAGGCAAATAGGGCGCATACATACTTGGGCAACCCAGAATGTGAGAGCGAGATATATCCAGATTTTGTGACTATTGCTAAAGGGTTCAATATTCCTGCAGTCCGTGTAACA
ATTGATCCGCATTGAGAACCTCCCGGTGAAGGTGATGGTGTTGAACAACCAACATTTGGGTATGGTTGTG---TGGGAGGATAGGTTTTACAAGGCAAATAGGGCGCATACATACTTGGGCAACCCAGAATGTGAGAGCGAGATATATCCAGATTTTGTGACTATTGCTAAAGGGTTCAATATTCCTGCAGTCCGTGTAACA	34	35	Deletion	0.07	-3	IDPH*	IDPH*	ATTGATCCGCATTGAGAACCTCCCGGTGAAGGTGATGGTGTTGAACAACCAACATTTGGGTATGGTTGTG---TGGGAGGATAGGTTTTACAAGGCAAATAGGGCGCATACATACTTGGGCAACCCAGAATGTGAGAGCGAGATATATCCAGATTTTGTGACTATTGCTAAAGGGTTCAATATTCCTGCAGTCCGTGTAACA	ATTGATCCGCATTGAGAACCTCCCGGTGAAGGTGATGGTGTTGAACAACCAACATTTGGGTATGGTTGTGCAATGGGAGGATAGGTTTTACAAGGCAAATAGGGCGCATACATACTTGGGCAACCCAGAATGTGAGAGCGAGATATATCCAGATTTTGTGACTATTGCTAAAGGGTTCAATATTCCTGCAGTCCGTGTAACA
ATTGATCCGCATTGAGAACCTCCCGGTGAAGGTGATGGTGTTGAACAACCAACATTTGGGTATGGTTGTGCAATGGGAGGATAGGTTTTACAGGGCAAATAGGGCGCATACATACTTGGGCAACCCAGAATGTGAGAGCGAGATATATCCAGATTTTGTGACTATTGCTAAAGGGTTCAATATTCCTGCAGTCCGTGTAACA	34	35	1 Base Change	0.07	0	IDPH*	IDPH*	ATTGATCCGCATTGAGAACCTCCCGGTGAAGGTGATGGTGTTGAACAACCAACATTTGGGTATGGTTGTGCAATGGGAGGATAGGTTTTACAGGGCAAATAGGGCGCATACATACTTGGGCAACCCAGAATGTGAGAGCGAGATATATCCAGATTTTGTGACTATTGCTAAAGGGTTCAATATTCCTGCAGTCCGTGTAACA	ATTGATCCGCATTGAGAACCTCCCGGTGAAGGTGATGGTGTTGAACAACCAACATTTGGGTATGGTTGTGCAATGGGAGGATAGGTTTTACAAGGCAAATAGGGCGCATACATACTTGGGCAACCCAGAATGTGAGAGCGAGATATATCCAGATTTTGTGACTATTGCTAAAGGGTTCAATATTCCTGCAGTCCGTGTAACA
ATTGATCCGCATTGAGAACCTCCCGGTGAAGGTGATGGTGTTGAACAACCAACATTTGGGTATGGTTGTGCAATGGGAGGATAGGTTTTACAAGGCAAATAGGGCGCATACATACTTGGGCAACCCAGAATGTGAGAGCGAGATATATCCAGATTTTGTGACTATTGCTAAAGGGATCAATATTCCTGCAGTCCGTGTAACA	33	33	1 Base Change	0.07	0	IDPH*	IDPH*	ATTGATCCGCATTGAGAACCTCCCGGTGAAGGTGATGGTGTTGAACAACCAACATTTGGGTATGGTTGTGCAATGGGAGGATAGGTTTTACAAGGCAAATAGGGCGCATACATACTTGGGCAACCCAGAATGTGAGAGCGAGATATATCCAGATTTTGTGACTATTGCTAAAGGGATCAATATTCCTGCAGTCCGTGTAACA	ATTGATCCGCATTGAGAACCTCCCGGTGAAGGTGATGGTGTTGAACAACCAACATTTGGGTATGGTTGTGCAATGGGAGGATAGGTTTTACAAGGCAAATAGGGCGCATACATACTTGGGCAACCCAGAATGTGAGAGCGAGATATATCCAGATTTTGTGACTATTGCTAAAGGGTTCAATATTCCTGCAGTCCGTGTAACA
ATTGATCCGCATTGAGAACCTCCCGGTGAAGGTGATGGTGTTGAACAACCAACATTTGGGTATGGTTGTGCAATGGGAGGATAGGTTTTACAAGGCAAATAGGGCGCATACATACTTGGGCAACCCAGAATGTGAGAGCGAGATATATCCAGATTTTGTGACTATTGCTAAGGGGTTCAATATTCCTGCAGTCCGTGTAACA	33	35	1 Base Change	0.07	0	IDPH*	IDPH*	ATTGATCCGCATTGAGAACCTCCCGGTGAAGGTGATGGTGTTGAACAACCAACATTTGGGTATGGTTGTGCAATGGGAGGATAGGTTTTACAAGGCAAATAGGGCGCATACATACTTGGGCAACCCAGAATGTGAGAGCGAGATATATCCAGATTTTGTGACTATTGCTAAGGGGTTCAATATTCCTGCAGTCCGTGTAACA	ATTGATCCGCATTGAGAACCTCCCGGTGAAGGTGATGGTGTTGAACAACCAACATTTGGGTATGGTTGTGCAATGGGAGGATAGGTTTTACAAGGCAAATAGGGCGCATACATACTTGGGCAACCCAGAATGTGAGAGCGAGATATATCCAGATTTTGTGACTATTGCTAAAGGGTTCAATATTCCTGCAGTCCGTGTAACA
ATTGATCCGCATTGAGAACCTCCCGGTGAAGGTGATGGTGTTGAACAACCAACATTTGGGTATGGTTGTGCAATGGGAGGATAGGTTTTACAAGGCAAATAGGGCGCATACATACTTGGGCAACCCAGAATGTGAGAGCGAGATATATCCAGATTTTGTGGCTATTGCTAAAGGGTTCAATATTCCTGCAGTCCGTGTAACA	33	35	1 Base Change	0.07	0	IDPH*	IDPH*	ATTGATCCGCATTGAGAACCTCCCGGTGAAGGTGATGGTGTTGAACAACCAACATTTGGGTATGGTTGTGCAATGGGAGGATAGGTTTTACAAGGCAAATAGGGCGCATACATACTTGGGCAACCCAGAATGTGAGAGCGAGATATATCCAGATTTTGTGGCTATTGCTAAAGGGTTCAATATTCCTGCAGTCCGTGTAACA	ATTGATCCGCATTGAGAACCTCCCGGTGAAGGTGATGGTGTTGAACAACCAACATTTGGGTATGGTTGTGCAATGGGAGGATAGGTTTTACAAGGCAAATAGGGCGCATACATACTTGGGCAACCCAGAATGTGAGAGCGAGATATATCCAGATTTTGTGACTATTGCTAAAGGGTTCAATATTCCTGCAGTCCGTGTAACA
ATTGATCCGCATTGAGAACCTCCCGGTGAGGGTGATGGTGTTGAACAACCAACATTTGGGTATGGTTGTGCAATGGGAGGATAGGTTTTACAAGGCAAATAGGGCGCATACATACTTGGGCAACCCAGAATGTGAGAGCGAGATATATCCAGATTTTGTGACTATTGCTAAAGGGTTCAATATTCCTGCAGTCCGTGTAACA	33	34	1 Base Change	0.07	0	IDPH*	IDPH*	ATTGATCCGCATTGAGAACCTCCCGGTGAGGGTGATGGTGTTGAACAACCAACATTTGGGTATGGTTGTGCAATGGGAGGATAGGTTTTACAAGGCAAATAGGGCGCATACATACTTGGGCAACCCAGAATGTGAGAGCGAGATATATCCAGATTTTGTGACTATTGCTAAAGGGTTCAATATTCCTGCAGTCCGTGTAACA	ATTGATCCGCATTGAGAACCTCCCGGTGAAGGTGATGGTGTTGAACAACCAACATTTGGGTATGGTTGTGCAATGGGAGGATAGGTTTTACAAGGCAAATAGGGCGCATACATACTTGGGCAACCCAGAATGTGAGAGCGAGATATATCCAGATTTTGTGACTATTGCTAAAGGGTTCAATATTCCTGCAGTCCGTGTAACA
ATTGATCCGCATTGAGAACCTCCCGGTGAAGGTGATGGTGTTGAACAACCAACATTTGGGTATGGTTGTGCAAAGGGAGGATAGGTTTTACAAGGCAAATAGGGCGCATACATACTTGGGCAACCCAGAATGTGAGAGCGAGATATATCCAGATTTTGTGACTATTGCTAAAGGGTTCAATATTCCTGCAGTCCGTGTAACA	31	35	1 Base Change	0.06	0	IDPH*	IDPH*	ATTGATCCGCATTGAGAACCTCCCGGTGAAGGTGATGGTGTTGAACAACCAACATTTGGGTATGGTTGTGCAAAGGGAGGATAGGTTTTACAAGGCAAATAGGGCGCATACATACTTGGGCAACCCAGAATGTGAGAGCGAGATATATCCAGATTTTGTGACTATTGCTAAAGGGTTCAATATTCCTGCAGTCCGTGTAACA	ATTGATCCGCATTGAGAACCTCCCGGTGAAGGTGATGGTGTTGAACAACCAACATTTGGGTATGGTTGTGCAATGGGAGGATAGGTTTTACAAGGCAAATAGGGCGCATACATACTTGGGCAACCCAGAATGTGAGAGCGAGATATATCCAGATTTTGTGACTATTGCTAAAGGGTTCAATATTCCTGCAGTCCGTGTAACA
ATTGATCCGCATTGAGAACCTCCCGGTGAAGGTGATGGTGTTGAACAACCAACATTTGGGTATGGTTGTGCAATGGGAGGATAGGTTTTACAAGGCAAATAGGGCGCATACATACTTGGGCAACCCAGAATGTGAGAGCGAGATATATCCAGATTTTGTGACTATTGCTAAAGGGTTCAATATTCCTGCAGTCCG-GTAACA	31	34	Deletion	0.06	-1	IDPH*	IDPH*	ATTGATCCGCATTGAGAACCTCCCGGTGAAGGTGATGGTGTTGAACAACCAACATTTGGGTATGGTTGTGCAATGGGAGGATAGGTTTTACAAGGCAAATAGGGCGCATACATACTTGGGCAACCCAGAATGTGAGAGCGAGATATATCCAGATTTTGTGACTATTGCTAAAGGGTTCAATATTCCTGCAGTCCG-GTAACA	ATTGATCCGCATTGAGAACCTCCCGGTGAAGGTGATGGTGTTGAACAACCAACATTTGGGTATGGTTGTGCAATGGGAGGATAGGTTTTACAAGGCAAATAGGGCGCATACATACTTGGGCAACCCAGAATGTGAGAGCGAGATATATCCAGATTTTGTGACTATTGCTAAAGGGTTCAATATTCCTGCAGTCCGTGTAACA
ATTGATCCGCATTGAGAACCTCCCGGTGAAGGTGATGGTGTTGAACAACCAACATTTGGGTATGGTTGTGCAATtGGGAGGATAGGTTTTACAAGGCAAATAGGGCGCATACATACTTGGGCAACCCAGAATGTGAGAGCGAGATATATCCAGATTTTGTGACTATTGCTAAAGGGTTCAATATTCCTGCAGT-CGTGTAACA	31	35	Insertion and Deletion	0.06	0	IDPH*	IDPH*	ATTGATCCGCATTGAGAACCTCCCGGTGAAGGTGATGGTGTTGAACAACCAACATTTGGGTATGGTTGTGCAATTGGGAGGATAGGTTTTACAAGGCAAATAGGGCGCATACATACTTGGGCAACCCAGAATGTGAGAGCGAGATATATCCAGATTTTGTGACTATTGCTAAAGGGTTCAATATTCCTGCAGT-CGTGTAACA	ATTGATCCGCATTGAGAACCTCCCGGTGAAGGTGATGGTGTTGAACAACCAACATTTGGGTATGGTTGTGCAATGGGAGGATAGGTTTTACAAGGCAAATAGGGCGCATACATACTTGGGCAACCCAGAATGTGAGAGCGAGATATATCCAGATTTTGTGACTATTGCTAAAGGGTTCAATATTCCTGCAGTCCGTGTAACA
ATTGATCCGCATTGAGAACCTCCCGGTGAAGGTGATGGTGTTGAACAACCAACATTTGGGTATGGTTGTGCAATGGGAGGATAGGTTTTACAAGGCAAATAGGGCGCATACATACTTGGGCAACCCAGAATGTGAGAGCGAGATATATCCAGACTTTGTGACTATTGCTAAAGGGTTCAATATTCCTGCAGTCCGTGTAACA	30	34	1 Base Change	0.06	0	IDPH*	IDPH*	ATTGATCCGCATTGAGAACCTCCCGGTGAAGGTGATGGTGTTGAACAACCAACATTTGGGTATGGTTGTGCAATGGGAGGATAGGTTTTACAAGGCAAATAGGGCGCATACATACTTGGGCAACCCAGAATGTGAGAGCGAGATATATCCAGACTTTGTGACTATTGCTAAAGGGTTCAATATTCCTGCAGTCCGTGTAACA	ATTGATCCGCATTGAGAACCTCCCGGTGAAGGTGATGGTGTTGAACAACCAACATTTGGGTATGGTTGTGCAATGGGAGGATAGGTTTTACAAGGCAAATAGGGCGCATACATACTTGGGCAACCCAGAATGTGAGAGCGAGATATATCCAGATTTTGTGACTATTGCTAAAGGGTTCAATATTCCTGCAGTCCGTGTAACA
ATTGATCCGCATTGAGAACCTCCCGGTGAAGGTGATGGTGTTGAACAACCAACATTTGGGTATGGTTGTGCAATtGGGAGGATAGGTTTTACAAGGCAAATAGGGCGCATACATACTTGGGCAACCCAGAATGTGAGAGCGAGATATATCCAGATTTTGTGACTATTGCTAAAGGGATCAATATTCCTGCAGTCCGTGTAACA	30	34	Insertion	0.06	1	IDPH*	IDPH*	ATTGATCCGCATTGAGAACCTCCCGGTGAAGGTGATGGTGTTGAACAACCAACATTTGGGTATGGTTGTGCAATTGGGAGGATAGGTTTTACAAGGCAAATAGGGCGCATACATACTTGGGCAACCCAGAATGTGAGAGCGAGATATATCCAGATTTTGTGACTATTGCTAAAGGGATCAATATTCCTGCAGTCCGTGTAACA	ATTGATCCGCATTGAGAACCTCCCGGTGAAGGTGATGGTGTTGAACAACCAACATTTGGGTATGGTTGTGCAATGGGAGGATAGGTTTTACAAGGCAAATAGGGCGCATACATACTTGGGCAACCCAGAATGTGAGAGCGAGATATATCCAGATTTTGTGACTATTGCTAAAGGGTTCAATATTCCTGCAGTCCGTGTAACA
ATTGATCCGCATTGAGAACCTCCCGGTGAAGGTGATGGTGTTGAGCAACCAACATTTGGGTATGGTTGTGCAATGGGAGGATAGGTTTTACAAGGCAAATAGGGCGCATACATACTTGGGCAACCCAGAATGTGAGAGCGAGATATATCCAGATTTTGTGACTATTGCTAAAGGGTTCAATATTCCTGCAGTCCGTGTAACA	30	34	1 Base Change	0.06	0	IDPH*	IDPH*	ATTGATCCGCATTGAGAACCTCCCGGTGAAGGTGATGGTGTTGAGCAACCAACATTTGGGTATGGTTGTGCAATGGGAGGATAGGTTTTACAAGGCAAATAGGGCGCATACATACTTGGGCAACCCAGAATGTGAGAGCGAGATATATCCAGATTTTGTGACTATTGCTAAAGGGTTCAATATTCCTGCAGTCCGTGTAACA	ATTGATCCGCATTGAGAACCTCCCGGTGAAGGTGATGGTGTTGAACAACCAACATTTGGGTATGGTTGTGCAATGGGAGGATAGGTTTTACAAGGCAAATAGGGCGCATACATACTTGGGCAACCCAGAATGTGAGAGCGAGATATATCCAGATTTTGTGACTATTGCTAAAGGGTTCAATATTCCTGCAGTCCGTGTAACA
ATTGATCCGCATTGAGAACCTCCCGGTGAAGGTGATGGTGTTGAACAACCAACATTTGGGTATGGTTGTGCAATGGGAGGGTAGGTTTTACAAGGCAAATAGGGCGCATACATACTTGGGCAACCCAGAATGTGAGAGCGAGATATATCCAGATTTTGTGACTATTGCTAAAGGGTTCAATATTCCTGCAGTCCGTGTAACA	29	35	1 Base Change	0.06	0	IDPH*	IDPH*	ATTGATCCGCATTGAGAACCTCCCGGTGAAGGTGATGGTGTTGAACAACCAACATTTGGGTATGGTTGTGCAATGGGAGGGTAGGTTTTACAAGGCAAATAGGGCGCATACATACTTGGGCAACCCAGAATGTGAGAGCGAGATATATCCAGATTTTGTGACTATTGCTAAAGGGTTCAATATTCCTGCAGTCCGTGTAACA	ATTGATCCGCATTGAGAACCTCCCGGTGAAGGTGATGGTGTTGAACAACCAACATTTGGGTATGGTTGTGCAATGGGAGGATAGGTTTTACAAGGCAAATAGGGCGCATACATACTTGGGCAACCCAGAATGTGAGAGCGAGATATATCCAGATTTTGTGACTATTGCTAAAGGGTTCAATATTCCTGCAGTCCGTGTAACA
ATTGATCCGCATTGAGAACCTCCCGGTGAAGGTGATGGTGTTGAACAACCAACATTTGGGTATGGTTGTGCAATGGGAGGATAGGTTTTACAAGGCAAATAGGGCGCATACATACTTGGGCAACCCAGAATGTGAGGGCGAGATATATCCAGATTTTGTGACTATTGCTAAAGGGTTCAATATTCCTGCAGTCCGTGTAACA	27	35	1 Base Change	0.06	0	IDPH*	IDPH*	ATTGATCCGCATTGAGAACCTCCCGGTGAAGGTGATGGTGTTGAACAACCAACATTTGGGTATGGTTGTGCAATGGGAGGATAGGTTTTACAAGGCAAATAGGGCGCATACATACTTGGGCAACCCAGAATGTGAGGGCGAGATATATCCAGATTTTGTGACTATTGCTAAAGGGTTCAATATTCCTGCAGTCCGTGTAACA	ATTGATCCGCATTGAGAACCTCCCGGTGAAGGTGATGGTGTTGAACAACCAACATTTGGGTATGGTTGTGCAATGGGAGGATAGGTTTTACAAGGCAAATAGGGCGCATACATACTTGGGCAACCCAGAATGTGAGAGCGAGATATATCCAGATTTTGTGACTATTGCTAAAGGGTTCAATATTCCTGCAGTCCGTGTAACA
ATTGATCCGCATTGAGAACCTCCCGGTGAAGGTGATGGTGTTGAACAACCAACATTTGGGTATGGTTGTGCAATtGGGAGGATAGGTTTTACAAGGCAAATAGGGCGCATACATACTTGGGCAACCCAGAATGTGAGAGCGAGATATATCCAGATTTTGTGACTATTGCTAAAGGGTTCAATATTCCTGCAGTCC-TGTAACA	27	35	Insertion and Deletion	0.06	0	IDPH*	IDPH*	ATTGATCCGCATTGAGAACCTCCCGGTGAAGGTGATGGTGTTGAACAACCAACATTTGGGTATGGTTGTGCAATTGGGAGGATAGGTTTTACAAGGCAAATAGGGCGCATACATACTTGGGCAACCCAGAATGTGAGAGCGAGATATATCCAGATTTTGTGACTATTGCTAAAGGGTTCAATATTCCTGCAGTCC-TGTAACA	ATTGATCCGCATTGAGAACCTCCCGGTGAAGGTGATGGTGTTGAACAACCAACATTTGGGTATGGTTGTGCAATGGGAGGATAGGTTTTACAAGGCAAATAGGGCGCATACATACTTGGGCAACCCAGAATGTGAGAGCGAGATATATCCAGATTTTGTGACTATTGCTAAAGGGTTCAATATTCCTGCAGTCCGTGTAACA
ATTGATCCGCATTGAGAACCTCCCGGTGAAGGTGATGGTGTTGAACAACCAACATTTGGGTATGGT-------TGGGAGGATAGGTTTTACAAGGCAAATAGGGCGCATACATACTTGGGCAACCCAGAATGTGAGAGCGAGATATATCCAGATTTTGTGACTATTGCTAAAGGGTTCAATATTCCTGCAGTCCGTG-AACA	25	34	Deletion	0.05	-8	IDPH*	IDPH*	ATTGATCCGCATTGAGAACCTCCCGGTGAAGGTGATGGTGTTGAACAACCAACATTTGGGTATGGT-------TGGGAGGATAGGTTTTACAAGGCAAATAGGGCGCATACATACTTGGGCAACCCAGAATGTGAGAGCGAGATATATCCAGATTTTGTGACTATTGCTAAAGGGTTCAATATTCCTGCAGTCCGTG-AACA	ATTGATCCGCATTGAGAACCTCCCGGTGAAGGTGATGGTGTTGAACAACCAACATTTGGGTATGGTTGTGCAATGGGAGGATAGGTTTTACAAGGCAAATAGGGCGCATACATACTTGGGCAACCCAGAATGTGAGAGCGAGATATATCCAGATTTTGTGACTATTGCTAAAGGGTTCAATATTCCTGCAGTCCGTGTAACA
ATTGATCCGCATTGAGAACCTCCCGGTGAAGGTGATGGTGTTGAACAACCAACATTTGGGTATGGTTGTGCAATGGGAGGATAGGCTTTACAAGGCAAATAGGGCGCATACATACTTGGGCAACCCAGAATGTGAGAGCGAGATATATCCAGATTTTGTGACTATTGCTAAAGGGTTCAATATTCCTGCAGTCCGTGTAACA	25	34	1 Base Change	0.05	0	IDPH*	IDPH*	ATTGATCCGCATTGAGAACCTCCCGGTGAAGGTGATGGTGTTGAACAACCAACATTTGGGTATGGTTGTGCAATGGGAGGATAGGCTTTACAAGGCAAATAGGGCGCATACATACTTGGGCAACCCAGAATGTGAGAGCGAGATATATCCAGATTTTGTGACTATTGCTAAAGGGTTCAATATTCCTGCAGTCCGTGTAACA	ATTGATCCGCATTGAGAACCTCCCGGTGAAGGTGATGGTGTTGAACAACCAACATTTGGGTATGGTTGTGCAATGGGAGGATAGGTTTTACAAGGCAAATAGGGCGCATACATACTTGGGCAACCCAGAATGTGAGAGCGAGATATATCCAGATTTTGTGACTATTGCTAAAGGGTTCAATATTCCTGCAGTCCGTGTAACA
ATTGATCCGCATTGAGAACCTCCCGGTGAAGGTGATGGTGTTGAACAACCAACATTTGGGTATGGTTGTGCAATGGGGGGATAGGTTTTACAAGGCAAATAGGGCGCATACATACTTGGGCAACCCAGAATGTGAGAGCGAGATATATCCAGATTTTGTGACTATTGCTAAAGGGTTCAATATTCCTGCAGTCCGTGTAACA	25	32	1 Base Change	0.05	0	IDPH*	IDPH*	ATTGATCCGCATTGAGAACCTCCCGGTGAAGGTGATGGTGTTGAACAACCAACATTTGGGTATGGTTGTGCAATGGGGGGATAGGTTTTACAAGGCAAATAGGGCGCATACATACTTGGGCAACCCAGAATGTGAGAGCGAGATATATCCAGATTTTGTGACTATTGCTAAAGGGTTCAATATTCCTGCAGTCCGTGTAACA	ATTGATCCGCATTGAGAACCTCCCGGTGAAGGTGATGGTGTTGAACAACCAACATTTGGGTATGGTTGTGCAATGGGAGGATAGGTTTTACAAGGCAAATAGGGCGCATACATACTTGGGCAACCCAGAATGTGAGAGCGAGATATATCCAGATTTTGTGACTATTGCTAAAGGGTTCAATATTCCTGCAGTCCGTGTAACA
ATTGATCCGCATTGAGAACCTCCCGGTGAAGGTGATGGTGTTGAACAACCAACATTTGGGTATGGCTGTGCAATGGGAGGATAGGTTTTACAAGGCAAATAGGGCGCATACATACTTGGGCAACCCAGAATGTGAGAGCGAGATATATCCAGATTTTGTGACTATTGCTAAAGGGTTCAATATTCCTGCAGTCCGTGTAACA	24	35	1 Base Change	0.05	0	IDPH*	IDPH*	ATTGATCCGCATTGAGAACCTCCCGGTGAAGGTGATGGTGTTGAACAACCAACATTTGGGTATGGCTGTGCAATGGGAGGATAGGTTTTACAAGGCAAATAGGGCGCATACATACTTGGGCAACCCAGAATGTGAGAGCGAGATATATCCAGATTTTGTGACTATTGCTAAAGGGTTCAATATTCCTGCAGTCCGTGTAACA	ATTGATCCGCATTGAGAACCTCCCGGTGAAGGTGATGGTGTTGAACAACCAACATTTGGGTATGGTTGTGCAATGGGAGGATAGGTTTTACAAGGCAAATAGGGCGCATACATACTTGGGCAACCCAGAATGTGAGAGCGAGATATATCCAGATTTTGTGACTATTGCTAAAGGGTTCAATATTCCTGCAGTCCGTGTAACA
ATTGATCCGCATTGAGAACCTCCCGGTGAAGGTGATGGTGTTGAACAACCAACATTTGGGTATGGTT------TGGGAGGATAGGTTTTACAAGGCAAATAGGGCGCATACATACTTGGGCAACCCAGAATGTGAGAGCGAGATATATCCAGATTTTGTGACTATTGCTAAAGGGTTCAATATTCCTGCAGTCCGTGTAACA	24	35	Deletion	0.05	-6	IDPH*	IDPH*	ATTGATCCGCATTGAGAACCTCCCGGTGAAGGTGATGGTGTTGAACAACCAACATTTGGGTATGGTT------TGGGAGGATAGGTTTTACAAGGCAAATAGGGCGCATACATACTTGGGCAACCCAGAATGTGAGAGCGAGATATATCCAGATTTTGTGACTATTGCTAAAGGGTTCAATATTCCTGCAGTCCGTGTAACA	ATTGATCCGCATTGAGAACCTCCCGGTGAAGGTGATGGTGTTGAACAACCAACATTTGGGTATGGTTGTGCAATGGGAGGATAGGTTTTACAAGGCAAATAGGGCGCATACATACTTGGGCAACCCAGAATGTGAGAGCGAGATATATCCAGATTTTGTGACTATTGCTAAAGGGTTCAATATTCCTGCAGTCCGTGTAACA
ATTGATCCGCATTGAGAACCTCCCGGTGAAGGTGATGGTGTTGAACAACCAACATTTGGGTATGGTTGTGCAATGGGAGGATAGGTTTTACAAGGCAAATAGGGCGCATACATACTTGGGCAACCCAGAATGTGAGAGCGAGATATATCCAGATTTTGTGACTATTGCTAAAGGGTTCAATATTCCTGTAGTCCGTGTAACA	24	35	1 Base Change	0.05	0	IDPH*	IDPH*	ATTGATCCGCATTGAGAACCTCCCGGTGAAGGTGATGGTGTTGAACAACCAACATTTGGGTATGGTTGTGCAATGGGAGGATAGGTTTTACAAGGCAAATAGGGCGCATACATACTTGGGCAACCCAGAATGTGAGAGCGAGATATATCCAGATTTTGTGACTATTGCTAAAGGGTTCAATATTCCTGTAGTCCGTGTAACA	ATTGATCCGCATTGAGAACCTCCCGGTGAAGGTGATGGTGTTGAACAACCAACATTTGGGTATGGTTGTGCAATGGGAGGATAGGTTTTACAAGGCAAATAGGGCGCATACATACTTGGGCAACCCAGAATGTGAGAGCGAGATATATCCAGATTTTGTGACTATTGCTAAAGGGTTCAATATTCCTGCAGTCCGTGTAACA
ATTGATCCGCATTGAGAACCTCCCGGTGAAGGTGATGGTGTTGAACAACCAACATTTGGGTATGGTTGTGCAATGGGAGGATAGGTTTTACAAGGCAAATAGGGCGCATACATACTTGGGCAACCCAGAATGTGAGAGCGAGATATATCCAGATTTTGTGACTATTGCTAAAGGGTTCAATATTCTTGCAGTCCGTGTAACA	24	34	1 Base Change	0.05	0	IDPH*	IDPH*	ATTGATCCGCATTGAGAACCTCCCGGTGAAGGTGATGGTGTTGAACAACCAACATTTGGGTATGGTTGTGCAATGGGAGGATAGGTTTTACAAGGCAAATAGGGCGCATACATACTTGGGCAACCCAGAATGTGAGAGCGAGATATATCCAGATTTTGTGACTATTGCTAAAGGGTTCAATATTCTTGCAGTCCGTGTAACA	ATTGATCCGCATTGAGAACCTCCCGGTGAAGGTGATGGTGTTGAACAACCAACATTTGGGTATGGTTGTGCAATGGGAGGATAGGTTTTACAAGGCAAATAGGGCGCATACATACTTGGGCAACCCAGAATGTGAGAGCGAGATATATCCAGATTTTGTGACTATTGCTAAAGGGTTCAATATTCCTGCAGTCCGTGTAACA
ATTGATCCGCATTGAGAACCTCCCGGTGAAGGTGATGGTGTTGAACAACCAACATTTGGGTATGGTTGTGCAATGGGAGGATAGGTTTTACAAGGCAAATAGGGCGCATACATACTTGGGCAACCCAGAATGTGAGAGCGAGGTATATCCAGATTTTGTGACTATTGCTAAAGGGTTCAATATTCCTGCAGTCCGTGTAACA	24	34	1 Base Change	0.05	0	IDPH*	IDPH*	ATTGATCCGCATTGAGAACCTCCCGGTGAAGGTGATGGTGTTGAACAACCAACATTTGGGTATGGTTGTGCAATGGGAGGATAGGTTTTACAAGGCAAATAGGGCGCATACATACTTGGGCAACCCAGAATGTGAGAGCGAGGTATATCCAGATTTTGTGACTATTGCTAAAGGGTTCAATATTCCTGCAGTCCGTGTAACA	ATTGATCCGCATTGAGAACCTCCCGGTGAAGGTGATGGTGTTGAACAACCAACATTTGGGTATGGTTGTGCAATGGGAGGATAGGTTTTACAAGGCAAATAGGGCGCATACATACTTGGGCAACCCAGAATGTGAGAGCGAGATATATCCAGATTTTGTGACTATTGCTAAAGGGTTCAATATTCCTGCAGTCCGTGTAACA
ATTGATCCGCATTGAGAACCCCCCGGTGAAGGTGATGGTGTTGAACAACCAACATTTGGGTATGGTTGTGCAATGGGAGGATAGGTTTTACAAGGCAAATAGGGCGCATACATACTTGGGCAACCCAGAATGTGAGAGCGAGATATATCCAGATTTTGTGACTATTGCTAAAGGGTTCAATATTCCTGCAGTCCGTGTAACA	23	34	1 Base Change	0.05	0	IDPH*	IDPH*	ATTGATCCGCATTGAGAACCCCCCGGTGAAGGTGATGGTGTTGAACAACCAACATTTGGGTATGGTTGTGCAATGGGAGGATAGGTTTTACAAGGCAAATAGGGCGCATACATACTTGGGCAACCCAGAATGTGAGAGCGAGATATATCCAGATTTTGTGACTATTGCTAAAGGGTTCAATATTCCTGCAGTCCGTGTAACA	ATTGATCCGCATTGAGAACCTCCCGGTGAAGGTGATGGTGTTGAACAACCAACATTTGGGTATGGTTGTGCAATGGGAGGATAGGTTTTACAAGGCAAATAGGGCGCATACATACTTGGGCAACCCAGAATGTGAGAGCGAGATATATCCAGATTTTGTGACTATTGCTAAAGGGTTCAATATTCCTGCAGTCCGTGTAACA
ATTGATCCGCATTGAGAACCTCCCGGTGAAGGTGATGGCGTTGAACAACCAACATTTGGGTATGGTTGTGCAATGGGAGGATAGGTTTTACAAGGCAAATAGGGCGCATACATACTTGGGCAACCCAGAATGTGAGAGCGAGATATATCCAGATTTTGTGACTATTGCTAAAGGGTTCAATATTCCTGCAGTCCGTGTAACA	23	35	1 Base Change	0.05	0	IDPH*	IDPH*	ATTGATCCGCATTGAGAACCTCCCGGTGAAGGTGATGGCGTTGAACAACCAACATTTGGGTATGGTTGTGCAATGGGAGGATAGGTTTTACAAGGCAAATAGGGCGCATACATACTTGGGCAACCCAGAATGTGAGAGCGAGATATATCCAGATTTTGTGACTATTGCTAAAGGGTTCAATATTCCTGCAGTCCGTGTAACA	ATTGATCCGCATTGAGAACCTCCCGGTGAAGGTGATGGTGTTGAACAACCAACATTTGGGTATGGTTGTGCAATGGGAGGATAGGTTTTACAAGGCAAATAGGGCGCATACATACTTGGGCAACCCAGAATGTGAGAGCGAGATATATCCAGATTTTGTGACTATTGCTAAAGGGTTCAATATTCCTGCAGTCCGTGTAACA
ATTGATCCGCATTGAGAACCTCCCGGTGAAGGTGATGGTGTTGAACAACCAACATT-----------------TGGGAGGATAGGTTTTACAAGGCAAATAGGGCGCATACATACTTGGGCAACCCAGAATGTGAGAGCGAGATATATCCAGATTTTGTGACTATTGCTAAAGGGTTCAATATTCCTGCAGTCCGTGTAACA	23	35	Deletion	0.05	-17	IDPH*	IDPH*	ATTGATCCGCATTGAGAACCTCCCGGTGAAGGTGATGGTGTTGAACAACCAACATT-----------------TGGGAGGATAGGTTTTACAAGGCAAATAGGGCGCATACATACTTGGGCAACCCAGAATGTGAGAGCGAGATATATCCAGATTTTGTGACTATTGCTAAAGGGTTCAATATTCCTGCAGTCCGTGTAACA	ATTGATCCGCATTGAGAACCTCCCGGTGAAGGTGATGGTGTTGAACAACCAACATTTGGGTATGGTTGTGCAATGGGAGGATAGGTTTTACAAGGCAAATAGGGCGCATACATACTTGGGCAACCCAGAATGTGAGAGCGAGATATATCCAGATTTTGTGACTATTGCTAAAGGGTTCAATATTCCTGCAGTCCGTGTAACA
ATTGATCCGCATTGAGAACCTCCCGGTGAAGGTGATGGTGTTGAACAACCAACATTTGGGTATGGTTGTGCAATGGGAGGATAGGTTTTACAAGGCAAATAGGGCGCATACATACTTGGGCAACCCAGAATGTGGGAGCGAGATATATCCAGATTTTGTGACTATTGCTAAAGGGTTCAATATTCCTGCAGTCCGTGTAACA	23	35	1 Base Change	0.05	0	IDPH*	IDPH*	ATTGATCCGCATTGAGAACCTCCCGGTGAAGGTGATGGTGTTGAACAACCAACATTTGGGTATGGTTGTGCAATGGGAGGATAGGTTTTACAAGGCAAATAGGGCGCATACATACTTGGGCAACCCAGAATGTGGGAGCGAGATATATCCAGATTTTGTGACTATTGCTAAAGGGTTCAATATTCCTGCAGTCCGTGTAACA	ATTGATCCGCATTGAGAACCTCCCGGTGAAGGTGATGGTGTTGAACAACCAACATTTGGGTATGGTTGTGCAATGGGAGGATAGGTTTTACAAGGCAAATAGGGCGCATACATACTTGGGCAACCCAGAATGTGAGAGCGAGATATATCCAGATTTTGTGACTATTGCTAAAGGGTTCAATATTCCTGCAGTCCGTGTAACA
ATTGATCCGCATTGAGAACCTCCCGGTGAAGGTGATGGTGTTGAACAGCCAACATTTGGGTATGGTTGTGCAATGGGAGGATAGGTTTTACAAGGCAAATAGGGCGCATACATACTTGGGCAACCCAGAATGTGAGAGCGAGATATATCCAGATTTTGTGACTATTGCTAAAGGGTTCAATATTCCTGCAGTCCGTGTAACA	23	35	1 Base Change	0.05	0	IDPH*	IDPH*	ATTGATCCGCATTGAGAACCTCCCGGTGAAGGTGATGGTGTTGAACAGCCAACATTTGGGTATGGTTGTGCAATGGGAGGATAGGTTTTACAAGGCAAATAGGGCGCATACATACTTGGGCAACCCAGAATGTGAGAGCGAGATATATCCAGATTTTGTGACTATTGCTAAAGGGTTCAATATTCCTGCAGTCCGTGTAACA	ATTGATCCGCATTGAGAACCTCCCGGTGAAGGTGATGGTGTTGAACAACCAACATTTGGGTATGGTTGTGCAATGGGAGGATAGGTTTTACAAGGCAAATAGGGCGCATACATACTTGGGCAACCCAGAATGTGAGAGCGAGATATATCCAGATTTTGTGACTATTGCTAAAGGGTTCAATATTCCTGCAGTCCGTGTAACA
ATTGATCCGCATTGAGAACCTCCCGGTGAAGGTGATGGTGTTGAACAACCAACATTTGGGTATGGTTGTGC---GGGAGGATAGGTTTTACAAGGCAAATAGGGCGCATACATACTTGGGCAACCCAGAATGTGAGAGCGAGATATATCCAGATTTTGTGACTATTGCTAAAGGGTTCAATATTCCTGCAGTCCGTG-AACA	22	35	Deletion	0.05	-4	IDPH*	IDPH*	ATTGATCCGCATTGAGAACCTCCCGGTGAAGGTGATGGTGTTGAACAACCAACATTTGGGTATGGTTGTGC---GGGAGGATAGGTTTTACAAGGCAAATAGGGCGCATACATACTTGGGCAACCCAGAATGTGAGAGCGAGATATATCCAGATTTTGTGACTATTGCTAAAGGGTTCAATATTCCTGCAGTCCGTG-AACA	ATTGATCCGCATTGAGAACCTCCCGGTGAAGGTGATGGTGTTGAACAACCAACATTTGGGTATGGTTGTGCAATGGGAGGATAGGTTTTACAAGGCAAATAGGGCGCATACATACTTGGGCAACCCAGAATGTGAGAGCGAGATATATCCAGATTTTGTGACTATTGCTAAAGGGTTCAATATTCCTGCAGTCCGTGTAACA
ATTGATCCGCATTGAGAACCTCCCGGTGAAGGTGATGGTGTTGAACAACCAACATTTGGGTATGGTTGTGCAAtaTGGGAGGATAGGTTTTACAAGGCAAATAGGGCGCATACATACTTGGGCAACCCAGAATGTGAGAGCGAGATATATCCAGATTTTGTGACTATTGCTAAAGGGTTCAATATTCCTGCAGTCCGTGTAACA	22	35	Insertion	0.05	2	IDPH*	IDPH*	ATTGATCCGCATTGAGAACCTCCCGGTGAAGGTGATGGTGTTGAACAACCAACATTTGGGTATGGTTGTGCAATATGGGAGGATAGGTTTTACAAGGCAAATAGGGCGCATACATACTTGGGCAACCCAGAATGTGAGAGCGAGATATATCCAGATTTTGTGACTATTGCTAAAGGGTTCAATATTCCTGCAGTCCGTGTAACA	ATTGATCCGCATTGAGAACCTCCCGGTGAAGGTGATGGTGTTGAACAACCAACATTTGGGTATGGTTGTGCAATGGGAGGATAGGTTTTACAAGGCAAATAGGGCGCATACATACTTGGGCAACCCAGAATGTGAGAGCGAGATATATCCAGATTTTGTGACTATTGCTAAAGGGTTCAATATTCCTGCAGTCCGTGTAACA
ATTGATCCGCATTGAGAACCTCCCGGTGAAGGTGATGGTGTTGAACAACCAACATTTGGGTATGGTTGTGCAATGGGAGGATAGGTTTTACAAGGCAAATAGGGCGCATACATACTTGGGCAACCCAGAATGTGAGAGCGAGATATATCCAGATTTTGTGACTATTGCTAAAGGGTTCAATATTTCTGCAGTCCGTGTAACA	22	35	1 Base Change	0.05	0	IDPH*	IDPH*	ATTGATCCGCATTGAGAACCTCCCGGTGAAGGTGATGGTGTTGAACAACCAACATTTGGGTATGGTTGTGCAATGGGAGGATAGGTTTTACAAGGCAAATAGGGCGCATACATACTTGGGCAACCCAGAATGTGAGAGCGAGATATATCCAGATTTTGTGACTATTGCTAAAGGGTTCAATATTTCTGCAGTCCGTGTAACA	ATTGATCCGCATTGAGAACCTCCCGGTGAAGGTGATGGTGTTGAACAACCAACATTTGGGTATGGTTGTGCAATGGGAGGATAGGTTTTACAAGGCAAATAGGGCGCATACATACTTGGGCAACCCAGAATGTGAGAGCGAGATATATCCAGATTTTGTGACTATTGCTAAAGGGTTCAATATTCCTGCAGTCCGTGTAACA
ATTGATCCGCATTGAGAACCTCCCGGTGAAGGTGATGGTGTTGAACAACCAACATTTGGGTATGGTTGTGCAATtGGGAGGATAGGTTTTACAAGGCAAATAGGGCGCATACATACTTGGGCAACCCAGAATGTGAGAGCGAGATATATCCAGATTTTGTGACTATTGCTAAAGGGTTCAATATTCCTGCAGTCCG-GTAACA	22	35	Insertion and Deletion	0.05	0	IDPH*	IDPH*	ATTGATCCGCATTGAGAACCTCCCGGTGAAGGTGATGGTGTTGAACAACCAACATTTGGGTATGGTTGTGCAATTGGGAGGATAGGTTTTACAAGGCAAATAGGGCGCATACATACTTGGGCAACCCAGAATGTGAGAGCGAGATATATCCAGATTTTGTGACTATTGCTAAAGGGTTCAATATTCCTGCAGTCCG-GTAACA	ATTGATCCGCATTGAGAACCTCCCGGTGAAGGTGATGGTGTTGAACAACCAACATTTGGGTATGGTTGTGCAATGGGAGGATAGGTTTTACAAGGCAAATAGGGCGCATACATACTTGGGCAACCCAGAATGTGAGAGCGAGATATATCCAGATTTTGTGACTATTGCTAAAGGGTTCAATATTCCTGCAGTCCGTGTAACA
ATTGATCCGCATTGAGAACCTCCCGGTGAAGGTGGTGGTGTTGAACAACCAACATTTGGGTATGGTTGTGCAATGGGAGGATAGGTTTTACAAGGCAAATAGGGCGCATACATACTTGGGCAACCCAGAATGTGAGAGCGAGATATATCCAGATTTTGTGACTATTGCTAAAGGGTTCAATATTCCTGCAGTCCGTGTAACA	22	35	1 Base Change	0.05	0	IDPH*	IDPH*	ATTGATCCGCATTGAGAACCTCCCGGTGAAGGTGGTGGTGTTGAACAACCAACATTTGGGTATGGTTGTGCAATGGGAGGATAGGTTTTACAAGGCAAATAGGGCGCATACATACTTGGGCAACCCAGAATGTGAGAGCGAGATATATCCAGATTTTGTGACTATTGCTAAAGGGTTCAATATTCCTGCAGTCCGTGTAACA	ATTGATCCGCATTGAGAACCTCCCGGTGAAGGTGATGGTGTTGAACAACCAACATTTGGGTATGGTTGTGCAATGGGAGGATAGGTTTTACAAGGCAAATAGGGCGCATACATACTTGGGCAACCCAGAATGTGAGAGCGAGATATATCCAGATTTTGTGACTATTGCTAAAGGGTTCAATATTCCTGCAGTCCGTGTAACA
ATTGATCCGCATTGAGAACCTCCCGGTGAAGGTGATGGTGTCGAACAACCAACATTTGGGTATGGTTGTGCAATGGGAGGATAGGTTTTACAAGGCAAATAGGGCGCATACATACTTGGGCAACCCAGAATGTGAGAGCGAGATATATCCAGATTTTGTGACTATTGCTAAAGGGTTCAATATTCCTGCAGTCCGTGTAACA	21	35	1 Base Change	0.04	0	IDPH*	IDPH*	ATTGATCCGCATTGAGAACCTCCCGGTGAAGGTGATGGTGTCGAACAACCAACATTTGGGTATGGTTGTGCAATGGGAGGATAGGTTTTACAAGGCAAATAGGGCGCATACATACTTGGGCAACCCAGAATGTGAGAGCGAGATATATCCAGATTTTGTGACTATTGCTAAAGGGTTCAATATTCCTGCAGTCCGTGTAACA	ATTGATCCGCATTGAGAACCTCCCGGTGAAGGTGATGGTGTTGAACAACCAACATTTGGGTATGGTTGTGCAATGGGAGGATAGGTTTTACAAGGCAAATAGGGCGCATACATACTTGGGCAACCCAGAATGTGAGAGCGAGATATATCCAGATTTTGTGACTATTGCTAAAGGGTTCAATATTCCTGCAGTCCGTGTAACA
ATTGATCCGCATTGAGAACCTCCCGGTGAAGGTGATGGTGTTGAACAACCAACATTTGGGTATGGTTGTGCAATGGGAGGATAGGTTTTACAAGGCAAATAGGGCGCATACATACTTGGGCAACCCAGAATGTGAGAGCGAGATATATCCAGATTTTGTGACTATTGCTAAAGGGCTCAATATTCCTGCAGTCCGTGTAACA	21	35	1 Base Change	0.04	0	IDPH*	IDPH*	ATTGATCCGCATTGAGAACCTCCCGGTGAAGGTGATGGTGTTGAACAACCAACATTTGGGTATGGTTGTGCAATGGGAGGATAGGTTTTACAAGGCAAATAGGGCGCATACATACTTGGGCAACCCAGAATGTGAGAGCGAGATATATCCAGATTTTGTGACTATTGCTAAAGGGCTCAATATTCCTGCAGTCCGTGTAACA	ATTGATCCGCATTGAGAACCTCCCGGTGAAGGTGATGGTGTTGAACAACCAACATTTGGGTATGGTTGTGCAATGGGAGGATAGGTTTTACAAGGCAAATAGGGCGCATACATACTTGGGCAACCCAGAATGTGAGAGCGAGATATATCCAGATTTTGTGACTATTGCTAAAGGGTTCAATATTCCTGCAGTCCGTGTAACA
ATTGATCCGCATTGAGAACCTCCCGGTGAAGGTGATGGTGTTGAACAACCAACATTTGGGTATGGTTGTGCAGTGGGAGGATAGGTTTTACAAGGCAAATAGGGCGCATACATACTTGGGCAACCCAGAATGTGAGAGCGAGATATATCCAGATTTTGTGACTATTGCTAAAGGGTTCAATATTCCTGCAGTCCGTGTAACA	21	35	1 Base Change	0.04	0	IDPH*	IDPH*	ATTGATCCGCATTGAGAACCTCCCGGTGAAGGTGATGGTGTTGAACAACCAACATTTGGGTATGGTTGTGCAGTGGGAGGATAGGTTTTACAAGGCAAATAGGGCGCATACATACTTGGGCAACCCAGAATGTGAGAGCGAGATATATCCAGATTTTGTGACTATTGCTAAAGGGTTCAATATTCCTGCAGTCCGTGTAACA	ATTGATCCGCATTGAGAACCTCCCGGTGAAGGTGATGGTGTTGAACAACCAACATTTGGGTATGGTTGTGCAATGGGAGGATAGGTTTTACAAGGCAAATAGGGCGCATACATACTTGGGCAACCCAGAATGTGAGAGCGAGATATATCCAGATTTTGTGACTATTGCTAAAGGGTTCAATATTCCTGCAGTCCGTGTAACA
ATTGATCCGCATTGAGAACCTCCCGGTGAAGGTGATGGTGTTGAACAACCAACATTTGGG-------------TGGGAGGATAGGTTTTACAAGGCAAATAGGGCGCATACATACTTGGGCAACCCAGAATGTGAGAGCGAGATATATCCAGATTTTGTGACTATTGCTAAAGGGTTCAATATTCCTGCAGTCCGTGTAACA	20	35	Deletion	0.04	-13	IDPH*	IDPH*	ATTGATCCGCATTGAGAACCTCCCGGTGAAGGTGATGGTGTTGAACAACCAACATTTGGG-------------TGGGAGGATAGGTTTTACAAGGCAAATAGGGCGCATACATACTTGGGCAACCCAGAATGTGAGAGCGAGATATATCCAGATTTTGTGACTATTGCTAAAGGGTTCAATATTCCTGCAGTCCGTGTAACA	ATTGATCCGCATTGAGAACCTCCCGGTGAAGGTGATGGTGTTGAACAACCAACATTTGGGTATGGTTGTGCAATGGGAGGATAGGTTTTACAAGGCAAATAGGGCGCATACATACTTGGGCAACCCAGAATGTGAGAGCGAGATATATCCAGATTTTGTGACTATTGCTAAAGGGTTCAATATTCCTGCAGTCCGTGTAACA
ATTGATCCGCATTGAGAACCTCCCGGTGAAGGTGATGGTGTTGAACAACCAACATTTGGGTATGGTTGTG--------------------CAAGGCAAATAGGGCGCATACATACTTGGGCAACCCAGAATGTGAGAGCGAGATATATCCAGATTTTGTGACTATTGCTAAAGGGTTCAATATTCCTGCAGTCCGTGTAACA	20	35	Deletion	0.04	-20	IDPH*	IDPH*	ATTGATCCGCATTGAGAACCTCCCGGTGAAGGTGATGGTGTTGAACAACCAACATTTGGGTATGGTTGTG--------------------CAAGGCAAATAGGGCGCATACATACTTGGGCAACCCAGAATGTGAGAGCGAGATATATCCAGATTTTGTGACTATTGCTAAAGGGTTCAATATTCCTGCAGTCCGTGTAACA	ATTGATCCGCATTGAGAACCTCCCGGTGAAGGTGATGGTGTTGAACAACCAACATTTGGGTATGGTTGTGCAATGGGAGGATAGGTTTTACAAGGCAAATAGGGCGCATACATACTTGGGCAACCCAGAATGTGAGAGCGAGATATATCCAGATTTTGTGACTATTGCTAAAGGGTTCAATATTCCTGCAGTCCGTGTAACA
ATTGATCCGCATTGAGAACCTCCCGGTGAAGGTGATGGTGTTGAACAACCAACATTTGGGTATGGCTGTGCAATtGGGAGGATAGGTTTTACAAGGCAAATAGGGCGCATACATACTTGGGCAACCCAGAATGTGAGAGCGAGATATATCCAGATTTTGTGACTATTGCTAAAGGGTTCAATATTCCTGCAGTCCGTGTAACA	19	35	Insertion	0.04	1	IDPH*	IDPH*	ATTGATCCGCATTGAGAACCTCCCGGTGAAGGTGATGGTGTTGAACAACCAACATTTGGGTATGGCTGTGCAATTGGGAGGATAGGTTTTACAAGGCAAATAGGGCGCATACATACTTGGGCAACCCAGAATGTGAGAGCGAGATATATCCAGATTTTGTGACTATTGCTAAAGGGTTCAATATTCCTGCAGTCCGTGTAACA	ATTGATCCGCATTGAGAACCTCCCGGTGAAGGTGATGGTGTTGAACAACCAACATTTGGGTATGGTTGTGCAATGGGAGGATAGGTTTTACAAGGCAAATAGGGCGCATACATACTTGGGCAACCCAGAATGTGAGAGCGAGATATATCCAGATTTTGTGACTATTGCTAAAGGGTTCAATATTCCTGCAGTCCGTGTAACA
ATTGATCCGCATTGAGAACCTCCCGGTGAAGGTGATGGTGTTGAACAACCAACATTTGGGTATGGTTG--------------------TACAAGGCAAATAGGGCGCATACATACTTGGGCAACCCAGAATGTGAGAGCGAGATATATCCAGATTTTGTGACTATTGCTAAAGGGTTCAATATTCCTGCAGTCCGTGTAACA	19	35	Deletion	0.04	-20	IDPH*	IDPH*	ATTGATCCGCATTGAGAACCTCCCGGTGAAGGTGATGGTGTTGAACAACCAACATTTGGGTATGGTTG--------------------TACAAGGCAAATAGGGCGCATACATACTTGGGCAACCCAGAATGTGAGAGCGAGATATATCCAGATTTTGTGACTATTGCTAAAGGGTTCAATATTCCTGCAGTCCGTGTAACA	ATTGATCCGCATTGAGAACCTCCCGGTGAAGGTGATGGTGTTGAACAACCAACATTTGGGTATGGTTGTGCAATGGGAGGATAGGTTTTACAAGGCAAATAGGGCGCATACATACTTGGGCAACCCAGAATGTGAGAGCGAGATATATCCAGATTTTGTGACTATTGCTAAAGGGTTCAATATTCCTGCAGTCCGTGTAACA
ATTGATCCGCATTGAGAACCTCCCGGTGAAGGTGATGGTGTTGAACAACCAACATTTGGGTATGGTTGTGC----GGAGGATAGGTTTTACAAGGCAAATAGGGCGCATACATACTTGGGCAACCCAGAATGTGAGAGCGAGATATATCCAGATTTTGTGACTATTGCTAAAGGGTTCAATATTCCTGCAGTCCGTGTAACA	19	35	Deletion	0.04	-4	IDPH*	IDPH*	ATTGATCCGCATTGAGAACCTCCCGGTGAAGGTGATGGTGTTGAACAACCAACATTTGGGTATGGTTGTGC----GGAGGATAGGTTTTACAAGGCAAATAGGGCGCATACATACTTGGGCAACCCAGAATGTGAGAGCGAGATATATCCAGATTTTGTGACTATTGCTAAAGGGTTCAATATTCCTGCAGTCCGTGTAACA	ATTGATCCGCATTGAGAACCTCCCGGTGAAGGTGATGGTGTTGAACAACCAACATTTGGGTATGGTTGTGCAATGGGAGGATAGGTTTTACAAGGCAAATAGGGCGCATACATACTTGGGCAACCCAGAATGTGAGAGCGAGATATATCCAGATTTTGTGACTATTGCTAAAGGGTTCAATATTCCTGCAGTCCGTGTAACA
ATTGATCCGCATTGAGAACCTCCCGGTGAAGGTGATGGTGTTGAACAACCAACATTTGGGTATGGTTGTGCAATGGGAGGATAGGTTTTACAAGGCAAATAGGGCGCATACATACTTGGGCAACCCAGAATGTGAGAGCGAGATATACCCAGATTTTGTGACTATTGCTAAAGGGTTCAATATTCCTGCAGTCCGTGTAACA	19	34	1 Base Change	0.04	0	IDPH*	IDPH*	ATTGATCCGCATTGAGAACCTCCCGGTGAAGGTGATGGTGTTGAACAACCAACATTTGGGTATGGTTGTGCAATGGGAGGATAGGTTTTACAAGGCAAATAGGGCGCATACATACTTGGGCAACCCAGAATGTGAGAGCGAGATATACCCAGATTTTGTGACTATTGCTAAAGGGTTCAATATTCCTGCAGTCCGTGTAACA	ATTGATCCGCATTGAGAACCTCCCGGTGAAGGTGATGGTGTTGAACAACCAACATTTGGGTATGGTTGTGCAATGGGAGGATAGGTTTTACAAGGCAAATAGGGCGCATACATACTTGGGCAACCCAGAATGTGAGAGCGAGATATATCCAGATTTTGTGACTATTGCTAAAGGGTTCAATATTCCTGCAGTCCGTGTAACA
ATTGATCCGCATTGAGAACCTCCCGGTGAAGGTGATGGTGTTGAACAACCAACATTTGGGTATGGTTGTGCAATGGGAGGATAGGTTTTACAAGGCAAATAGGGCGCATACATACTTGGGCAACCCAGAATGTGAGAGCGAGATATATCCAGATTTTGTGACTATTGCTAAAGGGTCCAATATTCCTGCAGTCCGTGTAACA	19	35	1 Base Change	0.04	0	IDPH*	IDPH*	ATTGATCCGCATTGAGAACCTCCCGGTGAAGGTGATGGTGTTGAACAACCAACATTTGGGTATGGTTGTGCAATGGGAGGATAGGTTTTACAAGGCAAATAGGGCGCATACATACTTGGGCAACCCAGAATGTGAGAGCGAGATATATCCAGATTTTGTGACTATTGCTAAAGGGTCCAATATTCCTGCAGTCCGTGTAACA	ATTGATCCGCATTGAGAACCTCCCGGTGAAGGTGATGGTGTTGAACAACCAACATTTGGGTATGGTTGTGCAATGGGAGGATAGGTTTTACAAGGCAAATAGGGCGCATACATACTTGGGCAACCCAGAATGTGAGAGCGAGATATATCCAGATTTTGTGACTATTGCTAAAGGGTTCAATATTCCTGCAGTCCGTGTAACA
ATTGATCCGCATTGAGAACCTCCCGGTGAAGGTGATGGTGTTGAACAACCAACATTTGGGTATGGTTGTGCAATtGGGAGGATAGGCTTTACAAGGCAAATAGGGCGCATACATACTTGGGCAACCCAGAATGTGAGAGCGAGATATATCCAGATTTTGTGACTATTGCTAAAGGGTTCAATATTCCTGCAGTCCGTGTAACA	19	35	Insertion	0.04	1	IDPH*	IDPH*	ATTGATCCGCATTGAGAACCTCCCGGTGAAGGTGATGGTGTTGAACAACCAACATTTGGGTATGGTTGTGCAATTGGGAGGATAGGCTTTACAAGGCAAATAGGGCGCATACATACTTGGGCAACCCAGAATGTGAGAGCGAGATATATCCAGATTTTGTGACTATTGCTAAAGGGTTCAATATTCCTGCAGTCCGTGTAACA	ATTGATCCGCATTGAGAACCTCCCGGTGAAGGTGATGGTGTTGAACAACCAACATTTGGGTATGGTTGTGCAATGGGAGGATAGGTTTTACAAGGCAAATAGGGCGCATACATACTTGGGCAACCCAGAATGTGAGAGCGAGATATATCCAGATTTTGTGACTATTGCTAAAGGGTTCAATATTCCTGCAGTCCGTGTAACA
ATTGATCCGCATTGAGAACCTCCCGGTGGAGGTGATGGTGTTGAACAACCAACATTTGGGTATGGTTGTGCAATGGGAGGATAGGTTTTACAAGGCAAATAGGGCGCATACATACTTGGGCAACCCAGAATGTGAGAGCGAGATATATCCAGATTTTGTGACTATTGCTAAAGGGTTCAATATTCCTGCAGTCCGTGTAACA	19	34	1 Base Change	0.04	0	IDPH*	IDPH*	ATTGATCCGCATTGAGAACCTCCCGGTGGAGGTGATGGTGTTGAACAACCAACATTTGGGTATGGTTGTGCAATGGGAGGATAGGTTTTACAAGGCAAATAGGGCGCATACATACTTGGGCAACCCAGAATGTGAGAGCGAGATATATCCAGATTTTGTGACTATTGCTAAAGGGTTCAATATTCCTGCAGTCCGTGTAACA	ATTGATCCGCATTGAGAACCTCCCGGTGAAGGTGATGGTGTTGAACAACCAACATTTGGGTATGGTTGTGCAATGGGAGGATAGGTTTTACAAGGCAAATAGGGCGCATACATACTTGGGCAACCCAGAATGTGAGAGCGAGATATATCCAGATTTTGTGACTATTGCTAAAGGGTTCAATATTCCTGCAGTCCGTGTAACA
ATT-ATCCGCATTGAGAACCTCCCGGTGAAGGTGATGGTGTTGAACAACCAACATTTGGGTATGGTTGTGCAATGGGAGGATAGGTTTTACAAGGCAAATAGGGCGCATACATACTTGGGCAACCCAGAATGTGAGAGCGAGATATATCCAGATTTTGTGACTATTGCTAAAGGGTTCAATATTCCTGCAGTCCGTGTAACA	18	34	Deletion	0.04	-1	IIRIENLPVKVMVLNNQHLGMVVQWEDRFYKANRAHTYLGNPECESEIYPDFVTIAKGFNIPAVRVT	IDPH*	ATT-ATCCGCATTGAGAACCTCCCGGTGAAGGTGATGGTGTTGAACAACCAACATTTGGGTATGGTTGTGCAATGGGAGGATAGGTTTTACAAGGCAAATAGGGCGCATACATACTTGGGCAACCCAGAATGTGAGAGCGAGATATATCCAGATTTTGTGACTATTGCTAAAGGGTTCAATATTCCTGCAGTCCGTGTAACA	ATTGATCCGCATTGAGAACCTCCCGGTGAAGGTGATGGTGTTGAACAACCAACATTTGGGTATGGTTGTGCAATGGGAGGATAGGTTTTACAAGGCAAATAGGGCGCATACATACTTGGGCAACCCAGAATGTGAGAGCGAGATATATCCAGATTTTGTGACTATTGCTAAAGGGTTCAATATTCCTGCAGTCCGTGTAACA
ATTGATCCGCATTGAGAACCTCCCGGTGAAGGTGATGGTGTTGAACAACCAACATTTGGGTATGGTTGTGCAAAagaaattGGGAGGATAGGTTTTACAAGGCAAATAGGGCGCATACATACTTGGGCAACCCAGAATGTGAGAGCGAGATATATCCAGATTTTGTGACTATTGCTAAAGGGTTCAATATTCCTGCAGTCCGTGTAACA	18	34	Insertion	0.04	7	IDPH*	IDPH*	ATTGATCCGCATTGAGAACCTCCCGGTGAAGGTGATGGTGTTGAACAACCAACATTTGGGTATGGTTGTGCAAAAGAAATTGGGAGGATAGGTTTTACAAGGCAAATAGGGCGCATACATACTTGGGCAACCCAGAATGTGAGAGCGAGATATATCCAGATTTTGTGACTATTGCTAAAGGGTTCAATATTCCTGCAGTCCGTGTAACA	ATTGATCCGCATTGAGAACCTCCCGGTGAAGGTGATGGTGTTGAACAACCAACATTTGGGTATGGTTGTGCAATGGGAGGATAGGTTTTACAAGGCAAATAGGGCGCATACATACTTGGGCAACCCAGAATGTGAGAGCGAGATATATCCAGATTTTGTGACTATTGCTAAAGGGTTCAATATTCCTGCAGTCCGTGTAACA
ATTGATCCGCATTGAGAACCTCCCGGTGAAGGTGATGGTGTTGAACAACCAACATTTGGGTATGGTTGTGCAATGGGAGGATAGGTTTTACAAGGCAAATAGGGCGCATACATACTTGGGCAACCCAGAGTGTGAGAGCGAGATATATCCAGATTTTGTGACTATTGCTAAAGGGTTCAATATTCCTGCAGTCCGTGTAACA	18	35	1 Base Change	0.04	0	IDPH*	IDPH*	ATTGATCCGCATTGAGAACCTCCCGGTGAAGGTGATGGTGTTGAACAACCAACATTTGGGTATGGTTGTGCAATGGGAGGATAGGTTTTACAAGGCAAATAGGGCGCATACATACTTGGGCAACCCAGAGTGTGAGAGCGAGATATATCCAGATTTTGTGACTATTGCTAAAGGGTTCAATATTCCTGCAGTCCGTGTAACA	ATTGATCCGCATTGAGAACCTCCCGGTGAAGGTGATGGTGTTGAACAACCAACATTTGGGTATGGTTGTGCAATGGGAGGATAGGTTTTACAAGGCAAATAGGGCGCATACATACTTGGGCAACCCAGAATGTGAGAGCGAGATATATCCAGATTTTGTGACTATTGCTAAAGGGTTCAATATTCCTGCAGTCCGTGTAACA
ATTGATCCGCATTGAGAACCTCCCGGTGAAGGTGATGGTGTTGAACAACCAACATTTGGGTATGGTTGTGCAATGGGAGGATAGGTTTTACAAGGCAAATAGGGCGCATACATACTTGGGCAACCCAGGATGTGAGAGCGAGATATATCCAGATTTTGTGACTATTGCTAAAGGGTTCAATATTCCTGCAGTCCGTGTAACA	18	35	1 Base Change	0.04	0	IDPH*	IDPH*	ATTGATCCGCATTGAGAACCTCCCGGTGAAGGTGATGGTGTTGAACAACCAACATTTGGGTATGGTTGTGCAATGGGAGGATAGGTTTTACAAGGCAAATAGGGCGCATACATACTTGGGCAACCCAGGATGTGAGAGCGAGATATATCCAGATTTTGTGACTATTGCTAAAGGGTTCAATATTCCTGCAGTCCGTGTAACA	ATTGATCCGCATTGAGAACCTCCCGGTGAAGGTGATGGTGTTGAACAACCAACATTTGGGTATGGTTGTGCAATGGGAGGATAGGTTTTACAAGGCAAATAGGGCGCATACATACTTGGGCAACCCAGAATGTGAGAGCGAGATATATCCAGATTTTGTGACTATTGCTAAAGGGTTCAATATTCCTGCAGTCCGTGTAACA
ATTGATCCGCATTGAGAACCTCCCGGTGAAGGTGATGGTGTTGAACAACCAACATTTGGGTATGGTTGTGCAATGGGAGGATAGGTTTTACAAGGCAAGTAGGGCGCATACATACTTGGGCAACCCAGAATGTGAGAGCGAGATATATCCAGATTTTGTGACTATTGCTAAAGGGTTCAATATTCCTGCAGTCCGTGTAACA	18	35	1 Base Change	0.04	0	IDPH*	IDPH*	ATTGATCCGCATTGAGAACCTCCCGGTGAAGGTGATGGTGTTGAACAACCAACATTTGGGTATGGTTGTGCAATGGGAGGATAGGTTTTACAAGGCAAGTAGGGCGCATACATACTTGGGCAACCCAGAATGTGAGAGCGAGATATATCCAGATTTTGTGACTATTGCTAAAGGGTTCAATATTCCTGCAGTCCGTGTAACA	ATTGATCCGCATTGAGAACCTCCCGGTGAAGGTGATGGTGTTGAACAACCAACATTTGGGTATGGTTGTGCAATGGGAGGATAGGTTTTACAAGGCAAATAGGGCGCATACATACTTGGGCAACCCAGAATGTGAGAGCGAGATATATCCAGATTTTGTGACTATTGCTAAAGGGTTCAATATTCCTGCAGTCCGTGTAACA
ATTGATCCGCATTGAGAACCTCCCGGTGAAGGTGATGGTGTTGAACAACCAACATTTGGGTATGGTTGTGCAATGGGAGGATGGGTTTTACAAGGCAAATAGGGCGCATACATACTTGGGCAACCCAGAATGTGAGAGCGAGATATATCCAGATTTTGTGACTATTGCTAAAGGGTTCAATATTCCTGCAGTCCGTGTAACA	18	35	1 Base Change	0.04	0	IDPH*	IDPH*	ATTGATCCGCATTGAGAACCTCCCGGTGAAGGTGATGGTGTTGAACAACCAACATTTGGGTATGGTTGTGCAATGGGAGGATGGGTTTTACAAGGCAAATAGGGCGCATACATACTTGGGCAACCCAGAATGTGAGAGCGAGATATATCCAGATTTTGTGACTATTGCTAAAGGGTTCAATATTCCTGCAGTCCGTGTAACA	ATTGATCCGCATTGAGAACCTCCCGGTGAAGGTGATGGTGTTGAACAACCAACATTTGGGTATGGTTGTGCAATGGGAGGATAGGTTTTACAAGGCAAATAGGGCGCATACATACTTGGGCAACCCAGAATGTGAGAGCGAGATATATCCAGATTTTGTGACTATTGCTAAAGGGTTCAATATTCCTGCAGTCCGTGTAACA
ATTGATCCGCATTGAGAACCTCCCGGTGAAGGTGATGGTGTTGAACAACCAACATTTGGGTATGGTTGTGCAATtGGGAGGATAGGTTTTACAAGGCAAATAGGGCGCATACATACTTGGGCAGCCCAGAATGTGAGAGCGAGATATATCCAGATTTTGTGACTATTGCTAAAGGGTTCAATATTCCTGCAGTCCGTGTAACA	18	34	Insertion	0.04	1	IDPH*	IDPH*	ATTGATCCGCATTGAGAACCTCCCGGTGAAGGTGATGGTGTTGAACAACCAACATTTGGGTATGGTTGTGCAATTGGGAGGATAGGTTTTACAAGGCAAATAGGGCGCATACATACTTGGGCAGCCCAGAATGTGAGAGCGAGATATATCCAGATTTTGTGACTATTGCTAAAGGGTTCAATATTCCTGCAGTCCGTGTAACA	ATTGATCCGCATTGAGAACCTCCCGGTGAAGGTGATGGTGTTGAACAACCAACATTTGGGTATGGTTGTGCAATGGGAGGATAGGTTTTACAAGGCAAATAGGGCGCATACATACTTGGGCAACCCAGAATGTGAGAGCGAGATATATCCAGATTTTGTGACTATTGCTAAAGGGTTCAATATTCCTGCAGTCCGTGTAACA
ATTGATCCGCATTGAGAACCTCCCGGTGAAGGTGATGGTGTTGAACAACCAACATTTGGGTATGGTTGTGCAATtGGGAGGATAGGTTTTACAGGGCAAATAGGGCGCATACATACTTGGGCAACCCAGAATGTGAGAGCGAGATATATCCAGATTTTGTGACTATTGCTAAAGGGTTCAATATTCCTGCAGTCCGTGTAACA	18	35	Insertion	0.04	1	IDPH*	IDPH*	ATTGATCCGCATTGAGAACCTCCCGGTGAAGGTGATGGTGTTGAACAACCAACATTTGGGTATGGTTGTGCAATTGGGAGGATAGGTTTTACAGGGCAAATAGGGCGCATACATACTTGGGCAACCCAGAATGTGAGAGCGAGATATATCCAGATTTTGTGACTATTGCTAAAGGGTTCAATATTCCTGCAGTCCGTGTAACA	ATTGATCCGCATTGAGAACCTCCCGGTGAAGGTGATGGTGTTGAACAACCAACATTTGGGTATGGTTGTGCAATGGGAGGATAGGTTTTACAAGGCAAATAGGGCGCATACATACTTGGGCAACCCAGAATGTGAGAGCGAGATATATCCAGATTTTGTGACTATTGCTAAAGGGTTCAATATTCCTGCAGTCCGTGTAACA
ATTGAT-CGCATTGAGAACCTCCCGGTGAAGGTGATGGTGTTGAACAACCAACATTTGGGTATGGTTGTGCAATtGGGAGGATAGGTTTTACAAGGCAAATAGGGCGCATACATACTTGGGCAACCCAGAATGTGAGAGCGAGATATATCCAGATTTTGTGACTATTGCTAAAGGGTTCAATATTCCTGCAGTCCGTGTAACA	17	34	Insertion and Deletion	0.04	0	IDRIENLPVKVMVLNNQHLGMVVQLGG*	IDPH*	ATTGAT-CGCATTGAGAACCTCCCGGTGAAGGTGATGGTGTTGAACAACCAACATTTGGGTATGGTTGTGCAATTGGGAGGATAGGTTTTACAAGGCAAATAGGGCGCATACATACTTGGGCAACCCAGAATGTGAGAGCGAGATATATCCAGATTTTGTGACTATTGCTAAAGGGTTCAATATTCCTGCAGTCCGTGTAACA	ATTGATCCGCATTGAGAACCTCCCGGTGAAGGTGATGGTGTTGAACAACCAACATTTGGGTATGGTTGTGCAATGGGAGGATAGGTTTTACAAGGCAAATAGGGCGCATACATACTTGGGCAACCCAGAATGTGAGAGCGAGATATATCCAGATTTTGTGACTATTGCTAAAGGGTTCAATATTCCTGCAGTCCGTGTAACA
ATTGATCCGCATTGAGAACCTCCCGGTGAAGGCGATGGTGTTGAACAACCAACATTTGGGTATGGTTGTGCAATGGGAGGATAGGTTTTACAAGGCAAATAGGGCGCATACATACTTGGGCAACCCAGAATGTGAGAGCGAGATATATCCAGATTTTGTGACTATTGCTAAAGGGTTCAATATTCCTGCAGTCCGTGTAACA	17	34	1 Base Change	0.04	0	IDPH*	IDPH*	ATTGATCCGCATTGAGAACCTCCCGGTGAAGGCGATGGTGTTGAACAACCAACATTTGGGTATGGTTGTGCAATGGGAGGATAGGTTTTACAAGGCAAATAGGGCGCATACATACTTGGGCAACCCAGAATGTGAGAGCGAGATATATCCAGATTTTGTGACTATTGCTAAAGGGTTCAATATTCCTGCAGTCCGTGTAACA	ATTGATCCGCATTGAGAACCTCCCGGTGAAGGTGATGGTGTTGAACAACCAACATTTGGGTATGGTTGTGCAATGGGAGGATAGGTTTTACAAGGCAAATAGGGCGCATACATACTTGGGCAACCCAGAATGTGAGAGCGAGATATATCCAGATTTTGTGACTATTGCTAAAGGGTTCAATATTCCTGCAGTCCGTGTAACA
ATTGATCCGCATTGAGAACCTCCCGGTGAAGGTGATGGTGTTGAACAACCAACATTTGGGTATGGTTG-------------------ATACAAGGCAAATAGGGCGCATACATACTTGGGCAACCCAGAATGTGAGAGCGAGATATATCCAGATTTTGTGACTATTGCTAAAGGGTTCAATATTCCTGCAGTCCGTGTAACA	17	35	Deletion	0.04	-19	IDPH*	IDPH*	ATTGATCCGCATTGAGAACCTCCCGGTGAAGGTGATGGTGTTGAACAACCAACATTTGGGTATGGTTG-------------------ATACAAGGCAAATAGGGCGCATACATACTTGGGCAACCCAGAATGTGAGAGCGAGATATATCCAGATTTTGTGACTATTGCTAAAGGGTTCAATATTCCTGCAGTCCGTGTAACA	ATTGATCCGCATTGAGAACCTCCCGGTGAAGGTGATGGTGTTGAACAACCAACATTTGGGTATGGTTGTGCAATGGGAGGATAGGTTTTACAAGGCAAATAGGGCGCATACATACTTGGGCAACCCAGAATGTGAGAGCGAGATATATCCAGATTTTGTGACTATTGCTAAAGGGTTCAATATTCCTGCAGTCCGTGTAACA
ATTGATCCGCATTGAGAACCTCCCGGTGAAGGTGATGGTGTTGAACAACCAACATTTGGGTATGGTTGTGCAATGGGAGGATAGGTTTTACAAGGCAAATAGGGCGCATACATACTTGGGCAACCCAGAATGTGAGAGCGAGATATATCCAGATTTTGCGACTATTGCTAAAGGGTTCAATATTCCTGCAGTCCGTGTAACA	17	35	1 Base Change	0.04	0	IDPH*	IDPH*	ATTGATCCGCATTGAGAACCTCCCGGTGAAGGTGATGGTGTTGAACAACCAACATTTGGGTATGGTTGTGCAATGGGAGGATAGGTTTTACAAGGCAAATAGGGCGCATACATACTTGGGCAACCCAGAATGTGAGAGCGAGATATATCCAGATTTTGCGACTATTGCTAAAGGGTTCAATATTCCTGCAGTCCGTGTAACA	ATTGATCCGCATTGAGAACCTCCCGGTGAAGGTGATGGTGTTGAACAACCAACATTTGGGTATGGTTGTGCAATGGGAGGATAGGTTTTACAAGGCAAATAGGGCGCATACATACTTGGGCAACCCAGAATGTGAGAGCGAGATATATCCAGATTTTGTGACTATTGCTAAAGGGTTCAATATTCCTGCAGTCCGTGTAACA
ATTGATCCGCATTGAGAACCTCCCGGTGAAGGTGATGGTGTTGAACAACCAACATTTGGGTATGGTTGTGCAATGGGAGGATAGGTTTTACAAGGCAAATAGGGCGCATACATACTTGGGCAACCCAGAATGTGAGAGCGAGATATATCCAGATTTTGTGACTACTGCTAAAGGGTTCAATATTCCTGCAGTCCGTGTAACA	17	35	1 Base Change	0.04	0	IDPH*	IDPH*	ATTGATCCGCATTGAGAACCTCCCGGTGAAGGTGATGGTGTTGAACAACCAACATTTGGGTATGGTTGTGCAATGGGAGGATAGGTTTTACAAGGCAAATAGGGCGCATACATACTTGGGCAACCCAGAATGTGAGAGCGAGATATATCCAGATTTTGTGACTACTGCTAAAGGGTTCAATATTCCTGCAGTCCGTGTAACA	ATTGATCCGCATTGAGAACCTCCCGGTGAAGGTGATGGTGTTGAACAACCAACATTTGGGTATGGTTGTGCAATGGGAGGATAGGTTTTACAAGGCAAATAGGGCGCATACATACTTGGGCAACCCAGAATGTGAGAGCGAGATATATCCAGATTTTGTGACTATTGCTAAAGGGTTCAATATTCCTGCAGTCCGTGTAACA
ATTGATCCGCATTGAGAACCTCCCGGTGAAGGTGATGGTGTTGAACAACCAACATTTGGGTATGGTTGTGCAATGGGAGGATAGGTTTTACAAGGCAAATAGGGCGCATACATACTTGGGCAACCCAGAATGTGAGAGCGAGATATATCCAGATTTTGTGACTATCGCTAAAGGGTTCAATATTCCTGCAGTCCGTGTAACA	17	35	1 Base Change	0.04	0	IDPH*	IDPH*	ATTGATCCGCATTGAGAACCTCCCGGTGAAGGTGATGGTGTTGAACAACCAACATTTGGGTATGGTTGTGCAATGGGAGGATAGGTTTTACAAGGCAAATAGGGCGCATACATACTTGGGCAACCCAGAATGTGAGAGCGAGATATATCCAGATTTTGTGACTATCGCTAAAGGGTTCAATATTCCTGCAGTCCGTGTAACA	ATTGATCCGCATTGAGAACCTCCCGGTGAAGGTGATGGTGTTGAACAACCAACATTTGGGTATGGTTGTGCAATGGGAGGATAGGTTTTACAAGGCAAATAGGGCGCATACATACTTGGGCAACCCAGAATGTGAGAGCGAGATATATCCAGATTTTGTGACTATTGCTAAAGGGTTCAATATTCCTGCAGTCCGTGTAACA
ATTGATCCGCATTGAGAACCTCCCGGTGAAGGTGATGGTGTTGAACAACCAACATTTGGGTATGGTTGTGCAATGGGAGGATAGGTTTTACAAGGCAAATAGGGCGCATACATACTTGGGCAACCCAGAATGTGAGAGCGAGATATATCCAGATTTTGTGACTATTGCTAAAGGGTTCAATATTCCTGCAG-CCGTGTAACA	17	34	Deletion	0.04	-1	IDPH*	IDPH*	ATTGATCCGCATTGAGAACCTCCCGGTGAAGGTGATGGTGTTGAACAACCAACATTTGGGTATGGTTGTGCAATGGGAGGATAGGTTTTACAAGGCAAATAGGGCGCATACATACTTGGGCAACCCAGAATGTGAGAGCGAGATATATCCAGATTTTGTGACTATTGCTAAAGGGTTCAATATTCCTGCAG-CCGTGTAACA	ATTGATCCGCATTGAGAACCTCCCGGTGAAGGTGATGGTGTTGAACAACCAACATTTGGGTATGGTTGTGCAATGGGAGGATAGGTTTTACAAGGCAAATAGGGCGCATACATACTTGGGCAACCCAGAATGTGAGAGCGAGATATATCCAGATTTTGTGACTATTGCTAAAGGGTTCAATATTCCTGCAGTCCGTGTAACA
ATTGATCCGCATTGAGAACCTCCCGGCGAAGGTGATGGTGTTGAACAACCAACATTTGGGTATGGTTGTGCAATGGGAGGATAGGTTTTACAAGGCAAATAGGGCGCATACATACTTGGGCAACCCAGAATGTGAGAGCGAGATATATCCAGATTTTGTGACTATTGCTAAAGGGTTCAATATTCCTGCAGTCCGTGTAACA	16	34	1 Base Change	0.03	0	IDPH*	IDPH*	ATTGATCCGCATTGAGAACCTCCCGGCGAAGGTGATGGTGTTGAACAACCAACATTTGGGTATGGTTGTGCAATGGGAGGATAGGTTTTACAAGGCAAATAGGGCGCATACATACTTGGGCAACCCAGAATGTGAGAGCGAGATATATCCAGATTTTGTGACTATTGCTAAAGGGTTCAATATTCCTGCAGTCCGTGTAACA	ATTGATCCGCATTGAGAACCTCCCGGTGAAGGTGATGGTGTTGAACAACCAACATTTGGGTATGGTTGTGCAATGGGAGGATAGGTTTTACAAGGCAAATAGGGCGCATACATACTTGGGCAACCCAGAATGTGAGAGCGAGATATATCCAGATTTTGTGACTATTGCTAAAGGGTTCAATATTCCTGCAGTCCGTGTAACA
ATTGATCCGCATTGAGAACCTCCCGGTGAAGGTGACGGTGTTGAACAACCAACATTTGGGTATGGTTGTGCAATGGGAGGATAGGTTTTACAAGGCAAATAGGGCGCATACATACTTGGGCAACCCAGAATGTGAGAGCGAGATATATCCAGATTTTGTGACTATTGCTAAAGGGTTCAATATTCCTGCAGTCCGTGTAACA	16	35	1 Base Change	0.03	0	IDPH*	IDPH*	ATTGATCCGCATTGAGAACCTCCCGGTGAAGGTGACGGTGTTGAACAACCAACATTTGGGTATGGTTGTGCAATGGGAGGATAGGTTTTACAAGGCAAATAGGGCGCATACATACTTGGGCAACCCAGAATGTGAGAGCGAGATATATCCAGATTTTGTGACTATTGCTAAAGGGTTCAATATTCCTGCAGTCCGTGTAACA	ATTGATCCGCATTGAGAACCTCCCGGTGAAGGTGATGGTGTTGAACAACCAACATTTGGGTATGGTTGTGCAATGGGAGGATAGGTTTTACAAGGCAAATAGGGCGCATACATACTTGGGCAACCCAGAATGTGAGAGCGAGATATATCCAGATTTTGTGACTATTGCTAAAGGGTTCAATATTCCTGCAGTCCGTGTAACA
ATTGATCCGCATTGAGAACCTCCCGGTGAAGGTGATGGTGCTGAACAACCAACATTTGGGTATGGTTGTGCAATGGGAGGATAGGTTTTACAAGGCAAATAGGGCGCATACATACTTGGGCAACCCAGAATGTGAGAGCGAGATATATCCAGATTTTGTGACTATTGCTAAAGGGTTCAATATTCCTGCAGTCCGTGTAACA	16	35	1 Base Change	0.03	0	IDPH*	IDPH*	ATTGATCCGCATTGAGAACCTCCCGGTGAAGGTGATGGTGCTGAACAACCAACATTTGGGTATGGTTGTGCAATGGGAGGATAGGTTTTACAAGGCAAATAGGGCGCATACATACTTGGGCAACCCAGAATGTGAGAGCGAGATATATCCAGATTTTGTGACTATTGCTAAAGGGTTCAATATTCCTGCAGTCCGTGTAACA	ATTGATCCGCATTGAGAACCTCCCGGTGAAGGTGATGGTGTTGAACAACCAACATTTGGGTATGGTTGTGCAATGGGAGGATAGGTTTTACAAGGCAAATAGGGCGCATACATACTTGGGCAACCCAGAATGTGAGAGCGAGATATATCCAGATTTTGTGACTATTGCTAAAGGGTTCAATATTCCTGCAGTCCGTGTAACA
ATTGATCCGCATTGAGAACCTCCCGGTGAAGGTGATGGTGTTGAACAACCAACATTTGGGTATGGTTG------GGGAGGATAGGTTTTACAAGGCAAATAGGGCGCATACATACTTGGGCAACCCAGAATGTGAGAGCGAGATATATCCAGATTTTGTGACTATTGCTAAAGGGTTCAATATTCCTGCAGTCCGTGTAACA	16	35	Deletion	0.03	-6	IDPH*	IDPH*	ATTGATCCGCATTGAGAACCTCCCGGTGAAGGTGATGGTGTTGAACAACCAACATTTGGGTATGGTTG------GGGAGGATAGGTTTTACAAGGCAAATAGGGCGCATACATACTTGGGCAACCCAGAATGTGAGAGCGAGATATATCCAGATTTTGTGACTATTGCTAAAGGGTTCAATATTCCTGCAGTCCGTGTAACA	ATTGATCCGCATTGAGAACCTCCCGGTGAAGGTGATGGTGTTGAACAACCAACATTTGGGTATGGTTGTGCAATGGGAGGATAGGTTTTACAAGGCAAATAGGGCGCATACATACTTGGGCAACCCAGAATGTGAGAGCGAGATATATCCAGATTTTGTGACTATTGCTAAAGGGTTCAATATTCCTGCAGTCCGTGTAACA
ATTGATCCGCATTGAGAACCTCCCGGTGAAGGTGATGGTGTTGAACAACCAACATTTGGGTATGGTTGTGCAATGGGAGGATAGGTTTTACAAGGCAAATAGGGCGCATACATACTTGGGCAACCCAGAATGTGAGAGCGAGATATATCCAGATCTTGTGACTATTGCTAAAGGGTTCAATATTCCTGCAGTCCGTGTAACA	16	35	1 Base Change	0.03	0	IDPH*	IDPH*	ATTGATCCGCATTGAGAACCTCCCGGTGAAGGTGATGGTGTTGAACAACCAACATTTGGGTATGGTTGTGCAATGGGAGGATAGGTTTTACAAGGCAAATAGGGCGCATACATACTTGGGCAACCCAGAATGTGAGAGCGAGATATATCCAGATCTTGTGACTATTGCTAAAGGGTTCAATATTCCTGCAGTCCGTGTAACA	ATTGATCCGCATTGAGAACCTCCCGGTGAAGGTGATGGTGTTGAACAACCAACATTTGGGTATGGTTGTGCAATGGGAGGATAGGTTTTACAAGGCAAATAGGGCGCATACATACTTGGGCAACCCAGAATGTGAGAGCGAGATATATCCAGATTTTGTGACTATTGCTAAAGGGTTCAATATTCCTGCAGTCCGTGTAACA
ATTGATCCGCATTGAGAACCTCCCGGTGAAGGTGATGGTGTTGAACAACCAACATTTGGGTATGGTTGTGCAATGGGAGGATAGGTTTTACAAGGCAAATAGGGCGCATACATACTTGGGCAACCCAGAATGTGAGAGCGAGATATATCCAGATTTTGTGACTATTGCTAAAGGGTTCAATATTCCTGCAGTCCGGGTAACA	16	34	1 Base Change	0.03	0	IDPH*	IDPH*	ATTGATCCGCATTGAGAACCTCCCGGTGAAGGTGATGGTGTTGAACAACCAACATTTGGGTATGGTTGTGCAATGGGAGGATAGGTTTTACAAGGCAAATAGGGCGCATACATACTTGGGCAACCCAGAATGTGAGAGCGAGATATATCCAGATTTTGTGACTATTGCTAAAGGGTTCAATATTCCTGCAGTCCGGGTAACA	ATTGATCCGCATTGAGAACCTCCCGGTGAAGGTGATGGTGTTGAACAACCAACATTTGGGTATGGTTGTGCAATGGGAGGATAGGTTTTACAAGGCAAATAGGGCGCATACATACTTGGGCAACCCAGAATGTGAGAGCGAGATATATCCAGATTTTGTGACTATTGCTAAAGGGTTCAATATTCCTGCAGTCCGTGTAACA
ATTGATCCGCATTGAGAACCTCCCGGTGAAGGTGATGGTGTTGAACAACCAACATTTGGGTATGGTTGTGCAATGGGAGGATAGGTTTTACAAGGCAAATAGGGCGCATACATACTTGGGCAACCCAGAATGTGAGAGCGAGATATATCCAGATTTTGTGACTATTGCTAAAGGGTTCAATATTCCTGCAGTCTGTGTAACA	16	35	1 Base Change	0.03	0	IDPH*	IDPH*	ATTGATCCGCATTGAGAACCTCCCGGTGAAGGTGATGGTGTTGAACAACCAACATTTGGGTATGGTTGTGCAATGGGAGGATAGGTTTTACAAGGCAAATAGGGCGCATACATACTTGGGCAACCCAGAATGTGAGAGCGAGATATATCCAGATTTTGTGACTATTGCTAAAGGGTTCAATATTCCTGCAGTCTGTGTAACA	ATTGATCCGCATTGAGAACCTCCCGGTGAAGGTGATGGTGTTGAACAACCAACATTTGGGTATGGTTGTGCAATGGGAGGATAGGTTTTACAAGGCAAATAGGGCGCATACATACTTGGGCAACCCAGAATGTGAGAGCGAGATATATCCAGATTTTGTGACTATTGCTAAAGGGTTCAATATTCCTGCAGTCCGTGTAACA
ATTGATCCGCATTGAGAACCTCCCGGTGAAGGTGATGGTGTTGAACAACCAACATTTGGGTATGGTTGTGCAATGGGAGGATAGGTTTTACAAGGCAAATAGGGCGCATACATACTTGGGCAACCCAGAATGTGAGAGCGAGATATATCCAGATTTTGTGACTATTGCTAAAGGGTTCAGTATTCCTGCAGTCCGTGTAACA	16	35	1 Base Change	0.03	0	IDPH*	IDPH*	ATTGATCCGCATTGAGAACCTCCCGGTGAAGGTGATGGTGTTGAACAACCAACATTTGGGTATGGTTGTGCAATGGGAGGATAGGTTTTACAAGGCAAATAGGGCGCATACATACTTGGGCAACCCAGAATGTGAGAGCGAGATATATCCAGATTTTGTGACTATTGCTAAAGGGTTCAGTATTCCTGCAGTCCGTGTAACA	ATTGATCCGCATTGAGAACCTCCCGGTGAAGGTGATGGTGTTGAACAACCAACATTTGGGTATGGTTGTGCAATGGGAGGATAGGTTTTACAAGGCAAATAGGGCGCATACATACTTGGGCAACCCAGAATGTGAGAGCGAGATATATCCAGATTTTGTGACTATTGCTAAAGGGTTCAATATTCCTGCAGTCCGTGTAACA
ATTGATCCGCATTGAGAACCTCCCGGTGAAGGTGATGGTGTTGAACAACCAACATTTGGGTATGGTTGTGCAATGGGAGGATAGGTTTTACAAGGCAAATAGGGCGCATACATACTTGGGCAACCCAGAATGTGAGAGCGAGATATGTCCAGATTTTGTGACTATTGCTAAAGGGTTCAATATTCCTGCAGTCCGTGTAACA	16	35	1 Base Change	0.03	0	IDPH*	IDPH*	ATTGATCCGCATTGAGAACCTCCCGGTGAAGGTGATGGTGTTGAACAACCAACATTTGGGTATGGTTGTGCAATGGGAGGATAGGTTTTACAAGGCAAATAGGGCGCATACATACTTGGGCAACCCAGAATGTGAGAGCGAGATATGTCCAGATTTTGTGACTATTGCTAAAGGGTTCAATATTCCTGCAGTCCGTGTAACA	ATTGATCCGCATTGAGAACCTCCCGGTGAAGGTGATGGTGTTGAACAACCAACATTTGGGTATGGTTGTGCAATGGGAGGATAGGTTTTACAAGGCAAATAGGGCGCATACATACTTGGGCAACCCAGAATGTGAGAGCGAGATATATCCAGATTTTGTGACTATTGCTAAAGGGTTCAATATTCCTGCAGTCCGTGTAACA
ATTGATCCGCATTGAGAACCTCCCGGTGAAGGTGATGGTGTTGAACAACCAACATTTGGGTATGGTTGTGCAATGGGAGGATAGGTTTTACAAGGCAAATAGGGCGCATACATACTTGGGCAACCCGGAATGTGAGAGCGAGATATATCCAGATTTTGTGACTATTGCTAAAGGGTTCAATATTCCTGCAGTCCGTGTAACA	16	34	1 Base Change	0.03	0	IDPH*	IDPH*	ATTGATCCGCATTGAGAACCTCCCGGTGAAGGTGATGGTGTTGAACAACCAACATTTGGGTATGGTTGTGCAATGGGAGGATAGGTTTTACAAGGCAAATAGGGCGCATACATACTTGGGCAACCCGGAATGTGAGAGCGAGATATATCCAGATTTTGTGACTATTGCTAAAGGGTTCAATATTCCTGCAGTCCGTGTAACA	ATTGATCCGCATTGAGAACCTCCCGGTGAAGGTGATGGTGTTGAACAACCAACATTTGGGTATGGTTGTGCAATGGGAGGATAGGTTTTACAAGGCAAATAGGGCGCATACATACTTGGGCAACCCAGAATGTGAGAGCGAGATATATCCAGATTTTGTGACTATTGCTAAAGGGTTCAATATTCCTGCAGTCCGTGTAACA
ATTGATCCGCATTGAGAACCTCCCGGTGAAGGTGATGGTGTTGAACAACCAACATTTGGGTATGGTTGTGCAATtGGGAGGATAGGTTTTACAAGGCAAATAGGGCGCATACATACTTGGGCAACCCAGAATGTGAGAGCGAGATATATCCAGATTTTGTGACTATTGCTAAAGGGTTCAATATTCCTGCAGTCCGGGTAACA	16	33	Insertion	0.03	1	IDPH*	IDPH*	ATTGATCCGCATTGAGAACCTCCCGGTGAAGGTGATGGTGTTGAACAACCAACATTTGGGTATGGTTGTGCAATTGGGAGGATAGGTTTTACAAGGCAAATAGGGCGCATACATACTTGGGCAACCCAGAATGTGAGAGCGAGATATATCCAGATTTTGTGACTATTGCTAAAGGGTTCAATATTCCTGCAGTCCGGGTAACA	ATTGATCCGCATTGAGAACCTCCCGGTGAAGGTGATGGTGTTGAACAACCAACATTTGGGTATGGTTGTGCAATGGGAGGATAGGTTTTACAAGGCAAATAGGGCGCATACATACTTGGGCAACCCAGAATGTGAGAGCGAGATATATCCAGATTTTGTGACTATTGCTAAAGGGTTCAATATTCCTGCAGTCCGTGTAACA
ATTGATCCGCATTGAGAACCTCCCGGTGAAGGTGATGGTGTTGAACGACCAACATTTGGGTATGGTTGTGCAATGGGAGGATAGGTTTTACAAGGCAAATAGGGCGCATACATACTTGGGCAACCCAGAATGTGAGAGCGAGATATATCCAGATTTTGTGACTATTGCTAAAGGGTTCAATATTCCTGCAGTCCGTGTAACA	16	35	1 Base Change	0.03	0	IDPH*	IDPH*	ATTGATCCGCATTGAGAACCTCCCGGTGAAGGTGATGGTGTTGAACGACCAACATTTGGGTATGGTTGTGCAATGGGAGGATAGGTTTTACAAGGCAAATAGGGCGCATACATACTTGGGCAACCCAGAATGTGAGAGCGAGATATATCCAGATTTTGTGACTATTGCTAAAGGGTTCAATATTCCTGCAGTCCGTGTAACA	ATTGATCCGCATTGAGAACCTCCCGGTGAAGGTGATGGTGTTGAACAACCAACATTTGGGTATGGTTGTGCAATGGGAGGATAGGTTTTACAAGGCAAATAGGGCGCATACATACTTGGGCAACCCAGAATGTGAGAGCGAGATATATCCAGATTTTGTGACTATTGCTAAAGGGTTCAATATTCCTGCAGTCCGTGTAACA
ATTGATCCGCATTGAGAACCCCCCGGTGAAGGTGATGGTGTTGAACAACCAACATTTGGGTATGGTTGTGCAATtGGGAGGATAGGTTTTACAAGGCAAATAGGGCGCATACATACTTGGGCAACCCAGAATGTGAGAGCGAGATATATCCAGATTTTGTGACTATTGCTAAAGGGTTCAATATTCCTGCAGTCCGTGTAACA	15	35	Insertion	0.03	1	IDPH*	IDPH*	ATTGATCCGCATTGAGAACCCCCCGGTGAAGGTGATGGTGTTGAACAACCAACATTTGGGTATGGTTGTGCAATTGGGAGGATAGGTTTTACAAGGCAAATAGGGCGCATACATACTTGGGCAACCCAGAATGTGAGAGCGAGATATATCCAGATTTTGTGACTATTGCTAAAGGGTTCAATATTCCTGCAGTCCGTGTAACA	ATTGATCCGCATTGAGAACCTCCCGGTGAAGGTGATGGTGTTGAACAACCAACATTTGGGTATGGTTGTGCAATGGGAGGATAGGTTTTACAAGGCAAATAGGGCGCATACATACTTGGGCAACCCAGAATGTGAGAGCGAGATATATCCAGATTTTGTGACTATTGCTAAAGGGTTCAATATTCCTGCAGTCCGTGTAACA
ATTGATCCGCATTGAGAACCTCCCGGTGAAGGTGATGGTGTTGAACAACCAACATTTGGGTATGG---------------------TTTACAAGGCAAATAGGGCGCATACATACTTGGGCAACCCAGAATGTGAGAGCGAGATATATCCAGATTTTGTGACTATTGCTAAAGGGTTCAATATTCCTGCAGTCCGTGTAACA	15	34	Deletion	0.03	-21	IDPH*	IDPH*	ATTGATCCGCATTGAGAACCTCCCGGTGAAGGTGATGGTGTTGAACAACCAACATTTGGGTATGG---------------------TTTACAAGGCAAATAGGGCGCATACATACTTGGGCAACCCAGAATGTGAGAGCGAGATATATCCAGATTTTGTGACTATTGCTAAAGGGTTCAATATTCCTGCAGTCCGTGTAACA	ATTGATCCGCATTGAGAACCTCCCGGTGAAGGTGATGGTGTTGAACAACCAACATTTGGGTATGGTTGTGCAATGGGAGGATAGGTTTTACAAGGCAAATAGGGCGCATACATACTTGGGCAACCCAGAATGTGAGAGCGAGATATATCCAGATTTTGTGACTATTGCTAAAGGGTTCAATATTCCTGCAGTCCGTGTAACA
ATTGATCCGCATTGAGAACCTCCCGGTGAAGGTGATGGTGTTGAACAACCAACATTTGGGTATGGTCGTGCAATGGGAGGATAGGTTTTACAAGGCAAATAGGGCGCATACATACTTGGGCAACCCAGAATGTGAGAGCGAGATATATCCAGATTTTGTGACTATTGCTAAAGGGTTCAATATTCCTGCAGTCCGTGTAACA	15	34	1 Base Change	0.03	0	IDPH*	IDPH*	ATTGATCCGCATTGAGAACCTCCCGGTGAAGGTGATGGTGTTGAACAACCAACATTTGGGTATGGTCGTGCAATGGGAGGATAGGTTTTACAAGGCAAATAGGGCGCATACATACTTGGGCAACCCAGAATGTGAGAGCGAGATATATCCAGATTTTGTGACTATTGCTAAAGGGTTCAATATTCCTGCAGTCCGTGTAACA	ATTGATCCGCATTGAGAACCTCCCGGTGAAGGTGATGGTGTTGAACAACCAACATTTGGGTATGGTTGTGCAATGGGAGGATAGGTTTTACAAGGCAAATAGGGCGCATACATACTTGGGCAACCCAGAATGTGAGAGCGAGATATATCCAGATTTTGTGACTATTGCTAAAGGGTTCAATATTCCTGCAGTCCGTGTAACA
ATTGATCCGCATTGAGAACCTCCCGGTGAAGGTGATGGTGTTGAACAACCAACATTTGGGTATGGTTGT-------------------------GCAAATAGGGCGCATACATACTTGGGCAACCCAGAATGTGAGAGCGAGATATATCCAGATTTTGTGACTATTGCTAAAGGGTTCAATATTCCTGCAGTCCGTGTAACA	15	35	Deletion	0.03	-25	IDPH*	IDPH*	ATTGATCCGCATTGAGAACCTCCCGGTGAAGGTGATGGTGTTGAACAACCAACATTTGGGTATGGTTGT-------------------------GCAAATAGGGCGCATACATACTTGGGCAACCCAGAATGTGAGAGCGAGATATATCCAGATTTTGTGACTATTGCTAAAGGGTTCAATATTCCTGCAGTCCGTGTAACA	ATTGATCCGCATTGAGAACCTCCCGGTGAAGGTGATGGTGTTGAACAACCAACATTTGGGTATGGTTGTGCAATGGGAGGATAGGTTTTACAAGGCAAATAGGGCGCATACATACTTGGGCAACCCAGAATGTGAGAGCGAGATATATCCAGATTTTGTGACTATTGCTAAAGGGTTCAATATTCCTGCAGTCCGTGTAACA
ATTGATCCGCATTGAGAACCTCCCGGTGAAGGTGATGGTGTTGAACAACCAACATTTGGGTATGGTTGTGCAA----AGGATAGGTTTTACAAGGCAAATAGGGCGCATACATACTTGGGCAACCCAGAATGTGAGAGCGAGATATATCCAGATTTTGTGACTATTGCTAAAGGGTTCAATATTCCTGCAGTCCGTGTAACA	15	35	Deletion	0.03	-4	IDPH*	IDPH*	ATTGATCCGCATTGAGAACCTCCCGGTGAAGGTGATGGTGTTGAACAACCAACATTTGGGTATGGTTGTGCAA----AGGATAGGTTTTACAAGGCAAATAGGGCGCATACATACTTGGGCAACCCAGAATGTGAGAGCGAGATATATCCAGATTTTGTGACTATTGCTAAAGGGTTCAATATTCCTGCAGTCCGTGTAACA	ATTGATCCGCATTGAGAACCTCCCGGTGAAGGTGATGGTGTTGAACAACCAACATTTGGGTATGGTTGTGCAATGGGAGGATAGGTTTTACAAGGCAAATAGGGCGCATACATACTTGGGCAACCCAGAATGTGAGAGCGAGATATATCCAGATTTTGTGACTATTGCTAAAGGGTTCAATATTCCTGCAGTCCGTGTAACA
ATTGATCCGCATTGAGAACCTCCCGGTGAAGGTGATGGTGTTGAACAACCAACATTTGGGTATGGTTGTGCAATCgGGAGGATAGGTTTTACAAGGCAAATAGGGCGCATACATACTTGGGCAACCCAGAATGTGAGAGCGAGATATATCCAGATTTTGTGACTATTGCTAAAGGGTTCAATATTCCTGCAGTCCGTGTAACA	15	35	Insertion	0.03	1	IDPH*	IDPH*	ATTGATCCGCATTGAGAACCTCCCGGTGAAGGTGATGGTGTTGAACAACCAACATTTGGGTATGGTTGTGCAATCGGGAGGATAGGTTTTACAAGGCAAATAGGGCGCATACATACTTGGGCAACCCAGAATGTGAGAGCGAGATATATCCAGATTTTGTGACTATTGCTAAAGGGTTCAATATTCCTGCAGTCCGTGTAACA	ATTGATCCGCATTGAGAACCTCCCGGTGAAGGTGATGGTGTTGAACAACCAACATTTGGGTATGGTTGTGCAATGGGAGGATAGGTTTTACAAGGCAAATAGGGCGCATACATACTTGGGCAACCCAGAATGTGAGAGCGAGATATATCCAGATTTTGTGACTATTGCTAAAGGGTTCAATATTCCTGCAGTCCGTGTAACA
ATTGATCCGCATTGAGAACCTCCCGGTGAAGGTGATGGTGTTGAACAACCAACATTTGGGTATGGTTGTGCAATGGGAGGACAGGTTTTACAAGGCAAATAGGGCGCATACATACTTGGGCAACCCAGAATGTGAGAGCGAGATATATCCAGATTTTGTGACTATTGCTAAAGGGTTCAATATTCCTGCAGTCCGTGTAACA	15	35	1 Base Change	0.03	0	IDPH*	IDPH*	ATTGATCCGCATTGAGAACCTCCCGGTGAAGGTGATGGTGTTGAACAACCAACATTTGGGTATGGTTGTGCAATGGGAGGACAGGTTTTACAAGGCAAATAGGGCGCATACATACTTGGGCAACCCAGAATGTGAGAGCGAGATATATCCAGATTTTGTGACTATTGCTAAAGGGTTCAATATTCCTGCAGTCCGTGTAACA	ATTGATCCGCATTGAGAACCTCCCGGTGAAGGTGATGGTGTTGAACAACCAACATTTGGGTATGGTTGTGCAATGGGAGGATAGGTTTTACAAGGCAAATAGGGCGCATACATACTTGGGCAACCCAGAATGTGAGAGCGAGATATATCCAGATTTTGTGACTATTGCTAAAGGGTTCAATATTCCTGCAGTCCGTGTAACA
ATTGATCCGCATTGAGAACCTCCCGGTGAAGGTGATGGTGTTGAACAACCAACATTTGGGTATGGTTGTGCAATGGGAGGATAGGTTTTACAAGGCAAATAGGGCGCATACATACTTGGGCAACCCAGAATGCGAGAGCGAGATATATCCAGATTTTGTGACTATTGCTAAAGGGTTCAATATTCCTGCAGTCCGTGTAACA	15	35	1 Base Change	0.03	0	IDPH*	IDPH*	ATTGATCCGCATTGAGAACCTCCCGGTGAAGGTGATGGTGTTGAACAACCAACATTTGGGTATGGTTGTGCAATGGGAGGATAGGTTTTACAAGGCAAATAGGGCGCATACATACTTGGGCAACCCAGAATGCGAGAGCGAGATATATCCAGATTTTGTGACTATTGCTAAAGGGTTCAATATTCCTGCAGTCCGTGTAACA	ATTGATCCGCATTGAGAACCTCCCGGTGAAGGTGATGGTGTTGAACAACCAACATTTGGGTATGGTTGTGCAATGGGAGGATAGGTTTTACAAGGCAAATAGGGCGCATACATACTTGGGCAACCCAGAATGTGAGAGCGAGATATATCCAGATTTTGTGACTATTGCTAAAGGGTTCAATATTCCTGCAGTCCGTGTAACA
ATTGATCCGCATTGAGAACCTCCCGGTGAAGGTGATGGTGTTGAACAACCAACATTTGGGTATGGTTGTGCAATGGGAGGATAGGTTTTACAAGGCAAATAGGGCGCATACATACTTGGGCAACCCAGAATGTGAGAGCGAGATATATCCAGATTCTGTGACTATTGCTAAAGGGTTCAATATTCCTGCAGTCCGTGTAACA	15	35	1 Base Change	0.03	0	IDPH*	IDPH*	ATTGATCCGCATTGAGAACCTCCCGGTGAAGGTGATGGTGTTGAACAACCAACATTTGGGTATGGTTGTGCAATGGGAGGATAGGTTTTACAAGGCAAATAGGGCGCATACATACTTGGGCAACCCAGAATGTGAGAGCGAGATATATCCAGATTCTGTGACTATTGCTAAAGGGTTCAATATTCCTGCAGTCCGTGTAACA	ATTGATCCGCATTGAGAACCTCCCGGTGAAGGTGATGGTGTTGAACAACCAACATTTGGGTATGGTTGTGCAATGGGAGGATAGGTTTTACAAGGCAAATAGGGCGCATACATACTTGGGCAACCCAGAATGTGAGAGCGAGATATATCCAGATTTTGTGACTATTGCTAAAGGGTTCAATATTCCTGCAGTCCGTGTAACA
ATTGATCCGCATTGAGAACCTCCCGGTGAAGGTGATGGTGTTGAACAACCAACATTTGGGTATGGTTGTGCAATGGGAGGATAGGTTTTACAAGGCAAATAGGGCGCATACATACTTGGGCAACCCAGAATGTGAGAGCGAGATATATCCAGATTTCGTGACTATTGCTAAAGGGTTCAATATTCCTGCAGTCCGTGTAACA	15	35	1 Base Change	0.03	0	IDPH*	IDPH*	ATTGATCCGCATTGAGAACCTCCCGGTGAAGGTGATGGTGTTGAACAACCAACATTTGGGTATGGTTGTGCAATGGGAGGATAGGTTTTACAAGGCAAATAGGGCGCATACATACTTGGGCAACCCAGAATGTGAGAGCGAGATATATCCAGATTTCGTGACTATTGCTAAAGGGTTCAATATTCCTGCAGTCCGTGTAACA	ATTGATCCGCATTGAGAACCTCCCGGTGAAGGTGATGGTGTTGAACAACCAACATTTGGGTATGGTTGTGCAATGGGAGGATAGGTTTTACAAGGCAAATAGGGCGCATACATACTTGGGCAACCCAGAATGTGAGAGCGAGATATATCCAGATTTTGTGACTATTGCTAAAGGGTTCAATATTCCTGCAGTCCGTGTAACA
ATTGATCCGCATTGAGAACCTCCCGGTGAAGGTGATGGTGTTGAACAACCAACATTTGGGTATGGTTGTGCAATGGGAGGATAGGTTTTACAAGGCAAATAGGGCGCATACATACTTGGGCAACCCAGAATGTGAGAGCGAGATATATCCAGATTTTGTGACTATTGCTAAAGGGTTCGATATTCCTGCAGTCCGTGTAACA	15	35	1 Base Change	0.03	0	IDPH*	IDPH*	ATTGATCCGCATTGAGAACCTCCCGGTGAAGGTGATGGTGTTGAACAACCAACATTTGGGTATGGTTGTGCAATGGGAGGATAGGTTTTACAAGGCAAATAGGGCGCATACATACTTGGGCAACCCAGAATGTGAGAGCGAGATATATCCAGATTTTGTGACTATTGCTAAAGGGTTCGATATTCCTGCAGTCCGTGTAACA	ATTGATCCGCATTGAGAACCTCCCGGTGAAGGTGATGGTGTTGAACAACCAACATTTGGGTATGGTTGTGCAATGGGAGGATAGGTTTTACAAGGCAAATAGGGCGCATACATACTTGGGCAACCCAGAATGTGAGAGCGAGATATATCCAGATTTTGTGACTATTGCTAAAGGGTTCAATATTCCTGCAGTCCGTGTAACA
ATTGATCCGCATTGAGAACCTCCCGGTGAAGGTGATGGTGTTGAACAACCAACATTTGGGTATGGTTGTGCAATGGGAGGATAGGTTTTACAAGGCAAATAGGGCGCATACATACTTGGGCAACCCAGAATGTGAGAGCGGGATATATCCAGATTTTGTGACTATTGCTAAAGGGTTCAATATTCCTGCAGTCCGTGTAACA	15	34	1 Base Change	0.03	0	IDPH*	IDPH*	ATTGATCCGCATTGAGAACCTCCCGGTGAAGGTGATGGTGTTGAACAACCAACATTTGGGTATGGTTGTGCAATGGGAGGATAGGTTTTACAAGGCAAATAGGGCGCATACATACTTGGGCAACCCAGAATGTGAGAGCGGGATATATCCAGATTTTGTGACTATTGCTAAAGGGTTCAATATTCCTGCAGTCCGTGTAACA	ATTGATCCGCATTGAGAACCTCCCGGTGAAGGTGATGGTGTTGAACAACCAACATTTGGGTATGGTTGTGCAATGGGAGGATAGGTTTTACAAGGCAAATAGGGCGCATACATACTTGGGCAACCCAGAATGTGAGAGCGAGATATATCCAGATTTTGTGACTATTGCTAAAGGGTTCAATATTCCTGCAGTCCGTGTAACA
ATTGATCCGCATTGAGAACCTCCCGGTGAAGGTGATGGTGTTGAACAACCAACATTTGGGTATGGTTGTGCAATGGGAGGATAGGTTTTACAAGGCAAATAGGGCGCATACATACTTGGGCAGCCCAGAATGTGAGAGCGAGATATATCCAGATTTTGTGACTATTGCTAAAGGGTTCAATATTCCTGCAGTCCGTGTAACA	15	35	1 Base Change	0.03	0	IDPH*	IDPH*	ATTGATCCGCATTGAGAACCTCCCGGTGAAGGTGATGGTGTTGAACAACCAACATTTGGGTATGGTTGTGCAATGGGAGGATAGGTTTTACAAGGCAAATAGGGCGCATACATACTTGGGCAGCCCAGAATGTGAGAGCGAGATATATCCAGATTTTGTGACTATTGCTAAAGGGTTCAATATTCCTGCAGTCCGTGTAACA	ATTGATCCGCATTGAGAACCTCCCGGTGAAGGTGATGGTGTTGAACAACCAACATTTGGGTATGGTTGTGCAATGGGAGGATAGGTTTTACAAGGCAAATAGGGCGCATACATACTTGGGCAACCCAGAATGTGAGAGCGAGATATATCCAGATTTTGTGACTATTGCTAAAGGGTTCAATATTCCTGCAGTCCGTGTAACA
ATTGATCCGCATTGAGAACCTCCCGGTGAAGGTGATGGTGTTGAACAACCAACATTTGGGTATGGTTGTGCGATGGGAGGATAGGTTTTACAAGGCAAATAGGGCGCATACATACTTGGGCAACCCAGAATGTGAGAGCGAGATATATCCAGATTTTGTGACTATTGCTAAAGGGTTCAATATTCCTGCAGTCCGTGTAACA	15	34	1 Base Change	0.03	0	IDPH*	IDPH*	ATTGATCCGCATTGAGAACCTCCCGGTGAAGGTGATGGTGTTGAACAACCAACATTTGGGTATGGTTGTGCGATGGGAGGATAGGTTTTACAAGGCAAATAGGGCGCATACATACTTGGGCAACCCAGAATGTGAGAGCGAGATATATCCAGATTTTGTGACTATTGCTAAAGGGTTCAATATTCCTGCAGTCCGTGTAACA	ATTGATCCGCATTGAGAACCTCCCGGTGAAGGTGATGGTGTTGAACAACCAACATTTGGGTATGGTTGTGCAATGGGAGGATAGGTTTTACAAGGCAAATAGGGCGCATACATACTTGGGCAACCCAGAATGTGAGAGCGAGATATATCCAGATTTTGTGACTATTGCTAAAGGGTTCAATATTCCTGCAGTCCGTGTAACA
ATTG-TCCGCATTGAGAACCTCCCGGTGAAGGTGATGGTGTTGAACAACCAACATTTGGGTATGGTTGTGCAATGGGAGGATAGGTTTTACAAGGCAAATAGGGCGCATACATACTTGGGCAACCCAGAATGTGAGAGCGAGATATATCCAGATTTTGTGACTATTGCTAAAGGGTTCAATATTCCTGCAGTCCGTGTAACA	14	35	Deletion	0.03	-1	IVRIENLPVKVMVLNNQHLGMVVQWEDRFYKANRAHTYLGNPECESEIYPDFVTIAKGFNIPAVRVT	IDPH*	ATTG-TCCGCATTGAGAACCTCCCGGTGAAGGTGATGGTGTTGAACAACCAACATTTGGGTATGGTTGTGCAATGGGAGGATAGGTTTTACAAGGCAAATAGGGCGCATACATACTTGGGCAACCCAGAATGTGAGAGCGAGATATATCCAGATTTTGTGACTATTGCTAAAGGGTTCAATATTCCTGCAGTCCGTGTAACA	ATTGATCCGCATTGAGAACCTCCCGGTGAAGGTGATGGTGTTGAACAACCAACATTTGGGTATGGTTGTGCAATGGGAGGATAGGTTTTACAAGGCAAATAGGGCGCATACATACTTGGGCAACCCAGAATGTGAGAGCGAGATATATCCAGATTTTGTGACTATTGCTAAAGGGTTCAATATTCCTGCAGTCCGTGTAACA
ATTGATCCGCATTGAGAACCTCCCGGTGAAGGTGATGGTGTTGAACAACCAACATTTGGGTATGGTTGTGCAATGGGAGGATAGGTTTTACAAGGCAAATAGGGCGCATACATACTTGGGCAACCCAGAACGTGAGAGCGAGATATATCCAGATTTTGTGACTATTGCTAAAGGGTTCAATATTCCTGCAGTCCGTGTAACA	14	33	1 Base Change	0.03	0	IDPH*	IDPH*	ATTGATCCGCATTGAGAACCTCCCGGTGAAGGTGATGGTGTTGAACAACCAACATTTGGGTATGGTTGTGCAATGGGAGGATAGGTTTTACAAGGCAAATAGGGCGCATACATACTTGGGCAACCCAGAACGTGAGAGCGAGATATATCCAGATTTTGTGACTATTGCTAAAGGGTTCAATATTCCTGCAGTCCGTGTAACA	ATTGATCCGCATTGAGAACCTCCCGGTGAAGGTGATGGTGTTGAACAACCAACATTTGGGTATGGTTGTGCAATGGGAGGATAGGTTTTACAAGGCAAATAGGGCGCATACATACTTGGGCAACCCAGAATGTGAGAGCGAGATATATCCAGATTTTGTGACTATTGCTAAAGGGTTCAATATTCCTGCAGTCCGTGTAACA
ATTGATCCGCATTGAGAACCTCCCGGTGAAGGTGATGGTGTTGAACAACCAACATTTGGGTATGGTTGTGCAATGGGAGGATAGGTTTTACAAGGCAAATAGGGCGCATACATACTTGGGCAACCCAGAATGTGAGAGCGAGATATATCCAGATTTTGTGACTATTGCTAAAGGGTTCAATATTCCTG-AGTCCGTGTAACA	14	35	Deletion	0.03	-1	IDPH*	IDPH*	ATTGATCCGCATTGAGAACCTCCCGGTGAAGGTGATGGTGTTGAACAACCAACATTTGGGTATGGTTGTGCAATGGGAGGATAGGTTTTACAAGGCAAATAGGGCGCATACATACTTGGGCAACCCAGAATGTGAGAGCGAGATATATCCAGATTTTGTGACTATTGCTAAAGGGTTCAATATTCCTG-AGTCCGTGTAACA	ATTGATCCGCATTGAGAACCTCCCGGTGAAGGTGATGGTGTTGAACAACCAACATTTGGGTATGGTTGTGCAATGGGAGGATAGGTTTTACAAGGCAAATAGGGCGCATACATACTTGGGCAACCCAGAATGTGAGAGCGAGATATATCCAGATTTTGTGACTATTGCTAAAGGGTTCAATATTCCTGCAGTCCGTGTAACA
ATTGATCCGCATTGAGAACCTCCCGGTGAAGGTGATGGTGTTGAACAACCAACATTTGGGTATGGTTGTGCAATGGGAGGATAGGTTTTACAAGGCAAATAGGGCGCATACATACTTGGGCAACCCAGAATGTGAGAGCGAGATATATCCAGATTTTGTGACTATTGCTGAAGGGTTCAATATTCCTGCAGTCCGTGTAACA	14	35	1 Base Change	0.03	0	IDPH*	IDPH*	ATTGATCCGCATTGAGAACCTCCCGGTGAAGGTGATGGTGTTGAACAACCAACATTTGGGTATGGTTGTGCAATGGGAGGATAGGTTTTACAAGGCAAATAGGGCGCATACATACTTGGGCAACCCAGAATGTGAGAGCGAGATATATCCAGATTTTGTGACTATTGCTGAAGGGTTCAATATTCCTGCAGTCCGTGTAACA	ATTGATCCGCATTGAGAACCTCCCGGTGAAGGTGATGGTGTTGAACAACCAACATTTGGGTATGGTTGTGCAATGGGAGGATAGGTTTTACAAGGCAAATAGGGCGCATACATACTTGGGCAACCCAGAATGTGAGAGCGAGATATATCCAGATTTTGTGACTATTGCTAAAGGGTTCAATATTCCTGCAGTCCGTGTAACA
ATTGATCCGCATTGAGAACCTCCCGGTGAAGGTGATGGTGTTGAACAACCAACATTTGGGTATGGTTGTGCAATGGGAGGATAGGTTTTACAAGGCAAATAGGGCGCATGCATACTTGGGCAACCCAGAATGTGAGAGCGAGATATATCCAGATTTTGTGACTATTGCTAAAGGGTTCAATATTCCTGCAGTCCGTGTAACA	14	35	1 Base Change	0.03	0	IDPH*	IDPH*	ATTGATCCGCATTGAGAACCTCCCGGTGAAGGTGATGGTGTTGAACAACCAACATTTGGGTATGGTTGTGCAATGGGAGGATAGGTTTTACAAGGCAAATAGGGCGCATGCATACTTGGGCAACCCAGAATGTGAGAGCGAGATATATCCAGATTTTGTGACTATTGCTAAAGGGTTCAATATTCCTGCAGTCCGTGTAACA	ATTGATCCGCATTGAGAACCTCCCGGTGAAGGTGATGGTGTTGAACAACCAACATTTGGGTATGGTTGTGCAATGGGAGGATAGGTTTTACAAGGCAAATAGGGCGCATACATACTTGGGCAACCCAGAATGTGAGAGCGAGATATATCCAGATTTTGTGACTATTGCTAAAGGGTTCAATATTCCTGCAGTCCGTGTAACA
ATTGATCCGCATTGAGAACCTCCCGGTGAAGGTGATGGTGTTGAACAACCAACATTTGGGTATGGTTGTGCAATGGGAGGATAGGTTTTACAAGGCAGATAGGGCGCATACATACTTGGGCAACCCAGAATGTGAGAGCGAGATATATCCAGATTTTGTGACTATTGCTAAAGGGTTCAATATTCCTGCAGTCCGTGTAACA	14	35	1 Base Change	0.03	0	IDPH*	IDPH*	ATTGATCCGCATTGAGAACCTCCCGGTGAAGGTGATGGTGTTGAACAACCAACATTTGGGTATGGTTGTGCAATGGGAGGATAGGTTTTACAAGGCAGATAGGGCGCATACATACTTGGGCAACCCAGAATGTGAGAGCGAGATATATCCAGATTTTGTGACTATTGCTAAAGGGTTCAATATTCCTGCAGTCCGTGTAACA	ATTGATCCGCATTGAGAACCTCCCGGTGAAGGTGATGGTGTTGAACAACCAACATTTGGGTATGGTTGTGCAATGGGAGGATAGGTTTTACAAGGCAAATAGGGCGCATACATACTTGGGCAACCCAGAATGTGAGAGCGAGATATATCCAGATTTTGTGACTATTGCTAAAGGGTTCAATATTCCTGCAGTCCGTGTAACA
ATTGATCCGCATTGAGAACCTCCCGGTGAAGGTGATGGTGTTGAACAACCAACATTTGGGTATGGTTGTGCAATGGGAGGATAGGTTTTACGAGGCAAATAGGGCGCATACATACTTGGGCAACCCAGAATGTGAGAGCGAGATATATCCAGATTTTGTGACTATTGCTAAAGGGTTCAATATTCCTGCAGTCCGTGTAACA	14	34	1 Base Change	0.03	0	IDPH*	IDPH*	ATTGATCCGCATTGAGAACCTCCCGGTGAAGGTGATGGTGTTGAACAACCAACATTTGGGTATGGTTGTGCAATGGGAGGATAGGTTTTACGAGGCAAATAGGGCGCATACATACTTGGGCAACCCAGAATGTGAGAGCGAGATATATCCAGATTTTGTGACTATTGCTAAAGGGTTCAATATTCCTGCAGTCCGTGTAACA	ATTGATCCGCATTGAGAACCTCCCGGTGAAGGTGATGGTGTTGAACAACCAACATTTGGGTATGGTTGTGCAATGGGAGGATAGGTTTTACAAGGCAAATAGGGCGCATACATACTTGGGCAACCCAGAATGTGAGAGCGAGATATATCCAGATTTTGTGACTATTGCTAAAGGGTTCAATATTCCTGCAGTCCGTGTAACA
ATTGATCCGCATTGAGAACCTCCCGGTGAAGGTGATGGTGTTGAACAACCAACATTTGGGTATGGTTGTGCAATtGGGAGGATAGGTTTTACAAGGCAAATAGGGCGCATACATACTTGGGCAACCCAGAATGTGAGAGCGAGATATATCCAGATTTTGTGACTATTGCTAAAGGGTTCAATATTCCTGCAG-CCGTGTAACA	14	35	Insertion and Deletion	0.03	0	IDPH*	IDPH*	ATTGATCCGCATTGAGAACCTCCCGGTGAAGGTGATGGTGTTGAACAACCAACATTTGGGTATGGTTGTGCAATTGGGAGGATAGGTTTTACAAGGCAAATAGGGCGCATACATACTTGGGCAACCCAGAATGTGAGAGCGAGATATATCCAGATTTTGTGACTATTGCTAAAGGGTTCAATATTCCTGCAG-CCGTGTAACA	ATTGATCCGCATTGAGAACCTCCCGGTGAAGGTGATGGTGTTGAACAACCAACATTTGGGTATGGTTGTGCAATGGGAGGATAGGTTTTACAAGGCAAATAGGGCGCATACATACTTGGGCAACCCAGAATGTGAGAGCGAGATATATCCAGATTTTGTGACTATTGCTAAAGGGTTCAATATTCCTGCAGTCCGTGTAACA
ATTGATCCGCATTGAGAACCTCCCGGTGAAGGTGATGGTGTTGAACAACCAACATTTGGGTATGGTTGTGCAATtGGGGGGATAGGTTTTACAAGGCAAATAGGGCGCATACATACTTGGGCAACCCAGAATGTGAGAGCGAGATATATCCAGATTTTGTGACTATTGCTAAAGGGTTCAATATTCCTGCAGTCCGTGTAACA	14	35	Insertion	0.03	1	IDPH*	IDPH*	ATTGATCCGCATTGAGAACCTCCCGGTGAAGGTGATGGTGTTGAACAACCAACATTTGGGTATGGTTGTGCAATTGGGGGGATAGGTTTTACAAGGCAAATAGGGCGCATACATACTTGGGCAACCCAGAATGTGAGAGCGAGATATATCCAGATTTTGTGACTATTGCTAAAGGGTTCAATATTCCTGCAGTCCGTGTAACA	ATTGATCCGCATTGAGAACCTCCCGGTGAAGGTGATGGTGTTGAACAACCAACATTTGGGTATGGTTGTGCAATGGGAGGATAGGTTTTACAAGGCAAATAGGGCGCATACATACTTGGGCAACCCAGAATGTGAGAGCGAGATATATCCAGATTTTGTGACTATTGCTAAAGGGTTCAATATTCCTGCAGTCCGTGTAACA
ATTGATCCGCATTGAGAACCTCCCGGTGAAGGTGATGGTGTTGGACAACCAACATTTGGGTATGGTTGTGCAATtGGGAGGATAGGTTTTACAAGGCAAATAGGGCGCATACATACTTGGGCAACCCAGAATGTGAGAGCGAGATATATCCAGATTTTGTGACTATTGCTAAAGGGTTCAATATTCCTGCAGTCCGTGTAACA	14	34	Insertion	0.03	1	IDPH*	IDPH*	ATTGATCCGCATTGAGAACCTCCCGGTGAAGGTGATGGTGTTGGACAACCAACATTTGGGTATGGTTGTGCAATTGGGAGGATAGGTTTTACAAGGCAAATAGGGCGCATACATACTTGGGCAACCCAGAATGTGAGAGCGAGATATATCCAGATTTTGTGACTATTGCTAAAGGGTTCAATATTCCTGCAGTCCGTGTAACA	ATTGATCCGCATTGAGAACCTCCCGGTGAAGGTGATGGTGTTGAACAACCAACATTTGGGTATGGTTGTGCAATGGGAGGATAGGTTTTACAAGGCAAATAGGGCGCATACATACTTGGGCAACCCAGAATGTGAGAGCGAGATATATCCAGATTTTGTGACTATTGCTAAAGGGTTCAATATTCCTGCAGTCCGTGTAACA
ATTGATCCGCATTGAGAACCTCCCGGTGAAGGTGATGGTGTTGAACAACCAACATTTGGGT---------------GAGGATAGGTTTTACAAGGCAAATAGGGCGCATACATACTTGGGCAACCCAGAATGTGAGAGCGAGATATATCCAGATTTTGTGACTATTGCTAAAGGGTTCAATATTCCTGCAGTCCGTGTAACA	13	35	Deletion	0.03	-15	IDPH*	IDPH*	ATTGATCCGCATTGAGAACCTCCCGGTGAAGGTGATGGTGTTGAACAACCAACATTTGGGT---------------GAGGATAGGTTTTACAAGGCAAATAGGGCGCATACATACTTGGGCAACCCAGAATGTGAGAGCGAGATATATCCAGATTTTGTGACTATTGCTAAAGGGTTCAATATTCCTGCAGTCCGTGTAACA	ATTGATCCGCATTGAGAACCTCCCGGTGAAGGTGATGGTGTTGAACAACCAACATTTGGGTATGGTTGTGCAATGGGAGGATAGGTTTTACAAGGCAAATAGGGCGCATACATACTTGGGCAACCCAGAATGTGAGAGCGAGATATATCCAGATTTTGTGACTATTGCTAAAGGGTTCAATATTCCTGCAGTCCGTGTAACA
ATTGATCCGCATTGAGAACCTCCCGGTGAAGGTGATGGTGTTGAACAACCAACATTTGGGTATGGTTGCGCAATGGGAGGATAGGTTTTACAAGGCAAATAGGGCGCATACATACTTGGGCAACCCAGAATGTGAGAGCGAGATATATCCAGATTTTGTGACTATTGCTAAAGGGTTCAATATTCCTGCAGTCCGTGTAACA	13	35	1 Base Change	0.03	0	IDPH*	IDPH*	ATTGATCCGCATTGAGAACCTCCCGGTGAAGGTGATGGTGTTGAACAACCAACATTTGGGTATGGTTGCGCAATGGGAGGATAGGTTTTACAAGGCAAATAGGGCGCATACATACTTGGGCAACCCAGAATGTGAGAGCGAGATATATCCAGATTTTGTGACTATTGCTAAAGGGTTCAATATTCCTGCAGTCCGTGTAACA	ATTGATCCGCATTGAGAACCTCCCGGTGAAGGTGATGGTGTTGAACAACCAACATTTGGGTATGGTTGTGCAATGGGAGGATAGGTTTTACAAGGCAAATAGGGCGCATACATACTTGGGCAACCCAGAATGTGAGAGCGAGATATATCCAGATTTTGTGACTATTGCTAAAGGGTTCAATATTCCTGCAGTCCGTGTAACA
ATTGATCCGCATTGAGAACCTCCCGGTGAAGGTGATGGTGTTGAACAACCAACATTTGGGTATGGTTGTGCAA---GAGGATAGGTTTTACAAGGCAAATAGGGCGCATACATACTTGGGCAACCCAGAATGTGAGAGCGAGATATATCCAGATTTTGTGACTATTGCTAAAGGGTTCAATATTCCTGCAGTCCGTGTAACA	13	35	Deletion	0.03	-3	IDPH*	IDPH*	ATTGATCCGCATTGAGAACCTCCCGGTGAAGGTGATGGTGTTGAACAACCAACATTTGGGTATGGTTGTGCAA---GAGGATAGGTTTTACAAGGCAAATAGGGCGCATACATACTTGGGCAACCCAGAATGTGAGAGCGAGATATATCCAGATTTTGTGACTATTGCTAAAGGGTTCAATATTCCTGCAGTCCGTGTAACA	ATTGATCCGCATTGAGAACCTCCCGGTGAAGGTGATGGTGTTGAACAACCAACATTTGGGTATGGTTGTGCAATGGGAGGATAGGTTTTACAAGGCAAATAGGGCGCATACATACTTGGGCAACCCAGAATGTGAGAGCGAGATATATCCAGATTTTGTGACTATTGCTAAAGGGTTCAATATTCCTGCAGTCCGTGTAACA
ATTGATCCGCATTGAGAACCTCCCGGTGAAGGTGATGGTGTTGAACAACCAACATTTGGGTATGGTTGTGCAATGGGAGGATAGGTCTTACAAGGCAAATAGGGCGCATACATACTTGGGCAACCCAGAATGTGAGAGCGAGATATATCCAGATTTTGTGACTATTGCTAAAGGGTTCAATATTCCTGCAGTCCGTGTAACA	13	34	1 Base Change	0.03	0	IDPH*	IDPH*	ATTGATCCGCATTGAGAACCTCCCGGTGAAGGTGATGGTGTTGAACAACCAACATTTGGGTATGGTTGTGCAATGGGAGGATAGGTCTTACAAGGCAAATAGGGCGCATACATACTTGGGCAACCCAGAATGTGAGAGCGAGATATATCCAGATTTTGTGACTATTGCTAAAGGGTTCAATATTCCTGCAGTCCGTGTAACA	ATTGATCCGCATTGAGAACCTCCCGGTGAAGGTGATGGTGTTGAACAACCAACATTTGGGTATGGTTGTGCAATGGGAGGATAGGTTTTACAAGGCAAATAGGGCGCATACATACTTGGGCAACCCAGAATGTGAGAGCGAGATATATCCAGATTTTGTGACTATTGCTAAAGGGTTCAATATTCCTGCAGTCCGTGTAACA
ATTGATCCGCATTGAGAACCTCCCGGTGAAGGTGATGGTGTTGAACAACCAACATTTGGGTATGGTTGTGCAATGGGAGGATAGGTTTTACAAGGCAAATAGGGCGCATACATACTTGAGCAACCCAGAATGTGAGAGCGAGATATATCCAGATTTTGTGACTATTGCTAAAGGGTTCAATATTCCTGCAGTCCGTGTAACA	13	35	1 Base Change	0.03	0	IDPH*	IDPH*	ATTGATCCGCATTGAGAACCTCCCGGTGAAGGTGATGGTGTTGAACAACCAACATTTGGGTATGGTTGTGCAATGGGAGGATAGGTTTTACAAGGCAAATAGGGCGCATACATACTTGAGCAACCCAGAATGTGAGAGCGAGATATATCCAGATTTTGTGACTATTGCTAAAGGGTTCAATATTCCTGCAGTCCGTGTAACA	ATTGATCCGCATTGAGAACCTCCCGGTGAAGGTGATGGTGTTGAACAACCAACATTTGGGTATGGTTGTGCAATGGGAGGATAGGTTTTACAAGGCAAATAGGGCGCATACATACTTGGGCAACCCAGAATGTGAGAGCGAGATATATCCAGATTTTGTGACTATTGCTAAAGGGTTCAATATTCCTGCAGTCCGTGTAACA
ATTGATCCGCATTGAGAACCTCCCGGTGAAGGTGATGGTGTTGAACAACCAACATTTGGGTATGGTTGTGCAATGGGAGGATAGGTTTTACAAGGCAAATAGGGCGCATACATACTTGGGCAACCCAGAATGTGAGAGCGAGATATATCCAGATTTTGTGACCATTGCTAAAGGGTTCAATATTCCTGCAGTCCGTGTAACA	13	35	1 Base Change	0.03	0	IDPH*	IDPH*	ATTGATCCGCATTGAGAACCTCCCGGTGAAGGTGATGGTGTTGAACAACCAACATTTGGGTATGGTTGTGCAATGGGAGGATAGGTTTTACAAGGCAAATAGGGCGCATACATACTTGGGCAACCCAGAATGTGAGAGCGAGATATATCCAGATTTTGTGACCATTGCTAAAGGGTTCAATATTCCTGCAGTCCGTGTAACA	ATTGATCCGCATTGAGAACCTCCCGGTGAAGGTGATGGTGTTGAACAACCAACATTTGGGTATGGTTGTGCAATGGGAGGATAGGTTTTACAAGGCAAATAGGGCGCATACATACTTGGGCAACCCAGAATGTGAGAGCGAGATATATCCAGATTTTGTGACTATTGCTAAAGGGTTCAATATTCCTGCAGTCCGTGTAACA
ATTGATCCGCATTGAGAACCTCCCGGTGAAGGTGATGGTGTTGAACAACCAACATTTGGGTATGGTTGTGCAATGGGAGGATAGGTTTTACAAGGCAAATAGGGCGCATACATACTTGGGCAACCCAGAATGTGAGAGCGAGATATATCCAGATTTTGTGACTATTGCTAGAGGGTTCAATATTCCTGCAGTCCGTGTAACA	13	35	1 Base Change	0.03	0	IDPH*	IDPH*	ATTGATCCGCATTGAGAACCTCCCGGTGAAGGTGATGGTGTTGAACAACCAACATTTGGGTATGGTTGTGCAATGGGAGGATAGGTTTTACAAGGCAAATAGGGCGCATACATACTTGGGCAACCCAGAATGTGAGAGCGAGATATATCCAGATTTTGTGACTATTGCTAGAGGGTTCAATATTCCTGCAGTCCGTGTAACA	ATTGATCCGCATTGAGAACCTCCCGGTGAAGGTGATGGTGTTGAACAACCAACATTTGGGTATGGTTGTGCAATGGGAGGATAGGTTTTACAAGGCAAATAGGGCGCATACATACTTGGGCAACCCAGAATGTGAGAGCGAGATATATCCAGATTTTGTGACTATTGCTAAAGGGTTCAATATTCCTGCAGTCCGTGTAACA
ATTGATCCGCATTGAGAACCTCCCGGTGAAGGTGATGGTGTTGAACAACCAACATTTGGGTATGGTTGTGCAATGGGAGGATAGGTTTTACAAGGCAAATGGGGCGCATACATACTTGGGCAACCCAGAATGTGAGAGCGAGATATATCCAGATTTTGTGACTATTGCTAAAGGGTTCAATATTCCTGCAGTCCGTGTAACA	13	34	1 Base Change	0.03	0	IDPH*	IDPH*	ATTGATCCGCATTGAGAACCTCCCGGTGAAGGTGATGGTGTTGAACAACCAACATTTGGGTATGGTTGTGCAATGGGAGGATAGGTTTTACAAGGCAAATGGGGCGCATACATACTTGGGCAACCCAGAATGTGAGAGCGAGATATATCCAGATTTTGTGACTATTGCTAAAGGGTTCAATATTCCTGCAGTCCGTGTAACA	ATTGATCCGCATTGAGAACCTCCCGGTGAAGGTGATGGTGTTGAACAACCAACATTTGGGTATGGTTGTGCAATGGGAGGATAGGTTTTACAAGGCAAATAGGGCGCATACATACTTGGGCAACCCAGAATGTGAGAGCGAGATATATCCAGATTTTGTGACTATTGCTAAAGGGTTCAATATTCCTGCAGTCCGTGTAACA
ATTGATCCGCATTGAGAACCTCCCGGTGAAGGTGATGGTGTTGAACAACCAACATTTGGGTATGGTTGTGCAATGGGAGGATAGGTTTTACAAGGCGAATAGGGCGCATACATACTTGGGCAACCCAGAATGTGAGAGCGAGATATATCCAGATTTTGTGACTATTGCTAAAGGGTTCAATATTCCTGCAGTCCGTGTAACA	13	35	1 Base Change	0.03	0	IDPH*	IDPH*	ATTGATCCGCATTGAGAACCTCCCGGTGAAGGTGATGGTGTTGAACAACCAACATTTGGGTATGGTTGTGCAATGGGAGGATAGGTTTTACAAGGCGAATAGGGCGCATACATACTTGGGCAACCCAGAATGTGAGAGCGAGATATATCCAGATTTTGTGACTATTGCTAAAGGGTTCAATATTCCTGCAGTCCGTGTAACA	ATTGATCCGCATTGAGAACCTCCCGGTGAAGGTGATGGTGTTGAACAACCAACATTTGGGTATGGTTGTGCAATGGGAGGATAGGTTTTACAAGGCAAATAGGGCGCATACATACTTGGGCAACCCAGAATGTGAGAGCGAGATATATCCAGATTTTGTGACTATTGCTAAAGGGTTCAATATTCCTGCAGTCCGTGTAACA
ATTGATCCGCATTGAGAACCTCCCGGTGAAGGTGATGGTGTTGAACAACCAACATTTGGGTATGGTTGTGCAATtGGGAGGATAGGTTTTACAAGGCAAATAGGGCGCATACATACTTGGGCAACCCAGAATGTGAGAGCGAGATATATCCAGATTTTGTGACTATTGCTAAAGGGTTCAATATTTCTGCAGTCCGTGTAACA	13	33	Insertion	0.03	1	IDPH*	IDPH*	ATTGATCCGCATTGAGAACCTCCCGGTGAAGGTGATGGTGTTGAACAACCAACATTTGGGTATGGTTGTGCAATTGGGAGGATAGGTTTTACAAGGCAAATAGGGCGCATACATACTTGGGCAACCCAGAATGTGAGAGCGAGATATATCCAGATTTTGTGACTATTGCTAAAGGGTTCAATATTTCTGCAGTCCGTGTAACA	ATTGATCCGCATTGAGAACCTCCCGGTGAAGGTGATGGTGTTGAACAACCAACATTTGGGTATGGTTGTGCAATGGGAGGATAGGTTTTACAAGGCAAATAGGGCGCATACATACTTGGGCAACCCAGAATGTGAGAGCGAGATATATCCAGATTTTGTGACTATTGCTAAAGGGTTCAATATTCCTGCAGTCCGTGTAACA
ATTGATCCGCATTGAGAACCTCCCGGTGAAGGTGATGGTGTTGAACAACCAACATTTGGGTATGGTTGTGCAATtGGGAGGATAGGTTTTACAAGGCAAATAGGGCGCATACATACTTGGGCAACCCAGAATGTGAGAGCGAGATATATCCAGATTTTGTGACTATTGCTAAGGGGTTCAATATTCCTGCAGTCCGTGTAACA	13	35	Insertion	0.03	1	IDPH*	IDPH*	ATTGATCCGCATTGAGAACCTCCCGGTGAAGGTGATGGTGTTGAACAACCAACATTTGGGTATGGTTGTGCAATTGGGAGGATAGGTTTTACAAGGCAAATAGGGCGCATACATACTTGGGCAACCCAGAATGTGAGAGCGAGATATATCCAGATTTTGTGACTATTGCTAAGGGGTTCAATATTCCTGCAGTCCGTGTAACA	ATTGATCCGCATTGAGAACCTCCCGGTGAAGGTGATGGTGTTGAACAACCAACATTTGGGTATGGTTGTGCAATGGGAGGATAGGTTTTACAAGGCAAATAGGGCGCATACATACTTGGGCAACCCAGAATGTGAGAGCGAGATATATCCAGATTTTGTGACTATTGCTAAAGGGTTCAATATTCCTGCAGTCCGTGTAACA
ATTGATCCGCATTGAGAACCTCCCGGTGAAGGTGATGGTGTTGAACAACCAACATTTGGGTATGGTTGTGCAATtGGGAGGATAGGTTTTACAAGGCAAATAGGGCGCATACATACTTGGGCAACCCAGAATGTGAGAGCGAGATATGTCCAGATTTTGTGACTATTGCTAAAGGGTTCAATATTCCTGCAGTCCGTGTAACA	13	34	Insertion	0.03	1	IDPH*	IDPH*	ATTGATCCGCATTGAGAACCTCCCGGTGAAGGTGATGGTGTTGAACAACCAACATTTGGGTATGGTTGTGCAATTGGGAGGATAGGTTTTACAAGGCAAATAGGGCGCATACATACTTGGGCAACCCAGAATGTGAGAGCGAGATATGTCCAGATTTTGTGACTATTGCTAAAGGGTTCAATATTCCTGCAGTCCGTGTAACA	ATTGATCCGCATTGAGAACCTCCCGGTGAAGGTGATGGTGTTGAACAACCAACATTTGGGTATGGTTGTGCAATGGGAGGATAGGTTTTACAAGGCAAATAGGGCGCATACATACTTGGGCAACCCAGAATGTGAGAGCGAGATATATCCAGATTTTGTGACTATTGCTAAAGGGTTCAATATTCCTGCAGTCCGTGTAACA
ATTGATCCGCATTGAGAACCTCCCGGTGAAGGTGATGGTGTTGAACAACCAACATTTGGGTATGGTTGTGCAATtGGGAGGATAGGTTTTACAAGGCAAATAGGGCGCATACATACTTGGGCAACCCAGAATGTGAGAGCGAGGTATATCCAGATTTTGTGACTATTGCTAAAGGGTTCAATATTCCTGCAGTCCGTGTAACA	13	33	Insertion	0.03	1	IDPH*	IDPH*	ATTGATCCGCATTGAGAACCTCCCGGTGAAGGTGATGGTGTTGAACAACCAACATTTGGGTATGGTTGTGCAATTGGGAGGATAGGTTTTACAAGGCAAATAGGGCGCATACATACTTGGGCAACCCAGAATGTGAGAGCGAGGTATATCCAGATTTTGTGACTATTGCTAAAGGGTTCAATATTCCTGCAGTCCGTGTAACA	ATTGATCCGCATTGAGAACCTCCCGGTGAAGGTGATGGTGTTGAACAACCAACATTTGGGTATGGTTGTGCAATGGGAGGATAGGTTTTACAAGGCAAATAGGGCGCATACATACTTGGGCAACCCAGAATGTGAGAGCGAGATATATCCAGATTTTGTGACTATTGCTAAAGGGTTCAATATTCCTGCAGTCCGTGTAACA
ATTGATCCGCATTGAGAACCTCCCGGTGAAGGTGATGGTGTTGAACAACCAACATTTGGGTATGGTTGTGCAATtGGGAGGATAGGTTTTACAAGGCAAATAGGGCGCATACATACTTGGGCAACCCAGAATGTGAGGGCGAGATATATCCAGATTTTGTGACTATTGCTAAAGGGTTCAATATTCCTGCAGTCCGTGTAACA	13	35	Insertion	0.03	1	IDPH*	IDPH*	ATTGATCCGCATTGAGAACCTCCCGGTGAAGGTGATGGTGTTGAACAACCAACATTTGGGTATGGTTGTGCAATTGGGAGGATAGGTTTTACAAGGCAAATAGGGCGCATACATACTTGGGCAACCCAGAATGTGAGGGCGAGATATATCCAGATTTTGTGACTATTGCTAAAGGGTTCAATATTCCTGCAGTCCGTGTAACA	ATTGATCCGCATTGAGAACCTCCCGGTGAAGGTGATGGTGTTGAACAACCAACATTTGGGTATGGTTGTGCAATGGGAGGATAGGTTTTACAAGGCAAATAGGGCGCATACATACTTGGGCAACCCAGAATGTGAGAGCGAGATATATCCAGATTTTGTGACTATTGCTAAAGGGTTCAATATTCCTGCAGTCCGTGTAACA
ATTGATCCGCATTGAGAACCTCCCGGTGAAGGTGATGGTGTTGAACAACCAGCATTTGGGTATGGTTGTGCAATGGGAGGATAGGTTTTACAAGGCAAATAGGGCGCATACATACTTGGGCAACCCAGAATGTGAGAGCGAGATATATCCAGATTTTGTGACTATTGCTAAAGGGTTCAATATTCCTGCAGTCCGTGTAACA	13	34	1 Base Change	0.03	0	IDPH*	IDPH*	ATTGATCCGCATTGAGAACCTCCCGGTGAAGGTGATGGTGTTGAACAACCAGCATTTGGGTATGGTTGTGCAATGGGAGGATAGGTTTTACAAGGCAAATAGGGCGCATACATACTTGGGCAACCCAGAATGTGAGAGCGAGATATATCCAGATTTTGTGACTATTGCTAAAGGGTTCAATATTCCTGCAGTCCGTGTAACA	ATTGATCCGCATTGAGAACCTCCCGGTGAAGGTGATGGTGTTGAACAACCAACATTTGGGTATGGTTGTGCAATGGGAGGATAGGTTTTACAAGGCAAATAGGGCGCATACATACTTGGGCAACCCAGAATGTGAGAGCGAGATATATCCAGATTTTGTGACTATTGCTAAAGGGTTCAATATTCCTGCAGTCCGTGTAACA
ATTGATCCGCATTGAGAACCTCCCGGTGAAGGTGATGGTGTTGAGCAACCAACATTTGGGTATGGTTG-----TGGGAGGATAGGTTTTACAAGGCAAATAGGGCGCATACATACTTGGGCAACCCAGAATGTGAGAGCGAGATATATCCAGATTTTGTGACTATTGCTAAAGGGTTCAATATTCCTGCAGTCCGTGTAACA	13	34	Deletion	0.03	-5	IDPH*	IDPH*	ATTGATCCGCATTGAGAACCTCCCGGTGAAGGTGATGGTGTTGAGCAACCAACATTTGGGTATGGTTG-----TGGGAGGATAGGTTTTACAAGGCAAATAGGGCGCATACATACTTGGGCAACCCAGAATGTGAGAGCGAGATATATCCAGATTTTGTGACTATTGCTAAAGGGTTCAATATTCCTGCAGTCCGTGTAACA	ATTGATCCGCATTGAGAACCTCCCGGTGAAGGTGATGGTGTTGAACAACCAACATTTGGGTATGGTTGTGCAATGGGAGGATAGGTTTTACAAGGCAAATAGGGCGCATACATACTTGGGCAACCCAGAATGTGAGAGCGAGATATATCCAGATTTTGTGACTATTGCTAAAGGGTTCAATATTCCTGCAGTCCGTGTAACA
ATTGATCCGCATTGAGAACCTCCCGGTGAAGGTGATGGTGTTGAGCAACCAACATTTGGGTATGGTTGTGC--GGGGAGGATAGGTTTTACAAGGCAAATAGGGCGCATACATACTTGGGCAACCCAGAATGTGAGAGCGAGATATATCCAGATTTTGTGACTATTGCTAAAGGGTTCAATATTCCTGCAGTCCGTGTAACA	13	35	Deletion	0.03	-2	IDPH*	IDPH*	ATTGATCCGCATTGAGAACCTCCCGGTGAAGGTGATGGTGTTGAGCAACCAACATTTGGGTATGGTTGTGC--GGGGAGGATAGGTTTTACAAGGCAAATAGGGCGCATACATACTTGGGCAACCCAGAATGTGAGAGCGAGATATATCCAGATTTTGTGACTATTGCTAAAGGGTTCAATATTCCTGCAGTCCGTGTAACA	ATTGATCCGCATTGAGAACCTCCCGGTGAAGGTGATGGTGTTGAACAACCAACATTTGGGTATGGTTGTGCAATGGGAGGATAGGTTTTACAAGGCAAATAGGGCGCATACATACTTGGGCAACCCAGAATGTGAGAGCGAGATATATCCAGATTTTGTGACTATTGCTAAAGGGTTCAATATTCCTGCAGTCCGTGTAACA
ATTGATCCGCATTGAGAACCTCCCGGTGAAGGTGATGGTGTTGAGCAACCAACATTTGGGTATGGTTGTGCAATtGGGAGGATAGGTTTTACAAGGCAAATAGGGCGCATACATACTTGGGCAACCCAGAATGTGAGAGCGAGATATATCCAGATTTTGTGACTATTGCTAAAGGGTTCAATATTCCTGCAGTCCGTGTAACA	13	34	Insertion	0.03	1	IDPH*	IDPH*	ATTGATCCGCATTGAGAACCTCCCGGTGAAGGTGATGGTGTTGAGCAACCAACATTTGGGTATGGTTGTGCAATTGGGAGGATAGGTTTTACAAGGCAAATAGGGCGCATACATACTTGGGCAACCCAGAATGTGAGAGCGAGATATATCCAGATTTTGTGACTATTGCTAAAGGGTTCAATATTCCTGCAGTCCGTGTAACA	ATTGATCCGCATTGAGAACCTCCCGGTGAAGGTGATGGTGTTGAACAACCAACATTTGGGTATGGTTGTGCAATGGGAGGATAGGTTTTACAAGGCAAATAGGGCGCATACATACTTGGGCAACCCAGAATGTGAGAGCGAGATATATCCAGATTTTGTGACTATTGCTAAAGGGTTCAATATTCCTGCAGTCCGTGTAACA
ATTGATCCGCATTGAGAACCTCCCGGTGAGGGTGATGGTGTTGAACAACCAACATTTGGGTATGGTTGTGCAATtGGGAGGATAGGTTTTACAAGGCAAATAGGGCGCATACATACTTGGGCAACCCAGAATGTGAGAGCGAGATATATCCAGATTTTGTGACTATTGCTAAAGGGTTCAATATTCCTGCAGTCCGTGTAACA	13	35	Insertion	0.03	1	IDPH*	IDPH*	ATTGATCCGCATTGAGAACCTCCCGGTGAGGGTGATGGTGTTGAACAACCAACATTTGGGTATGGTTGTGCAATTGGGAGGATAGGTTTTACAAGGCAAATAGGGCGCATACATACTTGGGCAACCCAGAATGTGAGAGCGAGATATATCCAGATTTTGTGACTATTGCTAAAGGGTTCAATATTCCTGCAGTCCGTGTAACA	ATTGATCCGCATTGAGAACCTCCCGGTGAAGGTGATGGTGTTGAACAACCAACATTTGGGTATGGTTGTGCAATGGGAGGATAGGTTTTACAAGGCAAATAGGGCGCATACATACTTGGGCAACCCAGAATGTGAGAGCGAGATATATCCAGATTTTGTGACTATTGCTAAAGGGTTCAATATTCCTGCAGTCCGTGTAACA
ATTGA-CCGCATTGAGAACCTCCCGGTGAAGGTGATGGTGTTGAACAACCAACATTTGGGTATGGTTGTGCAATGGGAGGATAGGTTTTACAAGGCAAATAGGGCGCATACATACTTGGGCAACCCAGAATGTGAGAGCGAGATATATCCAGATTTTGTGACTATTGCTAAAGGGTTCAATATTCCTGCAGTCCGTGTAACA	12	35	Deletion	0.02	-1	IDRIENLPVKVMVLNNQHLGMVVQWEDRFYKANRAHTYLGNPECESEIYPDFVTIAKGFNIPAVRVT	IDPH*	ATTGA-CCGCATTGAGAACCTCCCGGTGAAGGTGATGGTGTTGAACAACCAACATTTGGGTATGGTTGTGCAATGGGAGGATAGGTTTTACAAGGCAAATAGGGCGCATACATACTTGGGCAACCCAGAATGTGAGAGCGAGATATATCCAGATTTTGTGACTATTGCTAAAGGGTTCAATATTCCTGCAGTCCGTGTAACA	ATTGATCCGCATTGAGAACCTCCCGGTGAAGGTGATGGTGTTGAACAACCAACATTTGGGTATGGTTGTGCAATGGGAGGATAGGTTTTACAAGGCAAATAGGGCGCATACATACTTGGGCAACCCAGAATGTGAGAGCGAGATATATCCAGATTTTGTGACTATTGCTAAAGGGTTCAATATTCCTGCAGTCCGTGTAACA
ATTGATCC-CATTGAGAACCTCCCGGTGAAGGTGATGGTGTTGAACAACCAACATTTGGGTATGGTTGTGCAATGGGAGGATAGGTTTTACAAGGCAAATAGGGCGCATACATACTTGGGCAACCCAGAATGTGAGAGCGAGATATATCCAGATTTTGTGACTATTGCTAAAGGGTTCAATATTCCTGCAGTCCGTGTAACA	12	35	Deletion	0.02	-1	IDPIENLPVKVMVLNNQHLGMVVQWEDRFYKANRAHTYLGNPECESEIYPDFVTIAKGFNIPAVRVT	IDPH*	ATTGATCC-CATTGAGAACCTCCCGGTGAAGGTGATGGTGTTGAACAACCAACATTTGGGTATGGTTGTGCAATGGGAGGATAGGTTTTACAAGGCAAATAGGGCGCATACATACTTGGGCAACCCAGAATGTGAGAGCGAGATATATCCAGATTTTGTGACTATTGCTAAAGGGTTCAATATTCCTGCAGTCCGTGTAACA	ATTGATCCGCATTGAGAACCTCCCGGTGAAGGTGATGGTGTTGAACAACCAACATTTGGGTATGGTTGTGCAATGGGAGGATAGGTTTTACAAGGCAAATAGGGCGCATACATACTTGGGCAACCCAGAATGTGAGAGCGAGATATATCCAGATTTTGTGACTATTGCTAAAGGGTTCAATATTCCTGCAGTCCGTGTAACA
ATTGATCCGCATTGAGAACCCCCCGGTGAAGGTGATGGTGTTGAACAACCAACATTTGGGTATGGTTGTGC--GGGGAGGATAGGTTTTACAAGGCAAATAGGGCGCATACATACTTGGGCAACCCAGAATGTGAGAGCGAGATATATCCAGATTTTGTGACTATTGCTAAAGGGTTCAATATTCCTGCAGTCCGTGTAACA	12	35	Deletion	0.02	-2	IDPH*	IDPH*	ATTGATCCGCATTGAGAACCCCCCGGTGAAGGTGATGGTGTTGAACAACCAACATTTGGGTATGGTTGTGC--GGGGAGGATAGGTTTTACAAGGCAAATAGGGCGCATACATACTTGGGCAACCCAGAATGTGAGAGCGAGATATATCCAGATTTTGTGACTATTGCTAAAGGGTTCAATATTCCTGCAGTCCGTGTAACA	ATTGATCCGCATTGAGAACCTCCCGGTGAAGGTGATGGTGTTGAACAACCAACATTTGGGTATGGTTGTGCAATGGGAGGATAGGTTTTACAAGGCAAATAGGGCGCATACATACTTGGGCAACCCAGAATGTGAGAGCGAGATATATCCAGATTTTGTGACTATTGCTAAAGGGTTCAATATTCCTGCAGTCCGTGTAACA
ATTGATCCGCATTGAGAACCTCCCGGTGAAGGTGATGGTGTTGAACAACCAACATTTGGGCATGGTTGTGCAATGGGAGGATAGGTTTTACAAGGCAAATAGGGCGCATACATACTTGGGCAACCCAGAATGTGAGAGCGAGATATATCCAGATTTTGTGACTATTGCTAAAGGGTTCAATATTCCTGCAGTCCGTGTAACA	12	34	1 Base Change	0.02	0	IDPH*	IDPH*	ATTGATCCGCATTGAGAACCTCCCGGTGAAGGTGATGGTGTTGAACAACCAACATTTGGGCATGGTTGTGCAATGGGAGGATAGGTTTTACAAGGCAAATAGGGCGCATACATACTTGGGCAACCCAGAATGTGAGAGCGAGATATATCCAGATTTTGTGACTATTGCTAAAGGGTTCAATATTCCTGCAGTCCGTGTAACA	ATTGATCCGCATTGAGAACCTCCCGGTGAAGGTGATGGTGTTGAACAACCAACATTTGGGTATGGTTGTGCAATGGGAGGATAGGTTTTACAAGGCAAATAGGGCGCATACATACTTGGGCAACCCAGAATGTGAGAGCGAGATATATCCAGATTTTGTGACTATTGCTAAAGGGTTCAATATTCCTGCAGTCCGTGTAACA
ATTGATCCGCATTGAGAACCTCCCGGTGAAGGTGATGGTGTTGAACAACCAACATTTGGGTATGGTTGTGC--GGGGAGGATAGGTTTTACAAGGCAAATAGGGCGCATACATACTTGGGCAACCCAGAATGTGAGAGCGAGATATATCCAGATTTTGTGACTATTGCTAAAGGGTTCAATATTCCTGCAGTCCG-GTAACA	12	34	Deletion	0.02	-3	IDPH*	IDPH*	ATTGATCCGCATTGAGAACCTCCCGGTGAAGGTGATGGTGTTGAACAACCAACATTTGGGTATGGTTGTGC--GGGGAGGATAGGTTTTACAAGGCAAATAGGGCGCATACATACTTGGGCAACCCAGAATGTGAGAGCGAGATATATCCAGATTTTGTGACTATTGCTAAAGGGTTCAATATTCCTGCAGTCCG-GTAACA	ATTGATCCGCATTGAGAACCTCCCGGTGAAGGTGATGGTGTTGAACAACCAACATTTGGGTATGGTTGTGCAATGGGAGGATAGGTTTTACAAGGCAAATAGGGCGCATACATACTTGGGCAACCCAGAATGTGAGAGCGAGATATATCCAGATTTTGTGACTATTGCTAAAGGGTTCAATATTCCTGCAGTCCGTGTAACA
ATTGATCCGCATTGAGAACCTCCCGGTGAAGGTGATGGTGTTGAACAACCAACATTTGGGTATGGTTGTGCA----------AGGTTTTACAAGGCAAATAGGGCGCATACATACTTGGGCAACCCAGAATGTGAGAGCGAGATATATCCAGATTTTGTGACTATTGCTAAAGGGTTCAATATTCCTGCAGTCCGTGTAACA	12	35	Deletion	0.02	-10	IDPH*	IDPH*	ATTGATCCGCATTGAGAACCTCCCGGTGAAGGTGATGGTGTTGAACAACCAACATTTGGGTATGGTTGTGCA----------AGGTTTTACAAGGCAAATAGGGCGCATACATACTTGGGCAACCCAGAATGTGAGAGCGAGATATATCCAGATTTTGTGACTATTGCTAAAGGGTTCAATATTCCTGCAGTCCGTGTAACA	ATTGATCCGCATTGAGAACCTCCCGGTGAAGGTGATGGTGTTGAACAACCAACATTTGGGTATGGTTGTGCAATGGGAGGATAGGTTTTACAAGGCAAATAGGGCGCATACATACTTGGGCAACCCAGAATGTGAGAGCGAGATATATCCAGATTTTGTGACTATTGCTAAAGGGTTCAATATTCCTGCAGTCCGTGTAACA
ATTGATCCGCATTGAGAACCTCCCGGTGAAGGTGATGGTGTTGAACAACCAACATTTGGGTATGGTTGTGCA--GGGAGGATAGGTTTTACAAGGCAAATAGGGCGCATACATACTTGGGCAACCCAGAATGTGAGAGCGAGATATATCCAGATTTTGTGACTATTGCTAAAGGGTTCAATATTCCTGCAGT-CGTGTAACA	12	35	Deletion	0.02	-3	IDPH*	IDPH*	ATTGATCCGCATTGAGAACCTCCCGGTGAAGGTGATGGTGTTGAACAACCAACATTTGGGTATGGTTGTGCA--GGGAGGATAGGTTTTACAAGGCAAATAGGGCGCATACATACTTGGGCAACCCAGAATGTGAGAGCGAGATATATCCAGATTTTGTGACTATTGCTAAAGGGTTCAATATTCCTGCAGT-CGTGTAACA	ATTGATCCGCATTGAGAACCTCCCGGTGAAGGTGATGGTGTTGAACAACCAACATTTGGGTATGGTTGTGCAATGGGAGGATAGGTTTTACAAGGCAAATAGGGCGCATACATACTTGGGCAACCCAGAATGTGAGAGCGAGATATATCCAGATTTTGTGACTATTGCTAAAGGGTTCAATATTCCTGCAGTCCGTGTAACA
ATTGATCCGCATTGAGAACCTCCCGGTGAAGGTGATGGTGTTGAACAACCAACATTTGGGTATGGTTGTGCAATGGGAGGATAGGTTTTACAAGGCAAATAGGGCGCATACATACCTGGGCAACCCAGAATGTGAGAGCGAGATATATCCAGATTTTGTGACTATTGCTAAAGGGTTCAATATTCCTGCAGTCCGTGTAACA	12	35	1 Base Change	0.02	0	IDPH*	IDPH*	ATTGATCCGCATTGAGAACCTCCCGGTGAAGGTGATGGTGTTGAACAACCAACATTTGGGTATGGTTGTGCAATGGGAGGATAGGTTTTACAAGGCAAATAGGGCGCATACATACCTGGGCAACCCAGAATGTGAGAGCGAGATATATCCAGATTTTGTGACTATTGCTAAAGGGTTCAATATTCCTGCAGTCCGTGTAACA	ATTGATCCGCATTGAGAACCTCCCGGTGAAGGTGATGGTGTTGAACAACCAACATTTGGGTATGGTTGTGCAATGGGAGGATAGGTTTTACAAGGCAAATAGGGCGCATACATACTTGGGCAACCCAGAATGTGAGAGCGAGATATATCCAGATTTTGTGACTATTGCTAAAGGGTTCAATATTCCTGCAGTCCGTGTAACA
ATTGATCCGCATTGAGAACCTCCCGGTGAAGGTGATGGTGTTGAACAACCAACATTTGGGTATGGTTGTGCAATGGGAGGATAGGTTTTACAAGGCAAATAGGGCGCATACATACTCGGGCAACCCAGAATGTGAGAGCGAGATATATCCAGATTTTGTGACTATTGCTAAAGGGTTCAATATTCCTGCAGTCCGTGTAACA	12	35	1 Base Change	0.02	0	IDPH*	IDPH*	ATTGATCCGCATTGAGAACCTCCCGGTGAAGGTGATGGTGTTGAACAACCAACATTTGGGTATGGTTGTGCAATGGGAGGATAGGTTTTACAAGGCAAATAGGGCGCATACATACTCGGGCAACCCAGAATGTGAGAGCGAGATATATCCAGATTTTGTGACTATTGCTAAAGGGTTCAATATTCCTGCAGTCCGTGTAACA	ATTGATCCGCATTGAGAACCTCCCGGTGAAGGTGATGGTGTTGAACAACCAACATTTGGGTATGGTTGTGCAATGGGAGGATAGGTTTTACAAGGCAAATAGGGCGCATACATACTTGGGCAACCCAGAATGTGAGAGCGAGATATATCCAGATTTTGTGACTATTGCTAAAGGGTTCAATATTCCTGCAGTCCGTGTAACA
ATTGATCCGCATTGAGAACCTCCCGGTGAAGGTGATGGTGTTGAACAACCAACATTTGGGTATGGTTGTGCAATGGGAGGATAGGTTTTACAAGGCAAATAGGGCGCATACATACTTGGGCAACCCAGAATGTGAGAGCGAGATATATCCAGATTTTGTGACTATTGCCAAAGGGTTCAATATTCCTGCAGTCCGTGTAACA	12	35	1 Base Change	0.02	0	IDPH*	IDPH*	ATTGATCCGCATTGAGAACCTCCCGGTGAAGGTGATGGTGTTGAACAACCAACATTTGGGTATGGTTGTGCAATGGGAGGATAGGTTTTACAAGGCAAATAGGGCGCATACATACTTGGGCAACCCAGAATGTGAGAGCGAGATATATCCAGATTTTGTGACTATTGCCAAAGGGTTCAATATTCCTGCAGTCCGTGTAACA	ATTGATCCGCATTGAGAACCTCCCGGTGAAGGTGATGGTGTTGAACAACCAACATTTGGGTATGGTTGTGCAATGGGAGGATAGGTTTTACAAGGCAAATAGGGCGCATACATACTTGGGCAACCCAGAATGTGAGAGCGAGATATATCCAGATTTTGTGACTATTGCTAAAGGGTTCAATATTCCTGCAGTCCGTGTAACA
ATTGATCCGCATTGAGAACCTCCCGGTGAAGGTGATGGTGTTGAACAACCAACATTTGGGTATGGTTGTGCAATGGGAGGATAGGTTTTACAAGGCAAATAGGGCGCATACATACTTGGGCAACCCAGAATGTGAGAGCGAGATATATCCAGATTTTGTGACTATTGCTAAAGGGTTCAATATTCCTGCAGTCCGTGTAATA	12	34	1 Base Change	0.02	0	IDPH*	IDPH*	ATTGATCCGCATTGAGAACCTCCCGGTGAAGGTGATGGTGTTGAACAACCAACATTTGGGTATGGTTGTGCAATGGGAGGATAGGTTTTACAAGGCAAATAGGGCGCATACATACTTGGGCAACCCAGAATGTGAGAGCGAGATATATCCAGATTTTGTGACTATTGCTAAAGGGTTCAATATTCCTGCAGTCCGTGTAATA	ATTGATCCGCATTGAGAACCTCCCGGTGAAGGTGATGGTGTTGAACAACCAACATTTGGGTATGGTTGTGCAATGGGAGGATAGGTTTTACAAGGCAAATAGGGCGCATACATACTTGGGCAACCCAGAATGTGAGAGCGAGATATATCCAGATTTTGTGACTATTGCTAAAGGGTTCAATATTCCTGCAGTCCGTGTAACA
ATTGATCCGCATTGAGAACCTCCCGGTGAAGGTGATGGTGTTGAACAACCAACATTTGGGTATGGTTGTGCAATGGGAGGATAGGTTTTACAAGGCAAATAGGGCGCATACATACTTGGGCAACCCAGAATGTGAGAGCGAGATATATCCGGATTTTGTGACTATTGCTAAAGGGTTCAATATTCCTGCAGTCCGTGTAACA	12	35	1 Base Change	0.02	0	IDPH*	IDPH*	ATTGATCCGCATTGAGAACCTCCCGGTGAAGGTGATGGTGTTGAACAACCAACATTTGGGTATGGTTGTGCAATGGGAGGATAGGTTTTACAAGGCAAATAGGGCGCATACATACTTGGGCAACCCAGAATGTGAGAGCGAGATATATCCGGATTTTGTGACTATTGCTAAAGGGTTCAATATTCCTGCAGTCCGTGTAACA	ATTGATCCGCATTGAGAACCTCCCGGTGAAGGTGATGGTGTTGAACAACCAACATTTGGGTATGGTTGTGCAATGGGAGGATAGGTTTTACAAGGCAAATAGGGCGCATACATACTTGGGCAACCCAGAATGTGAGAGCGAGATATATCCAGATTTTGTGACTATTGCTAAAGGGTTCAATATTCCTGCAGTCCGTGTAACA
ATTGATCCGCATTGAGAACCTCCCGGTGAAGGTGATGGTGTTGAACAACCAACATTTGGGTATGGTTGTGCAATGGGAGGATAGGTTTTACAAGGCAAATAGGGCGCGTACATACTTGGGCAACCCAGAATGTGAGAGCGAGATATATCCAGATTTTGTGACTATTGCTAAAGGGTTCAATATTCCTGCAGTCCGTGTAACA	12	35	1 Base Change	0.02	0	IDPH*	IDPH*	ATTGATCCGCATTGAGAACCTCCCGGTGAAGGTGATGGTGTTGAACAACCAACATTTGGGTATGGTTGTGCAATGGGAGGATAGGTTTTACAAGGCAAATAGGGCGCGTACATACTTGGGCAACCCAGAATGTGAGAGCGAGATATATCCAGATTTTGTGACTATTGCTAAAGGGTTCAATATTCCTGCAGTCCGTGTAACA	ATTGATCCGCATTGAGAACCTCCCGGTGAAGGTGATGGTGTTGAACAACCAACATTTGGGTATGGTTGTGCAATGGGAGGATAGGTTTTACAAGGCAAATAGGGCGCATACATACTTGGGCAACCCAGAATGTGAGAGCGAGATATATCCAGATTTTGTGACTATTGCTAAAGGGTTCAATATTCCTGCAGTCCGTGTAACA
ATTGATCCGCATTGAGAACCTCCCGGTGAAGGTGATGGTGTTGAACAACCAACATTTGGGTATGGTTGTGCAATtGGGAGGATAGGTTTTACAAGGCAAATAGGGCGCATACATACTTGGGCAACCCAGAATGCGAGAGCGAGATATATCCAGATTTTGTGACTATTGCTAAAGGGTTCAATATTCCTGCAGTCCGTGTAACA	12	35	Insertion	0.02	1	IDPH*	IDPH*	ATTGATCCGCATTGAGAACCTCCCGGTGAAGGTGATGGTGTTGAACAACCAACATTTGGGTATGGTTGTGCAATTGGGAGGATAGGTTTTACAAGGCAAATAGGGCGCATACATACTTGGGCAACCCAGAATGCGAGAGCGAGATATATCCAGATTTTGTGACTATTGCTAAAGGGTTCAATATTCCTGCAGTCCGTGTAACA	ATTGATCCGCATTGAGAACCTCCCGGTGAAGGTGATGGTGTTGAACAACCAACATTTGGGTATGGTTGTGCAATGGGAGGATAGGTTTTACAAGGCAAATAGGGCGCATACATACTTGGGCAACCCAGAATGTGAGAGCGAGATATATCCAGATTTTGTGACTATTGCTAAAGGGTTCAATATTCCTGCAGTCCGTGTAACA
ATTGATCCGCATTGAGAACCTCCCGGTGAAGGTGATGGTGTTGAACAACCAACATTTGGGTATGGTTGTGCAATtGGGAGGATAGGTTTTACAAGGCAAATAGGGCGCATACATACTTGGGCAACCCAGAATGTGAGAGCGAGATATACCCAGATTTTGTGACTATTGCTAAAGGGTTCAATATTCCTGCAGTCCGTGTAACA	12	34	Insertion	0.02	1	IDPH*	IDPH*	ATTGATCCGCATTGAGAACCTCCCGGTGAAGGTGATGGTGTTGAACAACCAACATTTGGGTATGGTTGTGCAATTGGGAGGATAGGTTTTACAAGGCAAATAGGGCGCATACATACTTGGGCAACCCAGAATGTGAGAGCGAGATATACCCAGATTTTGTGACTATTGCTAAAGGGTTCAATATTCCTGCAGTCCGTGTAACA	ATTGATCCGCATTGAGAACCTCCCGGTGAAGGTGATGGTGTTGAACAACCAACATTTGGGTATGGTTGTGCAATGGGAGGATAGGTTTTACAAGGCAAATAGGGCGCATACATACTTGGGCAACCCAGAATGTGAGAGCGAGATATATCCAGATTTTGTGACTATTGCTAAAGGGTTCAATATTCCTGCAGTCCGTGTAACA
ATTGATCCGCATTGAGAACCTCCCGGTGAAGGTGATGGTGTTGAACAACCAACATTTGGGTATGGTTGTGCAATtGGGAGGATAGGTTTTACAAGGCAAATAGGGCGCATACATACTTGGGCAACCCAGAATGTGAGAGCGGGATATATCCAGATTTTGTGACTATTGCTAAAGGGTTCAATATTCCTGCAGTCCGTGTAACA	12	34	Insertion	0.02	1	IDPH*	IDPH*	ATTGATCCGCATTGAGAACCTCCCGGTGAAGGTGATGGTGTTGAACAACCAACATTTGGGTATGGTTGTGCAATTGGGAGGATAGGTTTTACAAGGCAAATAGGGCGCATACATACTTGGGCAACCCAGAATGTGAGAGCGGGATATATCCAGATTTTGTGACTATTGCTAAAGGGTTCAATATTCCTGCAGTCCGTGTAACA	ATTGATCCGCATTGAGAACCTCCCGGTGAAGGTGATGGTGTTGAACAACCAACATTTGGGTATGGTTGTGCAATGGGAGGATAGGTTTTACAAGGCAAATAGGGCGCATACATACTTGGGCAACCCAGAATGTGAGAGCGAGATATATCCAGATTTTGTGACTATTGCTAAAGGGTTCAATATTCCTGCAGTCCGTGTAACA
ATTGATCCGCATTGAGAACCTCCCGGTGAAGGTGATGGTGTTGAACAACCGACATTTGGGTATGGTTGTGCAATGGGAGGATAGGTTTTACAAGGCAAATAGGGCGCATACATACTTGGGCAACCCAGAATGTGAGAGCGAGATATATCCAGATTTTGTGACTATTGCTAAAGGGTTCAATATTCCTGCAGTCCGTGTAACA	12	34	1 Base Change	0.02	0	IDPH*	IDPH*	ATTGATCCGCATTGAGAACCTCCCGGTGAAGGTGATGGTGTTGAACAACCGACATTTGGGTATGGTTGTGCAATGGGAGGATAGGTTTTACAAGGCAAATAGGGCGCATACATACTTGGGCAACCCAGAATGTGAGAGCGAGATATATCCAGATTTTGTGACTATTGCTAAAGGGTTCAATATTCCTGCAGTCCGTGTAACA	ATTGATCCGCATTGAGAACCTCCCGGTGAAGGTGATGGTGTTGAACAACCAACATTTGGGTATGGTTGTGCAATGGGAGGATAGGTTTTACAAGGCAAATAGGGCGCATACATACTTGGGCAACCCAGAATGTGAGAGCGAGATATATCCAGATTTTGTGACTATTGCTAAAGGGTTCAATATTCCTGCAGTCCGTGTAACA
ATTGATCCGCATTGAGAACCTCCCGGTGAAGGTGATGGTGTTGGACAACCAACATTTGGGTATGGTTGTGCAATGGGAGGATAGGTTTTACAAGGCAAATAGGGCGCATACATACTTGGGCAACCCAGAATGTGAGAGCGAGATATATCCAGATTTTGTGACTATTGCTAAAGGGTTCAATATTCCTGCAGTCCGTGTAACA	12	34	1 Base Change	0.02	0	IDPH*	IDPH*	ATTGATCCGCATTGAGAACCTCCCGGTGAAGGTGATGGTGTTGGACAACCAACATTTGGGTATGGTTGTGCAATGGGAGGATAGGTTTTACAAGGCAAATAGGGCGCATACATACTTGGGCAACCCAGAATGTGAGAGCGAGATATATCCAGATTTTGTGACTATTGCTAAAGGGTTCAATATTCCTGCAGTCCGTGTAACA	ATTGATCCGCATTGAGAACCTCCCGGTGAAGGTGATGGTGTTGAACAACCAACATTTGGGTATGGTTGTGCAATGGGAGGATAGGTTTTACAAGGCAAATAGGGCGCATACATACTTGGGCAACCCAGAATGTGAGAGCGAGATATATCCAGATTTTGTGACTATTGCTAAAGGGTTCAATATTCCTGCAGTCCGTGTAACA
ATTG-TCCGCATTGAGAACCTCCCGGTGAAGGTGATGGTGTTGAACAACCAACATTTGGGTATGGTTGTGCAATtGGGAGGATAGGTTTTACAAGGCAAATAGGGCGCATACATACTTGGGCAACCCAGAATGTGAGAGCGAGATATATCCAGATTTTGTGACTATTGCTAAAGGGTTCAATATTCCTGCAGTCCGTGTAACA	11	35	Insertion and Deletion	0.02	0	IVRIENLPVKVMVLNNQHLGMVVQLGG*	IDPH*	ATTG-TCCGCATTGAGAACCTCCCGGTGAAGGTGATGGTGTTGAACAACCAACATTTGGGTATGGTTGTGCAATTGGGAGGATAGGTTTTACAAGGCAAATAGGGCGCATACATACTTGGGCAACCCAGAATGTGAGAGCGAGATATATCCAGATTTTGTGACTATTGCTAAAGGGTTCAATATTCCTGCAGTCCGTGTAACA	ATTGATCCGCATTGAGAACCTCCCGGTGAAGGTGATGGTGTTGAACAACCAACATTTGGGTATGGTTGTGCAATGGGAGGATAGGTTTTACAAGGCAAATAGGGCGCATACATACTTGGGCAACCCAGAATGTGAGAGCGAGATATATCCAGATTTTGTGACTATTGCTAAAGGGTTCAATATTCCTGCAGTCCGTGTAACA
ATTGATCCGCATTGAGAACCTCCCGGTGAAGGTGATGGCGTTGAACAACCAACATTTGGGTATGGTTGTGCAATtGGGAGGATAGGTTTTACAAGGCAAATAGGGCGCATACATACTTGGGCAACCCAGAATGTGAGAGCGAGATATATCCAGATTTTGTGACTATTGCTAAAGGGTTCAATATTCCTGCAGTCCGTGTAACA	11	35	Insertion	0.02	1	IDPH*	IDPH*	ATTGATCCGCATTGAGAACCTCCCGGTGAAGGTGATGGCGTTGAACAACCAACATTTGGGTATGGTTGTGCAATTGGGAGGATAGGTTTTACAAGGCAAATAGGGCGCATACATACTTGGGCAACCCAGAATGTGAGAGCGAGATATATCCAGATTTTGTGACTATTGCTAAAGGGTTCAATATTCCTGCAGTCCGTGTAACA	ATTGATCCGCATTGAGAACCTCCCGGTGAAGGTGATGGTGTTGAACAACCAACATTTGGGTATGGTTGTGCAATGGGAGGATAGGTTTTACAAGGCAAATAGGGCGCATACATACTTGGGCAACCCAGAATGTGAGAGCGAGATATATCCAGATTTTGTGACTATTGCTAAAGGGTTCAATATTCCTGCAGTCCGTGTAACA
ATTGATCCGCATTGAGAACCTCCCGGTGAAGGTGATGGTGTTGAACAACCAACATTTGGGTATCcccATTGTCCCATTGAtccgcattgAGGATAGGTTTTACAAGGCAAATAGGGCGCATACATACTTGGGCAACCCAGAATGTGAGAGCGAGATATATCCAGATTTTGTGACTATTGCTAAAGGGTTCAATATTCCTGCAGTCCGTGTAACA	11	34	Insertion	0.02	12	IDPH*	IDPH*	ATTGATCCGCATTGAGAACCTCCCGGTGAAGGTGATGGTGTTGAACAACCAACATTTGGGTATCCCCATTGTCCCATTGATCCGCATTGAGGATAGGTTTTACAAGGCAAATAGGGCGCATACATACTTGGGCAACCCAGAATGTGAGAGCGAGATATATCCAGATTTTGTGACTATTGCTAAAGGGTTCAATATTCCTGCAGTCCGTGTAACA	ATTGATCCGCATTGAGAACCTCCCGGTGAAGGTGATGGTGTTGAACAACCAACATTTGGGTATGGTTGTGCAATGGGAGGATAGGTTTTACAAGGCAAATAGGGCGCATACATACTTGGGCAACCCAGAATGTGAGAGCGAGATATATCCAGATTTTGTGACTATTGCTAAAGGGTTCAATATTCCTGCAGTCCGTGTAACA
ATTGATCCGCATTGAGAACCTCCCGGTGAAGGTGATGGTGTTGAACAACCAACATTTGGGTATGGTTGT------GGAGGATAGGTTTTACAAGGCAAATAGGGCGCATACATACTTGGGCAACCCAGAATGTGAGAGCGAGATATATCCAGATTTTGTGACTATTGCTAAAGGGTTCAATATTCCTGCAGTCCGTG-AACA	11	35	Deletion	0.02	-7	IDPH*	IDPH*	ATTGATCCGCATTGAGAACCTCCCGGTGAAGGTGATGGTGTTGAACAACCAACATTTGGGTATGGTTGT------GGAGGATAGGTTTTACAAGGCAAATAGGGCGCATACATACTTGGGCAACCCAGAATGTGAGAGCGAGATATATCCAGATTTTGTGACTATTGCTAAAGGGTTCAATATTCCTGCAGTCCGTG-AACA	ATTGATCCGCATTGAGAACCTCCCGGTGAAGGTGATGGTGTTGAACAACCAACATTTGGGTATGGTTGTGCAATGGGAGGATAGGTTTTACAAGGCAAATAGGGCGCATACATACTTGGGCAACCCAGAATGTGAGAGCGAGATATATCCAGATTTTGTGACTATTGCTAAAGGGTTCAATATTCCTGCAGTCCGTGTAACA
ATTGATCCGCATTGAGAACCTCCCGGTGAAGGTGATGGTGTTGAACAACCAACATTTGGGTATGGTTGTGCA--GGGAGGATAGGTTTTACAAGGCAAATAGGGCGCATACATACTTGGGCAACCCAGAATGTGAGAGCGAGATATATCCAGATTTTGTGACTATTGCTAAAGGGATCAATATTCCTGCAGTCCGTGTAACA	11	34	Deletion	0.02	-2	IDPH*	IDPH*	ATTGATCCGCATTGAGAACCTCCCGGTGAAGGTGATGGTGTTGAACAACCAACATTTGGGTATGGTTGTGCA--GGGAGGATAGGTTTTACAAGGCAAATAGGGCGCATACATACTTGGGCAACCCAGAATGTGAGAGCGAGATATATCCAGATTTTGTGACTATTGCTAAAGGGATCAATATTCCTGCAGTCCGTGTAACA	ATTGATCCGCATTGAGAACCTCCCGGTGAAGGTGATGGTGTTGAACAACCAACATTTGGGTATGGTTGTGCAATGGGAGGATAGGTTTTACAAGGCAAATAGGGCGCATACATACTTGGGCAACCCAGAATGTGAGAGCGAGATATATCCAGATTTTGTGACTATTGCTAAAGGGTTCAATATTCCTGCAGTCCGTGTAACA
ATTGATCCGCATTGAGAACCTCCCGGTGAAGGTGATGGTGTTGAACAACCAACATTTGGGTATGGTTGTGCAATGGGAGGATAGGTTTTACAAGGCAAATAGGGCGCATACATACTTGGGCAACCCAGAATGTGAGAGCGAGATACATCCAGATTTTGTGACTATTGCTAAAGGGTTCAATATTCCTGCAGTCCGTGTAACA	11	34	1 Base Change	0.02	0	IDPH*	IDPH*	ATTGATCCGCATTGAGAACCTCCCGGTGAAGGTGATGGTGTTGAACAACCAACATTTGGGTATGGTTGTGCAATGGGAGGATAGGTTTTACAAGGCAAATAGGGCGCATACATACTTGGGCAACCCAGAATGTGAGAGCGAGATACATCCAGATTTTGTGACTATTGCTAAAGGGTTCAATATTCCTGCAGTCCGTGTAACA	ATTGATCCGCATTGAGAACCTCCCGGTGAAGGTGATGGTGTTGAACAACCAACATTTGGGTATGGTTGTGCAATGGGAGGATAGGTTTTACAAGGCAAATAGGGCGCATACATACTTGGGCAACCCAGAATGTGAGAGCGAGATATATCCAGATTTTGTGACTATTGCTAAAGGGTTCAATATTCCTGCAGTCCGTGTAACA
ATTGATCCGCATTGAGAACCTCCCGGTGAAGGTGATGGTGTTGAACAACCAACATTTGGGTATGGTTGTGCAATGGGAGGATAGGTTTTACAAGGCAAATAGGGCGCATACATACTTGGGTAACCCAGAATGTGAGAGCGAGATATATCCAGATTTTGTGACTATTGCTAAAGGGTTCAATATTCCTGCAGTCCGTGTAACA	11	35	1 Base Change	0.02	0	IDPH*	IDPH*	ATTGATCCGCATTGAGAACCTCCCGGTGAAGGTGATGGTGTTGAACAACCAACATTTGGGTATGGTTGTGCAATGGGAGGATAGGTTTTACAAGGCAAATAGGGCGCATACATACTTGGGTAACCCAGAATGTGAGAGCGAGATATATCCAGATTTTGTGACTATTGCTAAAGGGTTCAATATTCCTGCAGTCCGTGTAACA	ATTGATCCGCATTGAGAACCTCCCGGTGAAGGTGATGGTGTTGAACAACCAACATTTGGGTATGGTTGTGCAATGGGAGGATAGGTTTTACAAGGCAAATAGGGCGCATACATACTTGGGCAACCCAGAATGTGAGAGCGAGATATATCCAGATTTTGTGACTATTGCTAAAGGGTTCAATATTCCTGCAGTCCGTGTAACA
ATTGATCCGCATTGAGAACCTCCCGGTGAAGGTGATGGTGTTGAACAACCAACATTTGGGTATGGTTGTGCAATtGGGAGGATAGGTTTTACAAGGCAAATAGGGCGCATACATACTTGGGCAACCCAGAATGTGAGAGCGAGATATATCCAGATTTTGTGACTATTGCTAAAGGGCTCAATATTCCTGCAGTCCGTGTAACA	11	35	Insertion	0.02	1	IDPH*	IDPH*	ATTGATCCGCATTGAGAACCTCCCGGTGAAGGTGATGGTGTTGAACAACCAACATTTGGGTATGGTTGTGCAATTGGGAGGATAGGTTTTACAAGGCAAATAGGGCGCATACATACTTGGGCAACCCAGAATGTGAGAGCGAGATATATCCAGATTTTGTGACTATTGCTAAAGGGCTCAATATTCCTGCAGTCCGTGTAACA	ATTGATCCGCATTGAGAACCTCCCGGTGAAGGTGATGGTGTTGAACAACCAACATTTGGGTATGGTTGTGCAATGGGAGGATAGGTTTTACAAGGCAAATAGGGCGCATACATACTTGGGCAACCCAGAATGTGAGAGCGAGATATATCCAGATTTTGTGACTATTGCTAAAGGGTTCAATATTCCTGCAGTCCGTGTAACA
ATTGATCCGCATTGAGAACCTCCCGGTGAAGGTGATGGTGTTGAACAACCAACATTTGGGTATGGTTGTGCAATtGGGAGGATAGGTTTTACAAGGCAAATAGGGCGCATACATACTTGGGCAACCCAGAATGTGAGAGCGAGATATATCCAGATTTTGTGACTATTGCTAAAGTGTTCAATATTCCTGCAGTCCGTGTAACA	11	32	Insertion	0.02	1	IDPH*	IDPH*	ATTGATCCGCATTGAGAACCTCCCGGTGAAGGTGATGGTGTTGAACAACCAACATTTGGGTATGGTTGTGCAATTGGGAGGATAGGTTTTACAAGGCAAATAGGGCGCATACATACTTGGGCAACCCAGAATGTGAGAGCGAGATATATCCAGATTTTGTGACTATTGCTAAAGTGTTCAATATTCCTGCAGTCCGTGTAACA	ATTGATCCGCATTGAGAACCTCCCGGTGAAGGTGATGGTGTTGAACAACCAACATTTGGGTATGGTTGTGCAATGGGAGGATAGGTTTTACAAGGCAAATAGGGCGCATACATACTTGGGCAACCCAGAATGTGAGAGCGAGATATATCCAGATTTTGTGACTATTGCTAAAGGGTTCAATATTCCTGCAGTCCGTGTAACA
ATTGATCCGCATTGAGAACCTCCCGGTGAAGGTGATGGTGTTGAACAACCAACATTTGGGTATGGTTGTGCAATtGGGAGGATAGGTTTTACAAGGCAAATAGGGCGCATACATACTTGGGCAACCCAGAATGTGAGAGCGAGATATATCCAGATTTTGTGGCTATTGCTAAAGGGTTCAATATTCCTGCAGTCCGTGTAACA	11	35	Insertion	0.02	1	IDPH*	IDPH*	ATTGATCCGCATTGAGAACCTCCCGGTGAAGGTGATGGTGTTGAACAACCAACATTTGGGTATGGTTGTGCAATTGGGAGGATAGGTTTTACAAGGCAAATAGGGCGCATACATACTTGGGCAACCCAGAATGTGAGAGCGAGATATATCCAGATTTTGTGGCTATTGCTAAAGGGTTCAATATTCCTGCAGTCCGTGTAACA	ATTGATCCGCATTGAGAACCTCCCGGTGAAGGTGATGGTGTTGAACAACCAACATTTGGGTATGGTTGTGCAATGGGAGGATAGGTTTTACAAGGCAAATAGGGCGCATACATACTTGGGCAACCCAGAATGTGAGAGCGAGATATATCCAGATTTTGTGACTATTGCTAAAGGGTTCAATATTCCTGCAGTCCGTGTAACA
ATTGATCCGCATTGAGAACCTCCCGGTGAAGGTGATGGTGTTGAACAACCAACATTTGGGTATGGTTGTGCAATtGGGAGGATAGGTTTTACAAGGCGAATAGGGCGCATACATACTTGGGCAACCCAGAATGTGAGAGCGAGATATATCCAGATTTTGTGACTATTGCTAAAGGGTTCAATATTCCTGCAGTCCGTGTAACA	11	35	Insertion	0.02	1	IDPH*	IDPH*	ATTGATCCGCATTGAGAACCTCCCGGTGAAGGTGATGGTGTTGAACAACCAACATTTGGGTATGGTTGTGCAATTGGGAGGATAGGTTTTACAAGGCGAATAGGGCGCATACATACTTGGGCAACCCAGAATGTGAGAGCGAGATATATCCAGATTTTGTGACTATTGCTAAAGGGTTCAATATTCCTGCAGTCCGTGTAACA	ATTGATCCGCATTGAGAACCTCCCGGTGAAGGTGATGGTGTTGAACAACCAACATTTGGGTATGGTTGTGCAATGGGAGGATAGGTTTTACAAGGCAAATAGGGCGCATACATACTTGGGCAACCCAGAATGTGAGAGCGAGATATATCCAGATTTTGTGACTATTGCTAAAGGGTTCAATATTCCTGCAGTCCGTGTAACA
ATTGATCCGCATTGAGAACCTCCCGGTGAAGGTGATGGTGTTGAACAACCAACATTTGGGTGTGGTTGTGCAATGGGAGGATAGGTTTTACAAGGCAAATAGGGCGCATACATACTTGGGCAACCCAGAATGTGAGAGCGAGATATATCCAGATTTTGTGACTATTGCTAAAGGGTTCAATATTCCTGCAGTCCGTGTAACA	11	35	1 Base Change	0.02	0	IDPH*	IDPH*	ATTGATCCGCATTGAGAACCTCCCGGTGAAGGTGATGGTGTTGAACAACCAACATTTGGGTGTGGTTGTGCAATGGGAGGATAGGTTTTACAAGGCAAATAGGGCGCATACATACTTGGGCAACCCAGAATGTGAGAGCGAGATATATCCAGATTTTGTGACTATTGCTAAAGGGTTCAATATTCCTGCAGTCCGTGTAACA	ATTGATCCGCATTGAGAACCTCCCGGTGAAGGTGATGGTGTTGAACAACCAACATTTGGGTATGGTTGTGCAATGGGAGGATAGGTTTTACAAGGCAAATAGGGCGCATACATACTTGGGCAACCCAGAATGTGAGAGCGAGATATATCCAGATTTTGTGACTATTGCTAAAGGGTTCAATATTCCTGCAGTCCGTGTAACA
ATTGATCCGCATTGAGAACCTCCCGGTGAAGGTGATGGTGTTGAACAACCAGCATTTGGGTATGGTTGTGCAATtGGGAGGATAGGTTTTACAAGGCAAATAGGGCGCATACATACTTGGGCAACCCAGAATGTGAGAGCGAGATATATCCAGATTTTGTGACTATTGCTAAAGGGTTCAATATTCCTGCAGTCCGTGTAACA	11	35	Insertion	0.02	1	IDPH*	IDPH*	ATTGATCCGCATTGAGAACCTCCCGGTGAAGGTGATGGTGTTGAACAACCAGCATTTGGGTATGGTTGTGCAATTGGGAGGATAGGTTTTACAAGGCAAATAGGGCGCATACATACTTGGGCAACCCAGAATGTGAGAGCGAGATATATCCAGATTTTGTGACTATTGCTAAAGGGTTCAATATTCCTGCAGTCCGTGTAACA	ATTGATCCGCATTGAGAACCTCCCGGTGAAGGTGATGGTGTTGAACAACCAACATTTGGGTATGGTTGTGCAATGGGAGGATAGGTTTTACAAGGCAAATAGGGCGCATACATACTTGGGCAACCCAGAATGTGAGAGCGAGATATATCCAGATTTTGTGACTATTGCTAAAGGGTTCAATATTCCTGCAGTCCGTGTAACA
ATTGATCCGCATTGAGAACCTCCCGGTGAAGGTGGTGGTGTTGAACAACCAACATTTGGGTATGGTTGTGCAATtGGGAGGATAGGTTTTACAAGGCAAATAGGGCGCATACATACTTGGGCAACCCAGAATGTGAGAGCGAGATATATCCAGATTTTGTGACTATTGCTAAAGGGTTCAATATTCCTGCAGTCCGTGTAACA	11	35	Insertion	0.02	1	IDPH*	IDPH*	ATTGATCCGCATTGAGAACCTCCCGGTGAAGGTGGTGGTGTTGAACAACCAACATTTGGGTATGGTTGTGCAATTGGGAGGATAGGTTTTACAAGGCAAATAGGGCGCATACATACTTGGGCAACCCAGAATGTGAGAGCGAGATATATCCAGATTTTGTGACTATTGCTAAAGGGTTCAATATTCCTGCAGTCCGTGTAACA	ATTGATCCGCATTGAGAACCTCCCGGTGAAGGTGATGGTGTTGAACAACCAACATTTGGGTATGGTTGTGCAATGGGAGGATAGGTTTTACAAGGCAAATAGGGCGCATACATACTTGGGCAACCCAGAATGTGAGAGCGAGATATATCCAGATTTTGTGACTATTGCTAAAGGGTTCAATATTCCTGCAGTCCGTGTAACA
ATTGATCCGCATTGAGAACCTCCTGGTGAAGGTGATGGTGTTGAACAACCAACATTTGGGTATGGTTGTGCAATGGGAGGATAGGTTTTACAAGGCAAATAGGGCGCATACATACTTGGGCAACCCAGAATGTGAGAGCGAGATATATCCAGATTTTGTGACTATTGCTAAAGGGTTCAATATTCCTGCAGTCCGTGTAACA	11	35	1 Base Change	0.02	0	IDPH*	IDPH*	ATTGATCCGCATTGAGAACCTCCTGGTGAAGGTGATGGTGTTGAACAACCAACATTTGGGTATGGTTGTGCAATGGGAGGATAGGTTTTACAAGGCAAATAGGGCGCATACATACTTGGGCAACCCAGAATGTGAGAGCGAGATATATCCAGATTTTGTGACTATTGCTAAAGGGTTCAATATTCCTGCAGTCCGTGTAACA	ATTGATCCGCATTGAGAACCTCCCGGTGAAGGTGATGGTGTTGAACAACCAACATTTGGGTATGGTTGTGCAATGGGAGGATAGGTTTTACAAGGCAAATAGGGCGCATACATACTTGGGCAACCCAGAATGTGAGAGCGAGATATATCCAGATTTTGTGACTATTGCTAAAGGGTTCAATATTCCTGCAGTCCGTGTAACA
ATTGATCCGCATTGAGACCCTCCCGGTGAAGGTGATGGTGTTGAACAACCAACATTTGGGTATGGTTGTGCAATGGGAGGATAGGTTTTACAAGGCAAATAGGGCGCATACATACTTGGGCAACCCAGAATGTGAGAGCGAGATATATCCAGATTTTGTGACTATTGCTAAAGGGTTCAATATTCCTGCAGTCCGTGTAACA	11	35	1 Base Change	0.02	0	IDPH*	IDPH*	ATTGATCCGCATTGAGACCCTCCCGGTGAAGGTGATGGTGTTGAACAACCAACATTTGGGTATGGTTGTGCAATGGGAGGATAGGTTTTACAAGGCAAATAGGGCGCATACATACTTGGGCAACCCAGAATGTGAGAGCGAGATATATCCAGATTTTGTGACTATTGCTAAAGGGTTCAATATTCCTGCAGTCCGTGTAACA	ATTGATCCGCATTGAGAACCTCCCGGTGAAGGTGATGGTGTTGAACAACCAACATTTGGGTATGGTTGTGCAATGGGAGGATAGGTTTTACAAGGCAAATAGGGCGCATACATACTTGGGCAACCCAGAATGTGAGAGCGAGATATATCCAGATTTTGTGACTATTGCTAAAGGGTTCAATATTCCTGCAGTCCGTGTAACA
ATTGATCCGCATTGAGAACCTCCCGGTGAAGGTAATGGTGTTGAACAACCAACATTTGGGTATGGTTGTGCAATGGGAGGATAGGTTTTACAAGGCAAATAGGGCGCATACATACTTGGGCAACCCAGAATGTGAGAGCGAGATATATCCAGATTTTGTGACTATTGCTAAAGGGTTCAATATTCCTGCAGTCCGTGTAACA	10	35	1 Base Change	0.02	0	IDPH*	IDPH*	ATTGATCCGCATTGAGAACCTCCCGGTGAAGGTAATGGTGTTGAACAACCAACATTTGGGTATGGTTGTGCAATGGGAGGATAGGTTTTACAAGGCAAATAGGGCGCATACATACTTGGGCAACCCAGAATGTGAGAGCGAGATATATCCAGATTTTGTGACTATTGCTAAAGGGTTCAATATTCCTGCAGTCCGTGTAACA	ATTGATCCGCATTGAGAACCTCCCGGTGAAGGTGATGGTGTTGAACAACCAACATTTGGGTATGGTTGTGCAATGGGAGGATAGGTTTTACAAGGCAAATAGGGCGCATACATACTTGGGCAACCCAGAATGTGAGAGCGAGATATATCCAGATTTTGTGACTATTGCTAAAGGGTTCAATATTCCTGCAGTCCGTGTAACA
ATTGATCCGCATTGAGAACCTCCCGGTGAAGGTGATGGTGTTGAACAACCAACATCTGGGTATGGTTGTGCAATGGGAGGATAGGTTTTACAAGGCAAATAGGGCGCATACATACTTGGGCAACCCAGAATGTGAGAGCGAGATATATCCAGATTTTGTGACTATTGCTAAAGGGTTCAATATTCCTGCAGTCCGTGTAACA	10	34	1 Base Change	0.02	0	IDPH*	IDPH*	ATTGATCCGCATTGAGAACCTCCCGGTGAAGGTGATGGTGTTGAACAACCAACATCTGGGTATGGTTGTGCAATGGGAGGATAGGTTTTACAAGGCAAATAGGGCGCATACATACTTGGGCAACCCAGAATGTGAGAGCGAGATATATCCAGATTTTGTGACTATTGCTAAAGGGTTCAATATTCCTGCAGTCCGTGTAACA	ATTGATCCGCATTGAGAACCTCCCGGTGAAGGTGATGGTGTTGAACAACCAACATTTGGGTATGGTTGTGCAATGGGAGGATAGGTTTTACAAGGCAAATAGGGCGCATACATACTTGGGCAACCCAGAATGTGAGAGCGAGATATATCCAGATTTTGTGACTATTGCTAAAGGGTTCAATATTCCTGCAGTCCGTGTAACA
ATTGATCCGCATTGAGAACCTCCCGGTGAAGGTGATGGTGTTGAACAACCAACATTCGGGTATGGTTGTGCAATGGGAGGATAGGTTTTACAAGGCAAATAGGGCGCATACATACTTGGGCAACCCAGAATGTGAGAGCGAGATATATCCAGATTTTGTGACTATTGCTAAAGGGTTCAATATTCCTGCAGTCCGTGTAACA	10	35	1 Base Change	0.02	0	IDPH*	IDPH*	ATTGATCCGCATTGAGAACCTCCCGGTGAAGGTGATGGTGTTGAACAACCAACATTCGGGTATGGTTGTGCAATGGGAGGATAGGTTTTACAAGGCAAATAGGGCGCATACATACTTGGGCAACCCAGAATGTGAGAGCGAGATATATCCAGATTTTGTGACTATTGCTAAAGGGTTCAATATTCCTGCAGTCCGTGTAACA	ATTGATCCGCATTGAGAACCTCCCGGTGAAGGTGATGGTGTTGAACAACCAACATTTGGGTATGGTTGTGCAATGGGAGGATAGGTTTTACAAGGCAAATAGGGCGCATACATACTTGGGCAACCCAGAATGTGAGAGCGAGATATATCCAGATTTTGTGACTATTGCTAAAGGGTTCAATATTCCTGCAGTCCGTGTAACA
ATTGATCCGCATTGAGAACCTCCCGGTGAAGGTGATGGTGTTGAACAACCAACATTTGGGTATGGTT--------GGAGGATAGGTTTTACAAGGCAAATAGGGCGCATACATACTTGGGCAACCCAGAATGTGAGAGCGAGATATATCCAGATTTTGTGACTATTGCTAAAGGGTTCAATATTCCTGCAGTCCGTGTAACA	10	35	Deletion	0.02	-8	IDPH*	IDPH*	ATTGATCCGCATTGAGAACCTCCCGGTGAAGGTGATGGTGTTGAACAACCAACATTTGGGTATGGTT--------GGAGGATAGGTTTTACAAGGCAAATAGGGCGCATACATACTTGGGCAACCCAGAATGTGAGAGCGAGATATATCCAGATTTTGTGACTATTGCTAAAGGGTTCAATATTCCTGCAGTCCGTGTAACA	ATTGATCCGCATTGAGAACCTCCCGGTGAAGGTGATGGTGTTGAACAACCAACATTTGGGTATGGTTGTGCAATGGGAGGATAGGTTTTACAAGGCAAATAGGGCGCATACATACTTGGGCAACCCAGAATGTGAGAGCGAGATATATCCAGATTTTGTGACTATTGCTAAAGGGTTCAATATTCCTGCAGTCCGTGTAACA
ATTGATCCGCATTGAGAACCTCCCGGTGAAGGTGATGGTGTTGAACAACCAACATTTGGGTATGGTTG-----TGGGAGGATAGGTTTTACAAGGCAAATAGGGCGCATACATACTTGGGCAACCCAGAATGTGAGAGCGAGATATATCCAGATTTTGTGACTATTGCTAAAGGGTTCAATATTCCTGCAGT-CGTGTAACA	10	35	Deletion	0.02	-6	IDPH*	IDPH*	ATTGATCCGCATTGAGAACCTCCCGGTGAAGGTGATGGTGTTGAACAACCAACATTTGGGTATGGTTG-----TGGGAGGATAGGTTTTACAAGGCAAATAGGGCGCATACATACTTGGGCAACCCAGAATGTGAGAGCGAGATATATCCAGATTTTGTGACTATTGCTAAAGGGTTCAATATTCCTGCAGT-CGTGTAACA	ATTGATCCGCATTGAGAACCTCCCGGTGAAGGTGATGGTGTTGAACAACCAACATTTGGGTATGGTTGTGCAATGGGAGGATAGGTTTTACAAGGCAAATAGGGCGCATACATACTTGGGCAACCCAGAATGTGAGAGCGAGATATATCCAGATTTTGTGACTATTGCTAAAGGGTTCAATATTCCTGCAGTCCGTGTAACA
ATTGATCCGCATTGAGAACCTCCCGGTGAAGGTGATGGTGTTGAACAACCAACATTTGGGTATGGTTG-----TGGGAGGATAGGTTTTACAAGGCAAATAGGGCGCATACATACTTGGGCAACCCAGAATGTGAGAGCGGGATATATCCAGATTTTGTGACTATTGCTAAAGGGTTCAATATTCCTGCAGTCCGTGTAACA	10	33	Deletion	0.02	-5	IDPH*	IDPH*	ATTGATCCGCATTGAGAACCTCCCGGTGAAGGTGATGGTGTTGAACAACCAACATTTGGGTATGGTTG-----TGGGAGGATAGGTTTTACAAGGCAAATAGGGCGCATACATACTTGGGCAACCCAGAATGTGAGAGCGGGATATATCCAGATTTTGTGACTATTGCTAAAGGGTTCAATATTCCTGCAGTCCGTGTAACA	ATTGATCCGCATTGAGAACCTCCCGGTGAAGGTGATGGTGTTGAACAACCAACATTTGGGTATGGTTGTGCAATGGGAGGATAGGTTTTACAAGGCAAATAGGGCGCATACATACTTGGGCAACCCAGAATGTGAGAGCGAGATATATCCAGATTTTGTGACTATTGCTAAAGGGTTCAATATTCCTGCAGTCCGTGTAACA
ATTGATCCGCATTGAGAACCTCCCGGTGAAGGTGATGGTGTTGAACAACCAACATTTGGGTATGGTTGTGC-TTGGGAGGATAGGTTTTACAAGGCAAATAGGGCGCATACATACTTGGGCAACCCAGAATGTGAGAGCGAGATATATCCAGATTTTGTGACTATTGCTAAAGGGTTCAATATTCCTGCAGTCCGTGTAACA	10	34	Deletion	0.02	-1	IDPH*	IDPH*	ATTGATCCGCATTGAGAACCTCCCGGTGAAGGTGATGGTGTTGAACAACCAACATTTGGGTATGGTTGTGC-TTGGGAGGATAGGTTTTACAAGGCAAATAGGGCGCATACATACTTGGGCAACCCAGAATGTGAGAGCGAGATATATCCAGATTTTGTGACTATTGCTAAAGGGTTCAATATTCCTGCAGTCCGTGTAACA	ATTGATCCGCATTGAGAACCTCCCGGTGAAGGTGATGGTGTTGAACAACCAACATTTGGGTATGGTTGTGCAATGGGAGGATAGGTTTTACAAGGCAAATAGGGCGCATACATACTTGGGCAACCCAGAATGTGAGAGCGAGATATATCCAGATTTTGTGACTATTGCTAAAGGGTTCAATATTCCTGCAGTCCGTGTAACA
ATTGATCCGCATTGAGAACCTCCCGGTGAAGGTGATGGTGTTGAACAACCAACATTTGGGTATGGTTGTGCA--GGGAGGATAGGTTTTACAAGGCAAATAGGGCGCATACATACTTGGGCAACCCAGAATGTGAGAGCGAGATATATCCAGATTCTGTGACTATTGCTAAAGGGTTCAATATTCCTGCAGTCCGTGTAACA	10	33	Deletion	0.02	-2	IDPH*	IDPH*	ATTGATCCGCATTGAGAACCTCCCGGTGAAGGTGATGGTGTTGAACAACCAACATTTGGGTATGGTTGTGCA--GGGAGGATAGGTTTTACAAGGCAAATAGGGCGCATACATACTTGGGCAACCCAGAATGTGAGAGCGAGATATATCCAGATTCTGTGACTATTGCTAAAGGGTTCAATATTCCTGCAGTCCGTGTAACA	ATTGATCCGCATTGAGAACCTCCCGGTGAAGGTGATGGTGTTGAACAACCAACATTTGGGTATGGTTGTGCAATGGGAGGATAGGTTTTACAAGGCAAATAGGGCGCATACATACTTGGGCAACCCAGAATGTGAGAGCGAGATATATCCAGATTTTGTGACTATTGCTAAAGGGTTCAATATTCCTGCAGTCCGTGTAACA
ATTGATCCGCATTGAGAACCTCCCGGTGAAGGTGATGGTGTTGAACAACCAACATTTGGGTATGGTTGTGCAATGGGAGGATAGGTTCTACAAGGCAAATAGGGCGCATACATACTTGGGCAACCCAGAATGTGAGAGCGAGATATATCCAGATTTTGTGACTATTGCTAAAGGGTTCAATATTCCTGCAGTCCGTGTAACA	10	35	1 Base Change	0.02	0	IDPH*	IDPH*	ATTGATCCGCATTGAGAACCTCCCGGTGAAGGTGATGGTGTTGAACAACCAACATTTGGGTATGGTTGTGCAATGGGAGGATAGGTTCTACAAGGCAAATAGGGCGCATACATACTTGGGCAACCCAGAATGTGAGAGCGAGATATATCCAGATTTTGTGACTATTGCTAAAGGGTTCAATATTCCTGCAGTCCGTGTAACA	ATTGATCCGCATTGAGAACCTCCCGGTGAAGGTGATGGTGTTGAACAACCAACATTTGGGTATGGTTGTGCAATGGGAGGATAGGTTTTACAAGGCAAATAGGGCGCATACATACTTGGGCAACCCAGAATGTGAGAGCGAGATATATCCAGATTTTGTGACTATTGCTAAAGGGTTCAATATTCCTGCAGTCCGTGTAACA
ATTGATCCGCATTGAGAACCTCCCGGTGAAGGTGATGGTGTTGAACAACCAACATTTGGGTATGGTTGTGCAATGGGAGGATAGGTTTCACAAGGCAAATAGGGCGCATACATACTTGGGCAACCCAGAATGTGAGAGCGAGATATATCCAGATTTTGTGACTATTGCTAAAGGGTTCAATATTCCTGCAGTCCGTGTAACA	10	35	1 Base Change	0.02	0	IDPH*	IDPH*	ATTGATCCGCATTGAGAACCTCCCGGTGAAGGTGATGGTGTTGAACAACCAACATTTGGGTATGGTTGTGCAATGGGAGGATAGGTTTCACAAGGCAAATAGGGCGCATACATACTTGGGCAACCCAGAATGTGAGAGCGAGATATATCCAGATTTTGTGACTATTGCTAAAGGGTTCAATATTCCTGCAGTCCGTGTAACA	ATTGATCCGCATTGAGAACCTCCCGGTGAAGGTGATGGTGTTGAACAACCAACATTTGGGTATGGTTGTGCAATGGGAGGATAGGTTTTACAAGGCAAATAGGGCGCATACATACTTGGGCAACCCAGAATGTGAGAGCGAGATATATCCAGATTTTGTGACTATTGCTAAAGGGTTCAATATTCCTGCAGTCCGTGTAACA
ATTGATCCGCATTGAGAACCTCCCGGTGAAGGTGATGGTGTTGAACAACCAACATTTGGGTATGGTTGTGCAATGGGAGGATAGGTTTTACAAGGCAAATAGGGCGCATACATACTTGGGCAACCCAGAATGTGAGAGCGAGATATATCCAGATTTTGTGACTATTGCTAAAGGGATCAATATTCCTGCAGTCCGGGTAACA	10	33	2 Base Changes	0.02	0	IDPH*	IDPH*	ATTGATCCGCATTGAGAACCTCCCGGTGAAGGTGATGGTGTTGAACAACCAACATTTGGGTATGGTTGTGCAATGGGAGGATAGGTTTTACAAGGCAAATAGGGCGCATACATACTTGGGCAACCCAGAATGTGAGAGCGAGATATATCCAGATTTTGTGACTATTGCTAAAGGGATCAATATTCCTGCAGTCCGGGTAACA	ATTGATCCGCATTGAGAACCTCCCGGTGAAGGTGATGGTGTTGAACAACCAACATTTGGGTATGGTTGTGCAATGGGAGGATAGGTTTTACAAGGCAAATAGGGCGCATACATACTTGGGCAACCCAGAATGTGAGAGCGAGATATATCCAGATTTTGTGACTATTGCTAAAGGGTTCAATATTCCTGCAGTCCGTGTAACA
ATTGATCCGCATTGAGAACCTCCCGGTGAAGGTGATGGTGTTGAACAACCAACATTTGGGTATGGTTGTGCAATGGGAGGATAGGTTTTACAAGGCAAATAGGGCGCATACATACTTGGGCAACCCAGAATGTGAGAGCGAGATATATCCAGATTTTGTGACTATTGCTAAAGGGTTCAATATTCCCGCAGTCCGTGTAACA	10	33	1 Base Change	0.02	0	IDPH*	IDPH*	ATTGATCCGCATTGAGAACCTCCCGGTGAAGGTGATGGTGTTGAACAACCAACATTTGGGTATGGTTGTGCAATGGGAGGATAGGTTTTACAAGGCAAATAGGGCGCATACATACTTGGGCAACCCAGAATGTGAGAGCGAGATATATCCAGATTTTGTGACTATTGCTAAAGGGTTCAATATTCCCGCAGTCCGTGTAACA	ATTGATCCGCATTGAGAACCTCCCGGTGAAGGTGATGGTGTTGAACAACCAACATTTGGGTATGGTTGTGCAATGGGAGGATAGGTTTTACAAGGCAAATAGGGCGCATACATACTTGGGCAACCCAGAATGTGAGAGCGAGATATATCCAGATTTTGTGACTATTGCTAAAGGGTTCAATATTCCTGCAGTCCGTGTAACA
ATTGATCCGCATTGAGAACCTCCCGGTGAAGGTGATGGTGTTGAACAACCAACATTTGGGTATGGTTGTGCAATGGGAGGATAGGTTTTACAAGGCAAATAGGGCGCATACATACTTGGGCAACCCAGAATGTGAGAGCGAGATATATCCAGATTTTGTGACTATTGCTAAAGGGTTCAATATTCCTGCAGTCCGTGTAACG	10	33	1 Base Change	0.02	0	IDPH*	IDPH*	ATTGATCCGCATTGAGAACCTCCCGGTGAAGGTGATGGTGTTGAACAACCAACATTTGGGTATGGTTGTGCAATGGGAGGATAGGTTTTACAAGGCAAATAGGGCGCATACATACTTGGGCAACCCAGAATGTGAGAGCGAGATATATCCAGATTTTGTGACTATTGCTAAAGGGTTCAATATTCCTGCAGTCCGTGTAACG	ATTGATCCGCATTGAGAACCTCCCGGTGAAGGTGATGGTGTTGAACAACCAACATTTGGGTATGGTTGTGCAATGGGAGGATAGGTTTTACAAGGCAAATAGGGCGCATACATACTTGGGCAACCCAGAATGTGAGAGCGAGATATATCCAGATTTTGTGACTATTGCTAAAGGGTTCAATATTCCTGCAGTCCGTGTAACA
ATTGATCCGCATTGAGAACCTCCCGGTGAAGGTGATGGTGTTGAACAACCAACATTTGGGTATGGTTGTGCAATGGGAGGATAGGTTTTACAAGGCAAATAGGGCGCATACATACTTGGGCGACCCAGAATGTGAGAGCGAGATATATCCAGATTTTGTGACTATTGCTAAAGGGTTCAATATTCCTGCAGTCCGTGTAACA	10	35	1 Base Change	0.02	0	IDPH*	IDPH*	ATTGATCCGCATTGAGAACCTCCCGGTGAAGGTGATGGTGTTGAACAACCAACATTTGGGTATGGTTGTGCAATGGGAGGATAGGTTTTACAAGGCAAATAGGGCGCATACATACTTGGGCGACCCAGAATGTGAGAGCGAGATATATCCAGATTTTGTGACTATTGCTAAAGGGTTCAATATTCCTGCAGTCCGTGTAACA	ATTGATCCGCATTGAGAACCTCCCGGTGAAGGTGATGGTGTTGAACAACCAACATTTGGGTATGGTTGTGCAATGGGAGGATAGGTTTTACAAGGCAAATAGGGCGCATACATACTTGGGCAACCCAGAATGTGAGAGCGAGATATATCCAGATTTTGTGACTATTGCTAAAGGGTTCAATATTCCTGCAGTCCGTGTAACA
ATTGATCCGCATTGAGAACCTCCCGGTGAAGGTGATGGTGTTGAACAACCAACATTTGGGTATGGTTGTGCAATtGGGAGGATAGGTTTTACAAGGCAAATAGGGCGCATACATACTTGGGCAACCCAGAATGTGAGAGCGAGATATATCCAGACTTTGTGACTATTGCTAAAGGGTTCAATATTCCTGCAGTCCGTGTAACA	10	35	Insertion	0.02	1	IDPH*	IDPH*	ATTGATCCGCATTGAGAACCTCCCGGTGAAGGTGATGGTGTTGAACAACCAACATTTGGGTATGGTTGTGCAATTGGGAGGATAGGTTTTACAAGGCAAATAGGGCGCATACATACTTGGGCAACCCAGAATGTGAGAGCGAGATATATCCAGACTTTGTGACTATTGCTAAAGGGTTCAATATTCCTGCAGTCCGTGTAACA	ATTGATCCGCATTGAGAACCTCCCGGTGAAGGTGATGGTGTTGAACAACCAACATTTGGGTATGGTTGTGCAATGGGAGGATAGGTTTTACAAGGCAAATAGGGCGCATACATACTTGGGCAACCCAGAATGTGAGAGCGAGATATATCCAGATTTTGTGACTATTGCTAAAGGGTTCAATATTCCTGCAGTCCGTGTAACA
ATTGATCCGCATTGAGAACCTCCCGGTGAAGGTGATGGTGTTGAACAACCAACATTTGGGTATGGTTGTGCAATtGGGAGGATAGGTTTTACAAGGCAAATAGGGCGCATACATACTTGGGCAACCCAGAATGTGAGAGCGAGATATATCCAGATTTTGTGACTATTGCTAAAGGGTTCAGTATTCCTGCAGTCCGTGTAACA	10	32	Insertion	0.02	1	IDPH*	IDPH*	ATTGATCCGCATTGAGAACCTCCCGGTGAAGGTGATGGTGTTGAACAACCAACATTTGGGTATGGTTGTGCAATTGGGAGGATAGGTTTTACAAGGCAAATAGGGCGCATACATACTTGGGCAACCCAGAATGTGAGAGCGAGATATATCCAGATTTTGTGACTATTGCTAAAGGGTTCAGTATTCCTGCAGTCCGTGTAACA	ATTGATCCGCATTGAGAACCTCCCGGTGAAGGTGATGGTGTTGAACAACCAACATTTGGGTATGGTTGTGCAATGGGAGGATAGGTTTTACAAGGCAAATAGGGCGCATACATACTTGGGCAACCCAGAATGTGAGAGCGAGATATATCCAGATTTTGTGACTATTGCTAAAGGGTTCAATATTCCTGCAGTCCGTGTAACA
ATTGATCCGCATTGAGAACCTCCCGGTGAAGGTGATGGTGTTGAACAGCCAACATTTGGGTATGGTTGTGCAATtGGGAGGATAGGTTTTACAAGGCAAATAGGGCGCATACATACTTGGGCAACCCAGAATGTGAGAGCGAGATATATCCAGATTTTGTGACTATTGCTAAAGGGTTCAATATTCCTGCAGTCCGTGTAACA	10	35	Insertion	0.02	1	IDPH*	IDPH*	ATTGATCCGCATTGAGAACCTCCCGGTGAAGGTGATGGTGTTGAACAGCCAACATTTGGGTATGGTTGTGCAATTGGGAGGATAGGTTTTACAAGGCAAATAGGGCGCATACATACTTGGGCAACCCAGAATGTGAGAGCGAGATATATCCAGATTTTGTGACTATTGCTAAAGGGTTCAATATTCCTGCAGTCCGTGTAACA	ATTGATCCGCATTGAGAACCTCCCGGTGAAGGTGATGGTGTTGAACAACCAACATTTGGGTATGGTTGTGCAATGGGAGGATAGGTTTTACAAGGCAAATAGGGCGCATACATACTTGGGCAACCCAGAATGTGAGAGCGAGATATATCCAGATTTTGTGACTATTGCTAAAGGGTTCAATATTCCTGCAGTCCGTGTAACA
ATTGATCCGCATTGAGAACCTCCCGGTGAGGGTGATGGTGTTGAACAACCAACATTTGGGTATGGTTGTGCA--GGGAGGATAGGTTTTACAAGGCAAATAGGGCGCATACATACTTGGGCAACCCAGAATGTGAGAGCGAGATATATCCAGATTTTGTGACTATTGCTAAAGGGTTCAATATTCCTGCAGTCCGTGTAACA	10	35	Deletion	0.02	-2	IDPH*	IDPH*	ATTGATCCGCATTGAGAACCTCCCGGTGAGGGTGATGGTGTTGAACAACCAACATTTGGGTATGGTTGTGCA--GGGAGGATAGGTTTTACAAGGCAAATAGGGCGCATACATACTTGGGCAACCCAGAATGTGAGAGCGAGATATATCCAGATTTTGTGACTATTGCTAAAGGGTTCAATATTCCTGCAGTCCGTGTAACA	ATTGATCCGCATTGAGAACCTCCCGGTGAAGGTGATGGTGTTGAACAACCAACATTTGGGTATGGTTGTGCAATGGGAGGATAGGTTTTACAAGGCAAATAGGGCGCATACATACTTGGGCAACCCAGAATGTGAGAGCGAGATATATCCAGATTTTGTGACTATTGCTAAAGGGTTCAATATTCCTGCAGTCCGTGTAACA
ATTGATCC-CATTGAGAACCTCCCGGTGAAGGTGATGGTGTTGAACAACCAACATTTGGGTATGGTTGTGCAATtGGGAGGATAGGTTTTACAAGGCAAATAGGGCGCATACATACTTGGGCAACCCAGAATGTGAGAGCGAGATATATCCAGATTTTGTGACTATTGCTAAAGGGTTCAATATTCCTGCAGTCCGTGTAACA	9	36	Insertion and Deletion	0.02	0	IDPIENLPVKVMVLNNQHLGMVVQLGG*	IDPH*	ATTGATCC-CATTGAGAACCTCCCGGTGAAGGTGATGGTGTTGAACAACCAACATTTGGGTATGGTTGTGCAATTGGGAGGATAGGTTTTACAAGGCAAATAGGGCGCATACATACTTGGGCAACCCAGAATGTGAGAGCGAGATATATCCAGATTTTGTGACTATTGCTAAAGGGTTCAATATTCCTGCAGTCCGTGTAACA	ATTGATCCGCATTGAGAACCTCCCGGTGAAGGTGATGGTGTTGAACAACCAACATTTGGGTATGGTTGTGCAATGGGAGGATAGGTTTTACAAGGCAAATAGGGCGCATACATACTTGGGCAACCCAGAATGTGAGAGCGAGATATATCCAGATTTTGTGACTATTGCTAAAGGGTTCAATATTCCTGCAGTCCGTGTAACA
ATTGATCCGCATT-AGAACCTCCCGGTGAAGGTGATGGTGTTGAACAACCAACATTTGGGTATGGTTGTGCAATGGGAGGATAGGTTTTACAAGGCAAATAGGGCGCATACATACTTGGGCAACCCAGAATGTGAGAGCGAGATATATCCAGATTTTGTGACTATTGCTAAAGGGTTCAATATTCCTGCAGTCCGTGTAACA	9	35	Deletion	0.02	-1	IDPH*	IDPH*	ATTGATCCGCATT-AGAACCTCCCGGTGAAGGTGATGGTGTTGAACAACCAACATTTGGGTATGGTTGTGCAATGGGAGGATAGGTTTTACAAGGCAAATAGGGCGCATACATACTTGGGCAACCCAGAATGTGAGAGCGAGATATATCCAGATTTTGTGACTATTGCTAAAGGGTTCAATATTCCTGCAGTCCGTGTAACA	ATTGATCCGCATTGAGAACCTCCCGGTGAAGGTGATGGTGTTGAACAACCAACATTTGGGTATGGTTGTGCAATGGGAGGATAGGTTTTACAAGGCAAATAGGGCGCATACATACTTGGGCAACCCAGAATGTGAGAGCGAGATATATCCAGATTTTGTGACTATTGCTAAAGGGTTCAATATTCCTGCAGTCCGTGTAACA
ATTGATCCGCATTGAGAACCTCCCGGTGAAGGTGACGGTGTTGAACAACCAACATTTGGGTATGGTTGTGCAATtGGGAGGATAGGTTTTACAAGGCAAATAGGGCGCATACATACTTGGGCAACCCAGAATGTGAGAGCGAGATATATCCAGATTTTGTGACTATTGCTAAAGGGTTCAATATTCCTGCAGTCCGTGTAACA	9	34	Insertion	0.02	1	IDPH*	IDPH*	ATTGATCCGCATTGAGAACCTCCCGGTGAAGGTGACGGTGTTGAACAACCAACATTTGGGTATGGTTGTGCAATTGGGAGGATAGGTTTTACAAGGCAAATAGGGCGCATACATACTTGGGCAACCCAGAATGTGAGAGCGAGATATATCCAGATTTTGTGACTATTGCTAAAGGGTTCAATATTCCTGCAGTCCGTGTAACA	ATTGATCCGCATTGAGAACCTCCCGGTGAAGGTGATGGTGTTGAACAACCAACATTTGGGTATGGTTGTGCAATGGGAGGATAGGTTTTACAAGGCAAATAGGGCGCATACATACTTGGGCAACCCAGAATGTGAGAGCGAGATATATCCAGATTTTGTGACTATTGCTAAAGGGTTCAATATTCCTGCAGTCCGTGTAACA
ATTGATCCGCATTGAGAACCTCCCGGTGAAGGTGATGGTGTCGAACAACCAACATTTGGGTATGGTTGTGCAATtGGGAGGATAGGTTTTACAAGGCAAATAGGGCGCATACATACTTGGGCAACCCAGAATGTGAGAGCGAGATATATCCAGATTTTGTGACTATTGCTAAAGGGTTCAATATTCCTGCAGTCCGTGTAACA	9	34	Insertion	0.02	1	IDPH*	IDPH*	ATTGATCCGCATTGAGAACCTCCCGGTGAAGGTGATGGTGTCGAACAACCAACATTTGGGTATGGTTGTGCAATTGGGAGGATAGGTTTTACAAGGCAAATAGGGCGCATACATACTTGGGCAACCCAGAATGTGAGAGCGAGATATATCCAGATTTTGTGACTATTGCTAAAGGGTTCAATATTCCTGCAGTCCGTGTAACA	ATTGATCCGCATTGAGAACCTCCCGGTGAAGGTGATGGTGTTGAACAACCAACATTTGGGTATGGTTGTGCAATGGGAGGATAGGTTTTACAAGGCAAATAGGGCGCATACATACTTGGGCAACCCAGAATGTGAGAGCGAGATATATCCAGATTTTGTGACTATTGCTAAAGGGTTCAATATTCCTGCAGTCCGTGTAACA
ATTGATCCGCATTGAGAACCTCCCGGTGAAGGTGATGGTGTTGAACAACCAACACTTGGGTATGGTTGTGCAATGGGAGGATAGGTTTTACAAGGCAAATAGGGCGCATACATACTTGGGCAACCCAGAATGTGAGAGCGAGATATATCCAGATTTTGTGACTATTGCTAAAGGGTTCAATATTCCTGCAGTCCGTGTAACA	9	34	1 Base Change	0.02	0	IDPH*	IDPH*	ATTGATCCGCATTGAGAACCTCCCGGTGAAGGTGATGGTGTTGAACAACCAACACTTGGGTATGGTTGTGCAATGGGAGGATAGGTTTTACAAGGCAAATAGGGCGCATACATACTTGGGCAACCCAGAATGTGAGAGCGAGATATATCCAGATTTTGTGACTATTGCTAAAGGGTTCAATATTCCTGCAGTCCGTGTAACA	ATTGATCCGCATTGAGAACCTCCCGGTGAAGGTGATGGTGTTGAACAACCAACATTTGGGTATGGTTGTGCAATGGGAGGATAGGTTTTACAAGGCAAATAGGGCGCATACATACTTGGGCAACCCAGAATGTGAGAGCGAGATATATCCAGATTTTGTGACTATTGCTAAAGGGTTCAATATTCCTGCAGTCCGTGTAACA
ATTGATCCGCATTGAGAACCTCCCGGTGAAGGTGATGGTGTTGAACAACCAACATTTGGGTACGGTTGTGCAATGGGAGGATAGGTTTTACAAGGCAAATAGGGCGCATACATACTTGGGCAACCCAGAATGTGAGAGCGAGATATATCCAGATTTTGTGACTATTGCTAAAGGGTTCAATATTCCTGCAGTCCGTGTAACA	9	35	1 Base Change	0.02	0	IDPH*	IDPH*	ATTGATCCGCATTGAGAACCTCCCGGTGAAGGTGATGGTGTTGAACAACCAACATTTGGGTACGGTTGTGCAATGGGAGGATAGGTTTTACAAGGCAAATAGGGCGCATACATACTTGGGCAACCCAGAATGTGAGAGCGAGATATATCCAGATTTTGTGACTATTGCTAAAGGGTTCAATATTCCTGCAGTCCGTGTAACA	ATTGATCCGCATTGAGAACCTCCCGGTGAAGGTGATGGTGTTGAACAACCAACATTTGGGTATGGTTGTGCAATGGGAGGATAGGTTTTACAAGGCAAATAGGGCGCATACATACTTGGGCAACCCAGAATGTGAGAGCGAGATATATCCAGATTTTGTGACTATTGCTAAAGGGTTCAATATTCCTGCAGTCCGTGTAACA
ATTGATCCGCATTGAGAACCTCCCGGTGAAGGTGATGGTGTTGAACAACCAACATTTGGGTATGGTTG-----TGGGAGGATAGGTTTTACAAGGCAAATAGGGCGCATACATACTTGGGCAACCCAGAATGTGAGAGCGAGATATATCCAGATTTTGTGACTATTGCTAAAGGGTTCAATATTCCTGCAGTCC-TGTAACA	9	36	Deletion	0.02	-6	IDPH*	IDPH*	ATTGATCCGCATTGAGAACCTCCCGGTGAAGGTGATGGTGTTGAACAACCAACATTTGGGTATGGTTG-----TGGGAGGATAGGTTTTACAAGGCAAATAGGGCGCATACATACTTGGGCAACCCAGAATGTGAGAGCGAGATATATCCAGATTTTGTGACTATTGCTAAAGGGTTCAATATTCCTGCAGTCC-TGTAACA	ATTGATCCGCATTGAGAACCTCCCGGTGAAGGTGATGGTGTTGAACAACCAACATTTGGGTATGGTTGTGCAATGGGAGGATAGGTTTTACAAGGCAAATAGGGCGCATACATACTTGGGCAACCCAGAATGTGAGAGCGAGATATATCCAGATTTTGTGACTATTGCTAAAGGGTTCAATATTCCTGCAGTCCGTGTAACA
ATTGATCCGCATTGAGAACCTCCCGGTGAAGGTGATGGTGTTGAACAACCAACATTTGGGTATGGTTG-----TGGGAGGATAGGTTTTACAAGGCAAATAGGGCGCATACATACTTGGGCAACCCAGAATGTGAGAGCGAGATATATCCAGATTTTGTGGCTATTGCTAAAGGGTTCAATATTCCTGCAGTCCGTGTAACA	9	35	Deletion	0.02	-5	IDPH*	IDPH*	ATTGATCCGCATTGAGAACCTCCCGGTGAAGGTGATGGTGTTGAACAACCAACATTTGGGTATGGTTG-----TGGGAGGATAGGTTTTACAAGGCAAATAGGGCGCATACATACTTGGGCAACCCAGAATGTGAGAGCGAGATATATCCAGATTTTGTGGCTATTGCTAAAGGGTTCAATATTCCTGCAGTCCGTGTAACA	ATTGATCCGCATTGAGAACCTCCCGGTGAAGGTGATGGTGTTGAACAACCAACATTTGGGTATGGTTGTGCAATGGGAGGATAGGTTTTACAAGGCAAATAGGGCGCATACATACTTGGGCAACCCAGAATGTGAGAGCGAGATATATCCAGATTTTGTGACTATTGCTAAAGGGTTCAATATTCCTGCAGTCCGTGTAACA
ATTGATCCGCATTGAGAACCTCCCGGTGAAGGTGATGGTGTTGAACAACCAACATTTGGGTATGGTTG-----TGGGGGGATAGGTTTTACAAGGCAAATAGGGCGCATACATACTTGGGCAACCCAGAATGTGAGAGCGAGATATATCCAGATTTTGTGACTATTGCTAAAGGGTTCAATATTCCTGCAGTCCGTGTAACA	9	35	Deletion	0.02	-5	IDPH*	IDPH*	ATTGATCCGCATTGAGAACCTCCCGGTGAAGGTGATGGTGTTGAACAACCAACATTTGGGTATGGTTG-----TGGGGGGATAGGTTTTACAAGGCAAATAGGGCGCATACATACTTGGGCAACCCAGAATGTGAGAGCGAGATATATCCAGATTTTGTGACTATTGCTAAAGGGTTCAATATTCCTGCAGTCCGTGTAACA	ATTGATCCGCATTGAGAACCTCCCGGTGAAGGTGATGGTGTTGAACAACCAACATTTGGGTATGGTTGTGCAATGGGAGGATAGGTTTTACAAGGCAAATAGGGCGCATACATACTTGGGCAACCCAGAATGTGAGAGCGAGATATATCCAGATTTTGTGACTATTGCTAAAGGGTTCAATATTCCTGCAGTCCGTGTAACA
ATTGATCCGCATTGAGAACCTCCCGGTGAAGGTGATGGTGTTGAACAACCAACATTTGGGTATGGTTGT----------------------------------GCGCATACATACTTGGGCAACCCAGAATGTGAGAGCGAGATATATCCAGATTTTGTGACTATTGCTAAAGGGTTCAATATTCCTGCAGTCCGTGTAACA	9	35	Deletion	0.02	-34	IDPH*	IDPH*	ATTGATCCGCATTGAGAACCTCCCGGTGAAGGTGATGGTGTTGAACAACCAACATTTGGGTATGGTTGT----------------------------------GCGCATACATACTTGGGCAACCCAGAATGTGAGAGCGAGATATATCCAGATTTTGTGACTATTGCTAAAGGGTTCAATATTCCTGCAGTCCGTGTAACA	ATTGATCCGCATTGAGAACCTCCCGGTGAAGGTGATGGTGTTGAACAACCAACATTTGGGTATGGTTGTGCAATGGGAGGATAGGTTTTACAAGGCAAATAGGGCGCATACATACTTGGGCAACCCAGAATGTGAGAGCGAGATATATCCAGATTTTGTGACTATTGCTAAAGGGTTCAATATTCCTGCAGTCCGTGTAACA
ATTGATCCGCATTGAGAACCTCCCGGTGAAGGTGATGGTGTTGAACAACCAACATTTGGGTATGGTTGT----TGGGAGGATAGGTTTTACAAGGCAAATAGGGCGCATACATACTTGGGCAACCCAGAATGTGAGAGCGAGATATATCCAGATTTTGTGACTATTGCTAAAGGGTTCAATATTCCTGCAGTCCGTGTAACA	9	35	Deletion	0.02	-4	IDPH*	IDPH*	ATTGATCCGCATTGAGAACCTCCCGGTGAAGGTGATGGTGTTGAACAACCAACATTTGGGTATGGTTGT----TGGGAGGATAGGTTTTACAAGGCAAATAGGGCGCATACATACTTGGGCAACCCAGAATGTGAGAGCGAGATATATCCAGATTTTGTGACTATTGCTAAAGGGTTCAATATTCCTGCAGTCCGTGTAACA	ATTGATCCGCATTGAGAACCTCCCGGTGAAGGTGATGGTGTTGAACAACCAACATTTGGGTATGGTTGTGCAATGGGAGGATAGGTTTTACAAGGCAAATAGGGCGCATACATACTTGGGCAACCCAGAATGTGAGAGCGAGATATATCCAGATTTTGTGACTATTGCTAAAGGGTTCAATATTCCTGCAGTCCGTGTAACA
ATTGATCCGCATTGAGAACCTCCCGGTGAAGGTGATGGTGTTGAACAACCAACATTTGGGTATGGTTGTGC--GGGGAGGATAGGTTTTACAAGGCAAATAGGGCGCATACATACTTGGGCAACCCAGAATGTGAGAGCGAGATATATCCAGATTTTGTGACTATTGCTAAAGGGTTCAATATTCCTGCAGTCC-TGTAACA	9	35	Deletion	0.02	-3	IDPH*	IDPH*	ATTGATCCGCATTGAGAACCTCCCGGTGAAGGTGATGGTGTTGAACAACCAACATTTGGGTATGGTTGTGC--GGGGAGGATAGGTTTTACAAGGCAAATAGGGCGCATACATACTTGGGCAACCCAGAATGTGAGAGCGAGATATATCCAGATTTTGTGACTATTGCTAAAGGGTTCAATATTCCTGCAGTCC-TGTAACA	ATTGATCCGCATTGAGAACCTCCCGGTGAAGGTGATGGTGTTGAACAACCAACATTTGGGTATGGTTGTGCAATGGGAGGATAGGTTTTACAAGGCAAATAGGGCGCATACATACTTGGGCAACCCAGAATGTGAGAGCGAGATATATCCAGATTTTGTGACTATTGCTAAAGGGTTCAATATTCCTGCAGTCCGTGTAACA
ATTGATCCGCATTGAGAACCTCCCGGTGAAGGTGATGGTGTTGAACAACCAACATTTGGGTATGGTTGTGC--GGGGAGGATAGGTTTTACAAGGCAAATAGGGCGCATACATACTTGGGCAACCCAGAATGTGAGAGCGAGATATATCCAGATTTTGTGGCTATTGCTAAAGGGTTCAATATTCCTGCAGTCCGTGTAACA	9	33	Deletion	0.02	-2	IDPH*	IDPH*	ATTGATCCGCATTGAGAACCTCCCGGTGAAGGTGATGGTGTTGAACAACCAACATTTGGGTATGGTTGTGC--GGGGAGGATAGGTTTTACAAGGCAAATAGGGCGCATACATACTTGGGCAACCCAGAATGTGAGAGCGAGATATATCCAGATTTTGTGGCTATTGCTAAAGGGTTCAATATTCCTGCAGTCCGTGTAACA	ATTGATCCGCATTGAGAACCTCCCGGTGAAGGTGATGGTGTTGAACAACCAACATTTGGGTATGGTTGTGCAATGGGAGGATAGGTTTTACAAGGCAAATAGGGCGCATACATACTTGGGCAACCCAGAATGTGAGAGCGAGATATATCCAGATTTTGTGACTATTGCTAAAGGGTTCAATATTCCTGCAGTCCGTGTAACA
ATTGATCCGCATTGAGAACCTCCCGGTGAAGGTGATGGTGTTGAACAACCAACATTTGGGTATGGTTGTGC--TGGGAGGATAGGTTTTACAAGGCAAATAGGGCGCATACATACTTGGGCAACCCAGAATGTGAGAGCGAGATATATCCAGATTTTGTGACTATTGCTAAAGGGATCAATATTCCTGCAGTCCGTGTAACA	9	34	Deletion	0.02	-2	IDPH*	IDPH*	ATTGATCCGCATTGAGAACCTCCCGGTGAAGGTGATGGTGTTGAACAACCAACATTTGGGTATGGTTGTGC--TGGGAGGATAGGTTTTACAAGGCAAATAGGGCGCATACATACTTGGGCAACCCAGAATGTGAGAGCGAGATATATCCAGATTTTGTGACTATTGCTAAAGGGATCAATATTCCTGCAGTCCGTGTAACA	ATTGATCCGCATTGAGAACCTCCCGGTGAAGGTGATGGTGTTGAACAACCAACATTTGGGTATGGTTGTGCAATGGGAGGATAGGTTTTACAAGGCAAATAGGGCGCATACATACTTGGGCAACCCAGAATGTGAGAGCGAGATATATCCAGATTTTGTGACTATTGCTAAAGGGTTCAATATTCCTGCAGTCCGTGTAACA
ATTGATCCGCATTGAGAACCTCCCGGTGAAGGTGATGGTGTTGAACAACCAACATTTGGGTATGGTTGTGC--TGGGAGGATAGGTTTTACAAGGCAAATAGGGCGCATACATACTTGGGCAACCCAGAATGTGAGAGCGAGATATATCCAGATTTTGTGACTATTGCTAAAGGGTTCAATATTCCTGCAGTCC-TGTAACA	9	36	Deletion	0.02	-3	IDPH*	IDPH*	ATTGATCCGCATTGAGAACCTCCCGGTGAAGGTGATGGTGTTGAACAACCAACATTTGGGTATGGTTGTGC--TGGGAGGATAGGTTTTACAAGGCAAATAGGGCGCATACATACTTGGGCAACCCAGAATGTGAGAGCGAGATATATCCAGATTTTGTGACTATTGCTAAAGGGTTCAATATTCCTGCAGTCC-TGTAACA	ATTGATCCGCATTGAGAACCTCCCGGTGAAGGTGATGGTGTTGAACAACCAACATTTGGGTATGGTTGTGCAATGGGAGGATAGGTTTTACAAGGCAAATAGGGCGCATACATACTTGGGCAACCCAGAATGTGAGAGCGAGATATATCCAGATTTTGTGACTATTGCTAAAGGGTTCAATATTCCTGCAGTCCGTGTAACA
ATTGATCCGCATTGAGAACCTCCCGGTGAAGGTGATGGTGTTGAACAACCAACATTTGGGTATGGTTGTGCA--GGGAGGATAGGTTTTACAAGGCAAATAGGGCGCATACATACTTGGGCAACCCAGAATGTGAGAGCGAGATATATCCAGATTTTGCGACTATTGCTAAAGGGTTCAATATTCCTGCAGTCCGTGTAACA	9	35	Deletion	0.02	-2	IDPH*	IDPH*	ATTGATCCGCATTGAGAACCTCCCGGTGAAGGTGATGGTGTTGAACAACCAACATTTGGGTATGGTTGTGCA--GGGAGGATAGGTTTTACAAGGCAAATAGGGCGCATACATACTTGGGCAACCCAGAATGTGAGAGCGAGATATATCCAGATTTTGCGACTATTGCTAAAGGGTTCAATATTCCTGCAGTCCGTGTAACA	ATTGATCCGCATTGAGAACCTCCCGGTGAAGGTGATGGTGTTGAACAACCAACATTTGGGTATGGTTGTGCAATGGGAGGATAGGTTTTACAAGGCAAATAGGGCGCATACATACTTGGGCAACCCAGAATGTGAGAGCGAGATATATCCAGATTTTGTGACTATTGCTAAAGGGTTCAATATTCCTGCAGTCCGTGTAACA
ATTGATCCGCATTGAGAACCTCCCGGTGAAGGTGATGGTGTTGAACAACCAACATTTGGGTATGGTTGTGCAATGGGAGGATAGGTTTTACAAGGCAAATAGGGCGCACACATACTTGGGCAACCCAGAATGTGAGAGCGAGATATATCCAGATTTTGTGACTATTGCTAAAGGGTTCAATATTCCTGCAGTCCGTGTAACA	9	35	1 Base Change	0.02	0	IDPH*	IDPH*	ATTGATCCGCATTGAGAACCTCCCGGTGAAGGTGATGGTGTTGAACAACCAACATTTGGGTATGGTTGTGCAATGGGAGGATAGGTTTTACAAGGCAAATAGGGCGCACACATACTTGGGCAACCCAGAATGTGAGAGCGAGATATATCCAGATTTTGTGACTATTGCTAAAGGGTTCAATATTCCTGCAGTCCGTGTAACA	ATTGATCCGCATTGAGAACCTCCCGGTGAAGGTGATGGTGTTGAACAACCAACATTTGGGTATGGTTGTGCAATGGGAGGATAGGTTTTACAAGGCAAATAGGGCGCATACATACTTGGGCAACCCAGAATGTGAGAGCGAGATATATCCAGATTTTGTGACTATTGCTAAAGGGTTCAATATTCCTGCAGTCCGTGTAACA
ATTGATCCGCATTGAGAACCTCCCGGTGAAGGTGATGGTGTTGAACAACCAACATTTGGGTATGGTTGTGCAATGGGAGGATAGGTTTTACAAGGCAAATAGGGCGCATACATACTTGGGCAACCCAGAATGTAAGAGCGAGATATATCCAGATTTTGTGACTATTGCTAAAGGGTTCAATATTCCTGCAGTCCGTGTAACA	9	35	1 Base Change	0.02	0	IDPH*	IDPH*	ATTGATCCGCATTGAGAACCTCCCGGTGAAGGTGATGGTGTTGAACAACCAACATTTGGGTATGGTTGTGCAATGGGAGGATAGGTTTTACAAGGCAAATAGGGCGCATACATACTTGGGCAACCCAGAATGTAAGAGCGAGATATATCCAGATTTTGTGACTATTGCTAAAGGGTTCAATATTCCTGCAGTCCGTGTAACA	ATTGATCCGCATTGAGAACCTCCCGGTGAAGGTGATGGTGTTGAACAACCAACATTTGGGTATGGTTGTGCAATGGGAGGATAGGTTTTACAAGGCAAATAGGGCGCATACATACTTGGGCAACCCAGAATGTGAGAGCGAGATATATCCAGATTTTGTGACTATTGCTAAAGGGTTCAATATTCCTGCAGTCCGTGTAACA
ATTGATCCGCATTGAGAACCTCCCGGTGAAGGTGATGGTGTTGAACAACCAACATTTGGGTATGGTTGTGCAATGGGAGGATAGGTTTTACAAGGCAAATAGGGCGCATACATACTTGGGCAACCCAGAATGTGAGAGCGAGATATATCCAGATTTTGTGACTATTGCT-AAGGGTTCAATATTCCTGCAGTCCGTGTAACA	9	33	Deletion	0.02	-1	IDPH*	IDPH*	ATTGATCCGCATTGAGAACCTCCCGGTGAAGGTGATGGTGTTGAACAACCAACATTTGGGTATGGTTGTGCAATGGGAGGATAGGTTTTACAAGGCAAATAGGGCGCATACATACTTGGGCAACCCAGAATGTGAGAGCGAGATATATCCAGATTTTGTGACTATTGCT-AAGGGTTCAATATTCCTGCAGTCCGTGTAACA	ATTGATCCGCATTGAGAACCTCCCGGTGAAGGTGATGGTGTTGAACAACCAACATTTGGGTATGGTTGTGCAATGGGAGGATAGGTTTTACAAGGCAAATAGGGCGCATACATACTTGGGCAACCCAGAATGTGAGAGCGAGATATATCCAGATTTTGTGACTATTGCTAAAGGGTTCAATATTCCTGCAGTCCGTGTAACA
ATTGATCCGCATTGAGAACCTCCCGGTGAAGGTGATGGTGTTGAACAACCAACATTTGGGTATGGTTGTGCAATGGGAGGATAGGTTTTACAAGGCAAATAGGGCGCATACATACTTGGGCAACCCAGAATGTGAGAGCGAGATATATCCAGATTTTGTGACTATTGCTAAAGGGTTCAATATTCCTGCAGTTCGTGTAACA	9	35	1 Base Change	0.02	0	IDPH*	IDPH*	ATTGATCCGCATTGAGAACCTCCCGGTGAAGGTGATGGTGTTGAACAACCAACATTTGGGTATGGTTGTGCAATGGGAGGATAGGTTTTACAAGGCAAATAGGGCGCATACATACTTGGGCAACCCAGAATGTGAGAGCGAGATATATCCAGATTTTGTGACTATTGCTAAAGGGTTCAATATTCCTGCAGTTCGTGTAACA	ATTGATCCGCATTGAGAACCTCCCGGTGAAGGTGATGGTGTTGAACAACCAACATTTGGGTATGGTTGTGCAATGGGAGGATAGGTTTTACAAGGCAAATAGGGCGCATACATACTTGGGCAACCCAGAATGTGAGAGCGAGATATATCCAGATTTTGTGACTATTGCTAAAGGGTTCAATATTCCTGCAGTCCGTGTAACA
ATTGATCCGCATTGAGAACCTCCCGGTGAAGGTGATGGTGTTGAACAACCAACATTTGGGTATGGTTGTGCAATGGGAGGATAGGTTTTACAAGGCAAATAGGGCGCATACATACTTGGGCAACCCAGAATGTGAGAGCGAGATATATCCAGATTTTGTGACTATTGCTAAAGGGTTCAATGTTCCTGCAGTCCGTGTAACA	9	35	1 Base Change	0.02	0	IDPH*	IDPH*	ATTGATCCGCATTGAGAACCTCCCGGTGAAGGTGATGGTGTTGAACAACCAACATTTGGGTATGGTTGTGCAATGGGAGGATAGGTTTTACAAGGCAAATAGGGCGCATACATACTTGGGCAACCCAGAATGTGAGAGCGAGATATATCCAGATTTTGTGACTATTGCTAAAGGGTTCAATGTTCCTGCAGTCCGTGTAACA	ATTGATCCGCATTGAGAACCTCCCGGTGAAGGTGATGGTGTTGAACAACCAACATTTGGGTATGGTTGTGCAATGGGAGGATAGGTTTTACAAGGCAAATAGGGCGCATACATACTTGGGCAACCCAGAATGTGAGAGCGAGATATATCCAGATTTTGTGACTATTGCTAAAGGGTTCAATATTCCTGCAGTCCGTGTAACA
ATTGATCCGCATTGAGAACCTCCCGGTGAAGGTGATGGTGTTGAACAACCAACATTTGGGTATGGTTGTGCAATGGGAGGATAGGTTTTACAAGGCAAATAGGGCGCATACATACTTGGGCAACCCAGAATGTGAGAGCGAGATATATCTAGATTTTGTGACTATTGCTAAAGGGTTCAATATTCCTGCAGTCCGTGTAACA	9	34	1 Base Change	0.02	0	IDPH*	IDPH*	ATTGATCCGCATTGAGAACCTCCCGGTGAAGGTGATGGTGTTGAACAACCAACATTTGGGTATGGTTGTGCAATGGGAGGATAGGTTTTACAAGGCAAATAGGGCGCATACATACTTGGGCAACCCAGAATGTGAGAGCGAGATATATCTAGATTTTGTGACTATTGCTAAAGGGTTCAATATTCCTGCAGTCCGTGTAACA	ATTGATCCGCATTGAGAACCTCCCGGTGAAGGTGATGGTGTTGAACAACCAACATTTGGGTATGGTTGTGCAATGGGAGGATAGGTTTTACAAGGCAAATAGGGCGCATACATACTTGGGCAACCCAGAATGTGAGAGCGAGATATATCCAGATTTTGTGACTATTGCTAAAGGGTTCAATATTCCTGCAGTCCGTGTAACA
ATTGATCCGCATTGAGAACCTCCCGGTGAAGGTGATGGTGTTGAACAACCAACATTTGGGTATGGTTGTGCAATGGGAGGATAGGTTTTACAAGGCAAATAGGGCGCATACATACTTGGGCAACCCAGAATGTGAGAGCGAGATGTATCCAGATTTTGTGACTATTGCTAAAGGGTTCAATATTCCTGCAGTCCGTGTAACA	9	35	1 Base Change	0.02	0	IDPH*	IDPH*	ATTGATCCGCATTGAGAACCTCCCGGTGAAGGTGATGGTGTTGAACAACCAACATTTGGGTATGGTTGTGCAATGGGAGGATAGGTTTTACAAGGCAAATAGGGCGCATACATACTTGGGCAACCCAGAATGTGAGAGCGAGATGTATCCAGATTTTGTGACTATTGCTAAAGGGTTCAATATTCCTGCAGTCCGTGTAACA	ATTGATCCGCATTGAGAACCTCCCGGTGAAGGTGATGGTGTTGAACAACCAACATTTGGGTATGGTTGTGCAATGGGAGGATAGGTTTTACAAGGCAAATAGGGCGCATACATACTTGGGCAACCCAGAATGTGAGAGCGAGATATATCCAGATTTTGTGACTATTGCTAAAGGGTTCAATATTCCTGCAGTCCGTGTAACA
ATTGATCCGCATTGAGAACCTCCCGGTGAAGGTGATGGTGTTGAACAACCAACATTTGGGTATGGTTGTGCAATGGGAGGATAGGTTTTACAAGGCAAATAGGGCGCATACATACTTGGGCAACTCAGAATGTGAGAGCGAGATATATCCAGATTTTGTGACTATTGCTAAAGGGTTCAATATTCCTGCAGTCCGTGTAACA	9	34	1 Base Change	0.02	0	IDPH*	IDPH*	ATTGATCCGCATTGAGAACCTCCCGGTGAAGGTGATGGTGTTGAACAACCAACATTTGGGTATGGTTGTGCAATGGGAGGATAGGTTTTACAAGGCAAATAGGGCGCATACATACTTGGGCAACTCAGAATGTGAGAGCGAGATATATCCAGATTTTGTGACTATTGCTAAAGGGTTCAATATTCCTGCAGTCCGTGTAACA	ATTGATCCGCATTGAGAACCTCCCGGTGAAGGTGATGGTGTTGAACAACCAACATTTGGGTATGGTTGTGCAATGGGAGGATAGGTTTTACAAGGCAAATAGGGCGCATACATACTTGGGCAACCCAGAATGTGAGAGCGAGATATATCCAGATTTTGTGACTATTGCTAAAGGGTTCAATATTCCTGCAGTCCGTGTAACA
ATTGATCCGCATTGAGAACCTCCCGGTGAAGGTGATGGTGTTGAACAACCAACATTTGGGTATGGTTGTGCAATGGGAGGATAGGTTTTACAAGGCAAATAGGGCGTATACATACTTGGGCAACCCAGAATGTGAGAGCGAGATATATCCAGATTTTGTGACTATTGCTAAAGGGTTCAATATTCCTGCAGTCCGTGTAACA	9	35	1 Base Change	0.02	0	IDPH*	IDPH*	ATTGATCCGCATTGAGAACCTCCCGGTGAAGGTGATGGTGTTGAACAACCAACATTTGGGTATGGTTGTGCAATGGGAGGATAGGTTTTACAAGGCAAATAGGGCGTATACATACTTGGGCAACCCAGAATGTGAGAGCGAGATATATCCAGATTTTGTGACTATTGCTAAAGGGTTCAATATTCCTGCAGTCCGTGTAACA	ATTGATCCGCATTGAGAACCTCCCGGTGAAGGTGATGGTGTTGAACAACCAACATTTGGGTATGGTTGTGCAATGGGAGGATAGGTTTTACAAGGCAAATAGGGCGCATACATACTTGGGCAACCCAGAATGTGAGAGCGAGATATATCCAGATTTTGTGACTATTGCTAAAGGGTTCAATATTCCTGCAGTCCGTGTAACA
ATTGATCCGCATTGAGAACCTCCCGGTGAAGGTGATGGTGTTGAACAACCAACATTTGGGTATGGTTGTGCAATGGGAGGATAGGTTTTACAAGGCAAATAGGGTGCATACATACTTGGGCAACCCAGAATGTGAGAGCGAGATATATCCAGATTTTGTGACTATTGCTAAAGGGTTCAATATTCCTGCAGTCCGTGTAACA	9	35	1 Base Change	0.02	0	IDPH*	IDPH*	ATTGATCCGCATTGAGAACCTCCCGGTGAAGGTGATGGTGTTGAACAACCAACATTTGGGTATGGTTGTGCAATGGGAGGATAGGTTTTACAAGGCAAATAGGGTGCATACATACTTGGGCAACCCAGAATGTGAGAGCGAGATATATCCAGATTTTGTGACTATTGCTAAAGGGTTCAATATTCCTGCAGTCCGTGTAACA	ATTGATCCGCATTGAGAACCTCCCGGTGAAGGTGATGGTGTTGAACAACCAACATTTGGGTATGGTTGTGCAATGGGAGGATAGGTTTTACAAGGCAAATAGGGCGCATACATACTTGGGCAACCCAGAATGTGAGAGCGAGATATATCCAGATTTTGTGACTATTGCTAAAGGGTTCAATATTCCTGCAGTCCGTGTAACA
ATTGATCCGCATTGAGAACCTCCCGGTGAAGGTGATGGTGTTGAACAACCAACATTTGGGTATGGTTGTGCAATGGGAGGATAGGTTTTATAAGGCAAATAGGGCGCATACATACTTGGGCAACCCAGAATGTGAGAGCGAGATATATCCAGATTTTGTGACTATTGCTAAAGGGTTCAATATTCCTGCAGTCCGTGTAACA	9	34	1 Base Change	0.02	0	IDPH*	IDPH*	ATTGATCCGCATTGAGAACCTCCCGGTGAAGGTGATGGTGTTGAACAACCAACATTTGGGTATGGTTGTGCAATGGGAGGATAGGTTTTATAAGGCAAATAGGGCGCATACATACTTGGGCAACCCAGAATGTGAGAGCGAGATATATCCAGATTTTGTGACTATTGCTAAAGGGTTCAATATTCCTGCAGTCCGTGTAACA	ATTGATCCGCATTGAGAACCTCCCGGTGAAGGTGATGGTGTTGAACAACCAACATTTGGGTATGGTTGTGCAATGGGAGGATAGGTTTTACAAGGCAAATAGGGCGCATACATACTTGGGCAACCCAGAATGTGAGAGCGAGATATATCCAGATTTTGTGACTATTGCTAAAGGGTTCAATATTCCTGCAGTCCGTGTAACA
ATTGATCCGCATTGAGAACCTCCCGGTGAAGGTGATGGTGTTGAACAACCAACATTTGGGTATGGTTGTGCAATtGGGAGGATAGGTTTTACAAGGCAAATAGGGCGCATACACACTTGGGCAACCCAGAATGTGAGAGCGAGATATATCCAGATTTTGTGACTATTGCTAAAGGGTTCAATATTCCTGCAGTCCGTGTAACA	9	35	Insertion	0.02	1	IDPH*	IDPH*	ATTGATCCGCATTGAGAACCTCCCGGTGAAGGTGATGGTGTTGAACAACCAACATTTGGGTATGGTTGTGCAATTGGGAGGATAGGTTTTACAAGGCAAATAGGGCGCATACACACTTGGGCAACCCAGAATGTGAGAGCGAGATATATCCAGATTTTGTGACTATTGCTAAAGGGTTCAATATTCCTGCAGTCCGTGTAACA	ATTGATCCGCATTGAGAACCTCCCGGTGAAGGTGATGGTGTTGAACAACCAACATTTGGGTATGGTTGTGCAATGGGAGGATAGGTTTTACAAGGCAAATAGGGCGCATACATACTTGGGCAACCCAGAATGTGAGAGCGAGATATATCCAGATTTTGTGACTATTGCTAAAGGGTTCAATATTCCTGCAGTCCGTGTAACA
ATTGATCCGCATTGAGAACCTCCCGGTGAAGGTGATGGTGTTGAACAACCAACATTTGGGTATGGTTGTGCAATtGGGAGGATAGGTTTTACAAGGCAAATAGGGCGCATACATACCTGGGCAACCCAGAATGTGAGAGCGAGATATATCCAGATTTTGTGACTATTGCTAAAGGGTTCAATATTCCTGCAGTCCGTGTAACA	9	35	Insertion	0.02	1	IDPH*	IDPH*	ATTGATCCGCATTGAGAACCTCCCGGTGAAGGTGATGGTGTTGAACAACCAACATTTGGGTATGGTTGTGCAATTGGGAGGATAGGTTTTACAAGGCAAATAGGGCGCATACATACCTGGGCAACCCAGAATGTGAGAGCGAGATATATCCAGATTTTGTGACTATTGCTAAAGGGTTCAATATTCCTGCAGTCCGTGTAACA	ATTGATCCGCATTGAGAACCTCCCGGTGAAGGTGATGGTGTTGAACAACCAACATTTGGGTATGGTTGTGCAATGGGAGGATAGGTTTTACAAGGCAAATAGGGCGCATACATACTTGGGCAACCCAGAATGTGAGAGCGAGATATATCCAGATTTTGTGACTATTGCTAAAGGGTTCAATATTCCTGCAGTCCGTGTAACA
ATTGATCCGCATTGAGAACCTCCCGGTGAAGGTGATGGTGTTGAACAACCAACATTTGGGTATGGTTGTGCAATtGGGAGGATAGGTTTTACAAGGCAAATAGGGCGCATACATACTTGGGCAACCCAGAATGTGAGAGCGAGATATATCCAGATCTTGTGACTATTGCTAAAGGGTTCAATATTCCTGCAGTCCGTGTAACA	9	34	Insertion	0.02	1	IDPH*	IDPH*	ATTGATCCGCATTGAGAACCTCCCGGTGAAGGTGATGGTGTTGAACAACCAACATTTGGGTATGGTTGTGCAATTGGGAGGATAGGTTTTACAAGGCAAATAGGGCGCATACATACTTGGGCAACCCAGAATGTGAGAGCGAGATATATCCAGATCTTGTGACTATTGCTAAAGGGTTCAATATTCCTGCAGTCCGTGTAACA	ATTGATCCGCATTGAGAACCTCCCGGTGAAGGTGATGGTGTTGAACAACCAACATTTGGGTATGGTTGTGCAATGGGAGGATAGGTTTTACAAGGCAAATAGGGCGCATACATACTTGGGCAACCCAGAATGTGAGAGCGAGATATATCCAGATTTTGTGACTATTGCTAAAGGGTTCAATATTCCTGCAGTCCGTGTAACA
ATTGATCCGCATTGAGAACCTCCCGGTGAAGGTGATGGTGTTGAACAACCAACATTTGGGTATGGTTGTGCAATtGGGAGGATAGGTTTTACAAGGCAAATAGGGCGCATACATACTTGGGCAACCCAGAATGTGAGAGCGAGATATATCCAGATTTTGCGACTATTGCTAAAGGGTTCAATATTCCTGCAGTCCGTGTAACA	9	35	Insertion	0.02	1	IDPH*	IDPH*	ATTGATCCGCATTGAGAACCTCCCGGTGAAGGTGATGGTGTTGAACAACCAACATTTGGGTATGGTTGTGCAATTGGGAGGATAGGTTTTACAAGGCAAATAGGGCGCATACATACTTGGGCAACCCAGAATGTGAGAGCGAGATATATCCAGATTTTGCGACTATTGCTAAAGGGTTCAATATTCCTGCAGTCCGTGTAACA	ATTGATCCGCATTGAGAACCTCCCGGTGAAGGTGATGGTGTTGAACAACCAACATTTGGGTATGGTTGTGCAATGGGAGGATAGGTTTTACAAGGCAAATAGGGCGCATACATACTTGGGCAACCCAGAATGTGAGAGCGAGATATATCCAGATTTTGTGACTATTGCTAAAGGGTTCAATATTCCTGCAGTCCGTGTAACA
ATTGATCCGCATTGAGAACCTCCCGGTGAAGGTGATGGTGTTGAACAACCAACATTTGGGTATGGTTGTGCAATtGGGAGGATAGGTTTTACAAGGCAAATAGGGCGCATACATACTTGGGCAACCCAGAATGTGGGAGCGAGATATATCCAGATTTTGTGACTATTGCTAAAGGGTTCAATATTCCTGCAGTCCGTGTAACA	9	34	Insertion	0.02	1	IDPH*	IDPH*	ATTGATCCGCATTGAGAACCTCCCGGTGAAGGTGATGGTGTTGAACAACCAACATTTGGGTATGGTTGTGCAATTGGGAGGATAGGTTTTACAAGGCAAATAGGGCGCATACATACTTGGGCAACCCAGAATGTGGGAGCGAGATATATCCAGATTTTGTGACTATTGCTAAAGGGTTCAATATTCCTGCAGTCCGTGTAACA	ATTGATCCGCATTGAGAACCTCCCGGTGAAGGTGATGGTGTTGAACAACCAACATTTGGGTATGGTTGTGCAATGGGAGGATAGGTTTTACAAGGCAAATAGGGCGCATACATACTTGGGCAACCCAGAATGTGAGAGCGAGATATATCCAGATTTTGTGACTATTGCTAAAGGGTTCAATATTCCTGCAGTCCGTGTAACA
ATTGATCCGCATTGAGAACCTCCCGGTGAAGGTGATGGTGTTGAACAACCAACATTTGGGTATGGTTGTGCAATtGGGAGGATAGGTTTTACAAGGCAAATAGGGCGCATACATACTTGGGCAACCCAGGATGTGAGAGCGAGATATATCCAGATTTTGTGACTATTGCTAAAGGGTTCAATATTCCTGCAGTCCGTGTAACA	9	35	Insertion	0.02	1	IDPH*	IDPH*	ATTGATCCGCATTGAGAACCTCCCGGTGAAGGTGATGGTGTTGAACAACCAACATTTGGGTATGGTTGTGCAATTGGGAGGATAGGTTTTACAAGGCAAATAGGGCGCATACATACTTGGGCAACCCAGGATGTGAGAGCGAGATATATCCAGATTTTGTGACTATTGCTAAAGGGTTCAATATTCCTGCAGTCCGTGTAACA	ATTGATCCGCATTGAGAACCTCCCGGTGAAGGTGATGGTGTTGAACAACCAACATTTGGGTATGGTTGTGCAATGGGAGGATAGGTTTTACAAGGCAAATAGGGCGCATACATACTTGGGCAACCCAGAATGTGAGAGCGAGATATATCCAGATTTTGTGACTATTGCTAAAGGGTTCAATATTCCTGCAGTCCGTGTAACA
ATTGATCCGCATTGAGAACCTCCCGGTGAAGGTGATGGTGTTGAACAACCAACATTTGGGTATGGTTGTGCAATtGGGAGGATAGGTTTTACAAGGCAAATAGGGCGCATACATACTTGGGCGACCCAGAATGTGAGAGCGAGATATATCCAGATTTTGTGACTATTGCTAAAGGGTTCAATATTCCTGCAGTCCGTGTAACA	9	35	Insertion	0.02	1	IDPH*	IDPH*	ATTGATCCGCATTGAGAACCTCCCGGTGAAGGTGATGGTGTTGAACAACCAACATTTGGGTATGGTTGTGCAATTGGGAGGATAGGTTTTACAAGGCAAATAGGGCGCATACATACTTGGGCGACCCAGAATGTGAGAGCGAGATATATCCAGATTTTGTGACTATTGCTAAAGGGTTCAATATTCCTGCAGTCCGTGTAACA	ATTGATCCGCATTGAGAACCTCCCGGTGAAGGTGATGGTGTTGAACAACCAACATTTGGGTATGGTTGTGCAATGGGAGGATAGGTTTTACAAGGCAAATAGGGCGCATACATACTTGGGCAACCCAGAATGTGAGAGCGAGATATATCCAGATTTTGTGACTATTGCTAAAGGGTTCAATATTCCTGCAGTCCGTGTAACA
ATTGATCCGCATTGAGAACCTCCCGGTGAAGGTGATGGTGTTGAACAACCAACATTTGGGTATGGTTGTGCAATtGGGAGGATGGGTTTTACAAGGCAAATAGGGCGCATACATACTTGGGCAACCCAGAATGTGAGAGCGAGATATATCCAGATTTTGTGACTATTGCTAAAGGGTTCAATATTCCTGCAGTCCGTGTAACA	9	35	Insertion	0.02	1	IDPH*	IDPH*	ATTGATCCGCATTGAGAACCTCCCGGTGAAGGTGATGGTGTTGAACAACCAACATTTGGGTATGGTTGTGCAATTGGGAGGATGGGTTTTACAAGGCAAATAGGGCGCATACATACTTGGGCAACCCAGAATGTGAGAGCGAGATATATCCAGATTTTGTGACTATTGCTAAAGGGTTCAATATTCCTGCAGTCCGTGTAACA	ATTGATCCGCATTGAGAACCTCCCGGTGAAGGTGATGGTGTTGAACAACCAACATTTGGGTATGGTTGTGCAATGGGAGGATAGGTTTTACAAGGCAAATAGGGCGCATACATACTTGGGCAACCCAGAATGTGAGAGCGAGATATATCCAGATTTTGTGACTATTGCTAAAGGGTTCAATATTCCTGCAGTCCGTGTAACA
ATTGATCCGCATTGAGAACCTCCCGGTGAAGGTGATGGTGTTGAACAACCAACGTTTGGGTATGGTTGTGCAATGGGAGGATAGGTTTTACAAGGCAAATAGGGCGCATACATACTTGGGCAACCCAGAATGTGAGAGCGAGATATATCCAGATTTTGTGACTATTGCTAAAGGGTTCAATATTCCTGCAGTCCGTGTAACA	9	35	1 Base Change	0.02	0	IDPH*	IDPH*	ATTGATCCGCATTGAGAACCTCCCGGTGAAGGTGATGGTGTTGAACAACCAACGTTTGGGTATGGTTGTGCAATGGGAGGATAGGTTTTACAAGGCAAATAGGGCGCATACATACTTGGGCAACCCAGAATGTGAGAGCGAGATATATCCAGATTTTGTGACTATTGCTAAAGGGTTCAATATTCCTGCAGTCCGTGTAACA	ATTGATCCGCATTGAGAACCTCCCGGTGAAGGTGATGGTGTTGAACAACCAACATTTGGGTATGGTTGTGCAATGGGAGGATAGGTTTTACAAGGCAAATAGGGCGCATACATACTTGGGCAACCCAGAATGTGAGAGCGAGATATATCCAGATTTTGTGACTATTGCTAAAGGGTTCAATATTCCTGCAGTCCGTGTAACA
ATTGATCCGCATTGAGAACCTCCCGGTGAAGGTGATGGTGTTGAACAACCAACGTTTGGGTATGGTTGTGCAATtGGGAGGATAGGTTTTACAAGGCAAATAGGGCGCATACATACTTGGGCAACCCAGAATGTGAGAGCGAGATATATCCAGATTTTGTGACTATTGCTAAAGGGTTCAATATTCCTGCAGTCCGTGTAACA	9	35	Insertion	0.02	1	IDPH*	IDPH*	ATTGATCCGCATTGAGAACCTCCCGGTGAAGGTGATGGTGTTGAACAACCAACGTTTGGGTATGGTTGTGCAATTGGGAGGATAGGTTTTACAAGGCAAATAGGGCGCATACATACTTGGGCAACCCAGAATGTGAGAGCGAGATATATCCAGATTTTGTGACTATTGCTAAAGGGTTCAATATTCCTGCAGTCCGTGTAACA	ATTGATCCGCATTGAGAACCTCCCGGTGAAGGTGATGGTGTTGAACAACCAACATTTGGGTATGGTTGTGCAATGGGAGGATAGGTTTTACAAGGCAAATAGGGCGCATACATACTTGGGCAACCCAGAATGTGAGAGCGAGATATATCCAGATTTTGTGACTATTGCTAAAGGGTTCAATATTCCTGCAGTCCGTGTAACA
ATTGATCCGCATTGAGAACCTCCCGGTGAAGGTGATGGTGTTGAACAGCCAACATTTGGGTATGGTTGTGCA--GGGAGGATAGGTTTTACAAGGCAAATAGGGCGCATACATACTTGGGCAACCCAGAATGTGAGAGCGAGATATATCCAGATTTTGTGACTATTGCTAAAGGGTTCAATATTCCTGCAGTCCGTGTAACA	9	35	Deletion	0.02	-2	IDPH*	IDPH*	ATTGATCCGCATTGAGAACCTCCCGGTGAAGGTGATGGTGTTGAACAGCCAACATTTGGGTATGGTTGTGCA--GGGAGGATAGGTTTTACAAGGCAAATAGGGCGCATACATACTTGGGCAACCCAGAATGTGAGAGCGAGATATATCCAGATTTTGTGACTATTGCTAAAGGGTTCAATATTCCTGCAGTCCGTGTAACA	ATTGATCCGCATTGAGAACCTCCCGGTGAAGGTGATGGTGTTGAACAACCAACATTTGGGTATGGTTGTGCAATGGGAGGATAGGTTTTACAAGGCAAATAGGGCGCATACATACTTGGGCAACCCAGAATGTGAGAGCGAGATATATCCAGATTTTGTGACTATTGCTAAAGGGTTCAATATTCCTGCAGTCCGTGTAACA
ATTGATCCGCATTGAGAACCTCCCGGTGAGGGTGATGGTGTTGAACAACCAACATTTGGGTATGGTTG-----TGGGAGGATAGGTTTTACAAGGCAAATAGGGCGCATACATACTTGGGCAACCCAGAATGTGAGAGCGAGATATATCCAGATTTTGTGACTATTGCTAAAGGGTTCAATATTCCTGCAGTCCGTGTAACA	9	36	Deletion	0.02	-5	IDPH*	IDPH*	ATTGATCCGCATTGAGAACCTCCCGGTGAGGGTGATGGTGTTGAACAACCAACATTTGGGTATGGTTG-----TGGGAGGATAGGTTTTACAAGGCAAATAGGGCGCATACATACTTGGGCAACCCAGAATGTGAGAGCGAGATATATCCAGATTTTGTGACTATTGCTAAAGGGTTCAATATTCCTGCAGTCCGTGTAACA	ATTGATCCGCATTGAGAACCTCCCGGTGAAGGTGATGGTGTTGAACAACCAACATTTGGGTATGGTTGTGCAATGGGAGGATAGGTTTTACAAGGCAAATAGGGCGCATACATACTTGGGCAACCCAGAATGTGAGAGCGAGATATATCCAGATTTTGTGACTATTGCTAAAGGGTTCAATATTCCTGCAGTCCGTGTAACA
ATT-ATCCGCATTGAGAACCTCCCGGTGAAGGTGATGGTGTTGAACAACCAACATTTGGGTATGGTTG-----TGGGAGGATAGGTTTTACAAGGCAAATAGGGCGCATACATACTTGGGCAACCCAGAATGTGAGAGCGAGATATATCCAGATTTTGTGACTATTGCTAAAGGGTTCAATATTCCTGCAGTCCGTGTAACA	8	35	Deletion	0.02	-6	IIRIENLPVKVMVLNNQHLGMVVGG*	IDPH*	ATT-ATCCGCATTGAGAACCTCCCGGTGAAGGTGATGGTGTTGAACAACCAACATTTGGGTATGGTTG-----TGGGAGGATAGGTTTTACAAGGCAAATAGGGCGCATACATACTTGGGCAACCCAGAATGTGAGAGCGAGATATATCCAGATTTTGTGACTATTGCTAAAGGGTTCAATATTCCTGCAGTCCGTGTAACA	ATTGATCCGCATTGAGAACCTCCCGGTGAAGGTGATGGTGTTGAACAACCAACATTTGGGTATGGTTGTGCAATGGGAGGATAGGTTTTACAAGGCAAATAGGGCGCATACATACTTGGGCAACCCAGAATGTGAGAGCGAGATATATCCAGATTTTGTGACTATTGCTAAAGGGTTCAATATTCCTGCAGTCCGTGTAACA
ATTGAT-CGCATTGAGAACCTCCCGGTGAAGGTGATGGTGTTGAACAACCAACATTTGGGTATGGTTGTGC--TGGGAGGATAGGTTTTACAAGGCAAATAGGGCGCATACATACTTGGGCAACCCAGAATGTGAGAGCGAGATATATCCAGATTTTGTGACTATTGCTAAAGGGTTCAATATTCCTGCAGTCCGTGTAACA	8	34	Deletion	0.02	-3	IDRIENLPVKVMVLNNQHLGMVVLGG*	IDPH*	ATTGAT-CGCATTGAGAACCTCCCGGTGAAGGTGATGGTGTTGAACAACCAACATTTGGGTATGGTTGTGC--TGGGAGGATAGGTTTTACAAGGCAAATAGGGCGCATACATACTTGGGCAACCCAGAATGTGAGAGCGAGATATATCCAGATTTTGTGACTATTGCTAAAGGGTTCAATATTCCTGCAGTCCGTGTAACA	ATTGATCCGCATTGAGAACCTCCCGGTGAAGGTGATGGTGTTGAACAACCAACATTTGGGTATGGTTGTGCAATGGGAGGATAGGTTTTACAAGGCAAATAGGGCGCATACATACTTGGGCAACCCAGAATGTGAGAGCGAGATATATCCAGATTTTGTGACTATTGCTAAAGGGTTCAATATTCCTGCAGTCCGTGTAACA
ATTGAT-CGCATTGAGAACCTCCCGGTGAAGGTGATGGTGTTGAACAACCAACATTTGGGTATGGTTGTGCA--GGGAGGATAGGTTTTACAAGGCAAATAGGGCGCATACATACTTGGGCAACCCAGAATGTGAGAGCGAGATATATCCAGATTTTGTGACTATTGCTAAAGGGTTCAATATTCCTGCAGTCCGTGTAACA	8	35	Deletion	0.02	-3	IDRIENLPVKVMVLNNQHLGMVVQGG*	IDPH*	ATTGAT-CGCATTGAGAACCTCCCGGTGAAGGTGATGGTGTTGAACAACCAACATTTGGGTATGGTTGTGCA--GGGAGGATAGGTTTTACAAGGCAAATAGGGCGCATACATACTTGGGCAACCCAGAATGTGAGAGCGAGATATATCCAGATTTTGTGACTATTGCTAAAGGGTTCAATATTCCTGCAGTCCGTGTAACA	ATTGATCCGCATTGAGAACCTCCCGGTGAAGGTGATGGTGTTGAACAACCAACATTTGGGTATGGTTGTGCAATGGGAGGATAGGTTTTACAAGGCAAATAGGGCGCATACATACTTGGGCAACCCAGAATGTGAGAGCGAGATATATCCAGATTTTGTGACTATTGCTAAAGGGTTCAATATTCCTGCAGTCCGTGTAACA
ATTGATCCGCATT-AGAACCTCCCGGTGAAGGTGATGGTGTTGAACAACCAACATTTGGGTATGGTTGTGCAATtGGGAGGATAGGTTTTACAAGGCAAATAGGGCGCATACATACTTGGGCAACCCAGAATGTGAGAGCGAGATATATCCAGATTTTGTGACTATTGCTAAAGGGTTCAATATTCCTGCAGTCCGTGTAACA	8	34	Insertion and Deletion	0.02	0	IDPH*	IDPH*	ATTGATCCGCATT-AGAACCTCCCGGTGAAGGTGATGGTGTTGAACAACCAACATTTGGGTATGGTTGTGCAATTGGGAGGATAGGTTTTACAAGGCAAATAGGGCGCATACATACTTGGGCAACCCAGAATGTGAGAGCGAGATATATCCAGATTTTGTGACTATTGCTAAAGGGTTCAATATTCCTGCAGTCCGTGTAACA	ATTGATCCGCATTGAGAACCTCCCGGTGAAGGTGATGGTGTTGAACAACCAACATTTGGGTATGGTTGTGCAATGGGAGGATAGGTTTTACAAGGCAAATAGGGCGCATACATACTTGGGCAACCCAGAATGTGAGAGCGAGATATATCCAGATTTTGTGACTATTGCTAAAGGGTTCAATATTCCTGCAGTCCGTGTAACA
ATTGATCCGCATTGAGAACCTCCCAGTGAAGGTGATGGTGTTGAACAACCAACATTTGGGTATGGTTGTGCAATGGGAGGATAGGTTTTACAAGGCAAATAGGGCGCATACATACTTGGGCAACCCAGAATGTGAGAGCGAGATATATCCAGATTTTGTGACTATTGCTAAAGGGTTCAATATTCCTGCAGTCCGTGTAACA	8	34	1 Base Change	0.02	0	IDPH*	IDPH*	ATTGATCCGCATTGAGAACCTCCCAGTGAAGGTGATGGTGTTGAACAACCAACATTTGGGTATGGTTGTGCAATGGGAGGATAGGTTTTACAAGGCAAATAGGGCGCATACATACTTGGGCAACCCAGAATGTGAGAGCGAGATATATCCAGATTTTGTGACTATTGCTAAAGGGTTCAATATTCCTGCAGTCCGTGTAACA	ATTGATCCGCATTGAGAACCTCCCGGTGAAGGTGATGGTGTTGAACAACCAACATTTGGGTATGGTTGTGCAATGGGAGGATAGGTTTTACAAGGCAAATAGGGCGCATACATACTTGGGCAACCCAGAATGTGAGAGCGAGATATATCCAGATTTTGTGACTATTGCTAAAGGGTTCAATATTCCTGCAGTCCGTGTAACA
ATTGATCCGCATTGAGAACCTCCCGGCGAAGGTGATGGTGTTGAACAACCAACATTTGGGTATGGTTGTGCAATtGGGAGGATAGGTTTTACAAGGCAAATAGGGCGCATACATACTTGGGCAACCCAGAATGTGAGAGCGAGATATATCCAGATTTTGTGACTATTGCTAAAGGGTTCAATATTCCTGCAGTCCGTGTAACA	8	35	Insertion	0.02	1	IDPH*	IDPH*	ATTGATCCGCATTGAGAACCTCCCGGCGAAGGTGATGGTGTTGAACAACCAACATTTGGGTATGGTTGTGCAATTGGGAGGATAGGTTTTACAAGGCAAATAGGGCGCATACATACTTGGGCAACCCAGAATGTGAGAGCGAGATATATCCAGATTTTGTGACTATTGCTAAAGGGTTCAATATTCCTGCAGTCCGTGTAACA	ATTGATCCGCATTGAGAACCTCCCGGTGAAGGTGATGGTGTTGAACAACCAACATTTGGGTATGGTTGTGCAATGGGAGGATAGGTTTTACAAGGCAAATAGGGCGCATACATACTTGGGCAACCCAGAATGTGAGAGCGAGATATATCCAGATTTTGTGACTATTGCTAAAGGGTTCAATATTCCTGCAGTCCGTGTAACA
ATTGATCCGCATTGAGAACCTCCCGGTGAAGGTGATGGCGTTGAACAACCAACATTTGGGTATGGTTGTGC--TGGGAGGATAGGTTTTACAAGGCAAATAGGGCGCATACATACTTGGGCAACCCAGAATGTGAGAGCGAGATATATCCAGATTTTGTGACTATTGCTAAAGGGTTCAATATTCCTGCAGTCCGTGTAACA	8	35	Deletion	0.02	-2	IDPH*	IDPH*	ATTGATCCGCATTGAGAACCTCCCGGTGAAGGTGATGGCGTTGAACAACCAACATTTGGGTATGGTTGTGC--TGGGAGGATAGGTTTTACAAGGCAAATAGGGCGCATACATACTTGGGCAACCCAGAATGTGAGAGCGAGATATATCCAGATTTTGTGACTATTGCTAAAGGGTTCAATATTCCTGCAGTCCGTGTAACA	ATTGATCCGCATTGAGAACCTCCCGGTGAAGGTGATGGTGTTGAACAACCAACATTTGGGTATGGTTGTGCAATGGGAGGATAGGTTTTACAAGGCAAATAGGGCGCATACATACTTGGGCAACCCAGAATGTGAGAGCGAGATATATCCAGATTTTGTGACTATTGCTAAAGGGTTCAATATTCCTGCAGTCCGTGTAACA
ATTGATCCGCATTGAGAACCTCCCGGTGAAGGTGATGGTGCTGAACAACCAACATTTGGGTATGGTTGTGCA--GGGAGGATAGGTTTTACAAGGCAAATAGGGCGCATACATACTTGGGCAACCCAGAATGTGAGAGCGAGATATATCCAGATTTTGTGACTATTGCTAAAGGGTTCAATATTCCTGCAGTCCGTGTAACA	8	35	Deletion	0.02	-2	IDPH*	IDPH*	ATTGATCCGCATTGAGAACCTCCCGGTGAAGGTGATGGTGCTGAACAACCAACATTTGGGTATGGTTGTGCA--GGGAGGATAGGTTTTACAAGGCAAATAGGGCGCATACATACTTGGGCAACCCAGAATGTGAGAGCGAGATATATCCAGATTTTGTGACTATTGCTAAAGGGTTCAATATTCCTGCAGTCCGTGTAACA	ATTGATCCGCATTGAGAACCTCCCGGTGAAGGTGATGGTGTTGAACAACCAACATTTGGGTATGGTTGTGCAATGGGAGGATAGGTTTTACAAGGCAAATAGGGCGCATACATACTTGGGCAACCCAGAATGTGAGAGCGAGATATATCCAGATTTTGTGACTATTGCTAAAGGGTTCAATATTCCTGCAGTCCGTGTAACA
ATTGATCCGCATTGAGAACCTCCCGGTGAAGGTGATGGTGCTGAACAACCAACATTTGGGTATGGTTGTGCAATtGGGAGGATAGGTTTTACAAGGCAAATAGGGCGCATACATACTTGGGCAACCCAGAATGTGAGAGCGAGATATATCCAGATTTTGTGACTATTGCTAAAGGGTTCAATATTCCTGCAGTCCGTGTAACA	8	35	Insertion	0.02	1	IDPH*	IDPH*	ATTGATCCGCATTGAGAACCTCCCGGTGAAGGTGATGGTGCTGAACAACCAACATTTGGGTATGGTTGTGCAATTGGGAGGATAGGTTTTACAAGGCAAATAGGGCGCATACATACTTGGGCAACCCAGAATGTGAGAGCGAGATATATCCAGATTTTGTGACTATTGCTAAAGGGTTCAATATTCCTGCAGTCCGTGTAACA	ATTGATCCGCATTGAGAACCTCCCGGTGAAGGTGATGGTGTTGAACAACCAACATTTGGGTATGGTTGTGCAATGGGAGGATAGGTTTTACAAGGCAAATAGGGCGCATACATACTTGGGCAACCCAGAATGTGAGAGCGAGATATATCCAGATTTTGTGACTATTGCTAAAGGGTTCAATATTCCTGCAGTCCGTGTAACA
ATTGATCCGCATTGAGAACCTCCCGGTGAAGGTGATGGTGTTGAACAACCAACATTTGGGTATGATTGTGCAATtGGGAGGATAGGTTTTACAAGGCAAATAGGGCGCATACATACTTGGGCAACCCAGAATGTGAGAGCGAGATATATCCAGATTTTGTGACTATTGCTAAAGGGTTCAATATTCCTGCAGTCCGTGTAACA	8	35	Insertion	0.02	1	IDPH*	IDPH*	ATTGATCCGCATTGAGAACCTCCCGGTGAAGGTGATGGTGTTGAACAACCAACATTTGGGTATGATTGTGCAATTGGGAGGATAGGTTTTACAAGGCAAATAGGGCGCATACATACTTGGGCAACCCAGAATGTGAGAGCGAGATATATCCAGATTTTGTGACTATTGCTAAAGGGTTCAATATTCCTGCAGTCCGTGTAACA	ATTGATCCGCATTGAGAACCTCCCGGTGAAGGTGATGGTGTTGAACAACCAACATTTGGGTATGGTTGTGCAATGGGAGGATAGGTTTTACAAGGCAAATAGGGCGCATACATACTTGGGCAACCCAGAATGTGAGAGCGAGATATATCCAGATTTTGTGACTATTGCTAAAGGGTTCAATATTCCTGCAGTCCGTGTAACA
ATTGATCCGCATTGAGAACCTCCCGGTGAAGGTGATGGTGTTGAACAACCAACATTTGGGTATGGTTG-----TGGGAGGATAGGTTTTACAAGGCAAATAGGGCGCATACATACCTGGGCAACCCAGAATGTGAGAGCGAGATATATCCAGATTTTGTGACTATTGCTAAAGGGTTCAATATTCCTGCAGTCCGTGTAACA	8	35	Deletion	0.02	-5	IDPH*	IDPH*	ATTGATCCGCATTGAGAACCTCCCGGTGAAGGTGATGGTGTTGAACAACCAACATTTGGGTATGGTTG-----TGGGAGGATAGGTTTTACAAGGCAAATAGGGCGCATACATACCTGGGCAACCCAGAATGTGAGAGCGAGATATATCCAGATTTTGTGACTATTGCTAAAGGGTTCAATATTCCTGCAGTCCGTGTAACA	ATTGATCCGCATTGAGAACCTCCCGGTGAAGGTGATGGTGTTGAACAACCAACATTTGGGTATGGTTGTGCAATGGGAGGATAGGTTTTACAAGGCAAATAGGGCGCATACATACTTGGGCAACCCAGAATGTGAGAGCGAGATATATCCAGATTTTGTGACTATTGCTAAAGGGTTCAATATTCCTGCAGTCCGTGTAACA
ATTGATCCGCATTGAGAACCTCCCGGTGAAGGTGATGGTGTTGAACAACCAACATTTGGGTATGGTTG-----TGGGAGGATAGGTTTTACAAGGCAAATAGGGCGCATACATACTTGGGCAACCCAGAATGTGAGAGCGAGATATATCCAGATTTTGTGACTATTGCTAAAGGGTTCAATATTCCTGCAG-CCGTGTAACA	8	35	Deletion	0.02	-6	IDPH*	IDPH*	ATTGATCCGCATTGAGAACCTCCCGGTGAAGGTGATGGTGTTGAACAACCAACATTTGGGTATGGTTG-----TGGGAGGATAGGTTTTACAAGGCAAATAGGGCGCATACATACTTGGGCAACCCAGAATGTGAGAGCGAGATATATCCAGATTTTGTGACTATTGCTAAAGGGTTCAATATTCCTGCAG-CCGTGTAACA	ATTGATCCGCATTGAGAACCTCCCGGTGAAGGTGATGGTGTTGAACAACCAACATTTGGGTATGGTTGTGCAATGGGAGGATAGGTTTTACAAGGCAAATAGGGCGCATACATACTTGGGCAACCCAGAATGTGAGAGCGAGATATATCCAGATTTTGTGACTATTGCTAAAGGGTTCAATATTCCTGCAGTCCGTGTAACA
ATTGATCCGCATTGAGAACCTCCCGGTGAAGGTGATGGTGTTGAACAACCAACATTTGGGTATGGTTG-----TGGGAGGATAGGTTTTACAAGGCAAATAGGGCGCATACATACTTGGGCAACCCAGGATGTGAGAGCGAGATATATCCAGATTTTGTGACTATTGCTAAAGGGTTCAATATTCCTGCAGTCCGTGTAACA	8	35	Deletion	0.02	-5	IDPH*	IDPH*	ATTGATCCGCATTGAGAACCTCCCGGTGAAGGTGATGGTGTTGAACAACCAACATTTGGGTATGGTTG-----TGGGAGGATAGGTTTTACAAGGCAAATAGGGCGCATACATACTTGGGCAACCCAGGATGTGAGAGCGAGATATATCCAGATTTTGTGACTATTGCTAAAGGGTTCAATATTCCTGCAGTCCGTGTAACA	ATTGATCCGCATTGAGAACCTCCCGGTGAAGGTGATGGTGTTGAACAACCAACATTTGGGTATGGTTGTGCAATGGGAGGATAGGTTTTACAAGGCAAATAGGGCGCATACATACTTGGGCAACCCAGAATGTGAGAGCGAGATATATCCAGATTTTGTGACTATTGCTAAAGGGTTCAATATTCCTGCAGTCCGTGTAACA
ATTGATCCGCATTGAGAACCTCCCGGTGAAGGTGATGGTGTTGAACAACCAACATTTGGGTATGGTTGCGCAATtGGGAGGATAGGTTTTACAAGGCAAATAGGGCGCATACATACTTGGGCAACCCAGAATGTGAGAGCGAGATATATCCAGATTTTGTGACTATTGCTAAAGGGTTCAATATTCCTGCAGTCCGTGTAACA	8	35	Insertion	0.02	1	IDPH*	IDPH*	ATTGATCCGCATTGAGAACCTCCCGGTGAAGGTGATGGTGTTGAACAACCAACATTTGGGTATGGTTGCGCAATTGGGAGGATAGGTTTTACAAGGCAAATAGGGCGCATACATACTTGGGCAACCCAGAATGTGAGAGCGAGATATATCCAGATTTTGTGACTATTGCTAAAGGGTTCAATATTCCTGCAGTCCGTGTAACA	ATTGATCCGCATTGAGAACCTCCCGGTGAAGGTGATGGTGTTGAACAACCAACATTTGGGTATGGTTGTGCAATGGGAGGATAGGTTTTACAAGGCAAATAGGGCGCATACATACTTGGGCAACCCAGAATGTGAGAGCGAGATATATCCAGATTTTGTGACTATTGCTAAAGGGTTCAATATTCCTGCAGTCCGTGTAACA
ATTGATCCGCATTGAGAACCTCCCGGTGAAGGTGATGGTGTTGAACAACCAACATTTGGGTATGGTTGTGC--GGGGAGGATAGGTTTTACAAGGCAAATAGGGCGCATACATACTTGGGCAACCCAGAATGTGAGGGCGAGATATATCCAGATTTTGTGACTATTGCTAAAGGGTTCAATATTCCTGCAGTCCGTGTAACA	8	35	Deletion	0.02	-2	IDPH*	IDPH*	ATTGATCCGCATTGAGAACCTCCCGGTGAAGGTGATGGTGTTGAACAACCAACATTTGGGTATGGTTGTGC--GGGGAGGATAGGTTTTACAAGGCAAATAGGGCGCATACATACTTGGGCAACCCAGAATGTGAGGGCGAGATATATCCAGATTTTGTGACTATTGCTAAAGGGTTCAATATTCCTGCAGTCCGTGTAACA	ATTGATCCGCATTGAGAACCTCCCGGTGAAGGTGATGGTGTTGAACAACCAACATTTGGGTATGGTTGTGCAATGGGAGGATAGGTTTTACAAGGCAAATAGGGCGCATACATACTTGGGCAACCCAGAATGTGAGAGCGAGATATATCCAGATTTTGTGACTATTGCTAAAGGGTTCAATATTCCTGCAGTCCGTGTAACA
ATTGATCCGCATTGAGAACCTCCCGGTGAAGGTGATGGTGTTGAACAACCAACATTTGGGTATGGTTGTGC--GGGGAGGATAGGTTTTACAAGGCAAATAGGGCGCATACATACTTGGGCAACCCAGAATGTGGGAGCGAGATATATCCAGATTTTGTGACTATTGCTAAAGGGTTCAATATTCCTGCAGTCCGTGTAACA	8	35	Deletion	0.02	-2	IDPH*	IDPH*	ATTGATCCGCATTGAGAACCTCCCGGTGAAGGTGATGGTGTTGAACAACCAACATTTGGGTATGGTTGTGC--GGGGAGGATAGGTTTTACAAGGCAAATAGGGCGCATACATACTTGGGCAACCCAGAATGTGGGAGCGAGATATATCCAGATTTTGTGACTATTGCTAAAGGGTTCAATATTCCTGCAGTCCGTGTAACA	ATTGATCCGCATTGAGAACCTCCCGGTGAAGGTGATGGTGTTGAACAACCAACATTTGGGTATGGTTGTGCAATGGGAGGATAGGTTTTACAAGGCAAATAGGGCGCATACATACTTGGGCAACCCAGAATGTGAGAGCGAGATATATCCAGATTTTGTGACTATTGCTAAAGGGTTCAATATTCCTGCAGTCCGTGTAACA
ATTGATCCGCATTGAGAACCTCCCGGTGAAGGTGATGGTGTTGAACAACCAACATTTGGGTATGGTTGTGC--TGGGAGGATAGGCTTTACAAGGCAAATAGGGCGCATACATACTTGGGCAACCCAGAATGTGAGAGCGAGATATATCCAGATTTTGTGACTATTGCTAAAGGGTTCAATATTCCTGCAGTCCGTGTAACA	8	35	Deletion	0.02	-2	IDPH*	IDPH*	ATTGATCCGCATTGAGAACCTCCCGGTGAAGGTGATGGTGTTGAACAACCAACATTTGGGTATGGTTGTGC--TGGGAGGATAGGCTTTACAAGGCAAATAGGGCGCATACATACTTGGGCAACCCAGAATGTGAGAGCGAGATATATCCAGATTTTGTGACTATTGCTAAAGGGTTCAATATTCCTGCAGTCCGTGTAACA	ATTGATCCGCATTGAGAACCTCCCGGTGAAGGTGATGGTGTTGAACAACCAACATTTGGGTATGGTTGTGCAATGGGAGGATAGGTTTTACAAGGCAAATAGGGCGCATACATACTTGGGCAACCCAGAATGTGAGAGCGAGATATATCCAGATTTTGTGACTATTGCTAAAGGGTTCAATATTCCTGCAGTCCGTGTAACA
ATTGATCCGCATTGAGAACCTCCCGGTGAAGGTGATGGTGTTGAACAACCAACATTTGGGTATGGTTGTGCA----GAGGATAGGTTTTACAAGGCAAATAGGGCGCATACATACTTGGGCAACCCAGAATGTGAGAGCGAGATATATCCAGATTTTGTGACTATTGCTAAAGGGTTCAATATTCCTGCAGTCCGTGTAACA	8	35	Deletion	0.02	-4	IDPH*	IDPH*	ATTGATCCGCATTGAGAACCTCCCGGTGAAGGTGATGGTGTTGAACAACCAACATTTGGGTATGGTTGTGCA----GAGGATAGGTTTTACAAGGCAAATAGGGCGCATACATACTTGGGCAACCCAGAATGTGAGAGCGAGATATATCCAGATTTTGTGACTATTGCTAAAGGGTTCAATATTCCTGCAGTCCGTGTAACA	ATTGATCCGCATTGAGAACCTCCCGGTGAAGGTGATGGTGTTGAACAACCAACATTTGGGTATGGTTGTGCAATGGGAGGATAGGTTTTACAAGGCAAATAGGGCGCATACATACTTGGGCAACCCAGAATGTGAGAGCGAGATATATCCAGATTTTGTGACTATTGCTAAAGGGTTCAATATTCCTGCAGTCCGTGTAACA
ATTGATCCGCATTGAGAACCTCCCGGTGAAGGTGATGGTGTTGAACAACCAACATTTGGGTATGGTTGTGCA--GGGAGGATAGGCTTTACAAGGCAAATAGGGCGCATACATACTTGGGCAACCCAGAATGTGAGAGCGAGATATATCCAGATTTTGTGACTATTGCTAAAGGGTTCAATATTCCTGCAGTCCGTGTAACA	8	35	Deletion	0.02	-2	IDPH*	IDPH*	ATTGATCCGCATTGAGAACCTCCCGGTGAAGGTGATGGTGTTGAACAACCAACATTTGGGTATGGTTGTGCA--GGGAGGATAGGCTTTACAAGGCAAATAGGGCGCATACATACTTGGGCAACCCAGAATGTGAGAGCGAGATATATCCAGATTTTGTGACTATTGCTAAAGGGTTCAATATTCCTGCAGTCCGTGTAACA	ATTGATCCGCATTGAGAACCTCCCGGTGAAGGTGATGGTGTTGAACAACCAACATTTGGGTATGGTTGTGCAATGGGAGGATAGGTTTTACAAGGCAAATAGGGCGCATACATACTTGGGCAACCCAGAATGTGAGAGCGAGATATATCCAGATTTTGTGACTATTGCTAAAGGGTTCAATATTCCTGCAGTCCGTGTAACA
ATTGATCCGCATTGAGAACCTCCCGGTGAAGGTGATGGTGTTGAACAACCAACATTTGGGTATGGTTGTGCA--GGGAGGATAGGTTTTACAAGGCAAATAGGGCGCATACATACTTGGGCAACCCAGAATGTGAGAGCGAGATATATCCAGATTTTGTGACTATTGCTAAAGGGTTCAATATTCCTGTAGTCCGTGTAACA	8	35	Deletion	0.02	-2	IDPH*	IDPH*	ATTGATCCGCATTGAGAACCTCCCGGTGAAGGTGATGGTGTTGAACAACCAACATTTGGGTATGGTTGTGCA--GGGAGGATAGGTTTTACAAGGCAAATAGGGCGCATACATACTTGGGCAACCCAGAATGTGAGAGCGAGATATATCCAGATTTTGTGACTATTGCTAAAGGGTTCAATATTCCTGTAGTCCGTGTAACA	ATTGATCCGCATTGAGAACCTCCCGGTGAAGGTGATGGTGTTGAACAACCAACATTTGGGTATGGTTGTGCAATGGGAGGATAGGTTTTACAAGGCAAATAGGGCGCATACATACTTGGGCAACCCAGAATGTGAGAGCGAGATATATCCAGATTTTGTGACTATTGCTAAAGGGTTCAATATTCCTGCAGTCCGTGTAACA
ATTGATCCGCATTGAGAACCTCCCGGTGAAGGTGATGGTGTTGAACAACCAACATTTGGGTATGGTTGTGCA--GGGAGGATAGGTTTTACAAGGCAAATAGGGCGCATACATACTTGGGCAACCCAGAATGTGAGAGCGAGATATATCCAGATTTTGTGACTATTGCTAAAGGGTTCAATATTCTTGCAGTCCGTGTAACA	8	35	Deletion	0.02	-2	IDPH*	IDPH*	ATTGATCCGCATTGAGAACCTCCCGGTGAAGGTGATGGTGTTGAACAACCAACATTTGGGTATGGTTGTGCA--GGGAGGATAGGTTTTACAAGGCAAATAGGGCGCATACATACTTGGGCAACCCAGAATGTGAGAGCGAGATATATCCAGATTTTGTGACTATTGCTAAAGGGTTCAATATTCTTGCAGTCCGTGTAACA	ATTGATCCGCATTGAGAACCTCCCGGTGAAGGTGATGGTGTTGAACAACCAACATTTGGGTATGGTTGTGCAATGGGAGGATAGGTTTTACAAGGCAAATAGGGCGCATACATACTTGGGCAACCCAGAATGTGAGAGCGAGATATATCCAGATTTTGTGACTATTGCTAAAGGGTTCAATATTCCTGCAGTCCGTGTAACA
ATTGATCCGCATTGAGAACCTCCCGGTGAAGGTGATGGTGTTGAACAACCAACATTTGGGTATGGTTGTGCA--GGGGGGATAGGTTTTACAAGGCAAATAGGGCGCATACATACTTGGGCAACCCAGAATGTGAGAGCGAGATATATCCAGATTTTGTGACTATTGCTAAAGGGTTCAATATTCCTGCAGTCCGTGTAACA	8	35	Deletion	0.02	-2	IDPH*	IDPH*	ATTGATCCGCATTGAGAACCTCCCGGTGAAGGTGATGGTGTTGAACAACCAACATTTGGGTATGGTTGTGCA--GGGGGGATAGGTTTTACAAGGCAAATAGGGCGCATACATACTTGGGCAACCCAGAATGTGAGAGCGAGATATATCCAGATTTTGTGACTATTGCTAAAGGGTTCAATATTCCTGCAGTCCGTGTAACA	ATTGATCCGCATTGAGAACCTCCCGGTGAAGGTGATGGTGTTGAACAACCAACATTTGGGTATGGTTGTGCAATGGGAGGATAGGTTTTACAAGGCAAATAGGGCGCATACATACTTGGGCAACCCAGAATGTGAGAGCGAGATATATCCAGATTTTGTGACTATTGCTAAAGGGTTCAATATTCCTGCAGTCCGTGTAACA
ATTGATCCGCATTGAGAACCTCCCGGTGAAGGTGATGGTGTTGAACAACCAACATTTGGGTATGGTTGTGCAATGGGAGAATAGGTTTTACAAGGCAAATAGGGCGCATACATACTTGGGCAACCCAGAATGTGAGAGCGAGATATATCCAGATTTTGTGACTATTGCTAAAGGGTTCAATATTCCTGCAGTCCGTGTAACA	8	34	1 Base Change	0.02	0	IDPH*	IDPH*	ATTGATCCGCATTGAGAACCTCCCGGTGAAGGTGATGGTGTTGAACAACCAACATTTGGGTATGGTTGTGCAATGGGAGAATAGGTTTTACAAGGCAAATAGGGCGCATACATACTTGGGCAACCCAGAATGTGAGAGCGAGATATATCCAGATTTTGTGACTATTGCTAAAGGGTTCAATATTCCTGCAGTCCGTGTAACA	ATTGATCCGCATTGAGAACCTCCCGGTGAAGGTGATGGTGTTGAACAACCAACATTTGGGTATGGTTGTGCAATGGGAGGATAGGTTTTACAAGGCAAATAGGGCGCATACATACTTGGGCAACCCAGAATGTGAGAGCGAGATATATCCAGATTTTGTGACTATTGCTAAAGGGTTCAATATTCCTGCAGTCCGTGTAACA
ATTGATCCGCATTGAGAACCTCCCGGTGAAGGTGATGGTGTTGAACAACCAACATTTGGGTATGGTTGTGCAATGGGAGGATAGGTTTTACAAGGCAAATAAGGCGCATACATACTTGGGCAACCCAGAATGTGAGAGCGAGATATATCCAGATTTTGTGACTATTGCTAAAGGGTTCAATATTCCTGCAGTCCGTGTAACA	8	35	1 Base Change	0.02	0	IDPH*	IDPH*	ATTGATCCGCATTGAGAACCTCCCGGTGAAGGTGATGGTGTTGAACAACCAACATTTGGGTATGGTTGTGCAATGGGAGGATAGGTTTTACAAGGCAAATAAGGCGCATACATACTTGGGCAACCCAGAATGTGAGAGCGAGATATATCCAGATTTTGTGACTATTGCTAAAGGGTTCAATATTCCTGCAGTCCGTGTAACA	ATTGATCCGCATTGAGAACCTCCCGGTGAAGGTGATGGTGTTGAACAACCAACATTTGGGTATGGTTGTGCAATGGGAGGATAGGTTTTACAAGGCAAATAGGGCGCATACATACTTGGGCAACCCAGAATGTGAGAGCGAGATATATCCAGATTTTGTGACTATTGCTAAAGGGTTCAATATTCCTGCAGTCCGTGTAACA
ATTGATCCGCATTGAGAACCTCCCGGTGAAGGTGATGGTGTTGAACAACCAACATTTGGGTATGGTTGTGCAATGGGAGGATAGGTTTTACAAGGCAAATAGGGCGCATACATACTTAGGCAACCCAGAATGTGAGAGCGAGATATATCCAGATTTTGTGACTATTGCTAAAGGGTTCAATATTCCTGCAGTCCGTGTAACA	8	35	1 Base Change	0.02	0	IDPH*	IDPH*	ATTGATCCGCATTGAGAACCTCCCGGTGAAGGTGATGGTGTTGAACAACCAACATTTGGGTATGGTTGTGCAATGGGAGGATAGGTTTTACAAGGCAAATAGGGCGCATACATACTTAGGCAACCCAGAATGTGAGAGCGAGATATATCCAGATTTTGTGACTATTGCTAAAGGGTTCAATATTCCTGCAGTCCGTGTAACA	ATTGATCCGCATTGAGAACCTCCCGGTGAAGGTGATGGTGTTGAACAACCAACATTTGGGTATGGTTGTGCAATGGGAGGATAGGTTTTACAAGGCAAATAGGGCGCATACATACTTGGGCAACCCAGAATGTGAGAGCGAGATATATCCAGATTTTGTGACTATTGCTAAAGGGTTCAATATTCCTGCAGTCCGTGTAACA
ATTGATCCGCATTGAGAACCTCCCGGTGAAGGTGATGGTGTTGAACAACCAACATTTGGGTATGGTTGTGCAATGGGAGGATAGGTTTTACAAGGCAAATAGGGCGCATACATACTTGGGCAACCCAGAATGTGAGAGCGAGACATATCCAGATTTTGTGACTATTGCTAAAGGGTTCAATATTCCTGCAGTCCGTGTAACA	8	34	1 Base Change	0.02	0	IDPH*	IDPH*	ATTGATCCGCATTGAGAACCTCCCGGTGAAGGTGATGGTGTTGAACAACCAACATTTGGGTATGGTTGTGCAATGGGAGGATAGGTTTTACAAGGCAAATAGGGCGCATACATACTTGGGCAACCCAGAATGTGAGAGCGAGACATATCCAGATTTTGTGACTATTGCTAAAGGGTTCAATATTCCTGCAGTCCGTGTAACA	ATTGATCCGCATTGAGAACCTCCCGGTGAAGGTGATGGTGTTGAACAACCAACATTTGGGTATGGTTGTGCAATGGGAGGATAGGTTTTACAAGGCAAATAGGGCGCATACATACTTGGGCAACCCAGAATGTGAGAGCGAGATATATCCAGATTTTGTGACTATTGCTAAAGGGTTCAATATTCCTGCAGTCCGTGTAACA
ATTGATCCGCATTGAGAACCTCCCGGTGAAGGTGATGGTGTTGAACAACCAACATTTGGGTATGGTTGTGCAATGGGAGGATAGGTTTTACAAGGCAAATAGGGCGCATACATACTTGGGCAACCCAGAATGTGAGAGCGAGATATATCCAGATTTTGTGACTATTGCTAAAGGGTTCAACATTCCTGCAGTCCGTGTAACA	8	34	1 Base Change	0.02	0	IDPH*	IDPH*	ATTGATCCGCATTGAGAACCTCCCGGTGAAGGTGATGGTGTTGAACAACCAACATTTGGGTATGGTTGTGCAATGGGAGGATAGGTTTTACAAGGCAAATAGGGCGCATACATACTTGGGCAACCCAGAATGTGAGAGCGAGATATATCCAGATTTTGTGACTATTGCTAAAGGGTTCAACATTCCTGCAGTCCGTGTAACA	ATTGATCCGCATTGAGAACCTCCCGGTGAAGGTGATGGTGTTGAACAACCAACATTTGGGTATGGTTGTGCAATGGGAGGATAGGTTTTACAAGGCAAATAGGGCGCATACATACTTGGGCAACCCAGAATGTGAGAGCGAGATATATCCAGATTTTGTGACTATTGCTAAAGGGTTCAATATTCCTGCAGTCCGTGTAACA
ATTGATCCGCATTGAGAACCTCCCGGTGAAGGTGATGGTGTTGAACAACCAACATTTGGGTATGGTTGTGCAATGGGAGGATAGGTTTTACAAGGCAAATAGGGCGCATACATACTTGGGCAACCCAGAATGTGAGAGCGAGATATATCCAGATTTTGTGACTATTGCTAAAGGGTTCAATATTCCTGC-GTCCGTGTAACA	8	35	Deletion	0.02	-1	IDPH*	IDPH*	ATTGATCCGCATTGAGAACCTCCCGGTGAAGGTGATGGTGTTGAACAACCAACATTTGGGTATGGTTGTGCAATGGGAGGATAGGTTTTACAAGGCAAATAGGGCGCATACATACTTGGGCAACCCAGAATGTGAGAGCGAGATATATCCAGATTTTGTGACTATTGCTAAAGGGTTCAATATTCCTGC-GTCCGTGTAACA	ATTGATCCGCATTGAGAACCTCCCGGTGAAGGTGATGGTGTTGAACAACCAACATTTGGGTATGGTTGTGCAATGGGAGGATAGGTTTTACAAGGCAAATAGGGCGCATACATACTTGGGCAACCCAGAATGTGAGAGCGAGATATATCCAGATTTTGTGACTATTGCTAAAGGGTTCAATATTCCTGCAGTCCGTGTAACA
ATTGATCCGCATTGAGAACCTCCCGGTGAAGGTGATGGTGTTGAACAACCAACATTTGGGTATGGTTGTGCAATGGGAGGATAGGTTTTACAAGGCAAATAGGGCGCATACATACTTGGGCAACCCAGAATGTGAGAGCGAGATATATCCAGATTTTGTGACTATTGCTAAAGGGTTTAATATTCCTGCAGTCCGTGTAACA	8	35	1 Base Change	0.02	0	IDPH*	IDPH*	ATTGATCCGCATTGAGAACCTCCCGGTGAAGGTGATGGTGTTGAACAACCAACATTTGGGTATGGTTGTGCAATGGGAGGATAGGTTTTACAAGGCAAATAGGGCGCATACATACTTGGGCAACCCAGAATGTGAGAGCGAGATATATCCAGATTTTGTGACTATTGCTAAAGGGTTTAATATTCCTGCAGTCCGTGTAACA	ATTGATCCGCATTGAGAACCTCCCGGTGAAGGTGATGGTGTTGAACAACCAACATTTGGGTATGGTTGTGCAATGGGAGGATAGGTTTTACAAGGCAAATAGGGCGCATACATACTTGGGCAACCCAGAATGTGAGAGCGAGATATATCCAGATTTTGTGACTATTGCTAAAGGGTTCAATATTCCTGCAGTCCGTGTAACA
ATTGATCCGCATTGAGAACCTCCCGGTGAAGGTGATGGTGTTGAACAACCAACATTTGGGTATGGTTGTGCAATGGGAGGATAGGTTTTACAAGGCAAATAGGGCGCATACATACTTGGGCAACCCAGAATGTGAGAGCGAGATATATCCAGATTTTGTGACTGTTGCTAAAGGGTTCAATATTCCTGCAGTCCGTGTAACA	8	35	1 Base Change	0.02	0	IDPH*	IDPH*	ATTGATCCGCATTGAGAACCTCCCGGTGAAGGTGATGGTGTTGAACAACCAACATTTGGGTATGGTTGTGCAATGGGAGGATAGGTTTTACAAGGCAAATAGGGCGCATACATACTTGGGCAACCCAGAATGTGAGAGCGAGATATATCCAGATTTTGTGACTGTTGCTAAAGGGTTCAATATTCCTGCAGTCCGTGTAACA	ATTGATCCGCATTGAGAACCTCCCGGTGAAGGTGATGGTGTTGAACAACCAACATTTGGGTATGGTTGTGCAATGGGAGGATAGGTTTTACAAGGCAAATAGGGCGCATACATACTTGGGCAACCCAGAATGTGAGAGCGAGATATATCCAGATTTTGTGACTATTGCTAAAGGGTTCAATATTCCTGCAGTCCGTGTAACA
ATTGATCCGCATTGAGAACCTCCCGGTGAAGGTGATGGTGTTGAACAACCAACATTTGGGTATGGTTGTGCAATGGGAGGATAGGTTTTACAAGGCAAATAGGGCGCATACATACTTGGGCAACCCAGAATGTGAGAGCGAGATATATCCAGGTTTTGTGACTATTGCTAAAGGGTTCAATATTCCTGCAGTCCGTGTAACA	8	36	1 Base Change	0.02	0	IDPH*	IDPH*	ATTGATCCGCATTGAGAACCTCCCGGTGAAGGTGATGGTGTTGAACAACCAACATTTGGGTATGGTTGTGCAATGGGAGGATAGGTTTTACAAGGCAAATAGGGCGCATACATACTTGGGCAACCCAGAATGTGAGAGCGAGATATATCCAGGTTTTGTGACTATTGCTAAAGGGTTCAATATTCCTGCAGTCCGTGTAACA	ATTGATCCGCATTGAGAACCTCCCGGTGAAGGTGATGGTGTTGAACAACCAACATTTGGGTATGGTTGTGCAATGGGAGGATAGGTTTTACAAGGCAAATAGGGCGCATACATACTTGGGCAACCCAGAATGTGAGAGCGAGATATATCCAGATTTTGTGACTATTGCTAAAGGGTTCAATATTCCTGCAGTCCGTGTAACA
ATTGATCCGCATTGAGAACCTCCCGGTGAAGGTGATGGTGTTGAACAACCAACATTTGGGTATGGTTGTGCAATGGGAGGATAGGTTTTACAAGGCAAATAGGGCGCATACATACTTGGGCAACCTAGAATGTGAGAGCGAGATATATCCAGATTTTGTGACTATTGCTAAAGGGTTCAATATTCCTGCAGTCCGTGTAACA	8	35	1 Base Change	0.02	0	IDPH*	IDPH*	ATTGATCCGCATTGAGAACCTCCCGGTGAAGGTGATGGTGTTGAACAACCAACATTTGGGTATGGTTGTGCAATGGGAGGATAGGTTTTACAAGGCAAATAGGGCGCATACATACTTGGGCAACCTAGAATGTGAGAGCGAGATATATCCAGATTTTGTGACTATTGCTAAAGGGTTCAATATTCCTGCAGTCCGTGTAACA	ATTGATCCGCATTGAGAACCTCCCGGTGAAGGTGATGGTGTTGAACAACCAACATTTGGGTATGGTTGTGCAATGGGAGGATAGGTTTTACAAGGCAAATAGGGCGCATACATACTTGGGCAACCCAGAATGTGAGAGCGAGATATATCCAGATTTTGTGACTATTGCTAAAGGGTTCAATATTCCTGCAGTCCGTGTAACA
ATTGATCCGCATTGAGAACCTCCCGGTGAAGGTGATGGTGTTGAACAACCAACATTTGGGTATGGTTGTGCAATGgGGAGGATAGGTTTTACAAGGCAAATAGGGCGCATACATACTTGGGCAACCCAGAATGTGAGAGCGAGATATATCCAGATTTTGTGACTATTGCTAAAGGGTTCAATATTCCTGCAGTCCGTGTAACA	8	35	Insertion	0.02	1	IDPH*	IDPH*	ATTGATCCGCATTGAGAACCTCCCGGTGAAGGTGATGGTGTTGAACAACCAACATTTGGGTATGGTTGTGCAATGGGGAGGATAGGTTTTACAAGGCAAATAGGGCGCATACATACTTGGGCAACCCAGAATGTGAGAGCGAGATATATCCAGATTTTGTGACTATTGCTAAAGGGTTCAATATTCCTGCAGTCCGTGTAACA	ATTGATCCGCATTGAGAACCTCCCGGTGAAGGTGATGGTGTTGAACAACCAACATTTGGGTATGGTTGTGCAATGGGAGGATAGGTTTTACAAGGCAAATAGGGCGCATACATACTTGGGCAACCCAGAATGTGAGAGCGAGATATATCCAGATTTTGTGACTATTGCTAAAGGGTTCAATATTCCTGCAGTCCGTGTAACA
ATTGATCCGCATTGAGAACCTCCCGGTGAAGGTGATGGTGTTGAACAACCAACATTTGGGTATGGTTGTGCAATtGGGAGGATAGGTTTTACAAGGCAAATAGGGCGCATACATACTTGGGCAACCCAGAACGTGAGAGCGAGATATATCCAGATTTTGTGACTATTGCTAAAGGGTTCAATATTCCTGCAGTCCGTGTAACA	8	35	Insertion	0.02	1	IDPH*	IDPH*	ATTGATCCGCATTGAGAACCTCCCGGTGAAGGTGATGGTGTTGAACAACCAACATTTGGGTATGGTTGTGCAATTGGGAGGATAGGTTTTACAAGGCAAATAGGGCGCATACATACTTGGGCAACCCAGAACGTGAGAGCGAGATATATCCAGATTTTGTGACTATTGCTAAAGGGTTCAATATTCCTGCAGTCCGTGTAACA	ATTGATCCGCATTGAGAACCTCCCGGTGAAGGTGATGGTGTTGAACAACCAACATTTGGGTATGGTTGTGCAATGGGAGGATAGGTTTTACAAGGCAAATAGGGCGCATACATACTTGGGCAACCCAGAATGTGAGAGCGAGATATATCCAGATTTTGTGACTATTGCTAAAGGGTTCAATATTCCTGCAGTCCGTGTAACA
ATTGATCCGCATTGAGAACCTCCCGGTGAAGGTGATGGTGTTGAACAACCAACATTTGGGTATGGTTGTGCAATtGGGAGGATAGGTTTTACAAGGCAAATAGGGCGCATACATACTTGGGCAACCCAGAATGTGAGAGCGAGATATATCCAGATTTCGTGACTATTGCTAAAGGGTTCAATATTCCTGCAGTCCGTGTAACA	8	34	Insertion	0.02	1	IDPH*	IDPH*	ATTGATCCGCATTGAGAACCTCCCGGTGAAGGTGATGGTGTTGAACAACCAACATTTGGGTATGGTTGTGCAATTGGGAGGATAGGTTTTACAAGGCAAATAGGGCGCATACATACTTGGGCAACCCAGAATGTGAGAGCGAGATATATCCAGATTTCGTGACTATTGCTAAAGGGTTCAATATTCCTGCAGTCCGTGTAACA	ATTGATCCGCATTGAGAACCTCCCGGTGAAGGTGATGGTGTTGAACAACCAACATTTGGGTATGGTTGTGCAATGGGAGGATAGGTTTTACAAGGCAAATAGGGCGCATACATACTTGGGCAACCCAGAATGTGAGAGCGAGATATATCCAGATTTTGTGACTATTGCTAAAGGGTTCAATATTCCTGCAGTCCGTGTAACA
ATTGATCCGCATTGAGAACCTCCCGGTGAAGGTGATGGTGTTGAACAACCAACATTTGGGTATGGTTGTGCAATtGGGAGGATAGGTTTTACAAGGCAAATAGGGCGCATACATACTTGGGCAACCCAGAATGTGAGAGCGAGATATATCCAGATTTTGTGACCATTGCTAAAGGGTTCAATATTCCTGCAGTCCGTGTAACA	8	33	Insertion	0.02	1	IDPH*	IDPH*	ATTGATCCGCATTGAGAACCTCCCGGTGAAGGTGATGGTGTTGAACAACCAACATTTGGGTATGGTTGTGCAATTGGGAGGATAGGTTTTACAAGGCAAATAGGGCGCATACATACTTGGGCAACCCAGAATGTGAGAGCGAGATATATCCAGATTTTGTGACCATTGCTAAAGGGTTCAATATTCCTGCAGTCCGTGTAACA	ATTGATCCGCATTGAGAACCTCCCGGTGAAGGTGATGGTGTTGAACAACCAACATTTGGGTATGGTTGTGCAATGGGAGGATAGGTTTTACAAGGCAAATAGGGCGCATACATACTTGGGCAACCCAGAATGTGAGAGCGAGATATATCCAGATTTTGTGACTATTGCTAAAGGGTTCAATATTCCTGCAGTCCGTGTAACA
ATTGATCCGCATTGAGAACCTCCCGGTGAAGGTGATGGTGTTGAACAACCAACATTTGGGTATGGTTGTGCAATtGGGAGGATAGGTTTTACAAGGCAAATAGGGCGCATACATACTTGGGCAACCCAGAATGTGAGAGCGAGATATATCCAGATTTTGTGACTATTGCTAAAGGGTTCAATATTCCTG-AGTCCGTGTAACA	8	35	Insertion and Deletion	0.02	0	IDPH*	IDPH*	ATTGATCCGCATTGAGAACCTCCCGGTGAAGGTGATGGTGTTGAACAACCAACATTTGGGTATGGTTGTGCAATTGGGAGGATAGGTTTTACAAGGCAAATAGGGCGCATACATACTTGGGCAACCCAGAATGTGAGAGCGAGATATATCCAGATTTTGTGACTATTGCTAAAGGGTTCAATATTCCTG-AGTCCGTGTAACA	ATTGATCCGCATTGAGAACCTCCCGGTGAAGGTGATGGTGTTGAACAACCAACATTTGGGTATGGTTGTGCAATGGGAGGATAGGTTTTACAAGGCAAATAGGGCGCATACATACTTGGGCAACCCAGAATGTGAGAGCGAGATATATCCAGATTTTGTGACTATTGCTAAAGGGTTCAATATTCCTGCAGTCCGTGTAACA
ATTGATCCGCATTGAGAACCTCCCGGTGAAGGTGATGGTGTTGAACAACCAACATTTGGGTATGGTTGTGCAATtGGGAGGATAGGTTTTACAAGGCAAATAGGGCGCATACATACTTGGGCAACCCAGAATGTGAGAGCGAGATATATCCAGATTTTGTGACTATTGCTAAAGGGTTCAATATTCCTGCAGTCCGTGTAATA	8	35	Insertion	0.02	1	IDPH*	IDPH*	ATTGATCCGCATTGAGAACCTCCCGGTGAAGGTGATGGTGTTGAACAACCAACATTTGGGTATGGTTGTGCAATTGGGAGGATAGGTTTTACAAGGCAAATAGGGCGCATACATACTTGGGCAACCCAGAATGTGAGAGCGAGATATATCCAGATTTTGTGACTATTGCTAAAGGGTTCAATATTCCTGCAGTCCGTGTAATA	ATTGATCCGCATTGAGAACCTCCCGGTGAAGGTGATGGTGTTGAACAACCAACATTTGGGTATGGTTGTGCAATGGGAGGATAGGTTTTACAAGGCAAATAGGGCGCATACATACTTGGGCAACCCAGAATGTGAGAGCGAGATATATCCAGATTTTGTGACTATTGCTAAAGGGTTCAATATTCCTGCAGTCCGTGTAACA
ATTGATCCGCATTGAGAACCTCCCGGTGAAGGTGATGGTGTTGAACAACCAACATTTGGGTATGGTTGTGCAATtGGGAGGATAGGTTTTACAAGGCAAATAGGGCGCATACATACTTGGGCAACCCAGAATGTGAGAGCGAGATATATCCAGATTTTGTGACTATTGCTAAAGGGTTCAATATTCTTGCAGTCCGTGTAACA	8	35	Insertion	0.02	1	IDPH*	IDPH*	ATTGATCCGCATTGAGAACCTCCCGGTGAAGGTGATGGTGTTGAACAACCAACATTTGGGTATGGTTGTGCAATTGGGAGGATAGGTTTTACAAGGCAAATAGGGCGCATACATACTTGGGCAACCCAGAATGTGAGAGCGAGATATATCCAGATTTTGTGACTATTGCTAAAGGGTTCAATATTCTTGCAGTCCGTGTAACA	ATTGATCCGCATTGAGAACCTCCCGGTGAAGGTGATGGTGTTGAACAACCAACATTTGGGTATGGTTGTGCAATGGGAGGATAGGTTTTACAAGGCAAATAGGGCGCATACATACTTGGGCAACCCAGAATGTGAGAGCGAGATATATCCAGATTTTGTGACTATTGCTAAAGGGTTCAATATTCCTGCAGTCCGTGTAACA
ATTGATCCGCATTGAGAACCTCCCGGTGAAGGTGATGGTGTTGAACAACCAACATTTGGGTATGGTTGTGCAATtGGGAGGATAGGTTTTACAAGGCAAATAGGGCGCATACGTACTTGGGCAACCCAGAATGTGAGAGCGAGATATATCCAGATTTTGTGACTATTGCTAAAGGGTTCAATATTCCTGCAGTCCGTGTAACA	8	33	Insertion	0.02	1	IDPH*	IDPH*	ATTGATCCGCATTGAGAACCTCCCGGTGAAGGTGATGGTGTTGAACAACCAACATTTGGGTATGGTTGTGCAATTGGGAGGATAGGTTTTACAAGGCAAATAGGGCGCATACGTACTTGGGCAACCCAGAATGTGAGAGCGAGATATATCCAGATTTTGTGACTATTGCTAAAGGGTTCAATATTCCTGCAGTCCGTGTAACA	ATTGATCCGCATTGAGAACCTCCCGGTGAAGGTGATGGTGTTGAACAACCAACATTTGGGTATGGTTGTGCAATGGGAGGATAGGTTTTACAAGGCAAATAGGGCGCATACATACTTGGGCAACCCAGAATGTGAGAGCGAGATATATCCAGATTTTGTGACTATTGCTAAAGGGTTCAATATTCCTGCAGTCCGTGTAACA
ATTGATCCGCATTGAGAACCTCCCGGTGAAGGTGATGGTGTTGAACAACCAACATTTGGGTATGGTTGTGCGaTTGGGAGGATAGGTTTTACAAGGCAAATAGGGCGCATACATACTTGGGCAACCCAGAATGTGAGAGCGAGATATATCCAGATTTTGTGACTATTGCTAAAGGGTTCAATATTCCTGCAGTCCGTGTAACA	8	34	Insertion	0.02	1	IDPH*	IDPH*	ATTGATCCGCATTGAGAACCTCCCGGTGAAGGTGATGGTGTTGAACAACCAACATTTGGGTATGGTTGTGCGATTGGGAGGATAGGTTTTACAAGGCAAATAGGGCGCATACATACTTGGGCAACCCAGAATGTGAGAGCGAGATATATCCAGATTTTGTGACTATTGCTAAAGGGTTCAATATTCCTGCAGTCCGTGTAACA	ATTGATCCGCATTGAGAACCTCCCGGTGAAGGTGATGGTGTTGAACAACCAACATTTGGGTATGGTTGTGCAATGGGAGGATAGGTTTTACAAGGCAAATAGGGCGCATACATACTTGGGCAACCCAGAATGTGAGAGCGAGATATATCCAGATTTTGTGACTATTGCTAAAGGGTTCAATATTCCTGCAGTCCGTGTAACA
ATTGATCCGCATTGAGAACCTCCCGGTGAAGGTGATGGTGTTGAACAACCAACATTTGGGTGTGGTTGTGCA--GGGAGGATAGGTTTTACAAGGCAAATAGGGCGCATACATACTTGGGCAACCCAGAATGTGAGAGCGAGATATATCCAGATTTTGTGACTATTGCTAAAGGGTTCAATATTCCTGCAGTCCGTGTAACA	8	35	Deletion	0.02	-2	IDPH*	IDPH*	ATTGATCCGCATTGAGAACCTCCCGGTGAAGGTGATGGTGTTGAACAACCAACATTTGGGTGTGGTTGTGCA--GGGAGGATAGGTTTTACAAGGCAAATAGGGCGCATACATACTTGGGCAACCCAGAATGTGAGAGCGAGATATATCCAGATTTTGTGACTATTGCTAAAGGGTTCAATATTCCTGCAGTCCGTGTAACA	ATTGATCCGCATTGAGAACCTCCCGGTGAAGGTGATGGTGTTGAACAACCAACATTTGGGTATGGTTGTGCAATGGGAGGATAGGTTTTACAAGGCAAATAGGGCGCATACATACTTGGGCAACCCAGAATGTGAGAGCGAGATATATCCAGATTTTGTGACTATTGCTAAAGGGTTCAATATTCCTGCAGTCCGTGTAACA
ATTGATCCGCATTGAGAACCTCCCGGTGAAGGTGATGGTGTTGAACGACCAACATTTGGGTATGGTTG-----TGGGAGGATAGGTTTTACAAGGCAAATAGGGCGCATACATACTTGGGCAACCCAGAATGTGAGAGCGAGATATATCCAGATTTTGTGACTATTGCTAAAGGGTTCAATATTCCTGCAGTCCGTGTAACA	8	35	Deletion	0.02	-5	IDPH*	IDPH*	ATTGATCCGCATTGAGAACCTCCCGGTGAAGGTGATGGTGTTGAACGACCAACATTTGGGTATGGTTG-----TGGGAGGATAGGTTTTACAAGGCAAATAGGGCGCATACATACTTGGGCAACCCAGAATGTGAGAGCGAGATATATCCAGATTTTGTGACTATTGCTAAAGGGTTCAATATTCCTGCAGTCCGTGTAACA	ATTGATCCGCATTGAGAACCTCCCGGTGAAGGTGATGGTGTTGAACAACCAACATTTGGGTATGGTTGTGCAATGGGAGGATAGGTTTTACAAGGCAAATAGGGCGCATACATACTTGGGCAACCCAGAATGTGAGAGCGAGATATATCCAGATTTTGTGACTATTGCTAAAGGGTTCAATATTCCTGCAGTCCGTGTAACA
ATTGATCCGCATTGAGAACCTCCCGGTGAGGGTGATGGTGTTGAACAACCAACATTTGGGTATGGTTGTGC--GGGGAGGATAGGTTTTACAAGGCAAATAGGGCGCATACATACTTGGGCAACCCAGAATGTGAGAGCGAGATATATCCAGATTTTGTGACTATTGCTAAAGGGTTCAATATTCCTGCAGTCCGTGTAACA	8	35	Deletion	0.02	-2	IDPH*	IDPH*	ATTGATCCGCATTGAGAACCTCCCGGTGAGGGTGATGGTGTTGAACAACCAACATTTGGGTATGGTTGTGC--GGGGAGGATAGGTTTTACAAGGCAAATAGGGCGCATACATACTTGGGCAACCCAGAATGTGAGAGCGAGATATATCCAGATTTTGTGACTATTGCTAAAGGGTTCAATATTCCTGCAGTCCGTGTAACA	ATTGATCCGCATTGAGAACCTCCCGGTGAAGGTGATGGTGTTGAACAACCAACATTTGGGTATGGTTGTGCAATGGGAGGATAGGTTTTACAAGGCAAATAGGGCGCATACATACTTGGGCAACCCAGAATGTGAGAGCGAGATATATCCAGATTTTGTGACTATTGCTAAAGGGTTCAATATTCCTGCAGTCCGTGTAACA
ATTGATCCGCATTGAGAACCTCCCGGTGGAGGTGATGGTGTTGAACAACCAACATTTGGGTATGGTTGTGCAATtGGGAGGATAGGTTTTACAAGGCAAATAGGGCGCATACATACTTGGGCAACCCAGAATGTGAGAGCGAGATATATCCAGATTTTGTGACTATTGCTAAAGGGTTCAATATTCCTGCAGTCCGTGTAACA	8	35	Insertion	0.02	1	IDPH*	IDPH*	ATTGATCCGCATTGAGAACCTCCCGGTGGAGGTGATGGTGTTGAACAACCAACATTTGGGTATGGTTGTGCAATTGGGAGGATAGGTTTTACAAGGCAAATAGGGCGCATACATACTTGGGCAACCCAGAATGTGAGAGCGAGATATATCCAGATTTTGTGACTATTGCTAAAGGGTTCAATATTCCTGCAGTCCGTGTAACA	ATTGATCCGCATTGAGAACCTCCCGGTGAAGGTGATGGTGTTGAACAACCAACATTTGGGTATGGTTGTGCAATGGGAGGATAGGTTTTACAAGGCAAATAGGGCGCATACATACTTGGGCAACCCAGAATGTGAGAGCGAGATATATCCAGATTTTGTGACTATTGCTAAAGGGTTCAATATTCCTGCAGTCCGTGTAACA
ATTAATCCGCATTGAGAACCTCCCGGTGAAGGTGATGGTGTTGAACAACCAACATTTGGGTATGGTTGTGCAATGGGAGGATAGGTTTTACAAGGCAAATAGGGCGCATACATACTTGGGCAACCCAGAATGTGAGAGCGAGATATATCCAGATTTTGTGACTATTGCTAAAGGGTTCAATATTCCTGCAGTCCGTGTAACA	7	35	1 Base Change	0.01	0	INPH*	IDPH*	ATTAATCCGCATTGAGAACCTCCCGGTGAAGGTGATGGTGTTGAACAACCAACATTTGGGTATGGTTGTGCAATGGGAGGATAGGTTTTACAAGGCAAATAGGGCGCATACATACTTGGGCAACCCAGAATGTGAGAGCGAGATATATCCAGATTTTGTGACTATTGCTAAAGGGTTCAATATTCCTGCAGTCCGTGTAACA	ATTGATCCGCATTGAGAACCTCCCGGTGAAGGTGATGGTGTTGAACAACCAACATTTGGGTATGGTTGTGCAATGGGAGGATAGGTTTTACAAGGCAAATAGGGCGCATACATACTTGGGCAACCCAGAATGTGAGAGCGAGATATATCCAGATTTTGTGACTATTGCTAAAGGGTTCAATATTCCTGCAGTCCGTGTAACA
ATTGA-CCGCATTGAGAACCTCCCGGTGAAGGTGATGGTGTTGAACAACCAACATTTGGGTATGGTTGTGCAATtGGGAGGATAGGTTTTACAAGGCAAATAGGGCGCATACATACTTGGGCAACCCAGAATGTGAGAGCGAGATATATCCAGATTTTGTGACTATTGCTAAAGGGTTCAATATTCCTGCAGTCCGTGTAACA	7	34	Insertion and Deletion	0.01	0	IDRIENLPVKVMVLNNQHLGMVVQLGG*	IDPH*	ATTGA-CCGCATTGAGAACCTCCCGGTGAAGGTGATGGTGTTGAACAACCAACATTTGGGTATGGTTGTGCAATTGGGAGGATAGGTTTTACAAGGCAAATAGGGCGCATACATACTTGGGCAACCCAGAATGTGAGAGCGAGATATATCCAGATTTTGTGACTATTGCTAAAGGGTTCAATATTCCTGCAGTCCGTGTAACA	ATTGATCCGCATTGAGAACCTCCCGGTGAAGGTGATGGTGTTGAACAACCAACATTTGGGTATGGTTGTGCAATGGGAGGATAGGTTTTACAAGGCAAATAGGGCGCATACATACTTGGGCAACCCAGAATGTGAGAGCGAGATATATCCAGATTTTGTGACTATTGCTAAAGGGTTCAATATTCCTGCAGTCCGTGTAACA
ATTGATCC-CATTGAGAACCTCCCGGTGAAGGTGATGGTGTTGAACAACCAACATTTGGGTATGGTTG-----TGGGAGGATAGGTTTTACAAGGCAAATAGGGCGCATACATACTTGGGCAACCCAGAATGTGAGAGCGAGATATATCCAGATTTTGTGACTATTGCTAAAGGGTTCAATATTCCTGCAGTCCGTGTAACA	7	34	Deletion	0.01	-6	IDPIENLPVKVMVLNNQHLGMVVGG*	IDPH*	ATTGATCC-CATTGAGAACCTCCCGGTGAAGGTGATGGTGTTGAACAACCAACATTTGGGTATGGTTG-----TGGGAGGATAGGTTTTACAAGGCAAATAGGGCGCATACATACTTGGGCAACCCAGAATGTGAGAGCGAGATATATCCAGATTTTGTGACTATTGCTAAAGGGTTCAATATTCCTGCAGTCCGTGTAACA	ATTGATCCGCATTGAGAACCTCCCGGTGAAGGTGATGGTGTTGAACAACCAACATTTGGGTATGGTTGTGCAATGGGAGGATAGGTTTTACAAGGCAAATAGGGCGCATACATACTTGGGCAACCCAGAATGTGAGAGCGAGATATATCCAGATTTTGTGACTATTGCTAAAGGGTTCAATATTCCTGCAGTCCGTGTAACA
ATTGATCCGCA-TGAGAACCTCCCGGTGAAGGTGATGGTGTTGAACAACCAACATTTGGGTATGGTTGTGCAATtGGGAGGATAGGTTTTACAAGGCAAATAGGGCGCATACATACTTGGGCAACCCAGAATGTGAGAGCGAGATATATCCAGATTTTGTGACTATTGCTAAAGGGTTCAATATTCCTGCAGTCCGTGTAACA	7	36	Insertion and Deletion	0.01	0	IDPHENLPVKVMVLNNQHLGMVVQLGG*	IDPH*	ATTGATCCGCA-TGAGAACCTCCCGGTGAAGGTGATGGTGTTGAACAACCAACATTTGGGTATGGTTGTGCAATTGGGAGGATAGGTTTTACAAGGCAAATAGGGCGCATACATACTTGGGCAACCCAGAATGTGAGAGCGAGATATATCCAGATTTTGTGACTATTGCTAAAGGGTTCAATATTCCTGCAGTCCGTGTAACA	ATTGATCCGCATTGAGAACCTCCCGGTGAAGGTGATGGTGTTGAACAACCAACATTTGGGTATGGTTGTGCAATGGGAGGATAGGTTTTACAAGGCAAATAGGGCGCATACATACTTGGGCAACCCAGAATGTGAGAGCGAGATATATCCAGATTTTGTGACTATTGCTAAAGGGTTCAATATTCCTGCAGTCCGTGTAACA
ATTGATCCGCATTGAGAACCTCCCAGTGAAGGTGATGGTGTTGAACAACCAACATTTGGGTATGGTTGTGCAATtGGGAGGATAGGTTTTACAAGGCAAATAGGGCGCATACATACTTGGGCAACCCAGAATGTGAGAGCGAGATATATCCAGATTTTGTGACTATTGCTAAAGGGTTCAATATTCCTGCAGTCCGTGTAACA	7	35	Insertion	0.01	1	IDPH*	IDPH*	ATTGATCCGCATTGAGAACCTCCCAGTGAAGGTGATGGTGTTGAACAACCAACATTTGGGTATGGTTGTGCAATTGGGAGGATAGGTTTTACAAGGCAAATAGGGCGCATACATACTTGGGCAACCCAGAATGTGAGAGCGAGATATATCCAGATTTTGTGACTATTGCTAAAGGGTTCAATATTCCTGCAGTCCGTGTAACA	ATTGATCCGCATTGAGAACCTCCCGGTGAAGGTGATGGTGTTGAACAACCAACATTTGGGTATGGTTGTGCAATGGGAGGATAGGTTTTACAAGGCAAATAGGGCGCATACATACTTGGGCAACCCAGAATGTGAGAGCGAGATATATCCAGATTTTGTGACTATTGCTAAAGGGTTCAATATTCCTGCAGTCCGTGTAACA
ATTGATCCGCATTGAGAACCTCCCGGTGAAGGCGATGGTGTTGAACAACCAACATTTGGGTATGGTTGTGCAATtGGGAGGATAGGTTTTACAAGGCAAATAGGGCGCATACATACTTGGGCAACCCAGAATGTGAGAGCGAGATATATCCAGATTTTGTGACTATTGCTAAAGGGTTCAATATTCCTGCAGTCCGTGTAACA	7	33	Insertion	0.01	1	IDPH*	IDPH*	ATTGATCCGCATTGAGAACCTCCCGGTGAAGGCGATGGTGTTGAACAACCAACATTTGGGTATGGTTGTGCAATTGGGAGGATAGGTTTTACAAGGCAAATAGGGCGCATACATACTTGGGCAACCCAGAATGTGAGAGCGAGATATATCCAGATTTTGTGACTATTGCTAAAGGGTTCAATATTCCTGCAGTCCGTGTAACA	ATTGATCCGCATTGAGAACCTCCCGGTGAAGGTGATGGTGTTGAACAACCAACATTTGGGTATGGTTGTGCAATGGGAGGATAGGTTTTACAAGGCAAATAGGGCGCATACATACTTGGGCAACCCAGAATGTGAGAGCGAGATATATCCAGATTTTGTGACTATTGCTAAAGGGTTCAATATTCCTGCAGTCCGTGTAACA
ATTGATCCGCATTGAGAACCTCCCGGTGAAGGTGATAGTGTTGAACAACCAACATTTGGGTATGGTTGTGCAATGGGAGGATAGGTTTTACAAGGCAAATAGGGCGCATACATACTTGGGCAACCCAGAATGTGAGAGCGAGATATATCCAGATTTTGTGACTATTGCTAAAGGGTTCAATATTCCTGCAGTCCGTGTAACA	7	35	1 Base Change	0.01	0	IDPH*	IDPH*	ATTGATCCGCATTGAGAACCTCCCGGTGAAGGTGATAGTGTTGAACAACCAACATTTGGGTATGGTTGTGCAATGGGAGGATAGGTTTTACAAGGCAAATAGGGCGCATACATACTTGGGCAACCCAGAATGTGAGAGCGAGATATATCCAGATTTTGTGACTATTGCTAAAGGGTTCAATATTCCTGCAGTCCGTGTAACA	ATTGATCCGCATTGAGAACCTCCCGGTGAAGGTGATGGTGTTGAACAACCAACATTTGGGTATGGTTGTGCAATGGGAGGATAGGTTTTACAAGGCAAATAGGGCGCATACATACTTGGGCAACCCAGAATGTGAGAGCGAGATATATCCAGATTTTGTGACTATTGCTAAAGGGTTCAATATTCCTGCAGTCCGTGTAACA
ATTGATCCGCATTGAGAACCTCCCGGTGAAGGTGATGGTATTGAACAACCAACATTTGGGTATGGTTGTGCAATGGGAGGATAGGTTTTACAAGGCAAATAGGGCGCATACATACTTGGGCAACCCAGAATGTGAGAGCGAGATATATCCAGATTTTGTGACTATTGCTAAAGGGTTCAATATTCCTGCAGTCCGTGTAACA	7	35	1 Base Change	0.01	0	IDPH*	IDPH*	ATTGATCCGCATTGAGAACCTCCCGGTGAAGGTGATGGTATTGAACAACCAACATTTGGGTATGGTTGTGCAATGGGAGGATAGGTTTTACAAGGCAAATAGGGCGCATACATACTTGGGCAACCCAGAATGTGAGAGCGAGATATATCCAGATTTTGTGACTATTGCTAAAGGGTTCAATATTCCTGCAGTCCGTGTAACA	ATTGATCCGCATTGAGAACCTCCCGGTGAAGGTGATGGTGTTGAACAACCAACATTTGGGTATGGTTGTGCAATGGGAGGATAGGTTTTACAAGGCAAATAGGGCGCATACATACTTGGGCAACCCAGAATGTGAGAGCGAGATATATCCAGATTTTGTGACTATTGCTAAAGGGTTCAATATTCCTGCAGTCCGTGTAACA
ATTGATCCGCATTGAGAACCTCCCGGTGAAGGTGATGGTGTTGAACAACCAACATTTGGATATGGTTGTGCAATGGGAGGATAGGTTTTACAAGGCAAATAGGGCGCATACATACTTGGGCAACCCAGAATGTGAGAGCGAGATATATCCAGATTTTGTGACTATTGCTAAAGGGTTCAATATTCCTGCAGTCCGTGTAACA	7	34	1 Base Change	0.01	0	IDPH*	IDPH*	ATTGATCCGCATTGAGAACCTCCCGGTGAAGGTGATGGTGTTGAACAACCAACATTTGGATATGGTTGTGCAATGGGAGGATAGGTTTTACAAGGCAAATAGGGCGCATACATACTTGGGCAACCCAGAATGTGAGAGCGAGATATATCCAGATTTTGTGACTATTGCTAAAGGGTTCAATATTCCTGCAGTCCGTGTAACA	ATTGATCCGCATTGAGAACCTCCCGGTGAAGGTGATGGTGTTGAACAACCAACATTTGGGTATGGTTGTGCAATGGGAGGATAGGTTTTACAAGGCAAATAGGGCGCATACATACTTGGGCAACCCAGAATGTGAGAGCGAGATATATCCAGATTTTGTGACTATTGCTAAAGGGTTCAATATTCCTGCAGTCCGTGTAACA
ATTGATCCGCATTGAGAACCTCCCGGTGAAGGTGATGGTGTTGAACAACCAACATTTGGGT-------------------ATAGGTTTTACAAGGCAAATAGGGCGCATACATACTTGGGCAACCCAGAATGTGAGAGCGAGATATATCCAGATTTTGTGACTATTGCTAAAGGGTTCAATATTCCTGCAGTCCGTGTAACA	7	35	Deletion	0.01	-19	IDPH*	IDPH*	ATTGATCCGCATTGAGAACCTCCCGGTGAAGGTGATGGTGTTGAACAACCAACATTTGGGT-------------------ATAGGTTTTACAAGGCAAATAGGGCGCATACATACTTGGGCAACCCAGAATGTGAGAGCGAGATATATCCAGATTTTGTGACTATTGCTAAAGGGTTCAATATTCCTGCAGTCCGTGTAACA	ATTGATCCGCATTGAGAACCTCCCGGTGAAGGTGATGGTGTTGAACAACCAACATTTGGGTATGGTTGTGCAATGGGAGGATAGGTTTTACAAGGCAAATAGGGCGCATACATACTTGGGCAACCCAGAATGTGAGAGCGAGATATATCCAGATTTTGTGACTATTGCTAAAGGGTTCAATATTCCTGCAGTCCGTGTAACA
ATTGATCCGCATTGAGAACCTCCCGGTGAAGGTGATGGTGTTGAACAACCAACATTTGGGTAT----------TGGGAGGATAGGTTTTACAAGGCAAATAGGGCGCATACATACTTGGGCAACCCAGAATGTGAGAGCGAGATATATCCAGATTTTGTGACTATTGCTAAAGGGTTCAATATTCCTGCAGTCCGTGTAACA	7	35	Deletion	0.01	-10	IDPH*	IDPH*	ATTGATCCGCATTGAGAACCTCCCGGTGAAGGTGATGGTGTTGAACAACCAACATTTGGGTAT----------TGGGAGGATAGGTTTTACAAGGCAAATAGGGCGCATACATACTTGGGCAACCCAGAATGTGAGAGCGAGATATATCCAGATTTTGTGACTATTGCTAAAGGGTTCAATATTCCTGCAGTCCGTGTAACA	ATTGATCCGCATTGAGAACCTCCCGGTGAAGGTGATGGTGTTGAACAACCAACATTTGGGTATGGTTGTGCAATGGGAGGATAGGTTTTACAAGGCAAATAGGGCGCATACATACTTGGGCAACCCAGAATGTGAGAGCGAGATATATCCAGATTTTGTGACTATTGCTAAAGGGTTCAATATTCCTGCAGTCCGTGTAACA
ATTGATCCGCATTGAGAACCTCCCGGTGAAGGTGATGGTGTTGAACAACCAACATTTGGGTATAGTTGTGCAATGGGAGGATAGGTTTTACAAGGCAAATAGGGCGCATACATACTTGGGCAACCCAGAATGTGAGAGCGAGATATATCCAGATTTTGTGACTATTGCTAAAGGGTTCAATATTCCTGCAGTCCGTGTAACA	7	35	1 Base Change	0.01	0	IDPH*	IDPH*	ATTGATCCGCATTGAGAACCTCCCGGTGAAGGTGATGGTGTTGAACAACCAACATTTGGGTATAGTTGTGCAATGGGAGGATAGGTTTTACAAGGCAAATAGGGCGCATACATACTTGGGCAACCCAGAATGTGAGAGCGAGATATATCCAGATTTTGTGACTATTGCTAAAGGGTTCAATATTCCTGCAGTCCGTGTAACA	ATTGATCCGCATTGAGAACCTCCCGGTGAAGGTGATGGTGTTGAACAACCAACATTTGGGTATGGTTGTGCAATGGGAGGATAGGTTTTACAAGGCAAATAGGGCGCATACATACTTGGGCAACCCAGAATGTGAGAGCGAGATATATCCAGATTTTGTGACTATTGCTAAAGGGTTCAATATTCCTGCAGTCCGTGTAACA
ATTGATCCGCATTGAGAACCTCCCGGTGAAGGTGATGGTGTTGAACAACCAACATTTGGGTATGGTT---------GAGGATAGGTTTTACAAGGCAAATAGGGCGCATACATACTTGGGCAACCCAGAATGTGAGAGCGAGATATATCCAGATTTTGTGACTATTGCTAAAGGGTTCAATATTCCTGCAGTCCGTGTAACA	7	34	Deletion	0.01	-9	IDPH*	IDPH*	ATTGATCCGCATTGAGAACCTCCCGGTGAAGGTGATGGTGTTGAACAACCAACATTTGGGTATGGTT---------GAGGATAGGTTTTACAAGGCAAATAGGGCGCATACATACTTGGGCAACCCAGAATGTGAGAGCGAGATATATCCAGATTTTGTGACTATTGCTAAAGGGTTCAATATTCCTGCAGTCCGTGTAACA	ATTGATCCGCATTGAGAACCTCCCGGTGAAGGTGATGGTGTTGAACAACCAACATTTGGGTATGGTTGTGCAATGGGAGGATAGGTTTTACAAGGCAAATAGGGCGCATACATACTTGGGCAACCCAGAATGTGAGAGCGAGATATATCCAGATTTTGTGACTATTGCTAAAGGGTTCAATATTCCTGCAGTCCGTGTAACA
ATTGATCCGCATTGAGAACCTCCCGGTGAAGGTGATGGTGTTGAACAACCAACATTTGGGTATGGTTG-----TGGGAGGATAGGTTTTACAAGGCAAATAGGGCGCATACATACTTGGGCAACCCAGAATGTGAGAGCGAGATATATCCAGATTTTGTGACTATTGCTAAAGGGTTCAATATTCCTGCAGTCCG-GTAACA	7	34	Deletion	0.01	-6	IDPH*	IDPH*	ATTGATCCGCATTGAGAACCTCCCGGTGAAGGTGATGGTGTTGAACAACCAACATTTGGGTATGGTTG-----TGGGAGGATAGGTTTTACAAGGCAAATAGGGCGCATACATACTTGGGCAACCCAGAATGTGAGAGCGAGATATATCCAGATTTTGTGACTATTGCTAAAGGGTTCAATATTCCTGCAGTCCG-GTAACA	ATTGATCCGCATTGAGAACCTCCCGGTGAAGGTGATGGTGTTGAACAACCAACATTTGGGTATGGTTGTGCAATGGGAGGATAGGTTTTACAAGGCAAATAGGGCGCATACATACTTGGGCAACCCAGAATGTGAGAGCGAGATATATCCAGATTTTGTGACTATTGCTAAAGGGTTCAATATTCCTGCAGTCCGTGTAACA
ATTGATCCGCATTGAGAACCTCCCGGTGAAGGTGATGGTGTTGAACAACCAACATTTGGGTATGGTTG-----TGGGAGGATAGGTTTTACAAGGCAAATAGGGCGCATACATACTTGGGCAACCCAGAATGTGAGAGCGAGATATATCCAGATTTTGTGACTATTGCTAAAGGGTTCGATATTCCTGCAGTCCGTGTAACA	7	35	Deletion	0.01	-5	IDPH*	IDPH*	ATTGATCCGCATTGAGAACCTCCCGGTGAAGGTGATGGTGTTGAACAACCAACATTTGGGTATGGTTG-----TGGGAGGATAGGTTTTACAAGGCAAATAGGGCGCATACATACTTGGGCAACCCAGAATGTGAGAGCGAGATATATCCAGATTTTGTGACTATTGCTAAAGGGTTCGATATTCCTGCAGTCCGTGTAACA	ATTGATCCGCATTGAGAACCTCCCGGTGAAGGTGATGGTGTTGAACAACCAACATTTGGGTATGGTTGTGCAATGGGAGGATAGGTTTTACAAGGCAAATAGGGCGCATACATACTTGGGCAACCCAGAATGTGAGAGCGAGATATATCCAGATTTTGTGACTATTGCTAAAGGGTTCAATATTCCTGCAGTCCGTGTAACA
ATTGATCCGCATTGAGAACCTCCCGGTGAAGGTGATGGTGTTGAACAACCAACATTTGGGTATGGTTG-----TGGGAGGATAGGTTTTACAAGGCAAATAGGGCGCATACATACTTGGGCAACCCAGAATGTGAGAGCGAGGTATATCCAGATTTTGTGACTATTGCTAAAGGGTTCAATATTCCTGCAGTCCGTGTAACA	7	34	Deletion	0.01	-5	IDPH*	IDPH*	ATTGATCCGCATTGAGAACCTCCCGGTGAAGGTGATGGTGTTGAACAACCAACATTTGGGTATGGTTG-----TGGGAGGATAGGTTTTACAAGGCAAATAGGGCGCATACATACTTGGGCAACCCAGAATGTGAGAGCGAGGTATATCCAGATTTTGTGACTATTGCTAAAGGGTTCAATATTCCTGCAGTCCGTGTAACA	ATTGATCCGCATTGAGAACCTCCCGGTGAAGGTGATGGTGTTGAACAACCAACATTTGGGTATGGTTGTGCAATGGGAGGATAGGTTTTACAAGGCAAATAGGGCGCATACATACTTGGGCAACCCAGAATGTGAGAGCGAGATATATCCAGATTTTGTGACTATTGCTAAAGGGTTCAATATTCCTGCAGTCCGTGTAACA
ATTGATCCGCATTGAGAACCTCCCGGTGAAGGTGATGGTGTTGAACAACCAACATTTGGGTATGGTTG-----TGGGAGGATAGGTTTTACAAGGCAAATAGGGCGCATACATACTTGGGCAACCCAGAATGTGAGGGCGAGATATATCCAGATTTTGTGACTATTGCTAAAGGGTTCAATATTCCTGCAGTCCGTGTAACA	7	33	Deletion	0.01	-5	IDPH*	IDPH*	ATTGATCCGCATTGAGAACCTCCCGGTGAAGGTGATGGTGTTGAACAACCAACATTTGGGTATGGTTG-----TGGGAGGATAGGTTTTACAAGGCAAATAGGGCGCATACATACTTGGGCAACCCAGAATGTGAGGGCGAGATATATCCAGATTTTGTGACTATTGCTAAAGGGTTCAATATTCCTGCAGTCCGTGTAACA	ATTGATCCGCATTGAGAACCTCCCGGTGAAGGTGATGGTGTTGAACAACCAACATTTGGGTATGGTTGTGCAATGGGAGGATAGGTTTTACAAGGCAAATAGGGCGCATACATACTTGGGCAACCCAGAATGTGAGAGCGAGATATATCCAGATTTTGTGACTATTGCTAAAGGGTTCAATATTCCTGCAGTCCGTGTAACA
ATTGATCCGCATTGAGAACCTCCCGGTGAAGGTGATGGTGTTGAACAACCAACATTTGGGTATGGTTG-----TGGGAGGATAGGTTTTACAAGGCAAATAGGGCGCATACATACTTGGGCAGCCCAGAATGTGAGAGCGAGATATATCCAGATTTTGTGACTATTGCTAAAGGGTTCAATATTCCTGCAGTCCGTGTAACA	7	35	Deletion	0.01	-5	IDPH*	IDPH*	ATTGATCCGCATTGAGAACCTCCCGGTGAAGGTGATGGTGTTGAACAACCAACATTTGGGTATGGTTG-----TGGGAGGATAGGTTTTACAAGGCAAATAGGGCGCATACATACTTGGGCAGCCCAGAATGTGAGAGCGAGATATATCCAGATTTTGTGACTATTGCTAAAGGGTTCAATATTCCTGCAGTCCGTGTAACA	ATTGATCCGCATTGAGAACCTCCCGGTGAAGGTGATGGTGTTGAACAACCAACATTTGGGTATGGTTGTGCAATGGGAGGATAGGTTTTACAAGGCAAATAGGGCGCATACATACTTGGGCAACCCAGAATGTGAGAGCGAGATATATCCAGATTTTGTGACTATTGCTAAAGGGTTCAATATTCCTGCAGTCCGTGTAACA
ATTGATCCGCATTGAGAACCTCCCGGTGAAGGTGATGGTGTTGAACAACCAACATTTGGGTATGGTTG-----TGGGAGGATAGGTTTTACAAGGCAAGTAGGGCGCATACATACTTGGGCAACCCAGAATGTGAGAGCGAGATATATCCAGATTTTGTGACTATTGCTAAAGGGTTCAATATTCCTGCAGTCCGTGTAACA	7	35	Deletion	0.01	-5	IDPH*	IDPH*	ATTGATCCGCATTGAGAACCTCCCGGTGAAGGTGATGGTGTTGAACAACCAACATTTGGGTATGGTTG-----TGGGAGGATAGGTTTTACAAGGCAAGTAGGGCGCATACATACTTGGGCAACCCAGAATGTGAGAGCGAGATATATCCAGATTTTGTGACTATTGCTAAAGGGTTCAATATTCCTGCAGTCCGTGTAACA	ATTGATCCGCATTGAGAACCTCCCGGTGAAGGTGATGGTGTTGAACAACCAACATTTGGGTATGGTTGTGCAATGGGAGGATAGGTTTTACAAGGCAAATAGGGCGCATACATACTTGGGCAACCCAGAATGTGAGAGCGAGATATATCCAGATTTTGTGACTATTGCTAAAGGGTTCAATATTCCTGCAGTCCGTGTAACA
ATTGATCCGCATTGAGAACCTCCCGGTGAAGGTGATGGTGTTGAACAACCAACATTTGGGTATGGTTGTGC--GGGGAGGATAGGTTTTACAAGGCAAATAGGGCGCATACATACTTGGGCAACCCAGAATGCGAGAGCGAGATATATCCAGATTTTGTGACTATTGCTAAAGGGTTCAATATTCCTGCAGTCCGTGTAACA	7	34	Deletion	0.01	-2	IDPH*	IDPH*	ATTGATCCGCATTGAGAACCTCCCGGTGAAGGTGATGGTGTTGAACAACCAACATTTGGGTATGGTTGTGC--GGGGAGGATAGGTTTTACAAGGCAAATAGGGCGCATACATACTTGGGCAACCCAGAATGCGAGAGCGAGATATATCCAGATTTTGTGACTATTGCTAAAGGGTTCAATATTCCTGCAGTCCGTGTAACA	ATTGATCCGCATTGAGAACCTCCCGGTGAAGGTGATGGTGTTGAACAACCAACATTTGGGTATGGTTGTGCAATGGGAGGATAGGTTTTACAAGGCAAATAGGGCGCATACATACTTGGGCAACCCAGAATGTGAGAGCGAGATATATCCAGATTTTGTGACTATTGCTAAAGGGTTCAATATTCCTGCAGTCCGTGTAACA
ATTGATCCGCATTGAGAACCTCCCGGTGAAGGTGATGGTGTTGAACAACCAACATTTGGGTATGGTTGTGC--GGGGAGGATAGGTTTTACAAGGCAAATAGGGCGCATACATACTTGGGCAACCCAGAATGTGAGAGCGAGATATATCCAGATTTTGTGACTATTGCTAAAGGGTTCAATATTCTTGCAGTCCGTGTAACA	7	34	Deletion	0.01	-2	IDPH*	IDPH*	ATTGATCCGCATTGAGAACCTCCCGGTGAAGGTGATGGTGTTGAACAACCAACATTTGGGTATGGTTGTGC--GGGGAGGATAGGTTTTACAAGGCAAATAGGGCGCATACATACTTGGGCAACCCAGAATGTGAGAGCGAGATATATCCAGATTTTGTGACTATTGCTAAAGGGTTCAATATTCTTGCAGTCCGTGTAACA	ATTGATCCGCATTGAGAACCTCCCGGTGAAGGTGATGGTGTTGAACAACCAACATTTGGGTATGGTTGTGCAATGGGAGGATAGGTTTTACAAGGCAAATAGGGCGCATACATACTTGGGCAACCCAGAATGTGAGAGCGAGATATATCCAGATTTTGTGACTATTGCTAAAGGGTTCAATATTCCTGCAGTCCGTGTAACA
ATTGATCCGCATTGAGAACCTCCCGGTGAAGGTGATGGTGTTGAACAACCAACATTTGGGTATGGTTGTGC--GGGGAGGATAGGTTTTACAAGGCAAATAGGGCGCATACATACTTGGGCAACCCAGAGTGTGAGAGCGAGATATATCCAGATTTTGTGACTATTGCTAAAGGGTTCAATATTCCTGCAGTCCGTGTAACA	7	35	Deletion	0.01	-2	IDPH*	IDPH*	ATTGATCCGCATTGAGAACCTCCCGGTGAAGGTGATGGTGTTGAACAACCAACATTTGGGTATGGTTGTGC--GGGGAGGATAGGTTTTACAAGGCAAATAGGGCGCATACATACTTGGGCAACCCAGAGTGTGAGAGCGAGATATATCCAGATTTTGTGACTATTGCTAAAGGGTTCAATATTCCTGCAGTCCGTGTAACA	ATTGATCCGCATTGAGAACCTCCCGGTGAAGGTGATGGTGTTGAACAACCAACATTTGGGTATGGTTGTGCAATGGGAGGATAGGTTTTACAAGGCAAATAGGGCGCATACATACTTGGGCAACCCAGAATGTGAGAGCGAGATATATCCAGATTTTGTGACTATTGCTAAAGGGTTCAATATTCCTGCAGTCCGTGTAACA
ATTGATCCGCATTGAGAACCTCCCGGTGAAGGTGATGGTGTTGAACAACCAACATTTGGGTATGGTTGTGC--GGGGAGGATAGGTTTTACAAGGCAAATAGGGCGCATACATACTTGGGCGACCCAGAATGTGAGAGCGAGATATATCCAGATTTTGTGACTATTGCTAAAGGGTTCAATATTCCTGCAGTCCGTGTAACA	7	35	Deletion	0.01	-2	IDPH*	IDPH*	ATTGATCCGCATTGAGAACCTCCCGGTGAAGGTGATGGTGTTGAACAACCAACATTTGGGTATGGTTGTGC--GGGGAGGATAGGTTTTACAAGGCAAATAGGGCGCATACATACTTGGGCGACCCAGAATGTGAGAGCGAGATATATCCAGATTTTGTGACTATTGCTAAAGGGTTCAATATTCCTGCAGTCCGTGTAACA	ATTGATCCGCATTGAGAACCTCCCGGTGAAGGTGATGGTGTTGAACAACCAACATTTGGGTATGGTTGTGCAATGGGAGGATAGGTTTTACAAGGCAAATAGGGCGCATACATACTTGGGCAACCCAGAATGTGAGAGCGAGATATATCCAGATTTTGTGACTATTGCTAAAGGGTTCAATATTCCTGCAGTCCGTGTAACA
ATTGATCCGCATTGAGAACCTCCCGGTGAAGGTGATGGTGTTGAACAACCAACATTTGGGTATGGTTGTGC--TGGGAGGATAGGTTTTACAAGGCAAATAGGGCGCATACATACTTGGGCAACCCAGAATGTGAGAGCGAGATATATCCAGATTTTGTGACTATTGCTAAAGGGTTCAATATTCCTGCAGT-CGTGTAACA	7	35	Deletion	0.01	-3	IDPH*	IDPH*	ATTGATCCGCATTGAGAACCTCCCGGTGAAGGTGATGGTGTTGAACAACCAACATTTGGGTATGGTTGTGC--TGGGAGGATAGGTTTTACAAGGCAAATAGGGCGCATACATACTTGGGCAACCCAGAATGTGAGAGCGAGATATATCCAGATTTTGTGACTATTGCTAAAGGGTTCAATATTCCTGCAGT-CGTGTAACA	ATTGATCCGCATTGAGAACCTCCCGGTGAAGGTGATGGTGTTGAACAACCAACATTTGGGTATGGTTGTGCAATGGGAGGATAGGTTTTACAAGGCAAATAGGGCGCATACATACTTGGGCAACCCAGAATGTGAGAGCGAGATATATCCAGATTTTGTGACTATTGCTAAAGGGTTCAATATTCCTGCAGTCCGTGTAACA
ATTGATCCGCATTGAGAACCTCCCGGTGAAGGTGATGGTGTTGAACAACCAACATTTGGGTATGGTTGTGCA--GGGAGGATAGGTTTTACAAGGCAAATAGGGCGCATACATACTTGGGCAACCCAGAATGTGAGAGCGAGATATATCCAGACTTTGTGACTATTGCTAAAGGGTTCAATATTCCTGCAGTCCGTGTAACA	7	35	Deletion	0.01	-2	IDPH*	IDPH*	ATTGATCCGCATTGAGAACCTCCCGGTGAAGGTGATGGTGTTGAACAACCAACATTTGGGTATGGTTGTGCA--GGGAGGATAGGTTTTACAAGGCAAATAGGGCGCATACATACTTGGGCAACCCAGAATGTGAGAGCGAGATATATCCAGACTTTGTGACTATTGCTAAAGGGTTCAATATTCCTGCAGTCCGTGTAACA	ATTGATCCGCATTGAGAACCTCCCGGTGAAGGTGATGGTGTTGAACAACCAACATTTGGGTATGGTTGTGCAATGGGAGGATAGGTTTTACAAGGCAAATAGGGCGCATACATACTTGGGCAACCCAGAATGTGAGAGCGAGATATATCCAGATTTTGTGACTATTGCTAAAGGGTTCAATATTCCTGCAGTCCGTGTAACA
ATTGATCCGCATTGAGAACCTCCCGGTGAAGGTGATGGTGTTGAACAACCAACATTTGGGTATGGTTGTGCA--GGGAGGATAGGTTTTACAAGGCAAATAGGGCGCATACATACTTGGGCAACCCAGAATGTGAGAGCGAGATATATCCAGATCTTGTGACTATTGCTAAAGGGTTCAATATTCCTGCAGTCCGTGTAACA	7	35	Deletion	0.01	-2	IDPH*	IDPH*	ATTGATCCGCATTGAGAACCTCCCGGTGAAGGTGATGGTGTTGAACAACCAACATTTGGGTATGGTTGTGCA--GGGAGGATAGGTTTTACAAGGCAAATAGGGCGCATACATACTTGGGCAACCCAGAATGTGAGAGCGAGATATATCCAGATCTTGTGACTATTGCTAAAGGGTTCAATATTCCTGCAGTCCGTGTAACA	ATTGATCCGCATTGAGAACCTCCCGGTGAAGGTGATGGTGTTGAACAACCAACATTTGGGTATGGTTGTGCAATGGGAGGATAGGTTTTACAAGGCAAATAGGGCGCATACATACTTGGGCAACCCAGAATGTGAGAGCGAGATATATCCAGATTTTGTGACTATTGCTAAAGGGTTCAATATTCCTGCAGTCCGTGTAACA
ATTGATCCGCATTGAGAACCTCCCGGTGAAGGTGATGGTGTTGAACAACCAACATTTGGGTATGGTTGTGCA--GGGAGGATAGGTTTTACAAGGCAAATAGGGCGCATACATACTTGGGCAACCCAGAATGTGAGAGCGAGATATATCCAGATTTTGTGACTATTGCTAAAGGGTTCAATATTCCTGCAGTCC-TGTAACA	7	35	Deletion	0.01	-3	IDPH*	IDPH*	ATTGATCCGCATTGAGAACCTCCCGGTGAAGGTGATGGTGTTGAACAACCAACATTTGGGTATGGTTGTGCA--GGGAGGATAGGTTTTACAAGGCAAATAGGGCGCATACATACTTGGGCAACCCAGAATGTGAGAGCGAGATATATCCAGATTTTGTGACTATTGCTAAAGGGTTCAATATTCCTGCAGTCC-TGTAACA	ATTGATCCGCATTGAGAACCTCCCGGTGAAGGTGATGGTGTTGAACAACCAACATTTGGGTATGGTTGTGCAATGGGAGGATAGGTTTTACAAGGCAAATAGGGCGCATACATACTTGGGCAACCCAGAATGTGAGAGCGAGATATATCCAGATTTTGTGACTATTGCTAAAGGGTTCAATATTCCTGCAGTCCGTGTAACA
ATTGATCCGCATTGAGAACCTCCCGGTGAAGGTGATGGTGTTGAACAACCAACATTTGGGTATGGTTGTGCA--GGGAGGATAGGTTTTACAAGGCAAATAGGGCGCATACATACTTGGGCAACCCAGAGTGTGAGAGCGAGATATATCCAGATTTTGTGACTATTGCTAAAGGGTTCAATATTCCTGCAGTCCGTGTAACA	7	35	Deletion	0.01	-2	IDPH*	IDPH*	ATTGATCCGCATTGAGAACCTCCCGGTGAAGGTGATGGTGTTGAACAACCAACATTTGGGTATGGTTGTGCA--GGGAGGATAGGTTTTACAAGGCAAATAGGGCGCATACATACTTGGGCAACCCAGAGTGTGAGAGCGAGATATATCCAGATTTTGTGACTATTGCTAAAGGGTTCAATATTCCTGCAGTCCGTGTAACA	ATTGATCCGCATTGAGAACCTCCCGGTGAAGGTGATGGTGTTGAACAACCAACATTTGGGTATGGTTGTGCAATGGGAGGATAGGTTTTACAAGGCAAATAGGGCGCATACATACTTGGGCAACCCAGAATGTGAGAGCGAGATATATCCAGATTTTGTGACTATTGCTAAAGGGTTCAATATTCCTGCAGTCCGTGTAACA
ATTGATCCGCATTGAGAACCTCCCGGTGAAGGTGATGGTGTTGAACAACCAACATTTGGGTATGGTTGTGCA--GGGAGGATAGGTTTTACAAGGCAAATAGGGCGCATACATACTTGGGCAACCCAGGATGTGAGAGCGAGATATATCCAGATTTTGTGACTATTGCTAAAGGGTTCAATATTCCTGCAGTCCGTGTAACA	7	35	Deletion	0.01	-2	IDPH*	IDPH*	ATTGATCCGCATTGAGAACCTCCCGGTGAAGGTGATGGTGTTGAACAACCAACATTTGGGTATGGTTGTGCA--GGGAGGATAGGTTTTACAAGGCAAATAGGGCGCATACATACTTGGGCAACCCAGGATGTGAGAGCGAGATATATCCAGATTTTGTGACTATTGCTAAAGGGTTCAATATTCCTGCAGTCCGTGTAACA	ATTGATCCGCATTGAGAACCTCCCGGTGAAGGTGATGGTGTTGAACAACCAACATTTGGGTATGGTTGTGCAATGGGAGGATAGGTTTTACAAGGCAAATAGGGCGCATACATACTTGGGCAACCCAGAATGTGAGAGCGAGATATATCCAGATTTTGTGACTATTGCTAAAGGGTTCAATATTCCTGCAGTCCGTGTAACA
ATTGATCCGCATTGAGAACCTCCCGGTGAAGGTGATGGTGTTGAACAACCAACATTTGGGTATGGTTGTGCA--GGGAGGATAGGTTTTACAAGGCAAATAGGGCGCATACATACTTGGGCGACCCAGAATGTGAGAGCGAGATATATCCAGATTTTGTGACTATTGCTAAAGGGTTCAATATTCCTGCAGTCCGTGTAACA	7	35	Deletion	0.01	-2	IDPH*	IDPH*	ATTGATCCGCATTGAGAACCTCCCGGTGAAGGTGATGGTGTTGAACAACCAACATTTGGGTATGGTTGTGCA--GGGAGGATAGGTTTTACAAGGCAAATAGGGCGCATACATACTTGGGCGACCCAGAATGTGAGAGCGAGATATATCCAGATTTTGTGACTATTGCTAAAGGGTTCAATATTCCTGCAGTCCGTGTAACA	ATTGATCCGCATTGAGAACCTCCCGGTGAAGGTGATGGTGTTGAACAACCAACATTTGGGTATGGTTGTGCAATGGGAGGATAGGTTTTACAAGGCAAATAGGGCGCATACATACTTGGGCAACCCAGAATGTGAGAGCGAGATATATCCAGATTTTGTGACTATTGCTAAAGGGTTCAATATTCCTGCAGTCCGTGTAACA
ATTGATCCGCATTGAGAACCTCCCGGTGAAGGTGATGGTGTTGAACAACCAACATTTGGGTATGGTTGTGCAA--GGAGGATAGGTTTTACAAGGCAAATAGGGCGCATACATACTTGGGCAACCCAGAATGTGAGAGCGAGATATATCCAGATTTTGTGACTATTGCTAAAGGGTTCAATATTCCTGCAGTCCGTGTAACA	7	35	Deletion	0.01	-2	IDPH*	IDPH*	ATTGATCCGCATTGAGAACCTCCCGGTGAAGGTGATGGTGTTGAACAACCAACATTTGGGTATGGTTGTGCAA--GGAGGATAGGTTTTACAAGGCAAATAGGGCGCATACATACTTGGGCAACCCAGAATGTGAGAGCGAGATATATCCAGATTTTGTGACTATTGCTAAAGGGTTCAATATTCCTGCAGTCCGTGTAACA	ATTGATCCGCATTGAGAACCTCCCGGTGAAGGTGATGGTGTTGAACAACCAACATTTGGGTATGGTTGTGCAATGGGAGGATAGGTTTTACAAGGCAAATAGGGCGCATACATACTTGGGCAACCCAGAATGTGAGAGCGAGATATATCCAGATTTTGTGACTATTGCTAAAGGGTTCAATATTCCTGCAGTCCGTGTAACA
ATTGATCCGCATTGAGAACCTCCCGGTGAAGGTGATGGTGTTGAACAACCAACATTTGGGTATGGTTGTGCAA-GGGAGGATAGGTTTTACAAGGCAAATAGGGCGCATACATACTTGGGCAACCCAGAATGTGAGAGCGAGATATATCCAGATTTTGTGACTATTGCTAAAGGGTTCAATATTCCTGCAGTCCGTG-AACA	7	35	Deletion	0.01	-2	IDPH*	IDPH*	ATTGATCCGCATTGAGAACCTCCCGGTGAAGGTGATGGTGTTGAACAACCAACATTTGGGTATGGTTGTGCAA-GGGAGGATAGGTTTTACAAGGCAAATAGGGCGCATACATACTTGGGCAACCCAGAATGTGAGAGCGAGATATATCCAGATTTTGTGACTATTGCTAAAGGGTTCAATATTCCTGCAGTCCGTG-AACA	ATTGATCCGCATTGAGAACCTCCCGGTGAAGGTGATGGTGTTGAACAACCAACATTTGGGTATGGTTGTGCAATGGGAGGATAGGTTTTACAAGGCAAATAGGGCGCATACATACTTGGGCAACCCAGAATGTGAGAGCGAGATATATCCAGATTTTGTGACTATTGCTAAAGGGTTCAATATTCCTGCAGTCCGTGTAACA
ATTGATCCGCATTGAGAACCTCCCGGTGAAGGTGATGGTGTTGAACAACCAACATTTGGGTATGGTTGTGCAaaATGGGAGGATAGGTTTTACAAGGCAAATAGGGCGCATACATACTTGGGCAACCCAGAATGTGAGAGCGAGATATATCCAGATTTTGTGACTATTGCTAAAGGGTTCAATATTCCTGCAGTCCGTGTAACA	7	35	Insertion	0.01	2	IDPH*	IDPH*	ATTGATCCGCATTGAGAACCTCCCGGTGAAGGTGATGGTGTTGAACAACCAACATTTGGGTATGGTTGTGCAAAATGGGAGGATAGGTTTTACAAGGCAAATAGGGCGCATACATACTTGGGCAACCCAGAATGTGAGAGCGAGATATATCCAGATTTTGTGACTATTGCTAAAGGGTTCAATATTCCTGCAGTCCGTGTAACA	ATTGATCCGCATTGAGAACCTCCCGGTGAAGGTGATGGTGTTGAACAACCAACATTTGGGTATGGTTGTGCAATGGGAGGATAGGTTTTACAAGGCAAATAGGGCGCATACATACTTGGGCAACCCAGAATGTGAGAGCGAGATATATCCAGATTTTGTGACTATTGCTAAAGGGTTCAATATTCCTGCAGTCCGTGTAACA
ATTGATCCGCATTGAGAACCTCCCGGTGAAGGTGATGGTGTTGAACAACCAACATTTGGGTATGGTTGTGCAaATGGGAGGATAGGTTTTACAAGGCAAATAGGGCGCATACATACTTGGGCAACCCAGAATGTGAGAGCGAGATATATCCAGATTTTGTGACTATTGCTAAAGGGTTCAATATTCCTGCAGTCCGTG-AACA	7	35	Insertion and Deletion	0.01	0	IDPH*	IDPH*	ATTGATCCGCATTGAGAACCTCCCGGTGAAGGTGATGGTGTTGAACAACCAACATTTGGGTATGGTTGTGCAAATGGGAGGATAGGTTTTACAAGGCAAATAGGGCGCATACATACTTGGGCAACCCAGAATGTGAGAGCGAGATATATCCAGATTTTGTGACTATTGCTAAAGGGTTCAATATTCCTGCAGTCCGTG-AACA	ATTGATCCGCATTGAGAACCTCCCGGTGAAGGTGATGGTGTTGAACAACCAACATTTGGGTATGGTTGTGCAATGGGAGGATAGGTTTTACAAGGCAAATAGGGCGCATACATACTTGGGCAACCCAGAATGTGAGAGCGAGATATATCCAGATTTTGTGACTATTGCTAAAGGGTTCAATATTCCTGCAGTCCGTGTAACA
ATTGATCCGCATTGAGAACCTCCCGGTGAAGGTGATGGTGTTGAACAACCAACATTTGGGTATGGTTGTGCAATGGGAGGATAGGTTTTACAAAGCAAATAGGGCGCATACATACTTGGGCAACCCAGAATGTGAGAGCGAGATATATCCAGATTTTGTGACTATTGCTAAAGGGTTCAATATTCCTGCAGTCCGTGTAACA	7	36	1 Base Change	0.01	0	IDPH*	IDPH*	ATTGATCCGCATTGAGAACCTCCCGGTGAAGGTGATGGTGTTGAACAACCAACATTTGGGTATGGTTGTGCAATGGGAGGATAGGTTTTACAAAGCAAATAGGGCGCATACATACTTGGGCAACCCAGAATGTGAGAGCGAGATATATCCAGATTTTGTGACTATTGCTAAAGGGTTCAATATTCCTGCAGTCCGTGTAACA	ATTGATCCGCATTGAGAACCTCCCGGTGAAGGTGATGGTGTTGAACAACCAACATTTGGGTATGGTTGTGCAATGGGAGGATAGGTTTTACAAGGCAAATAGGGCGCATACATACTTGGGCAACCCAGAATGTGAGAGCGAGATATATCCAGATTTTGTGACTATTGCTAAAGGGTTCAATATTCCTGCAGTCCGTGTAACA
ATTGATCCGCATTGAGAACCTCCCGGTGAAGGTGATGGTGTTGAACAACCAACATTTGGGTATGGTTGTGCAATGGGAGGATAGGTTTTACAAGGCAAATAGGGCGCATACATACTTGGGCAACCCAGAATGTGAGAGCGAGATATATCCAGATTTTATGACTATTGCTAAAGGGTTCAATATTCCTGCAGTCCGTGTAACA	7	35	1 Base Change	0.01	0	IDPH*	IDPH*	ATTGATCCGCATTGAGAACCTCCCGGTGAAGGTGATGGTGTTGAACAACCAACATTTGGGTATGGTTGTGCAATGGGAGGATAGGTTTTACAAGGCAAATAGGGCGCATACATACTTGGGCAACCCAGAATGTGAGAGCGAGATATATCCAGATTTTATGACTATTGCTAAAGGGTTCAATATTCCTGCAGTCCGTGTAACA	ATTGATCCGCATTGAGAACCTCCCGGTGAAGGTGATGGTGTTGAACAACCAACATTTGGGTATGGTTGTGCAATGGGAGGATAGGTTTTACAAGGCAAATAGGGCGCATACATACTTGGGCAACCCAGAATGTGAGAGCGAGATATATCCAGATTTTGTGACTATTGCTAAAGGGTTCAATATTCCTGCAGTCCGTGTAACA
ATTGATCCGCATTGAGAACCTCCCGGTGAAGGTGATGGTGTTGAACAACCAACATTTGGGTATGGTTGTGCAATGGGAGGATAGGTTTTACAAGGCAAATAGGGCGCATACATACTTGGGCAACCCAGAATGTGAGAGCGAGATATATCCAGATTTTGTAACTATTGCTAAAGGGTTCAATATTCCTGCAGTCCGTGTAACA	7	35	1 Base Change	0.01	0	IDPH*	IDPH*	ATTGATCCGCATTGAGAACCTCCCGGTGAAGGTGATGGTGTTGAACAACCAACATTTGGGTATGGTTGTGCAATGGGAGGATAGGTTTTACAAGGCAAATAGGGCGCATACATACTTGGGCAACCCAGAATGTGAGAGCGAGATATATCCAGATTTTGTAACTATTGCTAAAGGGTTCAATATTCCTGCAGTCCGTGTAACA	ATTGATCCGCATTGAGAACCTCCCGGTGAAGGTGATGGTGTTGAACAACCAACATTTGGGTATGGTTGTGCAATGGGAGGATAGGTTTTACAAGGCAAATAGGGCGCATACATACTTGGGCAACCCAGAATGTGAGAGCGAGATATATCCAGATTTTGTGACTATTGCTAAAGGGTTCAATATTCCTGCAGTCCGTGTAACA
ATTGATCCGCATTGAGAACCTCCCGGTGAAGGTGATGGTGTTGAACAACCAACATTTGGGTATGGTTGTGCAATGGGAGGATAGGTTTTACAAGGCAAATAGGGCGCATACATACTTGGGCAACCCAGAATGTGAGAGCGAGATATATCCAGATTTTGTGACTATTACTAAAGGGTTCAATATTCCTGCAGTCCGTGTAACA	7	35	1 Base Change	0.01	0	IDPH*	IDPH*	ATTGATCCGCATTGAGAACCTCCCGGTGAAGGTGATGGTGTTGAACAACCAACATTTGGGTATGGTTGTGCAATGGGAGGATAGGTTTTACAAGGCAAATAGGGCGCATACATACTTGGGCAACCCAGAATGTGAGAGCGAGATATATCCAGATTTTGTGACTATTACTAAAGGGTTCAATATTCCTGCAGTCCGTGTAACA	ATTGATCCGCATTGAGAACCTCCCGGTGAAGGTGATGGTGTTGAACAACCAACATTTGGGTATGGTTGTGCAATGGGAGGATAGGTTTTACAAGGCAAATAGGGCGCATACATACTTGGGCAACCCAGAATGTGAGAGCGAGATATATCCAGATTTTGTGACTATTGCTAAAGGGTTCAATATTCCTGCAGTCCGTGTAACA
ATTGATCCGCATTGAGAACCTCCCGGTGAAGGTGATGGTGTTGAACAACCAACATTTGGGTATGGTTGTGCAATGGGAGGATAGGTTTTACAAGGCAAATAGGGCGCATACATACTTGGGCAACCCAGAATGTGAGAGCGAGATATATCCAGATTTTGTGACTATTGCTAAAGGATTCAATATTCCTGCAGTCCGTGTAACA	7	34	1 Base Change	0.01	0	IDPH*	IDPH*	ATTGATCCGCATTGAGAACCTCCCGGTGAAGGTGATGGTGTTGAACAACCAACATTTGGGTATGGTTGTGCAATGGGAGGATAGGTTTTACAAGGCAAATAGGGCGCATACATACTTGGGCAACCCAGAATGTGAGAGCGAGATATATCCAGATTTTGTGACTATTGCTAAAGGATTCAATATTCCTGCAGTCCGTGTAACA	ATTGATCCGCATTGAGAACCTCCCGGTGAAGGTGATGGTGTTGAACAACCAACATTTGGGTATGGTTGTGCAATGGGAGGATAGGTTTTACAAGGCAAATAGGGCGCATACATACTTGGGCAACCCAGAATGTGAGAGCGAGATATATCCAGATTTTGTGACTATTGCTAAAGGGTTCAATATTCCTGCAGTCCGTGTAACA
ATTGATCCGCATTGAGAACCTCCCGGTGAAGGTGATGGTGTTGAACAACCAACATTTGGGTATGGTTGTGCAATGGGAGGATAGGTTTTACAAGGCAAATAGGGCGCATACATACTTGGGCAACCCAGAATGTGAGAGCGAGATATATCCAGATTTTGTGACTATTGCTAAAGGGTTCAATATTCCGGCAGTCCGTGTAACA	7	33	1 Base Change	0.01	0	IDPH*	IDPH*	ATTGATCCGCATTGAGAACCTCCCGGTGAAGGTGATGGTGTTGAACAACCAACATTTGGGTATGGTTGTGCAATGGGAGGATAGGTTTTACAAGGCAAATAGGGCGCATACATACTTGGGCAACCCAGAATGTGAGAGCGAGATATATCCAGATTTTGTGACTATTGCTAAAGGGTTCAATATTCCGGCAGTCCGTGTAACA	ATTGATCCGCATTGAGAACCTCCCGGTGAAGGTGATGGTGTTGAACAACCAACATTTGGGTATGGTTGTGCAATGGGAGGATAGGTTTTACAAGGCAAATAGGGCGCATACATACTTGGGCAACCCAGAATGTGAGAGCGAGATATATCCAGATTTTGTGACTATTGCTAAAGGGTTCAATATTCCTGCAGTCCGTGTAACA
ATTGATCCGCATTGAGAACCTCCCGGTGAAGGTGATGGTGTTGAACAACCAACATTTGGGTATGGTTGTGCAATGGGAGGATAGGTTTTACAAGGCAAATAGGGCGCATACATACTTGGGCAACCCAGAATGTGAGAGCGAGATATATCCAGATTTTGTGACTATTGCTAAAGGGTTCAATATTCCTGCAGTCCATGTAACA	7	35	1 Base Change	0.01	0	IDPH*	IDPH*	ATTGATCCGCATTGAGAACCTCCCGGTGAAGGTGATGGTGTTGAACAACCAACATTTGGGTATGGTTGTGCAATGGGAGGATAGGTTTTACAAGGCAAATAGGGCGCATACATACTTGGGCAACCCAGAATGTGAGAGCGAGATATATCCAGATTTTGTGACTATTGCTAAAGGGTTCAATATTCCTGCAGTCCATGTAACA	ATTGATCCGCATTGAGAACCTCCCGGTGAAGGTGATGGTGTTGAACAACCAACATTTGGGTATGGTTGTGCAATGGGAGGATAGGTTTTACAAGGCAAATAGGGCGCATACATACTTGGGCAACCCAGAATGTGAGAGCGAGATATATCCAGATTTTGTGACTATTGCTAAAGGGTTCAATATTCCTGCAGTCCGTGTAACA
ATTGATCCGCATTGAGAACCTCCCGGTGAAGGTGATGGTGTTGAACAACCAACATTTGGGTATGGTTGTGCAATGGGAGGATAGGTTTTACAAGGCAAATAGGGCGCATACATACTTGGGCAACCCAGAATGTGAGAGCGAGATATATCCAGATTTTGTGACTATTGCTAAAGGGTTCAATATTGCTGCAGTCCGTGTAACA	7	34	1 Base Change	0.01	0	IDPH*	IDPH*	ATTGATCCGCATTGAGAACCTCCCGGTGAAGGTGATGGTGTTGAACAACCAACATTTGGGTATGGTTGTGCAATGGGAGGATAGGTTTTACAAGGCAAATAGGGCGCATACATACTTGGGCAACCCAGAATGTGAGAGCGAGATATATCCAGATTTTGTGACTATTGCTAAAGGGTTCAATATTGCTGCAGTCCGTGTAACA	ATTGATCCGCATTGAGAACCTCCCGGTGAAGGTGATGGTGTTGAACAACCAACATTTGGGTATGGTTGTGCAATGGGAGGATAGGTTTTACAAGGCAAATAGGGCGCATACATACTTGGGCAACCCAGAATGTGAGAGCGAGATATATCCAGATTTTGTGACTATTGCTAAAGGGTTCAATATTCCTGCAGTCCGTGTAACA
ATTGATCCGCATTGAGAACCTCCCGGTGAAGGTGATGGTGTTGAACAACCAACATTTGGGTATGGTTGTGCAATGGGAGGATAGGTTTTACAAGGCAAATAGGGCGCATACATACTTGGGCAACCCAGAATGTGAGAGCGAGATATATCCAGATTTTGTGACTATTGCTAAAGTGTTCAATATTCCTGCAGTCCGTGTAACA	7	34	1 Base Change	0.01	0	IDPH*	IDPH*	ATTGATCCGCATTGAGAACCTCCCGGTGAAGGTGATGGTGTTGAACAACCAACATTTGGGTATGGTTGTGCAATGGGAGGATAGGTTTTACAAGGCAAATAGGGCGCATACATACTTGGGCAACCCAGAATGTGAGAGCGAGATATATCCAGATTTTGTGACTATTGCTAAAGTGTTCAATATTCCTGCAGTCCGTGTAACA	ATTGATCCGCATTGAGAACCTCCCGGTGAAGGTGATGGTGTTGAACAACCAACATTTGGGTATGGTTGTGCAATGGGAGGATAGGTTTTACAAGGCAAATAGGGCGCATACATACTTGGGCAACCCAGAATGTGAGAGCGAGATATATCCAGATTTTGTGACTATTGCTAAAGGGTTCAATATTCCTGCAGTCCGTGTAACA
ATTGATCCGCATTGAGAACCTCCCGGTGAAGGTGATGGTGTTGAACAACCAACATTTGGGTATGGTTGTGCAATGGGAGGATAGGTTTTACAAGGCAAATAGGGCGCATACATACTTGGGCAATCCAGAATGTGAGAGCGAGATATATCCAGATTTTGTGACTATTGCTAAAGGGTTCAATATTCCTGCAGTCCGTGTAACA	7	33	1 Base Change	0.01	0	IDPH*	IDPH*	ATTGATCCGCATTGAGAACCTCCCGGTGAAGGTGATGGTGTTGAACAACCAACATTTGGGTATGGTTGTGCAATGGGAGGATAGGTTTTACAAGGCAAATAGGGCGCATACATACTTGGGCAATCCAGAATGTGAGAGCGAGATATATCCAGATTTTGTGACTATTGCTAAAGGGTTCAATATTCCTGCAGTCCGTGTAACA	ATTGATCCGCATTGAGAACCTCCCGGTGAAGGTGATGGTGTTGAACAACCAACATTTGGGTATGGTTGTGCAATGGGAGGATAGGTTTTACAAGGCAAATAGGGCGCATACATACTTGGGCAACCCAGAATGTGAGAGCGAGATATATCCAGATTTTGTGACTATTGCTAAAGGGTTCAATATTCCTGCAGTCCGTGTAACA
ATTGATCCGCATTGAGAACCTCCCGGTGAAGGTGATGGTGTTGAACAACCAACATTTGGGTATGGTTGTGCAATGGGAGGATAGGTTTTACAAGGCAAATAGGGCGCATATATACTTGGGCAACCCAGAATGTGAGAGCGAGATATATCCAGATTTTGTGACTATTGCTAAAGGGTTCAATATTCCTGCAGTCCGTGTAACA	7	35	1 Base Change	0.01	0	IDPH*	IDPH*	ATTGATCCGCATTGAGAACCTCCCGGTGAAGGTGATGGTGTTGAACAACCAACATTTGGGTATGGTTGTGCAATGGGAGGATAGGTTTTACAAGGCAAATAGGGCGCATATATACTTGGGCAACCCAGAATGTGAGAGCGAGATATATCCAGATTTTGTGACTATTGCTAAAGGGTTCAATATTCCTGCAGTCCGTGTAACA	ATTGATCCGCATTGAGAACCTCCCGGTGAAGGTGATGGTGTTGAACAACCAACATTTGGGTATGGTTGTGCAATGGGAGGATAGGTTTTACAAGGCAAATAGGGCGCATACATACTTGGGCAACCCAGAATGTGAGAGCGAGATATATCCAGATTTTGTGACTATTGCTAAAGGGTTCAATATTCCTGCAGTCCGTGTAACA
ATTGATCCGCATTGAGAACCTCCCGGTGAAGGTGATGGTGTTGAACAACCAACATTTGGGTATGGTTGTGCAATGGGAGGATAGGTTTTGCAAGGCAAATAGGGCGCATACATACTTGGGCAACCCAGAATGTGAGAGCGAGATATATCCAGATTTTGTGACTATTGCTAAAGGGTTCAATATTCCTGCAGTCCGTGTAACA	7	36	1 Base Change	0.01	0	IDPH*	IDPH*	ATTGATCCGCATTGAGAACCTCCCGGTGAAGGTGATGGTGTTGAACAACCAACATTTGGGTATGGTTGTGCAATGGGAGGATAGGTTTTGCAAGGCAAATAGGGCGCATACATACTTGGGCAACCCAGAATGTGAGAGCGAGATATATCCAGATTTTGTGACTATTGCTAAAGGGTTCAATATTCCTGCAGTCCGTGTAACA	ATTGATCCGCATTGAGAACCTCCCGGTGAAGGTGATGGTGTTGAACAACCAACATTTGGGTATGGTTGTGCAATGGGAGGATAGGTTTTACAAGGCAAATAGGGCGCATACATACTTGGGCAACCCAGAATGTGAGAGCGAGATATATCCAGATTTTGTGACTATTGCTAAAGGGTTCAATATTCCTGCAGTCCGTGTAACA
ATTGATCCGCATTGAGAACCTCCCGGTGAAGGTGATGGTGTTGAACAACCAACATTTGGGTATGGTTGTGCAATtGGGAGGATAGGTTCTACAAGGCAAATAGGGCGCATACATACTTGGGCAACCCAGAATGTGAGAGCGAGATATATCCAGATTTTGTGACTATTGCTAAAGGGTTCAATATTCCTGCAGTCCGTGTAACA	7	34	Insertion	0.01	1	IDPH*	IDPH*	ATTGATCCGCATTGAGAACCTCCCGGTGAAGGTGATGGTGTTGAACAACCAACATTTGGGTATGGTTGTGCAATTGGGAGGATAGGTTCTACAAGGCAAATAGGGCGCATACATACTTGGGCAACCCAGAATGTGAGAGCGAGATATATCCAGATTTTGTGACTATTGCTAAAGGGTTCAATATTCCTGCAGTCCGTGTAACA	ATTGATCCGCATTGAGAACCTCCCGGTGAAGGTGATGGTGTTGAACAACCAACATTTGGGTATGGTTGTGCAATGGGAGGATAGGTTTTACAAGGCAAATAGGGCGCATACATACTTGGGCAACCCAGAATGTGAGAGCGAGATATATCCAGATTTTGTGACTATTGCTAAAGGGTTCAATATTCCTGCAGTCCGTGTAACA
ATTGATCCGCATTGAGAACCTCCCGGTGAAGGTGATGGTGTTGAACAACCAACATTTGGGTATGGTTGTGCAATtGGGAGGATAGGTTTTACAAGGCAAATAGGGCGCATACATACTTGGGCAACCCAGAATGTGAGAGCGAGATATATCCAGATTTTGTGACTACTGCTAAAGGGTTCAATATTCCTGCAGTCCGTGTAACA	7	35	Insertion	0.01	1	IDPH*	IDPH*	ATTGATCCGCATTGAGAACCTCCCGGTGAAGGTGATGGTGTTGAACAACCAACATTTGGGTATGGTTGTGCAATTGGGAGGATAGGTTTTACAAGGCAAATAGGGCGCATACATACTTGGGCAACCCAGAATGTGAGAGCGAGATATATCCAGATTTTGTGACTACTGCTAAAGGGTTCAATATTCCTGCAGTCCGTGTAACA	ATTGATCCGCATTGAGAACCTCCCGGTGAAGGTGATGGTGTTGAACAACCAACATTTGGGTATGGTTGTGCAATGGGAGGATAGGTTTTACAAGGCAAATAGGGCGCATACATACTTGGGCAACCCAGAATGTGAGAGCGAGATATATCCAGATTTTGTGACTATTGCTAAAGGGTTCAATATTCCTGCAGTCCGTGTAACA
ATTGATCCGCATTGAGAACCTCCCGGTGAAGGTGATGGTGTTGAACAACCAACATTTGGGTATGGTTGTGCAATtGGGAGGATAGGTTTTACAAGGCAAATAGGGCGCATACATACTTGGGCAACCCAGAATGTGAGAGCGAGATATATCCAGATTTTGTGACTATCGCTAAAGGGTTCAATATTCCTGCAGTCCGTGTAACA	7	34	Insertion	0.01	1	IDPH*	IDPH*	ATTGATCCGCATTGAGAACCTCCCGGTGAAGGTGATGGTGTTGAACAACCAACATTTGGGTATGGTTGTGCAATTGGGAGGATAGGTTTTACAAGGCAAATAGGGCGCATACATACTTGGGCAACCCAGAATGTGAGAGCGAGATATATCCAGATTTTGTGACTATCGCTAAAGGGTTCAATATTCCTGCAGTCCGTGTAACA	ATTGATCCGCATTGAGAACCTCCCGGTGAAGGTGATGGTGTTGAACAACCAACATTTGGGTATGGTTGTGCAATGGGAGGATAGGTTTTACAAGGCAAATAGGGCGCATACATACTTGGGCAACCCAGAATGTGAGAGCGAGATATATCCAGATTTTGTGACTATTGCTAAAGGGTTCAATATTCCTGCAGTCCGTGTAACA
ATTGATCCGCATTGAGAACCTCCCGGTGAAGGTGATGGTGTTGAACAACCAACATTTGGGTATGGTTGTGCAATtGGGAGGATAGGTTTTACAAGGCAAATAGGGCGCATACATACTTGGGCAACCCAGAATGTGAGAGCGAGATATATCCAGATTTTGTGACTATTGCTAGAGGGTTCAATATTCCTGCAGTCCGTGTAACA	7	35	Insertion	0.01	1	IDPH*	IDPH*	ATTGATCCGCATTGAGAACCTCCCGGTGAAGGTGATGGTGTTGAACAACCAACATTTGGGTATGGTTGTGCAATTGGGAGGATAGGTTTTACAAGGCAAATAGGGCGCATACATACTTGGGCAACCCAGAATGTGAGAGCGAGATATATCCAGATTTTGTGACTATTGCTAGAGGGTTCAATATTCCTGCAGTCCGTGTAACA	ATTGATCCGCATTGAGAACCTCCCGGTGAAGGTGATGGTGTTGAACAACCAACATTTGGGTATGGTTGTGCAATGGGAGGATAGGTTTTACAAGGCAAATAGGGCGCATACATACTTGGGCAACCCAGAATGTGAGAGCGAGATATATCCAGATTTTGTGACTATTGCTAAAGGGTTCAATATTCCTGCAGTCCGTGTAACA
ATTGATCCGCATTGAGAACCTCCCGGTGAAGGTGATGGTGTTGAACAACCAACATTTGGGTATGGTTGTGCAATtGGGAGGATAGGTTTTACAAGGCAAATAGGGCGCATACATACTTGGGCAACCCAGAATGTGAGAGCGAGATATATCCAGATTTTGTGACTATTGCTGAAGGGTTCAATATTCCTGCAGTCCGTGTAACA	7	35	Insertion	0.01	1	IDPH*	IDPH*	ATTGATCCGCATTGAGAACCTCCCGGTGAAGGTGATGGTGTTGAACAACCAACATTTGGGTATGGTTGTGCAATTGGGAGGATAGGTTTTACAAGGCAAATAGGGCGCATACATACTTGGGCAACCCAGAATGTGAGAGCGAGATATATCCAGATTTTGTGACTATTGCTGAAGGGTTCAATATTCCTGCAGTCCGTGTAACA	ATTGATCCGCATTGAGAACCTCCCGGTGAAGGTGATGGTGTTGAACAACCAACATTTGGGTATGGTTGTGCAATGGGAGGATAGGTTTTACAAGGCAAATAGGGCGCATACATACTTGGGCAACCCAGAATGTGAGAGCGAGATATATCCAGATTTTGTGACTATTGCTAAAGGGTTCAATATTCCTGCAGTCCGTGTAACA
ATTGATCCGCATTGAGAACCTCCCGGTGAAGGTGATGGTGTTGAACAACCAACATTTGGGTATGGTTGTGCAATtGGGAGGATAGGTTTTACAAGGCAAATAGGGCGCATACATACTTGGGCAACCCAGAGTGTGAGAGCGAGATATATCCAGATTTTGTGACTATTGCTAAAGGGTTCAATATTCCTGCAGTCCGTGTAACA	7	35	Insertion	0.01	1	IDPH*	IDPH*	ATTGATCCGCATTGAGAACCTCCCGGTGAAGGTGATGGTGTTGAACAACCAACATTTGGGTATGGTTGTGCAATTGGGAGGATAGGTTTTACAAGGCAAATAGGGCGCATACATACTTGGGCAACCCAGAGTGTGAGAGCGAGATATATCCAGATTTTGTGACTATTGCTAAAGGGTTCAATATTCCTGCAGTCCGTGTAACA	ATTGATCCGCATTGAGAACCTCCCGGTGAAGGTGATGGTGTTGAACAACCAACATTTGGGTATGGTTGTGCAATGGGAGGATAGGTTTTACAAGGCAAATAGGGCGCATACATACTTGGGCAACCCAGAATGTGAGAGCGAGATATATCCAGATTTTGTGACTATTGCTAAAGGGTTCAATATTCCTGCAGTCCGTGTAACA
ATTGATCCGCATTGAGAACCTCCCGGTGAAGGTGATGGTGTTGAACAACCAACATTTGGGTATGGTTGTGCAATtGGGAGGATAGGTTTTACAAGGCAAATAGGGCGCATACATACTTGGGCAATCCAGAATGTGAGAGCGAGATATATCCAGATTTTGTGACTATTGCTAAAGGGTTCAATATTCCTGCAGTCCGTGTAACA	7	32	Insertion	0.01	1	IDPH*	IDPH*	ATTGATCCGCATTGAGAACCTCCCGGTGAAGGTGATGGTGTTGAACAACCAACATTTGGGTATGGTTGTGCAATTGGGAGGATAGGTTTTACAAGGCAAATAGGGCGCATACATACTTGGGCAATCCAGAATGTGAGAGCGAGATATATCCAGATTTTGTGACTATTGCTAAAGGGTTCAATATTCCTGCAGTCCGTGTAACA	ATTGATCCGCATTGAGAACCTCCCGGTGAAGGTGATGGTGTTGAACAACCAACATTTGGGTATGGTTGTGCAATGGGAGGATAGGTTTTACAAGGCAAATAGGGCGCATACATACTTGGGCAACCCAGAATGTGAGAGCGAGATATATCCAGATTTTGTGACTATTGCTAAAGGGTTCAATATTCCTGCAGTCCGTGTAACA
ATTGATCCGCATTGAGAACCTCCCGGTGAAGGTGATGGTGTTGAACAACCAACATTTGGGTATGGTTGTGCAATtGGGAGGATAGGTTTTACAAGGCAAATAGGGTGCATACATACTTGGGCAACCCAGAATGTGAGAGCGAGATATATCCAGATTTTGTGACTATTGCTAAAGGGTTCAATATTCCTGCAGTCCGTGTAACA	7	35	Insertion	0.01	1	IDPH*	IDPH*	ATTGATCCGCATTGAGAACCTCCCGGTGAAGGTGATGGTGTTGAACAACCAACATTTGGGTATGGTTGTGCAATTGGGAGGATAGGTTTTACAAGGCAAATAGGGTGCATACATACTTGGGCAACCCAGAATGTGAGAGCGAGATATATCCAGATTTTGTGACTATTGCTAAAGGGTTCAATATTCCTGCAGTCCGTGTAACA	ATTGATCCGCATTGAGAACCTCCCGGTGAAGGTGATGGTGTTGAACAACCAACATTTGGGTATGGTTGTGCAATGGGAGGATAGGTTTTACAAGGCAAATAGGGCGCATACATACTTGGGCAACCCAGAATGTGAGAGCGAGATATATCCAGATTTTGTGACTATTGCTAAAGGGTTCAATATTCCTGCAGTCCGTGTAACA
ATTGATCCGCATTGAGAACCTCCCGGTGAAGGTGATGGTGTTGAACAACCAACGTTTGGGTATGGTTGTGC--GGGGAGGATAGGTTTTACAAGGCAAATAGGGCGCATACATACTTGGGCAACCCAGAATGTGAGAGCGAGATATATCCAGATTTTGTGACTATTGCTAAAGGGTTCAATATTCCTGCAGTCCGTGTAACA	7	35	Deletion	0.01	-2	IDPH*	IDPH*	ATTGATCCGCATTGAGAACCTCCCGGTGAAGGTGATGGTGTTGAACAACCAACGTTTGGGTATGGTTGTGC--GGGGAGGATAGGTTTTACAAGGCAAATAGGGCGCATACATACTTGGGCAACCCAGAATGTGAGAGCGAGATATATCCAGATTTTGTGACTATTGCTAAAGGGTTCAATATTCCTGCAGTCCGTGTAACA	ATTGATCCGCATTGAGAACCTCCCGGTGAAGGTGATGGTGTTGAACAACCAACATTTGGGTATGGTTGTGCAATGGGAGGATAGGTTTTACAAGGCAAATAGGGCGCATACATACTTGGGCAACCCAGAATGTGAGAGCGAGATATATCCAGATTTTGTGACTATTGCTAAAGGGTTCAATATTCCTGCAGTCCGTGTAACA
ATTGATCCGCATTGAGAACCTCCCGGTGAAGGTGATGGTGTTGAACAACCAGCATTTGGGTATGGTTG-----TGGGAGGATAGGTTTTACAAGGCAAATAGGGCGCATACATACTTGGGCAACCCAGAATGTGAGAGCGAGATATATCCAGATTTTGTGACTATTGCTAAAGGGTTCAATATTCCTGCAGTCCGTGTAACA	7	35	Deletion	0.01	-5	IDPH*	IDPH*	ATTGATCCGCATTGAGAACCTCCCGGTGAAGGTGATGGTGTTGAACAACCAGCATTTGGGTATGGTTG-----TGGGAGGATAGGTTTTACAAGGCAAATAGGGCGCATACATACTTGGGCAACCCAGAATGTGAGAGCGAGATATATCCAGATTTTGTGACTATTGCTAAAGGGTTCAATATTCCTGCAGTCCGTGTAACA	ATTGATCCGCATTGAGAACCTCCCGGTGAAGGTGATGGTGTTGAACAACCAACATTTGGGTATGGTTGTGCAATGGGAGGATAGGTTTTACAAGGCAAATAGGGCGCATACATACTTGGGCAACCCAGAATGTGAGAGCGAGATATATCCAGATTTTGTGACTATTGCTAAAGGGTTCAATATTCCTGCAGTCCGTGTAACA
ATTGATCCGCATTGAGAACCTCCCGGTGAAGGTGATGGTGTTGAACAGCCAACATTTGGGTATGGTTG-----TGGGAGGATAGGTTTTACAAGGCAAATAGGGCGCATACATACTTGGGCAACCCAGAATGTGAGAGCGAGATATATCCAGATTTTGTGACTATTGCTAAAGGGTTCAATATTCCTGCAGTCCGTGTAACA	7	35	Deletion	0.01	-5	IDPH*	IDPH*	ATTGATCCGCATTGAGAACCTCCCGGTGAAGGTGATGGTGTTGAACAGCCAACATTTGGGTATGGTTG-----TGGGAGGATAGGTTTTACAAGGCAAATAGGGCGCATACATACTTGGGCAACCCAGAATGTGAGAGCGAGATATATCCAGATTTTGTGACTATTGCTAAAGGGTTCAATATTCCTGCAGTCCGTGTAACA	ATTGATCCGCATTGAGAACCTCCCGGTGAAGGTGATGGTGTTGAACAACCAACATTTGGGTATGGTTGTGCAATGGGAGGATAGGTTTTACAAGGCAAATAGGGCGCATACATACTTGGGCAACCCAGAATGTGAGAGCGAGATATATCCAGATTTTGTGACTATTGCTAAAGGGTTCAATATTCCTGCAGTCCGTGTAACA
ATTGATCCGCATTGAGAACCTCCCGGTGAAGGTGATGGTGTTGAGCAACCAACATTTGGGTATGGTTGTGCA--GGGAGGATAGGTTTTACAAGGCAAATAGGGCGCATACATACTTGGGCAACCCAGAATGTGAGAGCGAGATATATCCAGATTTTGTGACTATTGCTAAAGGGTTCAATATTCCTGCAGTCCGTGTAACA	7	35	Deletion	0.01	-2	IDPH*	IDPH*	ATTGATCCGCATTGAGAACCTCCCGGTGAAGGTGATGGTGTTGAGCAACCAACATTTGGGTATGGTTGTGCA--GGGAGGATAGGTTTTACAAGGCAAATAGGGCGCATACATACTTGGGCAACCCAGAATGTGAGAGCGAGATATATCCAGATTTTGTGACTATTGCTAAAGGGTTCAATATTCCTGCAGTCCGTGTAACA	ATTGATCCGCATTGAGAACCTCCCGGTGAAGGTGATGGTGTTGAACAACCAACATTTGGGTATGGTTGTGCAATGGGAGGATAGGTTTTACAAGGCAAATAGGGCGCATACATACTTGGGCAACCCAGAATGTGAGAGCGAGATATATCCAGATTTTGTGACTATTGCTAAAGGGTTCAATATTCCTGCAGTCCGTGTAACA
ATTGATCCGCATTGAGAACCTCTCGGTGAAGGTGATGGTGTTGAACAACCAACATTTGGGTATGGTTGTGCAATGGGAGGATAGGTTTTACAAGGCAAATAGGGCGCATACATACTTGGGCAACCCAGAATGTGAGAGCGAGATATATCCAGATTTTGTGACTATTGCTAAAGGGTTCAATATTCCTGCAGTCCGTGTAACA	7	34	1 Base Change	0.01	0	IDPH*	IDPH*	ATTGATCCGCATTGAGAACCTCTCGGTGAAGGTGATGGTGTTGAACAACCAACATTTGGGTATGGTTGTGCAATGGGAGGATAGGTTTTACAAGGCAAATAGGGCGCATACATACTTGGGCAACCCAGAATGTGAGAGCGAGATATATCCAGATTTTGTGACTATTGCTAAAGGGTTCAATATTCCTGCAGTCCGTGTAACA	ATTGATCCGCATTGAGAACCTCCCGGTGAAGGTGATGGTGTTGAACAACCAACATTTGGGTATGGTTGTGCAATGGGAGGATAGGTTTTACAAGGCAAATAGGGCGCATACATACTTGGGCAACCCAGAATGTGAGAGCGAGATATATCCAGATTTTGTGACTATTGCTAAAGGGTTCAATATTCCTGCAGTCCGTGTAACA
ATT-ATCCGCATTGAGAACCTCCCGGTGAAGGTGATGGTGTTGAACAACCAACATTTGGGTATGGTTGTGC--GGGGAGGATAGGTTTTACAAGGCAAATAGGGCGCATACATACTTGGGCAACCCAGAATGTGAGAGCGAGATATATCCAGATTTTGTGACTATTGCTAAAGGGTTCAATATTCCTGCAGTCCGTGTAACA	6	35	Deletion	0.01	-3	IIRIENLPVKVMVLNNQHLGMVVRGG*	IDPH*	ATT-ATCCGCATTGAGAACCTCCCGGTGAAGGTGATGGTGTTGAACAACCAACATTTGGGTATGGTTGTGC--GGGGAGGATAGGTTTTACAAGGCAAATAGGGCGCATACATACTTGGGCAACCCAGAATGTGAGAGCGAGATATATCCAGATTTTGTGACTATTGCTAAAGGGTTCAATATTCCTGCAGTCCGTGTAACA	ATTGATCCGCATTGAGAACCTCCCGGTGAAGGTGATGGTGTTGAACAACCAACATTTGGGTATGGTTGTGCAATGGGAGGATAGGTTTTACAAGGCAAATAGGGCGCATACATACTTGGGCAACCCAGAATGTGAGAGCGAGATATATCCAGATTTTGTGACTATTGCTAAAGGGTTCAATATTCCTGCAGTCCGTGTAACA
ATT-ATCCGCATTGAGAACCTCCCGGTGAAGGTGATGGTGTTGAACAACCAACATTTGGGTATGGTTGTGCAATtGGGAGGATAGGTTTTACAAGGCAAATAGGGCGCATACATACTTGGGCAACCCAGAATGTGAGAGCGAGATATATCCAGATTTTGTGACTATTGCTAAAGGGTTCAATATTCCTGCAGTCCGTGTAACA	6	34	Insertion and Deletion	0.01	0	IIRIENLPVKVMVLNNQHLGMVVQLGG*	IDPH*	ATT-ATCCGCATTGAGAACCTCCCGGTGAAGGTGATGGTGTTGAACAACCAACATTTGGGTATGGTTGTGCAATTGGGAGGATAGGTTTTACAAGGCAAATAGGGCGCATACATACTTGGGCAACCCAGAATGTGAGAGCGAGATATATCCAGATTTTGTGACTATTGCTAAAGGGTTCAATATTCCTGCAGTCCGTGTAACA	ATTGATCCGCATTGAGAACCTCCCGGTGAAGGTGATGGTGTTGAACAACCAACATTTGGGTATGGTTGTGCAATGGGAGGATAGGTTTTACAAGGCAAATAGGGCGCATACATACTTGGGCAACCCAGAATGTGAGAGCGAGATATATCCAGATTTTGTGACTATTGCTAAAGGGTTCAATATTCCTGCAGTCCGTGTAACA
ATTGATCCACATTGAGAACCTCCCGGTGAAGGTGATGGTGTTGAACAACCAACATTTGGGTATGGTTGTGCAATGGGAGGATAGGTTTTACAAGGCAAATAGGGCGCATACATACTTGGGCAACCCAGAATGTGAGAGCGAGATATATCCAGATTTTGTGACTATTGCTAAAGGGTTCAATATTCCTGCAGTCCGTGTAACA	6	35	1 Base Change	0.01	0	IDPH*	IDPH*	ATTGATCCACATTGAGAACCTCCCGGTGAAGGTGATGGTGTTGAACAACCAACATTTGGGTATGGTTGTGCAATGGGAGGATAGGTTTTACAAGGCAAATAGGGCGCATACATACTTGGGCAACCCAGAATGTGAGAGCGAGATATATCCAGATTTTGTGACTATTGCTAAAGGGTTCAATATTCCTGCAGTCCGTGTAACA	ATTGATCCGCATTGAGAACCTCCCGGTGAAGGTGATGGTGTTGAACAACCAACATTTGGGTATGGTTGTGCAATGGGAGGATAGGTTTTACAAGGCAAATAGGGCGCATACATACTTGGGCAACCCAGAATGTGAGAGCGAGATATATCCAGATTTTGTGACTATTGCTAAAGGGTTCAATATTCCTGCAGTCCGTGTAACA
ATTGATCCG-ATTGAGAACCTCCCGGTGAAGGTGATGGTGTTGAACAACCAACATTTGGGTATGGTTGTGCAATGGGAGGATAGGTTTTACAAGGCAAATAGGGCGCATACATACTTGGGCAACCCAGAATGTGAGAGCGAGATATATCCAGATTTTGTGACTATTGCTAAAGGGTTCAATATTCCTGCAGTCCGTGTAACA	6	35	Deletion	0.01	-1	IDPIENLPVKVMVLNNQHLGMVVQWEDRFYKANRAHTYLGNPECESEIYPDFVTIAKGFNIPAVRVT	IDPH*	ATTGATCCG-ATTGAGAACCTCCCGGTGAAGGTGATGGTGTTGAACAACCAACATTTGGGTATGGTTGTGCAATGGGAGGATAGGTTTTACAAGGCAAATAGGGCGCATACATACTTGGGCAACCCAGAATGTGAGAGCGAGATATATCCAGATTTTGTGACTATTGCTAAAGGGTTCAATATTCCTGCAGTCCGTGTAACA	ATTGATCCGCATTGAGAACCTCCCGGTGAAGGTGATGGTGTTGAACAACCAACATTTGGGTATGGTTGTGCAATGGGAGGATAGGTTTTACAAGGCAAATAGGGCGCATACATACTTGGGCAACCCAGAATGTGAGAGCGAGATATATCCAGATTTTGTGACTATTGCTAAAGGGTTCAATATTCCTGCAGTCCGTGTAACA
ATTGATCCGCATTGAAAACCTCCCGGTGAAGGTGATGGTGTTGAACAACCAACATTTGGGTATGGTTGTGCAATtGGGAGGATAGGTTTTACAAGGCAAATAGGGCGCATACATACTTGGGCAACCCAGAATGTGAGAGCGAGATATATCCAGATTTTGTGACTATTGCTAAAGGGTTCAATATTCCTGCAGTCCGTGTAACA	6	35	Insertion	0.01	1	IDPH*	IDPH*	ATTGATCCGCATTGAAAACCTCCCGGTGAAGGTGATGGTGTTGAACAACCAACATTTGGGTATGGTTGTGCAATTGGGAGGATAGGTTTTACAAGGCAAATAGGGCGCATACATACTTGGGCAACCCAGAATGTGAGAGCGAGATATATCCAGATTTTGTGACTATTGCTAAAGGGTTCAATATTCCTGCAGTCCGTGTAACA	ATTGATCCGCATTGAGAACCTCCCGGTGAAGGTGATGGTGTTGAACAACCAACATTTGGGTATGGTTGTGCAATGGGAGGATAGGTTTTACAAGGCAAATAGGGCGCATACATACTTGGGCAACCCAGAATGTGAGAGCGAGATATATCCAGATTTTGTGACTATTGCTAAAGGGTTCAATATTCCTGCAGTCCGTGTAACA
ATTGATCCGCATTGAGAACCTCCCGGTAAAGGTGATGGTGTTGAACAACCAACATTTGGGTATGGTTGTGCAATGGGAGGATAGGTTTTACAAGGCAAATAGGGCGCATACATACTTGGGCAACCCAGAATGTGAGAGCGAGATATATCCAGATTTTGTGACTATTGCTAAAGGGTTCAATATTCCTGCAGTCCGTGTAACA	6	35	1 Base Change	0.01	0	IDPH*	IDPH*	ATTGATCCGCATTGAGAACCTCCCGGTAAAGGTGATGGTGTTGAACAACCAACATTTGGGTATGGTTGTGCAATGGGAGGATAGGTTTTACAAGGCAAATAGGGCGCATACATACTTGGGCAACCCAGAATGTGAGAGCGAGATATATCCAGATTTTGTGACTATTGCTAAAGGGTTCAATATTCCTGCAGTCCGTGTAACA	ATTGATCCGCATTGAGAACCTCCCGGTGAAGGTGATGGTGTTGAACAACCAACATTTGGGTATGGTTGTGCAATGGGAGGATAGGTTTTACAAGGCAAATAGGGCGCATACATACTTGGGCAACCCAGAATGTGAGAGCGAGATATATCCAGATTTTGTGACTATTGCTAAAGGGTTCAATATTCCTGCAGTCCGTGTAACA
ATTGATCCGCATTGAGAACCTCCCGGTGAAGGTGATGGTGTTGAACAACCAACACTTGGGTATGGTTGTGCAATtGGGAGGATAGGTTTTACAAGGCAAATAGGGCGCATACATACTTGGGCAACCCAGAATGTGAGAGCGAGATATATCCAGATTTTGTGACTATTGCTAAAGGGTTCAATATTCCTGCAGTCCGTGTAACA	6	34	Insertion	0.01	1	IDPH*	IDPH*	ATTGATCCGCATTGAGAACCTCCCGGTGAAGGTGATGGTGTTGAACAACCAACACTTGGGTATGGTTGTGCAATTGGGAGGATAGGTTTTACAAGGCAAATAGGGCGCATACATACTTGGGCAACCCAGAATGTGAGAGCGAGATATATCCAGATTTTGTGACTATTGCTAAAGGGTTCAATATTCCTGCAGTCCGTGTAACA	ATTGATCCGCATTGAGAACCTCCCGGTGAAGGTGATGGTGTTGAACAACCAACATTTGGGTATGGTTGTGCAATGGGAGGATAGGTTTTACAAGGCAAATAGGGCGCATACATACTTGGGCAACCCAGAATGTGAGAGCGAGATATATCCAGATTTTGTGACTATTGCTAAAGGGTTCAATATTCCTGCAGTCCGTGTAACA
ATTGATCCGCATTGAGAACCTCCCGGTGAAGGTGATGGTGTTGAACAACCAACATTCGGGTATGGTTGTGCA--GGGAGGATAGGTTTTACAAGGCAAATAGGGCGCATACATACTTGGGCAACCCAGAATGTGAGAGCGAGATATATCCAGATTTTGTGACTATTGCTAAAGGGTTCAATATTCCTGCAGTCCGTGTAACA	6	35	Deletion	0.01	-2	IDPH*	IDPH*	ATTGATCCGCATTGAGAACCTCCCGGTGAAGGTGATGGTGTTGAACAACCAACATTCGGGTATGGTTGTGCA--GGGAGGATAGGTTTTACAAGGCAAATAGGGCGCATACATACTTGGGCAACCCAGAATGTGAGAGCGAGATATATCCAGATTTTGTGACTATTGCTAAAGGGTTCAATATTCCTGCAGTCCGTGTAACA	ATTGATCCGCATTGAGAACCTCCCGGTGAAGGTGATGGTGTTGAACAACCAACATTTGGGTATGGTTGTGCAATGGGAGGATAGGTTTTACAAGGCAAATAGGGCGCATACATACTTGGGCAACCCAGAATGTGAGAGCGAGATATATCCAGATTTTGTGACTATTGCTAAAGGGTTCAATATTCCTGCAGTCCGTGTAACA
ATTGATCCGCATTGAGAACCTCCCGGTGAAGGTGATGGTGTTGAACAACCAACATTTGAGTATGGTTGTGCAATGGGAGGATAGGTTTTACAAGGCAAATAGGGCGCATACATACTTGGGCAACCCAGAATGTGAGAGCGAGATATATCCAGATTTTGTGACTATTGCTAAAGGGTTCAATATTCCTGCAGTCCGTGTAACA	6	32	1 Base Change	0.01	0	IDPH*	IDPH*	ATTGATCCGCATTGAGAACCTCCCGGTGAAGGTGATGGTGTTGAACAACCAACATTTGAGTATGGTTGTGCAATGGGAGGATAGGTTTTACAAGGCAAATAGGGCGCATACATACTTGGGCAACCCAGAATGTGAGAGCGAGATATATCCAGATTTTGTGACTATTGCTAAAGGGTTCAATATTCCTGCAGTCCGTGTAACA	ATTGATCCGCATTGAGAACCTCCCGGTGAAGGTGATGGTGTTGAACAACCAACATTTGGGTATGGTTGTGCAATGGGAGGATAGGTTTTACAAGGCAAATAGGGCGCATACATACTTGGGCAACCCAGAATGTGAGAGCGAGATATATCCAGATTTTGTGACTATTGCTAAAGGGTTCAATATTCCTGCAGTCCGTGTAACA
ATTGATCCGCATTGAGAACCTCCCGGTGAAGGTGATGGTGTTGAACAACCAACATTTGGGTA---------------AGGATAGGTTTTACAAGGCAAATAGGGCGCATACATACTTGGGCAACCCAGAATGTGAGAGCGAGATATATCCAGATTTTGTGACTATTGCTAAAGGGTTCAATATTCCTGCAGTCCGTGTAACA	6	35	Deletion	0.01	-15	IDPH*	IDPH*	ATTGATCCGCATTGAGAACCTCCCGGTGAAGGTGATGGTGTTGAACAACCAACATTTGGGTA---------------AGGATAGGTTTTACAAGGCAAATAGGGCGCATACATACTTGGGCAACCCAGAATGTGAGAGCGAGATATATCCAGATTTTGTGACTATTGCTAAAGGGTTCAATATTCCTGCAGTCCGTGTAACA	ATTGATCCGCATTGAGAACCTCCCGGTGAAGGTGATGGTGTTGAACAACCAACATTTGGGTATGGTTGTGCAATGGGAGGATAGGTTTTACAAGGCAAATAGGGCGCATACATACTTGGGCAACCCAGAATGTGAGAGCGAGATATATCCAGATTTTGTGACTATTGCTAAAGGGTTCAATATTCCTGCAGTCCGTGTAACA
ATTGATCCGCATTGAGAACCTCCCGGTGAAGGTGATGGTGTTGAACAACCAACATTTGGGTATGGTCG-----TGGGAGGATAGGTTTTACAAGGCAAATAGGGCGCATACATACTTGGGCAACCCAGAATGTGAGAGCGAGATATATCCAGATTTTGTGACTATTGCTAAAGGGTTCAATATTCCTGCAGTCCGTGTAACA	6	35	Deletion	0.01	-5	IDPH*	IDPH*	ATTGATCCGCATTGAGAACCTCCCGGTGAAGGTGATGGTGTTGAACAACCAACATTTGGGTATGGTCG-----TGGGAGGATAGGTTTTACAAGGCAAATAGGGCGCATACATACTTGGGCAACCCAGAATGTGAGAGCGAGATATATCCAGATTTTGTGACTATTGCTAAAGGGTTCAATATTCCTGCAGTCCGTGTAACA	ATTGATCCGCATTGAGAACCTCCCGGTGAAGGTGATGGTGTTGAACAACCAACATTTGGGTATGGTTGTGCAATGGGAGGATAGGTTTTACAAGGCAAATAGGGCGCATACATACTTGGGCAACCCAGAATGTGAGAGCGAGATATATCCAGATTTTGTGACTATTGCTAAAGGGTTCAATATTCCTGCAGTCCGTGTAACA
ATTGATCCGCATTGAGAACCTCCCGGTGAAGGTGATGGTGTTGAACAACCAACATTTGGGTATGGTCGTGC--GGGGAGGATAGGTTTTACAAGGCAAATAGGGCGCATACATACTTGGGCAACCCAGAATGTGAGAGCGAGATATATCCAGATTTTGTGACTATTGCTAAAGGGTTCAATATTCCTGCAGTCCGTGTAACA	6	35	Deletion	0.01	-2	IDPH*	IDPH*	ATTGATCCGCATTGAGAACCTCCCGGTGAAGGTGATGGTGTTGAACAACCAACATTTGGGTATGGTCGTGC--GGGGAGGATAGGTTTTACAAGGCAAATAGGGCGCATACATACTTGGGCAACCCAGAATGTGAGAGCGAGATATATCCAGATTTTGTGACTATTGCTAAAGGGTTCAATATTCCTGCAGTCCGTGTAACA	ATTGATCCGCATTGAGAACCTCCCGGTGAAGGTGATGGTGTTGAACAACCAACATTTGGGTATGGTTGTGCAATGGGAGGATAGGTTTTACAAGGCAAATAGGGCGCATACATACTTGGGCAACCCAGAATGTGAGAGCGAGATATATCCAGATTTTGTGACTATTGCTAAAGGGTTCAATATTCCTGCAGTCCGTGTAACA
ATTGATCCGCATTGAGAACCTCCCGGTGAAGGTGATGGTGTTGAACAACCAACATTTGGGTATGGTTG-----CGGGAGGATAGGTTTTACAAGGCAAATAGGGCGCATACATACTTGGGCAACCCAGAATGTGAGAGCGAGATATATCCAGATTTTGTGACTATTGCTAAAGGGTTCAATATTCCTGCAGTCCGTGTAACA	6	35	Deletion	0.01	-5	IDPH*	IDPH*	ATTGATCCGCATTGAGAACCTCCCGGTGAAGGTGATGGTGTTGAACAACCAACATTTGGGTATGGTTG-----CGGGAGGATAGGTTTTACAAGGCAAATAGGGCGCATACATACTTGGGCAACCCAGAATGTGAGAGCGAGATATATCCAGATTTTGTGACTATTGCTAAAGGGTTCAATATTCCTGCAGTCCGTGTAACA	ATTGATCCGCATTGAGAACCTCCCGGTGAAGGTGATGGTGTTGAACAACCAACATTTGGGTATGGTTGTGCAATGGGAGGATAGGTTTTACAAGGCAAATAGGGCGCATACATACTTGGGCAACCCAGAATGTGAGAGCGAGATATATCCAGATTTTGTGACTATTGCTAAAGGGTTCAATATTCCTGCAGTCCGTGTAACA
ATTGATCCGCATTGAGAACCTCCCGGTGAAGGTGATGGTGTTGAACAACCAACATTTGGGTATGGTTG-----TGGGAGGATAGGTTTTACAAGGCAAATAGGGCGCATACATACTTGGGCAACCCAGAATGTGAGAGCGAGATATACCCAGATTTTGTGACTATTGCTAAAGGGTTCAATATTCCTGCAGTCCGTGTAACA	6	35	Deletion	0.01	-5	IDPH*	IDPH*	ATTGATCCGCATTGAGAACCTCCCGGTGAAGGTGATGGTGTTGAACAACCAACATTTGGGTATGGTTG-----TGGGAGGATAGGTTTTACAAGGCAAATAGGGCGCATACATACTTGGGCAACCCAGAATGTGAGAGCGAGATATACCCAGATTTTGTGACTATTGCTAAAGGGTTCAATATTCCTGCAGTCCGTGTAACA	ATTGATCCGCATTGAGAACCTCCCGGTGAAGGTGATGGTGTTGAACAACCAACATTTGGGTATGGTTGTGCAATGGGAGGATAGGTTTTACAAGGCAAATAGGGCGCATACATACTTGGGCAACCCAGAATGTGAGAGCGAGATATATCCAGATTTTGTGACTATTGCTAAAGGGTTCAATATTCCTGCAGTCCGTGTAACA
ATTGATCCGCATTGAGAACCTCCCGGTGAAGGTGATGGTGTTGAACAACCAACATTTGGGTATGGTTG-----TGGGAGGATAGGTTTTACAAGGCAAATAGGGCGCATACATACTTGGGCAACCCAGAATGTGAGAGCGAGATATATCCAGATTTTGTGACTATTGCTAAAGGGCTCAATATTCCTGCAGTCCGTGTAACA	6	35	Deletion	0.01	-5	IDPH*	IDPH*	ATTGATCCGCATTGAGAACCTCCCGGTGAAGGTGATGGTGTTGAACAACCAACATTTGGGTATGGTTG-----TGGGAGGATAGGTTTTACAAGGCAAATAGGGCGCATACATACTTGGGCAACCCAGAATGTGAGAGCGAGATATATCCAGATTTTGTGACTATTGCTAAAGGGCTCAATATTCCTGCAGTCCGTGTAACA	ATTGATCCGCATTGAGAACCTCCCGGTGAAGGTGATGGTGTTGAACAACCAACATTTGGGTATGGTTGTGCAATGGGAGGATAGGTTTTACAAGGCAAATAGGGCGCATACATACTTGGGCAACCCAGAATGTGAGAGCGAGATATATCCAGATTTTGTGACTATTGCTAAAGGGTTCAATATTCCTGCAGTCCGTGTAACA
ATTGATCCGCATTGAGAACCTCCCGGTGAAGGTGATGGTGTTGAACAACCAACATTTGGGTATGGTTG-----TGGGAGGATAGGTTTTACAAGGCAAATAGGGCGCATACATACTTGGGCAACCCAGAATGTGGGAGCGAGATATATCCAGATTTTGTGACTATTGCTAAAGGGTTCAATATTCCTGCAGTCCGTGTAACA	6	34	Deletion	0.01	-5	IDPH*	IDPH*	ATTGATCCGCATTGAGAACCTCCCGGTGAAGGTGATGGTGTTGAACAACCAACATTTGGGTATGGTTG-----TGGGAGGATAGGTTTTACAAGGCAAATAGGGCGCATACATACTTGGGCAACCCAGAATGTGGGAGCGAGATATATCCAGATTTTGTGACTATTGCTAAAGGGTTCAATATTCCTGCAGTCCGTGTAACA	ATTGATCCGCATTGAGAACCTCCCGGTGAAGGTGATGGTGTTGAACAACCAACATTTGGGTATGGTTGTGCAATGGGAGGATAGGTTTTACAAGGCAAATAGGGCGCATACATACTTGGGCAACCCAGAATGTGAGAGCGAGATATATCCAGATTTTGTGACTATTGCTAAAGGGTTCAATATTCCTGCAGTCCGTGTAACA
ATTGATCCGCATTGAGAACCTCCCGGTGAAGGTGATGGTGTTGAACAACCAACATTTGGGTATGGTTG-----TGGGAGGATAGGTTTTACAAGGCAAATAGGGCGCATACATACTTGGGCAACCCAGAGTGTGAGAGCGAGATATATCCAGATTTTGTGACTATTGCTAAAGGGTTCAATATTCCTGCAGTCCGTGTAACA	6	35	Deletion	0.01	-5	IDPH*	IDPH*	ATTGATCCGCATTGAGAACCTCCCGGTGAAGGTGATGGTGTTGAACAACCAACATTTGGGTATGGTTG-----TGGGAGGATAGGTTTTACAAGGCAAATAGGGCGCATACATACTTGGGCAACCCAGAGTGTGAGAGCGAGATATATCCAGATTTTGTGACTATTGCTAAAGGGTTCAATATTCCTGCAGTCCGTGTAACA	ATTGATCCGCATTGAGAACCTCCCGGTGAAGGTGATGGTGTTGAACAACCAACATTTGGGTATGGTTGTGCAATGGGAGGATAGGTTTTACAAGGCAAATAGGGCGCATACATACTTGGGCAACCCAGAATGTGAGAGCGAGATATATCCAGATTTTGTGACTATTGCTAAAGGGTTCAATATTCCTGCAGTCCGTGTAACA
ATTGATCCGCATTGAGAACCTCCCGGTGAAGGTGATGGTGTTGAACAACCAACATTTGGGTATGGTTG-----TGGGAGGATAGGTTTTACAGGGCAAATAGGGCGCATACATACTTGGGCAACCCAGAATGTGAGAGCGAGATATATCCAGATTTTGTGACTATTGCTAAAGGGTTCAATATTCCTGCAGTCCGTGTAACA	6	35	Deletion	0.01	-5	IDPH*	IDPH*	ATTGATCCGCATTGAGAACCTCCCGGTGAAGGTGATGGTGTTGAACAACCAACATTTGGGTATGGTTG-----TGGGAGGATAGGTTTTACAGGGCAAATAGGGCGCATACATACTTGGGCAACCCAGAATGTGAGAGCGAGATATATCCAGATTTTGTGACTATTGCTAAAGGGTTCAATATTCCTGCAGTCCGTGTAACA	ATTGATCCGCATTGAGAACCTCCCGGTGAAGGTGATGGTGTTGAACAACCAACATTTGGGTATGGTTGTGCAATGGGAGGATAGGTTTTACAAGGCAAATAGGGCGCATACATACTTGGGCAACCCAGAATGTGAGAGCGAGATATATCCAGATTTTGTGACTATTGCTAAAGGGTTCAATATTCCTGCAGTCCGTGTAACA
ATTGATCCGCATTGAGAACCTCCCGGTGAAGGTGATGGTGTTGAACAACCAACATTTGGGTATGGTTGTGC-----GAGGATAGGTTTTACAAGGCAAATAGGGCGCATACATACTTGGGCAACCCAGAATGTGAGAGCGAGATATATCCAGATTTTGTGACTATTGCTAAAGGGTTCAATATTCCTGCAGTCCGTGTAACA	6	35	Deletion	0.01	-5	IDPH*	IDPH*	ATTGATCCGCATTGAGAACCTCCCGGTGAAGGTGATGGTGTTGAACAACCAACATTTGGGTATGGTTGTGC-----GAGGATAGGTTTTACAAGGCAAATAGGGCGCATACATACTTGGGCAACCCAGAATGTGAGAGCGAGATATATCCAGATTTTGTGACTATTGCTAAAGGGTTCAATATTCCTGCAGTCCGTGTAACA	ATTGATCCGCATTGAGAACCTCCCGGTGAAGGTGATGGTGTTGAACAACCAACATTTGGGTATGGTTGTGCAATGGGAGGATAGGTTTTACAAGGCAAATAGGGCGCATACATACTTGGGCAACCCAGAATGTGAGAGCGAGATATATCCAGATTTTGTGACTATTGCTAAAGGGTTCAATATTCCTGCAGTCCGTGTAACA
ATTGATCCGCATTGAGAACCTCCCGGTGAAGGTGATGGTGTTGAACAACCAACATTTGGGTATGGTTGTGC--GGGGAGGATAGGTTTTACAAGGCAAATAGGGCGCATACATACTTGGGCAACCCAGAATGTGAGAGCGAGATATACCCAGATTTTGTGACTATTGCTAAAGGGTTCAATATTCCTGCAGTCCGTGTAACA	6	35	Deletion	0.01	-2	IDPH*	IDPH*	ATTGATCCGCATTGAGAACCTCCCGGTGAAGGTGATGGTGTTGAACAACCAACATTTGGGTATGGTTGTGC--GGGGAGGATAGGTTTTACAAGGCAAATAGGGCGCATACATACTTGGGCAACCCAGAATGTGAGAGCGAGATATACCCAGATTTTGTGACTATTGCTAAAGGGTTCAATATTCCTGCAGTCCGTGTAACA	ATTGATCCGCATTGAGAACCTCCCGGTGAAGGTGATGGTGTTGAACAACCAACATTTGGGTATGGTTGTGCAATGGGAGGATAGGTTTTACAAGGCAAATAGGGCGCATACATACTTGGGCAACCCAGAATGTGAGAGCGAGATATATCCAGATTTTGTGACTATTGCTAAAGGGTTCAATATTCCTGCAGTCCGTGTAACA
ATTGATCCGCATTGAGAACCTCCCGGTGAAGGTGATGGTGTTGAACAACCAACATTTGGGTATGGTTGTGC--GGGGAGGATAGGTTTTACAAGGCAAATAGGGCGCATACATACTTGGGCAACCCAGAATGTGAGAGCGAGATATATCCAGATTTCGTGACTATTGCTAAAGGGTTCAATATTCCTGCAGTCCGTGTAACA	6	34	Deletion	0.01	-2	IDPH*	IDPH*	ATTGATCCGCATTGAGAACCTCCCGGTGAAGGTGATGGTGTTGAACAACCAACATTTGGGTATGGTTGTGC--GGGGAGGATAGGTTTTACAAGGCAAATAGGGCGCATACATACTTGGGCAACCCAGAATGTGAGAGCGAGATATATCCAGATTTCGTGACTATTGCTAAAGGGTTCAATATTCCTGCAGTCCGTGTAACA	ATTGATCCGCATTGAGAACCTCCCGGTGAAGGTGATGGTGTTGAACAACCAACATTTGGGTATGGTTGTGCAATGGGAGGATAGGTTTTACAAGGCAAATAGGGCGCATACATACTTGGGCAACCCAGAATGTGAGAGCGAGATATATCCAGATTTTGTGACTATTGCTAAAGGGTTCAATATTCCTGCAGTCCGTGTAACA
ATTGATCCGCATTGAGAACCTCCCGGTGAAGGTGATGGTGTTGAACAACCAACATTTGGGTATGGTTGTGC--GGGGAGGATAGGTTTTACAAGGCAAATAGGGCGCATACATACTTGGGCAACCCAGAATGTGAGAGCGAGATATATCCAGATTTTGCGACTATTGCTAAAGGGTTCAATATTCCTGCAGTCCGTGTAACA	6	35	Deletion	0.01	-2	IDPH*	IDPH*	ATTGATCCGCATTGAGAACCTCCCGGTGAAGGTGATGGTGTTGAACAACCAACATTTGGGTATGGTTGTGC--GGGGAGGATAGGTTTTACAAGGCAAATAGGGCGCATACATACTTGGGCAACCCAGAATGTGAGAGCGAGATATATCCAGATTTTGCGACTATTGCTAAAGGGTTCAATATTCCTGCAGTCCGTGTAACA	ATTGATCCGCATTGAGAACCTCCCGGTGAAGGTGATGGTGTTGAACAACCAACATTTGGGTATGGTTGTGCAATGGGAGGATAGGTTTTACAAGGCAAATAGGGCGCATACATACTTGGGCAACCCAGAATGTGAGAGCGAGATATATCCAGATTTTGTGACTATTGCTAAAGGGTTCAATATTCCTGCAGTCCGTGTAACA
ATTGATCCGCATTGAGAACCTCCCGGTGAAGGTGATGGTGTTGAACAACCAACATTTGGGTATGGTTGTGC--GGGGAGGATAGGTTTTACAAGGCAAATAGGGCGCATACATACTTGGGCAACCCAGAATGTGAGAGCGAGATATATCCAGATTTTGTGACTACTGCTAAAGGGTTCAATATTCCTGCAGTCCGTGTAACA	6	35	Deletion	0.01	-2	IDPH*	IDPH*	ATTGATCCGCATTGAGAACCTCCCGGTGAAGGTGATGGTGTTGAACAACCAACATTTGGGTATGGTTGTGC--GGGGAGGATAGGTTTTACAAGGCAAATAGGGCGCATACATACTTGGGCAACCCAGAATGTGAGAGCGAGATATATCCAGATTTTGTGACTACTGCTAAAGGGTTCAATATTCCTGCAGTCCGTGTAACA	ATTGATCCGCATTGAGAACCTCCCGGTGAAGGTGATGGTGTTGAACAACCAACATTTGGGTATGGTTGTGCAATGGGAGGATAGGTTTTACAAGGCAAATAGGGCGCATACATACTTGGGCAACCCAGAATGTGAGAGCGAGATATATCCAGATTTTGTGACTATTGCTAAAGGGTTCAATATTCCTGCAGTCCGTGTAACA
ATTGATCCGCATTGAGAACCTCCCGGTGAAGGTGATGGTGTTGAACAACCAACATTTGGGTATGGTTGTGC--GGGGAGGATAGGTTTTACAAGGCAAATAGGGCGCATACATACTTGGGCAACCCAGAATGTGAGAGCGAGATATATCCAGATTTTGTGACTATTGCTAAAGGGCTCAATATTCCTGCAGTCCGTGTAACA	6	35	Deletion	0.01	-2	IDPH*	IDPH*	ATTGATCCGCATTGAGAACCTCCCGGTGAAGGTGATGGTGTTGAACAACCAACATTTGGGTATGGTTGTGC--GGGGAGGATAGGTTTTACAAGGCAAATAGGGCGCATACATACTTGGGCAACCCAGAATGTGAGAGCGAGATATATCCAGATTTTGTGACTATTGCTAAAGGGCTCAATATTCCTGCAGTCCGTGTAACA	ATTGATCCGCATTGAGAACCTCCCGGTGAAGGTGATGGTGTTGAACAACCAACATTTGGGTATGGTTGTGCAATGGGAGGATAGGTTTTACAAGGCAAATAGGGCGCATACATACTTGGGCAACCCAGAATGTGAGAGCGAGATATATCCAGATTTTGTGACTATTGCTAAAGGGTTCAATATTCCTGCAGTCCGTGTAACA
ATTGATCCGCATTGAGAACCTCCCGGTGAAGGTGATGGTGTTGAACAACCAACATTTGGGTATGGTTGTGC--GGGGAGGATAGGTTTTACAAGGCAAATAGGGCGCATACATACTTGGGCAACCCAGAATGTGAGAGCGAGATATATCCAGATTTTGTGACTATTGCTAAAGGGTTCAATATTCCTGCAG-CCGTGTAACA	6	34	Deletion	0.01	-3	IDPH*	IDPH*	ATTGATCCGCATTGAGAACCTCCCGGTGAAGGTGATGGTGTTGAACAACCAACATTTGGGTATGGTTGTGC--GGGGAGGATAGGTTTTACAAGGCAAATAGGGCGCATACATACTTGGGCAACCCAGAATGTGAGAGCGAGATATATCCAGATTTTGTGACTATTGCTAAAGGGTTCAATATTCCTGCAG-CCGTGTAACA	ATTGATCCGCATTGAGAACCTCCCGGTGAAGGTGATGGTGTTGAACAACCAACATTTGGGTATGGTTGTGCAATGGGAGGATAGGTTTTACAAGGCAAATAGGGCGCATACATACTTGGGCAACCCAGAATGTGAGAGCGAGATATATCCAGATTTTGTGACTATTGCTAAAGGGTTCAATATTCCTGCAGTCCGTGTAACA
ATTGATCCGCATTGAGAACCTCCCGGTGAAGGTGATGGTGTTGAACAACCAACATTTGGGTATGGTTGTGC--GGGGAGGATAGGTTTTACAAGGCAAATAGGGCGCATACATACTTGGGCAACCCAGAATGTGAGAGCGAGATATATCCAGATTTTGTGACTATTGCTAAAGGGTTCAATATTTCTGCAGTCCGTGTAACA	6	33	Deletion	0.01	-2	IDPH*	IDPH*	ATTGATCCGCATTGAGAACCTCCCGGTGAAGGTGATGGTGTTGAACAACCAACATTTGGGTATGGTTGTGC--GGGGAGGATAGGTTTTACAAGGCAAATAGGGCGCATACATACTTGGGCAACCCAGAATGTGAGAGCGAGATATATCCAGATTTTGTGACTATTGCTAAAGGGTTCAATATTTCTGCAGTCCGTGTAACA	ATTGATCCGCATTGAGAACCTCCCGGTGAAGGTGATGGTGTTGAACAACCAACATTTGGGTATGGTTGTGCAATGGGAGGATAGGTTTTACAAGGCAAATAGGGCGCATACATACTTGGGCAACCCAGAATGTGAGAGCGAGATATATCCAGATTTTGTGACTATTGCTAAAGGGTTCAATATTCCTGCAGTCCGTGTAACA
ATTGATCCGCATTGAGAACCTCCCGGTGAAGGTGATGGTGTTGAACAACCAACATTTGGGTATGGTTGTGC--GGGGAGGATAGGTTTTACAAGGCAAATAGGGCGCATACATACTTGGGCAACCCAGAATGTGAGAGCGAGATATGTCCAGATTTTGTGACTATTGCTAAAGGGTTCAATATTCCTGCAGTCCGTGTAACA	6	35	Deletion	0.01	-2	IDPH*	IDPH*	ATTGATCCGCATTGAGAACCTCCCGGTGAAGGTGATGGTGTTGAACAACCAACATTTGGGTATGGTTGTGC--GGGGAGGATAGGTTTTACAAGGCAAATAGGGCGCATACATACTTGGGCAACCCAGAATGTGAGAGCGAGATATGTCCAGATTTTGTGACTATTGCTAAAGGGTTCAATATTCCTGCAGTCCGTGTAACA	ATTGATCCGCATTGAGAACCTCCCGGTGAAGGTGATGGTGTTGAACAACCAACATTTGGGTATGGTTGTGCAATGGGAGGATAGGTTTTACAAGGCAAATAGGGCGCATACATACTTGGGCAACCCAGAATGTGAGAGCGAGATATATCCAGATTTTGTGACTATTGCTAAAGGGTTCAATATTCCTGCAGTCCGTGTAACA
ATTGATCCGCATTGAGAACCTCCCGGTGAAGGTGATGGTGTTGAACAACCAACATTTGGGTATGGTTGTGC--GGGGAGGATAGGTTTTACAAGGCAAATAGGGCGCATACATACTTGGGCAACCCAGGATGTGAGAGCGAGATATATCCAGATTTTGTGACTATTGCTAAAGGGTTCAATATTCCTGCAGTCCGTGTAACA	6	34	Deletion	0.01	-2	IDPH*	IDPH*	ATTGATCCGCATTGAGAACCTCCCGGTGAAGGTGATGGTGTTGAACAACCAACATTTGGGTATGGTTGTGC--GGGGAGGATAGGTTTTACAAGGCAAATAGGGCGCATACATACTTGGGCAACCCAGGATGTGAGAGCGAGATATATCCAGATTTTGTGACTATTGCTAAAGGGTTCAATATTCCTGCAGTCCGTGTAACA	ATTGATCCGCATTGAGAACCTCCCGGTGAAGGTGATGGTGTTGAACAACCAACATTTGGGTATGGTTGTGCAATGGGAGGATAGGTTTTACAAGGCAAATAGGGCGCATACATACTTGGGCAACCCAGAATGTGAGAGCGAGATATATCCAGATTTTGTGACTATTGCTAAAGGGTTCAATATTCCTGCAGTCCGTGTAACA
ATTGATCCGCATTGAGAACCTCCCGGTGAAGGTGATGGTGTTGAACAACCAACATTTGGGTATGGTTGTGC--TGGGAGGATAGGTTTTACAAGGCAAATAGGGCGCATACATACTTGGGCAACCCAGAATGTGAGAGCGAGATATATCCAGATTTTGTGACTATTGCTAAAGGGTTCAATATTTCTGCAGTCCGTGTAACA	6	34	Deletion	0.01	-2	IDPH*	IDPH*	ATTGATCCGCATTGAGAACCTCCCGGTGAAGGTGATGGTGTTGAACAACCAACATTTGGGTATGGTTGTGC--TGGGAGGATAGGTTTTACAAGGCAAATAGGGCGCATACATACTTGGGCAACCCAGAATGTGAGAGCGAGATATATCCAGATTTTGTGACTATTGCTAAAGGGTTCAATATTTCTGCAGTCCGTGTAACA	ATTGATCCGCATTGAGAACCTCCCGGTGAAGGTGATGGTGTTGAACAACCAACATTTGGGTATGGTTGTGCAATGGGAGGATAGGTTTTACAAGGCAAATAGGGCGCATACATACTTGGGCAACCCAGAATGTGAGAGCGAGATATATCCAGATTTTGTGACTATTGCTAAAGGGTTCAATATTCCTGCAGTCCGTGTAACA
ATTGATCCGCATTGAGAACCTCCCGGTGAAGGTGATGGTGTTGAACAACCAACATTTGGGTATGGTTGTGC--TGGGAGGATAGGTTTTACAAGGCAAATAGGGCGCATACATACTTGGGCAACCCAGAATGTGGGAGCGAGATATATCCAGATTTTGTGACTATTGCTAAAGGGTTCAATATTCCTGCAGTCCGTGTAACA	6	36	Deletion	0.01	-2	IDPH*	IDPH*	ATTGATCCGCATTGAGAACCTCCCGGTGAAGGTGATGGTGTTGAACAACCAACATTTGGGTATGGTTGTGC--TGGGAGGATAGGTTTTACAAGGCAAATAGGGCGCATACATACTTGGGCAACCCAGAATGTGGGAGCGAGATATATCCAGATTTTGTGACTATTGCTAAAGGGTTCAATATTCCTGCAGTCCGTGTAACA	ATTGATCCGCATTGAGAACCTCCCGGTGAAGGTGATGGTGTTGAACAACCAACATTTGGGTATGGTTGTGCAATGGGAGGATAGGTTTTACAAGGCAAATAGGGCGCATACATACTTGGGCAACCCAGAATGTGAGAGCGAGATATATCCAGATTTTGTGACTATTGCTAAAGGGTTCAATATTCCTGCAGTCCGTGTAACA
ATTGATCCGCATTGAGAACCTCCCGGTGAAGGTGATGGTGTTGAACAACCAACATTTGGGTATGGTTGTGC--TGGGAGGATAGGTTTTACAGGGCAAATAGGGCGCATACATACTTGGGCAACCCAGAATGTGAGAGCGAGATATATCCAGATTTTGTGACTATTGCTAAAGGGTTCAATATTCCTGCAGTCCGTGTAACA	6	35	Deletion	0.01	-2	IDPH*	IDPH*	ATTGATCCGCATTGAGAACCTCCCGGTGAAGGTGATGGTGTTGAACAACCAACATTTGGGTATGGTTGTGC--TGGGAGGATAGGTTTTACAGGGCAAATAGGGCGCATACATACTTGGGCAACCCAGAATGTGAGAGCGAGATATATCCAGATTTTGTGACTATTGCTAAAGGGTTCAATATTCCTGCAGTCCGTGTAACA	ATTGATCCGCATTGAGAACCTCCCGGTGAAGGTGATGGTGTTGAACAACCAACATTTGGGTATGGTTGTGCAATGGGAGGATAGGTTTTACAAGGCAAATAGGGCGCATACATACTTGGGCAACCCAGAATGTGAGAGCGAGATATATCCAGATTTTGTGACTATTGCTAAAGGGTTCAATATTCCTGCAGTCCGTGTAACA
ATTGATCCGCATTGAGAACCTCCCGGTGAAGGTGATGGTGTTGAACAACCAACATTTGGGTATGGTTGTGCA--GGGAGGATAGGTTTTACAAGGCAAATAGGGCGCATACATACTTGGGCAACCCAGAATGTGAGAGCGAGATATACCCAGATTTTGTGACTATTGCTAAAGGGTTCAATATTCCTGCAGTCCGTGTAACA	6	35	Deletion	0.01	-2	IDPH*	IDPH*	ATTGATCCGCATTGAGAACCTCCCGGTGAAGGTGATGGTGTTGAACAACCAACATTTGGGTATGGTTGTGCA--GGGAGGATAGGTTTTACAAGGCAAATAGGGCGCATACATACTTGGGCAACCCAGAATGTGAGAGCGAGATATACCCAGATTTTGTGACTATTGCTAAAGGGTTCAATATTCCTGCAGTCCGTGTAACA	ATTGATCCGCATTGAGAACCTCCCGGTGAAGGTGATGGTGTTGAACAACCAACATTTGGGTATGGTTGTGCAATGGGAGGATAGGTTTTACAAGGCAAATAGGGCGCATACATACTTGGGCAACCCAGAATGTGAGAGCGAGATATATCCAGATTTTGTGACTATTGCTAAAGGGTTCAATATTCCTGCAGTCCGTGTAACA
ATTGATCCGCATTGAGAACCTCCCGGTGAAGGTGATGGTGTTGAACAACCAACATTTGGGTATGGTTGTGCA--GGGAGGATAGGTTTTACAAGGCAAATAGGGCGCATACATACTTGGGCAACCCAGAATGTGAGAGCGAGATATATCCAGATTTTGTGACTATTGCTAAAGGGTTCAATATTCCTGCAGTCCGTGTAACG	6	34	Deletion	0.01	-2	IDPH*	IDPH*	ATTGATCCGCATTGAGAACCTCCCGGTGAAGGTGATGGTGTTGAACAACCAACATTTGGGTATGGTTGTGCA--GGGAGGATAGGTTTTACAAGGCAAATAGGGCGCATACATACTTGGGCAACCCAGAATGTGAGAGCGAGATATATCCAGATTTTGTGACTATTGCTAAAGGGTTCAATATTCCTGCAGTCCGTGTAACG	ATTGATCCGCATTGAGAACCTCCCGGTGAAGGTGATGGTGTTGAACAACCAACATTTGGGTATGGTTGTGCAATGGGAGGATAGGTTTTACAAGGCAAATAGGGCGCATACATACTTGGGCAACCCAGAATGTGAGAGCGAGATATATCCAGATTTTGTGACTATTGCTAAAGGGTTCAATATTCCTGCAGTCCGTGTAACA
ATTGATCCGCATTGAGAACCTCCCGGTGAAGGTGATGGTGTTGAACAACCAACATTTGGGTATGGTTGTGCA--GGGAGGATAGGTTTTACAAGGCAAATAGGGCGCATACATACTTGGGCAACCCAGAATGTGAGAGCGAGATATATCCAGATTTTGTGACTATTGCTAAAGGGTTCAGTATTCCTGCAGTCCGTGTAACA	6	35	Deletion	0.01	-2	IDPH*	IDPH*	ATTGATCCGCATTGAGAACCTCCCGGTGAAGGTGATGGTGTTGAACAACCAACATTTGGGTATGGTTGTGCA--GGGAGGATAGGTTTTACAAGGCAAATAGGGCGCATACATACTTGGGCAACCCAGAATGTGAGAGCGAGATATATCCAGATTTTGTGACTATTGCTAAAGGGTTCAGTATTCCTGCAGTCCGTGTAACA	ATTGATCCGCATTGAGAACCTCCCGGTGAAGGTGATGGTGTTGAACAACCAACATTTGGGTATGGTTGTGCAATGGGAGGATAGGTTTTACAAGGCAAATAGGGCGCATACATACTTGGGCAACCCAGAATGTGAGAGCGAGATATATCCAGATTTTGTGACTATTGCTAAAGGGTTCAATATTCCTGCAGTCCGTGTAACA
ATTGATCCGCATTGAGAACCTCCCGGTGAAGGTGATGGTGTTGAACAACCAACATTTGGGTATGGTTGTGCA--GGGAGGATAGGTTTTACAAGGCAAATAGGGCGCATACATACTTGGGCAACCCAGAATGTGAGAGCGAGATATATCCAGATTTTGTGACTATTGCTAAGGGGTTCAATATTCCTGCAGTCCGTGTAACA	6	35	Deletion	0.01	-2	IDPH*	IDPH*	ATTGATCCGCATTGAGAACCTCCCGGTGAAGGTGATGGTGTTGAACAACCAACATTTGGGTATGGTTGTGCA--GGGAGGATAGGTTTTACAAGGCAAATAGGGCGCATACATACTTGGGCAACCCAGAATGTGAGAGCGAGATATATCCAGATTTTGTGACTATTGCTAAGGGGTTCAATATTCCTGCAGTCCGTGTAACA	ATTGATCCGCATTGAGAACCTCCCGGTGAAGGTGATGGTGTTGAACAACCAACATTTGGGTATGGTTGTGCAATGGGAGGATAGGTTTTACAAGGCAAATAGGGCGCATACATACTTGGGCAACCCAGAATGTGAGAGCGAGATATATCCAGATTTTGTGACTATTGCTAAAGGGTTCAATATTCCTGCAGTCCGTGTAACA
ATTGATCCGCATTGAGAACCTCCCGGTGAAGGTGATGGTGTTGAACAACCAACATTTGGGTATGGTTGTGCA--GGGAGGATAGGTTTTACAAGGCAAATAGGGCGCATACATACTTGGGCAACCCAGAATGTGAGGGCGAGATATATCCAGATTTTGTGACTATTGCTAAAGGGTTCAATATTCCTGCAGTCCGTGTAACA	6	35	Deletion	0.01	-2	IDPH*	IDPH*	ATTGATCCGCATTGAGAACCTCCCGGTGAAGGTGATGGTGTTGAACAACCAACATTTGGGTATGGTTGTGCA--GGGAGGATAGGTTTTACAAGGCAAATAGGGCGCATACATACTTGGGCAACCCAGAATGTGAGGGCGAGATATATCCAGATTTTGTGACTATTGCTAAAGGGTTCAATATTCCTGCAGTCCGTGTAACA	ATTGATCCGCATTGAGAACCTCCCGGTGAAGGTGATGGTGTTGAACAACCAACATTTGGGTATGGTTGTGCAATGGGAGGATAGGTTTTACAAGGCAAATAGGGCGCATACATACTTGGGCAACCCAGAATGTGAGAGCGAGATATATCCAGATTTTGTGACTATTGCTAAAGGGTTCAATATTCCTGCAGTCCGTGTAACA
ATTGATCCGCATTGAGAACCTCCCGGTGAAGGTGATGGTGTTGAACAACCAACATTTGGGTATGGTTGTGCA--GGGAGGATAGGTTTTACAAGGCAAATAGGGCGCATACATACTTGGGCAACCCAGAATGTGGGAGCGAGATATATCCAGATTTTGTGACTATTGCTAAAGGGTTCAATATTCCTGCAGTCCGTGTAACA	6	35	Deletion	0.01	-2	IDPH*	IDPH*	ATTGATCCGCATTGAGAACCTCCCGGTGAAGGTGATGGTGTTGAACAACCAACATTTGGGTATGGTTGTGCA--GGGAGGATAGGTTTTACAAGGCAAATAGGGCGCATACATACTTGGGCAACCCAGAATGTGGGAGCGAGATATATCCAGATTTTGTGACTATTGCTAAAGGGTTCAATATTCCTGCAGTCCGTGTAACA	ATTGATCCGCATTGAGAACCTCCCGGTGAAGGTGATGGTGTTGAACAACCAACATTTGGGTATGGTTGTGCAATGGGAGGATAGGTTTTACAAGGCAAATAGGGCGCATACATACTTGGGCAACCCAGAATGTGAGAGCGAGATATATCCAGATTTTGTGACTATTGCTAAAGGGTTCAATATTCCTGCAGTCCGTGTAACA
ATTGATCCGCATTGAGAACCTCCCGGTGAAGGTGATGGTGTTGAACAACCAACATTTGGGTATGGTTGTGCA--GGGAGGATAGGTTTTACAAGGCAAATAGGGCGCATGCATACTTGGGCAACCCAGAATGTGAGAGCGAGATATATCCAGATTTTGTGACTATTGCTAAAGGGTTCAATATTCCTGCAGTCCGTGTAACA	6	35	Deletion	0.01	-2	IDPH*	IDPH*	ATTGATCCGCATTGAGAACCTCCCGGTGAAGGTGATGGTGTTGAACAACCAACATTTGGGTATGGTTGTGCA--GGGAGGATAGGTTTTACAAGGCAAATAGGGCGCATGCATACTTGGGCAACCCAGAATGTGAGAGCGAGATATATCCAGATTTTGTGACTATTGCTAAAGGGTTCAATATTCCTGCAGTCCGTGTAACA	ATTGATCCGCATTGAGAACCTCCCGGTGAAGGTGATGGTGTTGAACAACCAACATTTGGGTATGGTTGTGCAATGGGAGGATAGGTTTTACAAGGCAAATAGGGCGCATACATACTTGGGCAACCCAGAATGTGAGAGCGAGATATATCCAGATTTTGTGACTATTGCTAAAGGGTTCAATATTCCTGCAGTCCGTGTAACA
ATTGATCCGCATTGAGAACCTCCCGGTGAAGGTGATGGTGTTGAACAACCAACATTTGGGTATGGTTGTGCA--GGGAGGATAGGTTTTACAAGGCAAATAGGGCGCGTACATACTTGGGCAACCCAGAATGTGAGAGCGAGATATATCCAGATTTTGTGACTATTGCTAAAGGGTTCAATATTCCTGCAGTCCGTGTAACA	6	36	Deletion	0.01	-2	IDPH*	IDPH*	ATTGATCCGCATTGAGAACCTCCCGGTGAAGGTGATGGTGTTGAACAACCAACATTTGGGTATGGTTGTGCA--GGGAGGATAGGTTTTACAAGGCAAATAGGGCGCGTACATACTTGGGCAACCCAGAATGTGAGAGCGAGATATATCCAGATTTTGTGACTATTGCTAAAGGGTTCAATATTCCTGCAGTCCGTGTAACA	ATTGATCCGCATTGAGAACCTCCCGGTGAAGGTGATGGTGTTGAACAACCAACATTTGGGTATGGTTGTGCAATGGGAGGATAGGTTTTACAAGGCAAATAGGGCGCATACATACTTGGGCAACCCAGAATGTGAGAGCGAGATATATCCAGATTTTGTGACTATTGCTAAAGGGTTCAATATTCCTGCAGTCCGTGTAACA
ATTGATCCGCATTGAGAACCTCCCGGTGAAGGTGATGGTGTTGAACAACCAACATTTGGGTATGGTTGTGCAACGGGAGGATAGGTTTTACAAGGCAAATAGGGCGCATACATACTTGGGCAACCCAGAATGTGAGAGCGAGATATATCCAGATTTTGTGACTATTGCTAAAGGGTTCAATATTCCTGCAGTCCGTGTAACA	6	35	1 Base Change	0.01	0	IDPH*	IDPH*	ATTGATCCGCATTGAGAACCTCCCGGTGAAGGTGATGGTGTTGAACAACCAACATTTGGGTATGGTTGTGCAACGGGAGGATAGGTTTTACAAGGCAAATAGGGCGCATACATACTTGGGCAACCCAGAATGTGAGAGCGAGATATATCCAGATTTTGTGACTATTGCTAAAGGGTTCAATATTCCTGCAGTCCGTGTAACA	ATTGATCCGCATTGAGAACCTCCCGGTGAAGGTGATGGTGTTGAACAACCAACATTTGGGTATGGTTGTGCAATGGGAGGATAGGTTTTACAAGGCAAATAGGGCGCATACATACTTGGGCAACCCAGAATGTGAGAGCGAGATATATCCAGATTTTGTGACTATTGCTAAAGGGTTCAATATTCCTGCAGTCCGTGTAACA
ATTGATCCGCATTGAGAACCTCCCGGTGAAGGTGATGGTGTTGAACAACCAACATTTGGGTATGGTTGTGCAAT--GAGGATAGGTTTTACAAGGCAAATAGGGCGCATACATACTTGGGCAACCCAGAATGTGAGAGCGAGATATATCCAGATTTTGTGACTATTGCTAAAGGGTTCAATATTCCTGCAGTCCGTGTAACA	6	35	Deletion	0.01	-2	IDPH*	IDPH*	ATTGATCCGCATTGAGAACCTCCCGGTGAAGGTGATGGTGTTGAACAACCAACATTTGGGTATGGTTGTGCAAT--GAGGATAGGTTTTACAAGGCAAATAGGGCGCATACATACTTGGGCAACCCAGAATGTGAGAGCGAGATATATCCAGATTTTGTGACTATTGCTAAAGGGTTCAATATTCCTGCAGTCCGTGTAACA	ATTGATCCGCATTGAGAACCTCCCGGTGAAGGTGATGGTGTTGAACAACCAACATTTGGGTATGGTTGTGCAATGGGAGGATAGGTTTTACAAGGCAAATAGGGCGCATACATACTTGGGCAACCCAGAATGTGAGAGCGAGATATATCCAGATTTTGTGACTATTGCTAAAGGGTTCAATATTCCTGCAGTCCGTGTAACA
ATTGATCCGCATTGAGAACCTCCCGGTGAAGGTGATGGTGTTGAACAACCAACATTTGGGTATGGTTGTGCAATGGGAGGATAGGTTTTACAAGACAAATAGGGCGCATACATACTTGGGCAACCCAGAATGTGAGAGCGAGATATATCCAGATTTTGTGACTATTGCTAAAGGGTTCAATATTCCTGCAGTCCGTGTAACA	6	35	1 Base Change	0.01	0	IDPH*	IDPH*	ATTGATCCGCATTGAGAACCTCCCGGTGAAGGTGATGGTGTTGAACAACCAACATTTGGGTATGGTTGTGCAATGGGAGGATAGGTTTTACAAGACAAATAGGGCGCATACATACTTGGGCAACCCAGAATGTGAGAGCGAGATATATCCAGATTTTGTGACTATTGCTAAAGGGTTCAATATTCCTGCAGTCCGTGTAACA	ATTGATCCGCATTGAGAACCTCCCGGTGAAGGTGATGGTGTTGAACAACCAACATTTGGGTATGGTTGTGCAATGGGAGGATAGGTTTTACAAGGCAAATAGGGCGCATACATACTTGGGCAACCCAGAATGTGAGAGCGAGATATATCCAGATTTTGTGACTATTGCTAAAGGGTTCAATATTCCTGCAGTCCGTGTAACA
ATTGATCCGCATTGAGAACCTCCCGGTGAAGGTGATGGTGTTGAACAACCAACATTTGGGTATGGTTGTGCAATGGGAGGATAGGTTTTACAAGGCAAATAGGGCGCATACACACTTGGGCAACCCAGAATGTGAGAGCGAGATATATCCAGATTTTGTGACTATTGCTAAAGGGTTCAATATTCCTGCAGTCCGTGTAACA	6	34	1 Base Change	0.01	0	IDPH*	IDPH*	ATTGATCCGCATTGAGAACCTCCCGGTGAAGGTGATGGTGTTGAACAACCAACATTTGGGTATGGTTGTGCAATGGGAGGATAGGTTTTACAAGGCAAATAGGGCGCATACACACTTGGGCAACCCAGAATGTGAGAGCGAGATATATCCAGATTTTGTGACTATTGCTAAAGGGTTCAATATTCCTGCAGTCCGTGTAACA	ATTGATCCGCATTGAGAACCTCCCGGTGAAGGTGATGGTGTTGAACAACCAACATTTGGGTATGGTTGTGCAATGGGAGGATAGGTTTTACAAGGCAAATAGGGCGCATACATACTTGGGCAACCCAGAATGTGAGAGCGAGATATATCCAGATTTTGTGACTATTGCTAAAGGGTTCAATATTCCTGCAGTCCGTGTAACA
ATTGATCCGCATTGAGAACCTCCCGGTGAAGGTGATGGTGTTGAACAACCAACATTTGGGTATGGTTGTGCAATGGGAGGATAGGTTTTACAAGGCAAATAGGGCGCATACATACTTGGGCAACCCAGAATATGAGAGCGAGATATATCCAGATTTTGTGACTATTGCTAAAGGGTTCAATATTCCTGCAGTCCGTGTAACA	6	36	1 Base Change	0.01	0	IDPH*	IDPH*	ATTGATCCGCATTGAGAACCTCCCGGTGAAGGTGATGGTGTTGAACAACCAACATTTGGGTATGGTTGTGCAATGGGAGGATAGGTTTTACAAGGCAAATAGGGCGCATACATACTTGGGCAACCCAGAATATGAGAGCGAGATATATCCAGATTTTGTGACTATTGCTAAAGGGTTCAATATTCCTGCAGTCCGTGTAACA	ATTGATCCGCATTGAGAACCTCCCGGTGAAGGTGATGGTGTTGAACAACCAACATTTGGGTATGGTTGTGCAATGGGAGGATAGGTTTTACAAGGCAAATAGGGCGCATACATACTTGGGCAACCCAGAATGTGAGAGCGAGATATATCCAGATTTTGTGACTATTGCTAAAGGGTTCAATATTCCTGCAGTCCGTGTAACA
ATTGATCCGCATTGAGAACCTCCCGGTGAAGGTGATGGTGTTGAACAACCAACATTTGGGTATGGTTGTGCAATGGGAGGATAGGTTTTACAAGGCAAATAGGGCGCATACATACTTGGGCAACCCAGAATGTGAGAGCGAGATATATCCAGATTTTGTGACTATTGCTAAAGGGATCAATATTCCTGCAGTCCCTGTAACA	6	33	2 Base Changes	0.01	0	IDPH*	IDPH*	ATTGATCCGCATTGAGAACCTCCCGGTGAAGGTGATGGTGTTGAACAACCAACATTTGGGTATGGTTGTGCAATGGGAGGATAGGTTTTACAAGGCAAATAGGGCGCATACATACTTGGGCAACCCAGAATGTGAGAGCGAGATATATCCAGATTTTGTGACTATTGCTAAAGGGATCAATATTCCTGCAGTCCCTGTAACA	ATTGATCCGCATTGAGAACCTCCCGGTGAAGGTGATGGTGTTGAACAACCAACATTTGGGTATGGTTGTGCAATGGGAGGATAGGTTTTACAAGGCAAATAGGGCGCATACATACTTGGGCAACCCAGAATGTGAGAGCGAGATATATCCAGATTTTGTGACTATTGCTAAAGGGTTCAATATTCCTGCAGTCCGTGTAACA
ATTGATCCGCATTGAGAACCTCCCGGTGAAGGTGATGGTGTTGAACAACCAACATTTGGGTATGGTTGTGCAATGGGAGGATAGGTTTTACAAGGCAAATAGGGCGCATACATACTTGGGCAACCCAGAATGTGAGAGCGAGATATATCCAGATTTTGTGACTATTGCTAAAGGGTTCAATATTCCTGCAATCCGTGTAACA	6	35	1 Base Change	0.01	0	IDPH*	IDPH*	ATTGATCCGCATTGAGAACCTCCCGGTGAAGGTGATGGTGTTGAACAACCAACATTTGGGTATGGTTGTGCAATGGGAGGATAGGTTTTACAAGGCAAATAGGGCGCATACATACTTGGGCAACCCAGAATGTGAGAGCGAGATATATCCAGATTTTGTGACTATTGCTAAAGGGTTCAATATTCCTGCAATCCGTGTAACA	ATTGATCCGCATTGAGAACCTCCCGGTGAAGGTGATGGTGTTGAACAACCAACATTTGGGTATGGTTGTGCAATGGGAGGATAGGTTTTACAAGGCAAATAGGGCGCATACATACTTGGGCAACCCAGAATGTGAGAGCGAGATATATCCAGATTTTGTGACTATTGCTAAAGGGTTCAATATTCCTGCAGTCCGTGTAACA
ATTGATCCGCATTGAGAACCTCCCGGTGAAGGTGATGGTGTTGAACAACCAACATTTGGGTATGGTTGTGCAATGGGAGGATAGGTTTTACAAGGCAAATAGGGCGCATACATACTTGGGCAACCCAGAATGTGAGAGCGAGATATATCCAGATTTTGTGACTATTGCTAAAGGGTTCAATATTCCTGCAGTCCGTGTAAAA	6	36	1 Base Change	0.01	0	IDPH*	IDPH*	ATTGATCCGCATTGAGAACCTCCCGGTGAAGGTGATGGTGTTGAACAACCAACATTTGGGTATGGTTGTGCAATGGGAGGATAGGTTTTACAAGGCAAATAGGGCGCATACATACTTGGGCAACCCAGAATGTGAGAGCGAGATATATCCAGATTTTGTGACTATTGCTAAAGGGTTCAATATTCCTGCAGTCCGTGTAAAA	ATTGATCCGCATTGAGAACCTCCCGGTGAAGGTGATGGTGTTGAACAACCAACATTTGGGTATGGTTGTGCAATGGGAGGATAGGTTTTACAAGGCAAATAGGGCGCATACATACTTGGGCAACCCAGAATGTGAGAGCGAGATATATCCAGATTTTGTGACTATTGCTAAAGGGTTCAATATTCCTGCAGTCCGTGTAACA
ATTGATCCGCATTGAGAACCTCCCGGTGAAGGTGATGGTGTTGAACAACCAACATTTGGGTATGGTTGTGCAATGGGAGGATAGGTTTTACAAGGCAAATAGGGCGCATACATACTTGGGCAACCCAGAATGTGAGAGCGAGATATATCCAGATTTTGTGACTATTGCTAAAGGGTTCAATATTGCTGCAGTCCGGGTAACA	6	33	2 Base Changes	0.01	0	IDPH*	IDPH*	ATTGATCCGCATTGAGAACCTCCCGGTGAAGGTGATGGTGTTGAACAACCAACATTTGGGTATGGTTGTGCAATGGGAGGATAGGTTTTACAAGGCAAATAGGGCGCATACATACTTGGGCAACCCAGAATGTGAGAGCGAGATATATCCAGATTTTGTGACTATTGCTAAAGGGTTCAATATTGCTGCAGTCCGGGTAACA	ATTGATCCGCATTGAGAACCTCCCGGTGAAGGTGATGGTGTTGAACAACCAACATTTGGGTATGGTTGTGCAATGGGAGGATAGGTTTTACAAGGCAAATAGGGCGCATACATACTTGGGCAACCCAGAATGTGAGAGCGAGATATATCCAGATTTTGTGACTATTGCTAAAGGGTTCAATATTCCTGCAGTCCGTGTAACA
ATTGATCCGCATTGAGAACCTCCCGGTGAAGGTGATGGTGTTGAACAACCAACATTTGGGTATGGTTGTGCAATGGGAGGATAGGTTTTACAAGGCAAATAGGGCGCATACATACTTGGGCAACCCAGAATGTGAGAGCGAGATATATCCAGATTTTGTGACTATTGCTAAATGGATCAATATTCCTGCAGTCCGTGTAACA	6	33	2 Base Changes	0.01	0	IDPH*	IDPH*	ATTGATCCGCATTGAGAACCTCCCGGTGAAGGTGATGGTGTTGAACAACCAACATTTGGGTATGGTTGTGCAATGGGAGGATAGGTTTTACAAGGCAAATAGGGCGCATACATACTTGGGCAACCCAGAATGTGAGAGCGAGATATATCCAGATTTTGTGACTATTGCTAAATGGATCAATATTCCTGCAGTCCGTGTAACA	ATTGATCCGCATTGAGAACCTCCCGGTGAAGGTGATGGTGTTGAACAACCAACATTTGGGTATGGTTGTGCAATGGGAGGATAGGTTTTACAAGGCAAATAGGGCGCATACATACTTGGGCAACCCAGAATGTGAGAGCGAGATATATCCAGATTTTGTGACTATTGCTAAAGGGTTCAATATTCCTGCAGTCCGTGTAACA
ATTGATCCGCATTGAGAACCTCCCGGTGAAGGTGATGGTGTTGAACAACCAACATTTGGGTATGGTTGTGCAATGGGAGGATAGGTTTTACAAGGCAAATAGGGCGCATACATGCTTGGGCAACCCAGAATGTGAGAGCGAGATATATCCAGATTTTGTGACTATTGCTAAAGGGTTCAATATTCCTGCAGTCCGTGTAACA	6	35	1 Base Change	0.01	0	IDPH*	IDPH*	ATTGATCCGCATTGAGAACCTCCCGGTGAAGGTGATGGTGTTGAACAACCAACATTTGGGTATGGTTGTGCAATGGGAGGATAGGTTTTACAAGGCAAATAGGGCGCATACATGCTTGGGCAACCCAGAATGTGAGAGCGAGATATATCCAGATTTTGTGACTATTGCTAAAGGGTTCAATATTCCTGCAGTCCGTGTAACA	ATTGATCCGCATTGAGAACCTCCCGGTGAAGGTGATGGTGTTGAACAACCAACATTTGGGTATGGTTGTGCAATGGGAGGATAGGTTTTACAAGGCAAATAGGGCGCATACATACTTGGGCAACCCAGAATGTGAGAGCGAGATATATCCAGATTTTGTGACTATTGCTAAAGGGTTCAATATTCCTGCAGTCCGTGTAACA
ATTGATCCGCATTGAGAACCTCCCGGTGAAGGTGATGGTGTTGAACAACCAACATTTGGGTATGGTTGTGCAATGGGAGGATAGGTTTTACAAGGCAAATAGGGCGCATACGTACTTGGGCAACCCAGAATGTGAGAGCGAGATATATCCAGATTTTGTGACTATTGCTAAAGGGTTCAATATTCCTGCAGTCCGTGTAACA	6	34	1 Base Change	0.01	0	IDPH*	IDPH*	ATTGATCCGCATTGAGAACCTCCCGGTGAAGGTGATGGTGTTGAACAACCAACATTTGGGTATGGTTGTGCAATGGGAGGATAGGTTTTACAAGGCAAATAGGGCGCATACGTACTTGGGCAACCCAGAATGTGAGAGCGAGATATATCCAGATTTTGTGACTATTGCTAAAGGGTTCAATATTCCTGCAGTCCGTGTAACA	ATTGATCCGCATTGAGAACCTCCCGGTGAAGGTGATGGTGTTGAACAACCAACATTTGGGTATGGTTGTGCAATGGGAGGATAGGTTTTACAAGGCAAATAGGGCGCATACATACTTGGGCAACCCAGAATGTGAGAGCGAGATATATCCAGATTTTGTGACTATTGCTAAAGGGTTCAATATTCCTGCAGTCCGTGTAACA
ATTGATCCGCATTGAGAACCTCCCGGTGAAGGTGATGGTGTTGAACAACCAACATTTGGGTATGGTTGTGCAATtGGGAGAATAGGTTTTACAAGGCAAATAGGGCGCATACATACTTGGGCAACCCAGAATGTGAGAGCGAGATATATCCAGATTTTGTGACTATTGCTAAAGGGTTCAATATTCCTGCAGTCCGTGTAACA	6	35	Insertion	0.01	1	IDPH*	IDPH*	ATTGATCCGCATTGAGAACCTCCCGGTGAAGGTGATGGTGTTGAACAACCAACATTTGGGTATGGTTGTGCAATTGGGAGAATAGGTTTTACAAGGCAAATAGGGCGCATACATACTTGGGCAACCCAGAATGTGAGAGCGAGATATATCCAGATTTTGTGACTATTGCTAAAGGGTTCAATATTCCTGCAGTCCGTGTAACA	ATTGATCCGCATTGAGAACCTCCCGGTGAAGGTGATGGTGTTGAACAACCAACATTTGGGTATGGTTGTGCAATGGGAGGATAGGTTTTACAAGGCAAATAGGGCGCATACATACTTGGGCAACCCAGAATGTGAGAGCGAGATATATCCAGATTTTGTGACTATTGCTAAAGGGTTCAATATTCCTGCAGTCCGTGTAACA
ATTGATCCGCATTGAGAACCTCCCGGTGAAGGTGATGGTGTTGAACAACCAACATTTGGGTATGGTTGTGCAATtGGGAGGATAGGTCTTACAAGGCAAATAGGGCGCATACATACTTGGGCAACCCAGAATGTGAGAGCGAGATATATCCAGATTTTGTGACTATTGCTAAAGGGTTCAATATTCCTGCAGTCCGTGTAACA	6	34	Insertion	0.01	1	IDPH*	IDPH*	ATTGATCCGCATTGAGAACCTCCCGGTGAAGGTGATGGTGTTGAACAACCAACATTTGGGTATGGTTGTGCAATTGGGAGGATAGGTCTTACAAGGCAAATAGGGCGCATACATACTTGGGCAACCCAGAATGTGAGAGCGAGATATATCCAGATTTTGTGACTATTGCTAAAGGGTTCAATATTCCTGCAGTCCGTGTAACA	ATTGATCCGCATTGAGAACCTCCCGGTGAAGGTGATGGTGTTGAACAACCAACATTTGGGTATGGTTGTGCAATGGGAGGATAGGTTTTACAAGGCAAATAGGGCGCATACATACTTGGGCAACCCAGAATGTGAGAGCGAGATATATCCAGATTTTGTGACTATTGCTAAAGGGTTCAATATTCCTGCAGTCCGTGTAACA
ATTGATCCGCATTGAGAACCTCCCGGTGAAGGTGATGGTGTTGAACAACCAACATTTGGGTATGGTTGTGCAATtGGGAGGATAGGTTTTACAAGGCAAATAGGGCGCATACATACTTGGGCAACCCAGAATGTGAGAGCGAGATATATCCAGATTTTGTGACTATTGCTAAAGGGTCCAATATTCCTGCAGTCCGTGTAACA	6	35	Insertion	0.01	1	IDPH*	IDPH*	ATTGATCCGCATTGAGAACCTCCCGGTGAAGGTGATGGTGTTGAACAACCAACATTTGGGTATGGTTGTGCAATTGGGAGGATAGGTTTTACAAGGCAAATAGGGCGCATACATACTTGGGCAACCCAGAATGTGAGAGCGAGATATATCCAGATTTTGTGACTATTGCTAAAGGGTCCAATATTCCTGCAGTCCGTGTAACA	ATTGATCCGCATTGAGAACCTCCCGGTGAAGGTGATGGTGTTGAACAACCAACATTTGGGTATGGTTGTGCAATGGGAGGATAGGTTTTACAAGGCAAATAGGGCGCATACATACTTGGGCAACCCAGAATGTGAGAGCGAGATATATCCAGATTTTGTGACTATTGCTAAAGGGTTCAATATTCCTGCAGTCCGTGTAACA
ATTGATCCGCATTGAGAACCTCCCGGTGAAGGTGATGGTGTTGAACAACCAACATTTGGGTATGGTTGTGCAATtGGGAGGATAGGTTTTACAAGGCAAATAGGGCGCATACATACTTGGGCAACCCAGAATGTGAGAGCGAGATATATCCAGATTTTGTGACTATTGCTAAAGGGTTCAATATTCCGGCAGTCCGTGTAACA	6	32	Insertion	0.01	1	IDPH*	IDPH*	ATTGATCCGCATTGAGAACCTCCCGGTGAAGGTGATGGTGTTGAACAACCAACATTTGGGTATGGTTGTGCAATTGGGAGGATAGGTTTTACAAGGCAAATAGGGCGCATACATACTTGGGCAACCCAGAATGTGAGAGCGAGATATATCCAGATTTTGTGACTATTGCTAAAGGGTTCAATATTCCGGCAGTCCGTGTAACA	ATTGATCCGCATTGAGAACCTCCCGGTGAAGGTGATGGTGTTGAACAACCAACATTTGGGTATGGTTGTGCAATGGGAGGATAGGTTTTACAAGGCAAATAGGGCGCATACATACTTGGGCAACCCAGAATGTGAGAGCGAGATATATCCAGATTTTGTGACTATTGCTAAAGGGTTCAATATTCCTGCAGTCCGTGTAACA
ATTGATCCGCATTGAGAACCTCCCGGTGAAGGTGATGGTGTTGAACAACCAACATTTGGGTATGGTTGTGCAATtGGGAGGATAGGTTTTACAAGGCAAATAGGGCGCATACATACTTGGGCAACCCAGAATGTGAGAGCGAGATATATCCAGATTTTGTGACTATTGCTAAAGGGTTCAATATTCCTGCAGTCCGTGTAACG	6	34	Insertion	0.01	1	IDPH*	IDPH*	ATTGATCCGCATTGAGAACCTCCCGGTGAAGGTGATGGTGTTGAACAACCAACATTTGGGTATGGTTGTGCAATTGGGAGGATAGGTTTTACAAGGCAAATAGGGCGCATACATACTTGGGCAACCCAGAATGTGAGAGCGAGATATATCCAGATTTTGTGACTATTGCTAAAGGGTTCAATATTCCTGCAGTCCGTGTAACG	ATTGATCCGCATTGAGAACCTCCCGGTGAAGGTGATGGTGTTGAACAACCAACATTTGGGTATGGTTGTGCAATGGGAGGATAGGTTTTACAAGGCAAATAGGGCGCATACATACTTGGGCAACCCAGAATGTGAGAGCGAGATATATCCAGATTTTGTGACTATTGCTAAAGGGTTCAATATTCCTGCAGTCCGTGTAACA
ATTGATCCGCATTGAGAACCTCCCGGTGAAGGTGATGGTGTTGAACAACCAACATTTGGGTATGGTTGTGCAATtGGGAGGATAGGTTTTACAAGGCAAATAGGGCGCATACATACTTGGGCAACCCGGAATGTGAGAGCGAGATATATCCAGATTTTGTGACTATTGCTAAAGGGTTCAATATTCCTGCAGTCCGTGTAACA	6	35	Insertion	0.01	1	IDPH*	IDPH*	ATTGATCCGCATTGAGAACCTCCCGGTGAAGGTGATGGTGTTGAACAACCAACATTTGGGTATGGTTGTGCAATTGGGAGGATAGGTTTTACAAGGCAAATAGGGCGCATACATACTTGGGCAACCCGGAATGTGAGAGCGAGATATATCCAGATTTTGTGACTATTGCTAAAGGGTTCAATATTCCTGCAGTCCGTGTAACA	ATTGATCCGCATTGAGAACCTCCCGGTGAAGGTGATGGTGTTGAACAACCAACATTTGGGTATGGTTGTGCAATGGGAGGATAGGTTTTACAAGGCAAATAGGGCGCATACATACTTGGGCAACCCAGAATGTGAGAGCGAGATATATCCAGATTTTGTGACTATTGCTAAAGGGTTCAATATTCCTGCAGTCCGTGTAACA
ATTGATCCGCATTGAGAACCTCCCGGTGAAGGTGATGGTGTTGAACAACCAACATTTGGGTATGGTTGTGCAATtGGGAGGATAGGTTTTACAAGGCAAATAGGGCGCATACATGCTTGGGCAACCCAGAATGTGAGAGCGAGATATATCCAGATTTTGTGACTATTGCTAAAGGGTTCAATATTCCTGCAGTCCGTGTAACA	6	35	Insertion	0.01	1	IDPH*	IDPH*	ATTGATCCGCATTGAGAACCTCCCGGTGAAGGTGATGGTGTTGAACAACCAACATTTGGGTATGGTTGTGCAATTGGGAGGATAGGTTTTACAAGGCAAATAGGGCGCATACATGCTTGGGCAACCCAGAATGTGAGAGCGAGATATATCCAGATTTTGTGACTATTGCTAAAGGGTTCAATATTCCTGCAGTCCGTGTAACA	ATTGATCCGCATTGAGAACCTCCCGGTGAAGGTGATGGTGTTGAACAACCAACATTTGGGTATGGTTGTGCAATGGGAGGATAGGTTTTACAAGGCAAATAGGGCGCATACATACTTGGGCAACCCAGAATGTGAGAGCGAGATATATCCAGATTTTGTGACTATTGCTAAAGGGTTCAATATTCCTGCAGTCCGTGTAACA
ATTGATCCGCATTGAGAACCTCCCGGTGAAGGTGATGGTGTTGAACAACCAACATTTGGGTATGGTTGTGCAATtGGGAGGATAGGTTTTACAAGGCAAATAGGGCGCATGCATACTTGGGCAACCCAGAATGTGAGAGCGAGATATATCCAGATTTTGTGACTATTGCTAAAGGGTTCAATATTCCTGCAGTCCGTGTAACA	6	35	Insertion	0.01	1	IDPH*	IDPH*	ATTGATCCGCATTGAGAACCTCCCGGTGAAGGTGATGGTGTTGAACAACCAACATTTGGGTATGGTTGTGCAATTGGGAGGATAGGTTTTACAAGGCAAATAGGGCGCATGCATACTTGGGCAACCCAGAATGTGAGAGCGAGATATATCCAGATTTTGTGACTATTGCTAAAGGGTTCAATATTCCTGCAGTCCGTGTAACA	ATTGATCCGCATTGAGAACCTCCCGGTGAAGGTGATGGTGTTGAACAACCAACATTTGGGTATGGTTGTGCAATGGGAGGATAGGTTTTACAAGGCAAATAGGGCGCATACATACTTGGGCAACCCAGAATGTGAGAGCGAGATATATCCAGATTTTGTGACTATTGCTAAAGGGTTCAATATTCCTGCAGTCCGTGTAACA
ATTGATCCGCATTGAGAACCTCCCGGTGAAGGTGATGGTGTTGAACAACCAACATTTGGGTATGGTTGTGCAATtGGGAGGATAGGTTTTACAAGGCAAGTAGGGCGCATACATACTTGGGCAACCCAGAATGTGAGAGCGAGATATATCCAGATTTTGTGACTATTGCTAAAGGGTTCAATATTCCTGCAGTCCGTGTAACA	6	34	Insertion	0.01	1	IDPH*	IDPH*	ATTGATCCGCATTGAGAACCTCCCGGTGAAGGTGATGGTGTTGAACAACCAACATTTGGGTATGGTTGTGCAATTGGGAGGATAGGTTTTACAAGGCAAGTAGGGCGCATACATACTTGGGCAACCCAGAATGTGAGAGCGAGATATATCCAGATTTTGTGACTATTGCTAAAGGGTTCAATATTCCTGCAGTCCGTGTAACA	ATTGATCCGCATTGAGAACCTCCCGGTGAAGGTGATGGTGTTGAACAACCAACATTTGGGTATGGTTGTGCAATGGGAGGATAGGTTTTACAAGGCAAATAGGGCGCATACATACTTGGGCAACCCAGAATGTGAGAGCGAGATATATCCAGATTTTGTGACTATTGCTAAAGGGTTCAATATTCCTGCAGTCCGTGTAACA
ATTGATCCGCATTGAGAACCTCCCGGTGAAGGTGATGGTGTTGAACAACCAACATTTGGGTATGGTTGTGCAATtGGGAGGATAGGTTTTACGAGGCAAATAGGGCGCATACATACTTGGGCAACCCAGAATGTGAGAGCGAGATATATCCAGATTTTGTGACTATTGCTAAAGGGTTCAATATTCCTGCAGTCCGTGTAACA	6	35	Insertion	0.01	1	IDPH*	IDPH*	ATTGATCCGCATTGAGAACCTCCCGGTGAAGGTGATGGTGTTGAACAACCAACATTTGGGTATGGTTGTGCAATTGGGAGGATAGGTTTTACGAGGCAAATAGGGCGCATACATACTTGGGCAACCCAGAATGTGAGAGCGAGATATATCCAGATTTTGTGACTATTGCTAAAGGGTTCAATATTCCTGCAGTCCGTGTAACA	ATTGATCCGCATTGAGAACCTCCCGGTGAAGGTGATGGTGTTGAACAACCAACATTTGGGTATGGTTGTGCAATGGGAGGATAGGTTTTACAAGGCAAATAGGGCGCATACATACTTGGGCAACCCAGAATGTGAGAGCGAGATATATCCAGATTTTGTGACTATTGCTAAAGGGTTCAATATTCCTGCAGTCCGTGTAACA
ATTGATCCGCATTGAGAACCTCCCGGTGAAGGTGATGGTGTTGAACAACCGACATTTGGGTATGGTTGTGCAATtGGGAGGATAGGTTTTACAAGGCAAATAGGGCGCATACATACTTGGGCAACCCAGAATGTGAGAGCGAGATATATCCAGATTTTGTGACTATTGCTAAAGGGTTCAATATTCCTGCAGTCCGTGTAACA	6	35	Insertion	0.01	1	IDPH*	IDPH*	ATTGATCCGCATTGAGAACCTCCCGGTGAAGGTGATGGTGTTGAACAACCGACATTTGGGTATGGTTGTGCAATTGGGAGGATAGGTTTTACAAGGCAAATAGGGCGCATACATACTTGGGCAACCCAGAATGTGAGAGCGAGATATATCCAGATTTTGTGACTATTGCTAAAGGGTTCAATATTCCTGCAGTCCGTGTAACA	ATTGATCCGCATTGAGAACCTCCCGGTGAAGGTGATGGTGTTGAACAACCAACATTTGGGTATGGTTGTGCAATGGGAGGATAGGTTTTACAAGGCAAATAGGGCGCATACATACTTGGGCAACCCAGAATGTGAGAGCGAGATATATCCAGATTTTGTGACTATTGCTAAAGGGTTCAATATTCCTGCAGTCCGTGTAACA
ATTGATCCGCATTGAGAACCTCCCGGTGAAGGTGATGGTGTTGAACATTC---------------------------AGGATAGGTTTTACAAGGCAAATAGGGCGCATACATACTTGGGCAACCCAGAATGTGAGAGCGAGATATATCCAGATTTTGTGACTATTGCTAAAGGGTTCAATATTCCTGCAGTCCGTGTAACA	6	35	Deletion	0.01	-27	IDPH*	IDPH*	ATTGATCCGCATTGAGAACCTCCCGGTGAAGGTGATGGTGTTGAACATTC---------------------------AGGATAGGTTTTACAAGGCAAATAGGGCGCATACATACTTGGGCAACCCAGAATGTGAGAGCGAGATATATCCAGATTTTGTGACTATTGCTAAAGGGTTCAATATTCCTGCAGTCCGTGTAACA	ATTGATCCGCATTGAGAACCTCCCGGTGAAGGTGATGGTGTTGAACAACCAACATTTGGGTATGGTTGTGCAATGGGAGGATAGGTTTTACAAGGCAAATAGGGCGCATACATACTTGGGCAACCCAGAATGTGAGAGCGAGATATATCCAGATTTTGTGACTATTGCTAAAGGGTTCAATATTCCTGCAGTCCGTGTAACA
ATTGATCCGCATTGAGAACCTCCCGGTGAAGGTGATGGTGTTGAACGACCAACATTTGGGTATGGTTGTGCAATtGGGAGGATAGGTTTTACAAGGCAAATAGGGCGCATACATACTTGGGCAACCCAGAATGTGAGAGCGAGATATATCCAGATTTTGTGACTATTGCTAAAGGGTTCAATATTCCTGCAGTCCGTGTAACA	6	35	Insertion	0.01	1	IDPH*	IDPH*	ATTGATCCGCATTGAGAACCTCCCGGTGAAGGTGATGGTGTTGAACGACCAACATTTGGGTATGGTTGTGCAATTGGGAGGATAGGTTTTACAAGGCAAATAGGGCGCATACATACTTGGGCAACCCAGAATGTGAGAGCGAGATATATCCAGATTTTGTGACTATTGCTAAAGGGTTCAATATTCCTGCAGTCCGTGTAACA	ATTGATCCGCATTGAGAACCTCCCGGTGAAGGTGATGGTGTTGAACAACCAACATTTGGGTATGGTTGTGCAATGGGAGGATAGGTTTTACAAGGCAAATAGGGCGCATACATACTTGGGCAACCCAGAATGTGAGAGCGAGATATATCCAGATTTTGTGACTATTGCTAAAGGGTTCAATATTCCTGCAGTCCGTGTAACA
ATTGATCCGCATTGAGAACCTCCCGGTGAAGGTGATGGTGTTGAATAACCAACATTTGGGTATGGTTGTGCAATGGGAGGATAGGTTTTACAAGGCAAATAGGGCGCATACATACTTGGGCAACCCAGAATGTGAGAGCGAGATATATCCAGATTTTGTGACTATTGCTAAAGGGTTCAATATTCCTGCAGTCCGTGTAACA	6	34	1 Base Change	0.01	0	IDPH*	IDPH*	ATTGATCCGCATTGAGAACCTCCCGGTGAAGGTGATGGTGTTGAATAACCAACATTTGGGTATGGTTGTGCAATGGGAGGATAGGTTTTACAAGGCAAATAGGGCGCATACATACTTGGGCAACCCAGAATGTGAGAGCGAGATATATCCAGATTTTGTGACTATTGCTAAAGGGTTCAATATTCCTGCAGTCCGTGTAACA	ATTGATCCGCATTGAGAACCTCCCGGTGAAGGTGATGGTGTTGAACAACCAACATTTGGGTATGGTTGTGCAATGGGAGGATAGGTTTTACAAGGCAAATAGGGCGCATACATACTTGGGCAACCCAGAATGTGAGAGCGAGATATATCCAGATTTTGTGACTATTGCTAAAGGGTTCAATATTCCTGCAGTCCGTGTAACA
ATTGATCCGCATTGAGAACCTCCCGGTGAAGGTGATGGTGTTGGACAACCAACATTTGGGTATGGTTGTGC--GGGGAGGATAGGTTTTACAAGGCAAATAGGGCGCATACATACTTGGGCAACCCAGAATGTGAGAGCGAGATATATCCAGATTTTGTGACTATTGCTAAAGGGTTCAATATTCCTGCAGTCCGTGTAACA	6	34	Deletion	0.01	-2	IDPH*	IDPH*	ATTGATCCGCATTGAGAACCTCCCGGTGAAGGTGATGGTGTTGGACAACCAACATTTGGGTATGGTTGTGC--GGGGAGGATAGGTTTTACAAGGCAAATAGGGCGCATACATACTTGGGCAACCCAGAATGTGAGAGCGAGATATATCCAGATTTTGTGACTATTGCTAAAGGGTTCAATATTCCTGCAGTCCGTGTAACA	ATTGATCCGCATTGAGAACCTCCCGGTGAAGGTGATGGTGTTGAACAACCAACATTTGGGTATGGTTGTGCAATGGGAGGATAGGTTTTACAAGGCAAATAGGGCGCATACATACTTGGGCAACCCAGAATGTGAGAGCGAGATATATCCAGATTTTGTGACTATTGCTAAAGGGTTCAATATTCCTGCAGTCCGTGTAACA
ATTGATCCGCATTGAGAACCTCCCGGTGAAGGTGGTGGTGTTGAACAACCAACATTTGGGTATGGTTG-----TGGGAGGATAGGTTTTACAAGGCAAATAGGGCGCATACATACTTGGGCAACCCAGAATGTGAGAGCGAGATATATCCAGATTTTGTGACTATTGCTAAAGGGTTCAATATTCCTGCAGTCCGTGTAACA	6	35	Deletion	0.01	-5	IDPH*	IDPH*	ATTGATCCGCATTGAGAACCTCCCGGTGAAGGTGGTGGTGTTGAACAACCAACATTTGGGTATGGTTG-----TGGGAGGATAGGTTTTACAAGGCAAATAGGGCGCATACATACTTGGGCAACCCAGAATGTGAGAGCGAGATATATCCAGATTTTGTGACTATTGCTAAAGGGTTCAATATTCCTGCAGTCCGTGTAACA	ATTGATCCGCATTGAGAACCTCCCGGTGAAGGTGATGGTGTTGAACAACCAACATTTGGGTATGGTTGTGCAATGGGAGGATAGGTTTTACAAGGCAAATAGGGCGCATACATACTTGGGCAACCCAGAATGTGAGAGCGAGATATATCCAGATTTTGTGACTATTGCTAAAGGGTTCAATATTCCTGCAGTCCGTGTAACA
ATTGATCCGCATTGAGAACCTCCCGGTGAAGGTGGTGGTGTTGAACAACCAACATTTGGGTATGGTTGTGC--GGGGAGGATAGGTTTTACAAGGCAAATAGGGCGCATACATACTTGGGCAACCCAGAATGTGAGAGCGAGATATATCCAGATTTTGTGACTATTGCTAAAGGGTTCAATATTCCTGCAGTCCGTGTAACA	6	33	Deletion	0.01	-2	IDPH*	IDPH*	ATTGATCCGCATTGAGAACCTCCCGGTGAAGGTGGTGGTGTTGAACAACCAACATTTGGGTATGGTTGTGC--GGGGAGGATAGGTTTTACAAGGCAAATAGGGCGCATACATACTTGGGCAACCCAGAATGTGAGAGCGAGATATATCCAGATTTTGTGACTATTGCTAAAGGGTTCAATATTCCTGCAGTCCGTGTAACA	ATTGATCCGCATTGAGAACCTCCCGGTGAAGGTGATGGTGTTGAACAACCAACATTTGGGTATGGTTGTGCAATGGGAGGATAGGTTTTACAAGGCAAATAGGGCGCATACATACTTGGGCAACCCAGAATGTGAGAGCGAGATATATCCAGATTTTGTGACTATTGCTAAAGGGTTCAATATTCCTGCAGTCCGTGTAACA
ATTGATCCGCATTGAGAACCTCCCGGTGAAGGTGGTGGTGTTGAACAACCAACATTTGGGTATGGTTGTGC--TGGGAGGATAGGTTTTACAAGGCAAATAGGGCGCATACATACTTGGGCAACCCAGAATGTGAGAGCGAGATATATCCAGATTTTGTGACTATTGCTAAAGGGTTCAATATTCCTGCAGTCCGTGTAACA	6	34	Deletion	0.01	-2	IDPH*	IDPH*	ATTGATCCGCATTGAGAACCTCCCGGTGAAGGTGGTGGTGTTGAACAACCAACATTTGGGTATGGTTGTGC--TGGGAGGATAGGTTTTACAAGGCAAATAGGGCGCATACATACTTGGGCAACCCAGAATGTGAGAGCGAGATATATCCAGATTTTGTGACTATTGCTAAAGGGTTCAATATTCCTGCAGTCCGTGTAACA	ATTGATCCGCATTGAGAACCTCCCGGTGAAGGTGATGGTGTTGAACAACCAACATTTGGGTATGGTTGTGCAATGGGAGGATAGGTTTTACAAGGCAAATAGGGCGCATACATACTTGGGCAACCCAGAATGTGAGAGCGAGATATATCCAGATTTTGTGACTATTGCTAAAGGGTTCAATATTCCTGCAGTCCGTGTAACA
ATCGATCCGCATTGAGAACCTCCCGGTGAAGGTGATGGTGTTGAACAACCAACATTTGGGTATGGTTGTGCAATGGGAGGATAGGTTTTACAAGGCAAATAGGGCGCATACATACTTGGGCAACCCAGAATGTGAGAGCGAGATATATCCAGATTTTGTGACTATTGCTAAAGGGTTCAATATTCCTGCAGTCCGTGTAACA	5	35	1 Base Change	0.01	0	IDPH*	IDPH*	ATCGATCCGCATTGAGAACCTCCCGGTGAAGGTGATGGTGTTGAACAACCAACATTTGGGTATGGTTGTGCAATGGGAGGATAGGTTTTACAAGGCAAATAGGGCGCATACATACTTGGGCAACCCAGAATGTGAGAGCGAGATATATCCAGATTTTGTGACTATTGCTAAAGGGTTCAATATTCCTGCAGTCCGTGTAACA	ATTGATCCGCATTGAGAACCTCCCGGTGAAGGTGATGGTGTTGAACAACCAACATTTGGGTATGGTTGTGCAATGGGAGGATAGGTTTTACAAGGCAAATAGGGCGCATACATACTTGGGCAACCCAGAATGTGAGAGCGAGATATATCCAGATTTTGTGACTATTGCTAAAGGGTTCAATATTCCTGCAGTCCGTGTAACA
ATTGAT-CGCATTGAGAACCTCCCGGTGAAGGTGATGGTGTTGAACAACCAACATTTGGGTATGGTTGTGC--GGGGAGGATAGGTTTTACAAGGCAAATAGGGCGCATACATACTTGGGCAACCCAGAATGTGAGAGCGAGATATATCCAGATTTTGTGACTATTGCTAAAGGGTTCAATATTCCTGCAGTCCGTGTAACA	5	34	Deletion	0.01	-3	IDRIENLPVKVMVLNNQHLGMVVRGG*	IDPH*	ATTGAT-CGCATTGAGAACCTCCCGGTGAAGGTGATGGTGTTGAACAACCAACATTTGGGTATGGTTGTGC--GGGGAGGATAGGTTTTACAAGGCAAATAGGGCGCATACATACTTGGGCAACCCAGAATGTGAGAGCGAGATATATCCAGATTTTGTGACTATTGCTAAAGGGTTCAATATTCCTGCAGTCCGTGTAACA	ATTGATCCGCATTGAGAACCTCCCGGTGAAGGTGATGGTGTTGAACAACCAACATTTGGGTATGGTTGTGCAATGGGAGGATAGGTTTTACAAGGCAAATAGGGCGCATACATACTTGGGCAACCCAGAATGTGAGAGCGAGATATATCCAGATTTTGTGACTATTGCTAAAGGGTTCAATATTCCTGCAGTCCGTGTAACA
ATTGATCCGC-TTGAGAACCTCCCGGTGAAGGTGATGGTGTTGAACAACCAACATTTGGGTATGGTTG-----TGGGAGGATAGGTTTTACAAGGCAAATAGGGCGCATACATACTTGGGCAACCCAGAATGTGAGAGCGAGATATATCCAGATTTTGTGACTATTGCTAAAGGGTTCAATATTCCTGCAGTCCGTGTAACA	5	35	Deletion	0.01	-6	IDPLENLPVKVMVLNNQHLGMVVGG*	IDPH*	ATTGATCCGC-TTGAGAACCTCCCGGTGAAGGTGATGGTGTTGAACAACCAACATTTGGGTATGGTTG-----TGGGAGGATAGGTTTTACAAGGCAAATAGGGCGCATACATACTTGGGCAACCCAGAATGTGAGAGCGAGATATATCCAGATTTTGTGACTATTGCTAAAGGGTTCAATATTCCTGCAGTCCGTGTAACA	ATTGATCCGCATTGAGAACCTCCCGGTGAAGGTGATGGTGTTGAACAACCAACATTTGGGTATGGTTGTGCAATGGGAGGATAGGTTTTACAAGGCAAATAGGGCGCATACATACTTGGGCAACCCAGAATGTGAGAGCGAGATATATCCAGATTTTGTGACTATTGCTAAAGGGTTCAATATTCCTGCAGTCCGTGTAACA
ATTGATCCGC-TTGAGAACCTCCCGGTGAAGGTGATGGTGTTGAACAACCAACATTTGGGTATGGTTGTGCAATGGGAGGATAGGTTTTACAAGGCAAATAGGGCGCATACATACTTGGGCAACCCAGAATGTGAGAGCGAGATATATCCAGATTTTGTGACTATTGCTAAAGGGTTCAATATTCCTGCAGTCCGTGTAACA	5	35	Deletion	0.01	-1	IDPLENLPVKVMVLNNQHLGMVVQWEDRFYKANRAHTYLGNPECESEIYPDFVTIAKGFNIPAVRVT	IDPH*	ATTGATCCGC-TTGAGAACCTCCCGGTGAAGGTGATGGTGTTGAACAACCAACATTTGGGTATGGTTGTGCAATGGGAGGATAGGTTTTACAAGGCAAATAGGGCGCATACATACTTGGGCAACCCAGAATGTGAGAGCGAGATATATCCAGATTTTGTGACTATTGCTAAAGGGTTCAATATTCCTGCAGTCCGTGTAACA	ATTGATCCGCATTGAGAACCTCCCGGTGAAGGTGATGGTGTTGAACAACCAACATTTGGGTATGGTTGTGCAATGGGAGGATAGGTTTTACAAGGCAAATAGGGCGCATACATACTTGGGCAACCCAGAATGTGAGAGCGAGATATATCCAGATTTTGTGACTATTGCTAAAGGGTTCAATATTCCTGCAGTCCGTGTAACA
ATTGATCCGC-TTGAGAACCTCCCGGTGAAGGTGATGGTGTTGAACAACCAACATTTGGGTATGGTTGTGCAATtGGGAGGATAGGTTTTACAAGGCAAATAGGGCGCATACATACTTGGGCAACCCAGAATGTGAGAGCGAGATATATCCAGATTTTGTGACTATTGCTAAAGGGTTCAATATTCCTGCAGTCCGTGTAACA	5	36	Insertion and Deletion	0.01	0	IDPLENLPVKVMVLNNQHLGMVVQLGG*	IDPH*	ATTGATCCGC-TTGAGAACCTCCCGGTGAAGGTGATGGTGTTGAACAACCAACATTTGGGTATGGTTGTGCAATTGGGAGGATAGGTTTTACAAGGCAAATAGGGCGCATACATACTTGGGCAACCCAGAATGTGAGAGCGAGATATATCCAGATTTTGTGACTATTGCTAAAGGGTTCAATATTCCTGCAGTCCGTGTAACA	ATTGATCCGCATTGAGAACCTCCCGGTGAAGGTGATGGTGTTGAACAACCAACATTTGGGTATGGTTGTGCAATGGGAGGATAGGTTTTACAAGGCAAATAGGGCGCATACATACTTGGGCAACCCAGAATGTGAGAGCGAGATATATCCAGATTTTGTGACTATTGCTAAAGGGTTCAATATTCCTGCAGTCCGTGTAACA
ATTGATCCGCA-TGAGAACCTCCCGGTGAAGGTGATGGTGTTGAACAACCAACATTTGGGTATGGTTGTGCAATGGGAGGATAGGTTTTACAAGGCAAATAGGGCGCATACATACTTGGGCAACCCAGAATGTGAGAGCGAGATATATCCAGATTTTGTGACTATTGCTAAAGGGTTCAATATTCCTGCAGTCCGTGTAACA	5	35	Deletion	0.01	-1	IDPHENLPVKVMVLNNQHLGMVVQWEDRFYKANRAHTYLGNPECESEIYPDFVTIAKGFNIPAVRVT	IDPH*	ATTGATCCGCA-TGAGAACCTCCCGGTGAAGGTGATGGTGTTGAACAACCAACATTTGGGTATGGTTGTGCAATGGGAGGATAGGTTTTACAAGGCAAATAGGGCGCATACATACTTGGGCAACCCAGAATGTGAGAGCGAGATATATCCAGATTTTGTGACTATTGCTAAAGGGTTCAATATTCCTGCAGTCCGTGTAACA	ATTGATCCGCATTGAGAACCTCCCGGTGAAGGTGATGGTGTTGAACAACCAACATTTGGGTATGGTTGTGCAATGGGAGGATAGGTTTTACAAGGCAAATAGGGCGCATACATACTTGGGCAACCCAGAATGTGAGAGCGAGATATATCCAGATTTTGTGACTATTGCTAAAGGGTTCAATATTCCTGCAGTCCGTGTAACA
ATTGATCCGCATCGAGAACCTCCCGGTGAAGGTGATGGTGTTGAACAACCAACATTTGGGTATGGTTGTGCAATGGGAGGATAGGTTTTACAAGGCAAATAGGGCGCATACATACTTGGGCAACCCAGAATGTGAGAGCGAGATATATCCAGATTTTGTGACTATTGCTAAAGGGTTCAATATTCCTGCAGTCCGTGTAACA	5	35	1 Base Change	0.01	0	IDPHREPPGEGDGVEQPTFGYGCAMGG*	IDPH*	ATTGATCCGCATCGAGAACCTCCCGGTGAAGGTGATGGTGTTGAACAACCAACATTTGGGTATGGTTGTGCAATGGGAGGATAGGTTTTACAAGGCAAATAGGGCGCATACATACTTGGGCAACCCAGAATGTGAGAGCGAGATATATCCAGATTTTGTGACTATTGCTAAAGGGTTCAATATTCCTGCAGTCCGTGTAACA	ATTGATCCGCATTGAGAACCTCCCGGTGAAGGTGATGGTGTTGAACAACCAACATTTGGGTATGGTTGTGCAATGGGAGGATAGGTTTTACAAGGCAAATAGGGCGCATACATACTTGGGCAACCCAGAATGTGAGAGCGAGATATATCCAGATTTTGTGACTATTGCTAAAGGGTTCAATATTCCTGCAGTCCGTGTAACA
ATTGATCCGCATTGAGAACCCCCCGGTGAAGGTGATGGTGTTGAACAACCAACATTTGGGTATGGTTG-----TGGGAGGATAGGTTTTACAAGGCAAATAGGGCGCATACATACTTGGGCAACCCAGAATGTGAGAGCGAGATATATCCAGATTTTGTGACTATTGCTAAAGGGTTCAATATTCCTGCAGTCCGTGTAACA	5	35	Deletion	0.01	-5	IDPH*	IDPH*	ATTGATCCGCATTGAGAACCCCCCGGTGAAGGTGATGGTGTTGAACAACCAACATTTGGGTATGGTTG-----TGGGAGGATAGGTTTTACAAGGCAAATAGGGCGCATACATACTTGGGCAACCCAGAATGTGAGAGCGAGATATATCCAGATTTTGTGACTATTGCTAAAGGGTTCAATATTCCTGCAGTCCGTGTAACA	ATTGATCCGCATTGAGAACCTCCCGGTGAAGGTGATGGTGTTGAACAACCAACATTTGGGTATGGTTGTGCAATGGGAGGATAGGTTTTACAAGGCAAATAGGGCGCATACATACTTGGGCAACCCAGAATGTGAGAGCGAGATATATCCAGATTTTGTGACTATTGCTAAAGGGTTCAATATTCCTGCAGTCCGTGTAACA
ATTGATCCGCATTGAGAACCCCCCGGTGAAGGTGATGGTGTTGAACAACCAACATTTGGGTATGGTTGTGC--TGGGAGGATAGGTTTTACAAGGCAAATAGGGCGCATACATACTTGGGCAACCCAGAATGTGAGAGCGAGATATATCCAGATTTTGTGACTATTGCTAAAGGGTTCAATATTCCTGCAGTCCGTGTAACA	5	35	Deletion	0.01	-2	IDPH*	IDPH*	ATTGATCCGCATTGAGAACCCCCCGGTGAAGGTGATGGTGTTGAACAACCAACATTTGGGTATGGTTGTGC--TGGGAGGATAGGTTTTACAAGGCAAATAGGGCGCATACATACTTGGGCAACCCAGAATGTGAGAGCGAGATATATCCAGATTTTGTGACTATTGCTAAAGGGTTCAATATTCCTGCAGTCCGTGTAACA	ATTGATCCGCATTGAGAACCTCCCGGTGAAGGTGATGGTGTTGAACAACCAACATTTGGGTATGGTTGTGCAATGGGAGGATAGGTTTTACAAGGCAAATAGGGCGCATACATACTTGGGCAACCCAGAATGTGAGAGCGAGATATATCCAGATTTTGTGACTATTGCTAAAGGGTTCAATATTCCTGCAGTCCGTGTAACA
ATTGATCCGCATTGAGAACcCTCCCGGTGAAGGTGATGGTGTTGAACAACCAACATTTGGGTATGGTTGTGCAATGGGAGGATAGGTTTTACAAGGCAAATAGGGCGCATACATACTTGGGCAACCCAGAATGTGAGAGCGAGATATATCCAGATTTTGTGACTATTGCTAAAGGGTTCAATATTCCTGCAGTCCGTGTAACA	5	35	Insertion	0.01	1	IDPH*	IDPH*	ATTGATCCGCATTGAGAACCCTCCCGGTGAAGGTGATGGTGTTGAACAACCAACATTTGGGTATGGTTGTGCAATGGGAGGATAGGTTTTACAAGGCAAATAGGGCGCATACATACTTGGGCAACCCAGAATGTGAGAGCGAGATATATCCAGATTTTGTGACTATTGCTAAAGGGTTCAATATTCCTGCAGTCCGTGTAACA	ATTGATCCGCATTGAGAACCTCCCGGTGAAGGTGATGGTGTTGAACAACCAACATTTGGGTATGGTTGTGCAATGGGAGGATAGGTTTTACAAGGCAAATAGGGCGCATACATACTTGGGCAACCCAGAATGTGAGAGCGAGATATATCCAGATTTTGTGACTATTGCTAAAGGGTTCAATATTCCTGCAGTCCGTGTAACA
ATTGATCCGCATTGAGAACCTCCCGGCGAAGGTGATGGTGTTGAACAACCAACATTTGGGTATGGTTGTGCA--GGGAGGATAGGTTTTACAAGGCAAATAGGGCGCATACATACTTGGGCAACCCAGAATGTGAGAGCGAGATATATCCAGATTTTGTGACTATTGCTAAAGGGTTCAATATTCCTGCAGTCCGTGTAACA	5	36	Deletion	0.01	-2	IDPH*	IDPH*	ATTGATCCGCATTGAGAACCTCCCGGCGAAGGTGATGGTGTTGAACAACCAACATTTGGGTATGGTTGTGCA--GGGAGGATAGGTTTTACAAGGCAAATAGGGCGCATACATACTTGGGCAACCCAGAATGTGAGAGCGAGATATATCCAGATTTTGTGACTATTGCTAAAGGGTTCAATATTCCTGCAGTCCGTGTAACA	ATTGATCCGCATTGAGAACCTCCCGGTGAAGGTGATGGTGTTGAACAACCAACATTTGGGTATGGTTGTGCAATGGGAGGATAGGTTTTACAAGGCAAATAGGGCGCATACATACTTGGGCAACCCAGAATGTGAGAGCGAGATATATCCAGATTTTGTGACTATTGCTAAAGGGTTCAATATTCCTGCAGTCCGTGTAACA
ATTGATCCGCATTGAGAACCTCCCGGTGAAGATGATGGTGTTGAACAACCAACATTTGGGTATGGTTGTGCAATGGGAGGATAGGTTTTACAAGGCAAATAGGGCGCATACATACTTGGGCAACCCAGAATGTGAGAGCGAGATATATCCAGATTTTGTGACTATTGCTAAAGGGTTCAATATTCCTGCAGTCCGTGTAACA	5	34	1 Base Change	0.01	0	IDPH*	IDPH*	ATTGATCCGCATTGAGAACCTCCCGGTGAAGATGATGGTGTTGAACAACCAACATTTGGGTATGGTTGTGCAATGGGAGGATAGGTTTTACAAGGCAAATAGGGCGCATACATACTTGGGCAACCCAGAATGTGAGAGCGAGATATATCCAGATTTTGTGACTATTGCTAAAGGGTTCAATATTCCTGCAGTCCGTGTAACA	ATTGATCCGCATTGAGAACCTCCCGGTGAAGGTGATGGTGTTGAACAACCAACATTTGGGTATGGTTGTGCAATGGGAGGATAGGTTTTACAAGGCAAATAGGGCGCATACATACTTGGGCAACCCAGAATGTGAGAGCGAGATATATCCAGATTTTGTGACTATTGCTAAAGGGTTCAATATTCCTGCAGTCCGTGTAACA
ATTGATCCGCATTGAGAACCTCCCGGTGAAGGCGATGGTGTTGAACAACCAACATTTGGGTATGGTTGTGC--TGGGAGGATAGGTTTTACAAGGCAAATAGGGCGCATACATACTTGGGCAACCCAGAATGTGAGAGCGAGATATATCCAGATTTTGTGACTATTGCTAAAGGGTTCAATATTCCTGCAGTCCGTGTAACA	5	35	Deletion	0.01	-2	IDPH*	IDPH*	ATTGATCCGCATTGAGAACCTCCCGGTGAAGGCGATGGTGTTGAACAACCAACATTTGGGTATGGTTGTGC--TGGGAGGATAGGTTTTACAAGGCAAATAGGGCGCATACATACTTGGGCAACCCAGAATGTGAGAGCGAGATATATCCAGATTTTGTGACTATTGCTAAAGGGTTCAATATTCCTGCAGTCCGTGTAACA	ATTGATCCGCATTGAGAACCTCCCGGTGAAGGTGATGGTGTTGAACAACCAACATTTGGGTATGGTTGTGCAATGGGAGGATAGGTTTTACAAGGCAAATAGGGCGCATACATACTTGGGCAACCCAGAATGTGAGAGCGAGATATATCCAGATTTTGTGACTATTGCTAAAGGGTTCAATATTCCTGCAGTCCGTGTAACA
ATTGATCCGCATTGAGAACCTCCCGGTGAAGGCGATGGTGTTGAACAACCAACATTTGGGTATGGTTGTGCA--GGGAGGATAGGTTTTACAAGGCAAATAGGGCGCATACATACTTGGGCAACCCAGAATGTGAGAGCGAGATATATCCAGATTTTGTGACTATTGCTAAAGGGTTCAATATTCCTGCAGTCCGTGTAACA	5	35	Deletion	0.01	-2	IDPH*	IDPH*	ATTGATCCGCATTGAGAACCTCCCGGTGAAGGCGATGGTGTTGAACAACCAACATTTGGGTATGGTTGTGCA--GGGAGGATAGGTTTTACAAGGCAAATAGGGCGCATACATACTTGGGCAACCCAGAATGTGAGAGCGAGATATATCCAGATTTTGTGACTATTGCTAAAGGGTTCAATATTCCTGCAGTCCGTGTAACA	ATTGATCCGCATTGAGAACCTCCCGGTGAAGGTGATGGTGTTGAACAACCAACATTTGGGTATGGTTGTGCAATGGGAGGATAGGTTTTACAAGGCAAATAGGGCGCATACATACTTGGGCAACCCAGAATGTGAGAGCGAGATATATCCAGATTTTGTGACTATTGCTAAAGGGTTCAATATTCCTGCAGTCCGTGTAACA
ATTGATCCGCATTGAGAACCTCCCGGTGAAGGTGACGGTGTTGAACAACCAACATTTGGGTATGGTTGTGCA--GGGAGGATAGGTTTTACAAGGCAAATAGGGCGCATACATACTTGGGCAACCCAGAATGTGAGAGCGAGATATATCCAGATTTTGTGACTATTGCTAAAGGGTTCAATATTCCTGCAGTCCGTGTAACA	5	35	Deletion	0.01	-2	IDPH*	IDPH*	ATTGATCCGCATTGAGAACCTCCCGGTGAAGGTGACGGTGTTGAACAACCAACATTTGGGTATGGTTGTGCA--GGGAGGATAGGTTTTACAAGGCAAATAGGGCGCATACATACTTGGGCAACCCAGAATGTGAGAGCGAGATATATCCAGATTTTGTGACTATTGCTAAAGGGTTCAATATTCCTGCAGTCCGTGTAACA	ATTGATCCGCATTGAGAACCTCCCGGTGAAGGTGATGGTGTTGAACAACCAACATTTGGGTATGGTTGTGCAATGGGAGGATAGGTTTTACAAGGCAAATAGGGCGCATACATACTTGGGCAACCCAGAATGTGAGAGCGAGATATATCCAGATTTTGTGACTATTGCTAAAGGGTTCAATATTCCTGCAGTCCGTGTAACA
ATTGATCCGCATTGAGAACCTCCCGGTGAAGGTGATGGCGTTGAACAACCAACATTTGGGTATGGTTG-----TGGGAGGATAGGTTTTACAAGGCAAATAGGGCGCATACATACTTGGGCAACCCAGAATGTGAGAGCGAGATATATCCAGATTTTGTGACTATTGCTAAAGGGTTCAATATTCCTGCAGTCCGTGTAACA	5	35	Deletion	0.01	-5	IDPH*	IDPH*	ATTGATCCGCATTGAGAACCTCCCGGTGAAGGTGATGGCGTTGAACAACCAACATTTGGGTATGGTTG-----TGGGAGGATAGGTTTTACAAGGCAAATAGGGCGCATACATACTTGGGCAACCCAGAATGTGAGAGCGAGATATATCCAGATTTTGTGACTATTGCTAAAGGGTTCAATATTCCTGCAGTCCGTGTAACA	ATTGATCCGCATTGAGAACCTCCCGGTGAAGGTGATGGTGTTGAACAACCAACATTTGGGTATGGTTGTGCAATGGGAGGATAGGTTTTACAAGGCAAATAGGGCGCATACATACTTGGGCAACCCAGAATGTGAGAGCGAGATATATCCAGATTTTGTGACTATTGCTAAAGGGTTCAATATTCCTGCAGTCCGTGTAACA
ATTGATCCGCATTGAGAACCTCCCGGTGAAGGTGATGGTGCTGAACAACCAACATTTGGGTATGGTTGTGC--TGGGAGGATAGGTTTTACAAGGCAAATAGGGCGCATACATACTTGGGCAACCCAGAATGTGAGAGCGAGATATATCCAGATTTTGTGACTATTGCTAAAGGGTTCAATATTCCTGCAGTCCGTGTAACA	5	35	Deletion	0.01	-2	IDPH*	IDPH*	ATTGATCCGCATTGAGAACCTCCCGGTGAAGGTGATGGTGCTGAACAACCAACATTTGGGTATGGTTGTGC--TGGGAGGATAGGTTTTACAAGGCAAATAGGGCGCATACATACTTGGGCAACCCAGAATGTGAGAGCGAGATATATCCAGATTTTGTGACTATTGCTAAAGGGTTCAATATTCCTGCAGTCCGTGTAACA	ATTGATCCGCATTGAGAACCTCCCGGTGAAGGTGATGGTGTTGAACAACCAACATTTGGGTATGGTTGTGCAATGGGAGGATAGGTTTTACAAGGCAAATAGGGCGCATACATACTTGGGCAACCCAGAATGTGAGAGCGAGATATATCCAGATTTTGTGACTATTGCTAAAGGGTTCAATATTCCTGCAGTCCGTGTAACA
ATTGATCCGCATTGAGAACCTCCCGGTGAAGGTGATGGTGTCGAACAACCAACATTTGGGTATGGTTGTGCA--GGGAGGATAGGTTTTACAAGGCAAATAGGGCGCATACATACTTGGGCAACCCAGAATGTGAGAGCGAGATATATCCAGATTTTGTGACTATTGCTAAAGGGTTCAATATTCCTGCAGTCCGTGTAACA	5	35	Deletion	0.01	-2	IDPH*	IDPH*	ATTGATCCGCATTGAGAACCTCCCGGTGAAGGTGATGGTGTCGAACAACCAACATTTGGGTATGGTTGTGCA--GGGAGGATAGGTTTTACAAGGCAAATAGGGCGCATACATACTTGGGCAACCCAGAATGTGAGAGCGAGATATATCCAGATTTTGTGACTATTGCTAAAGGGTTCAATATTCCTGCAGTCCGTGTAACA	ATTGATCCGCATTGAGAACCTCCCGGTGAAGGTGATGGTGTTGAACAACCAACATTTGGGTATGGTTGTGCAATGGGAGGATAGGTTTTACAAGGCAAATAGGGCGCATACATACTTGGGCAACCCAGAATGTGAGAGCGAGATATATCCAGATTTTGTGACTATTGCTAAAGGGTTCAATATTCCTGCAGTCCGTGTAACA
ATTGATCCGCATTGAGAACCTCCCGGTGAAGGTGATGGTGTTGAACAACCAACACTTGGGTATGGTTGTGC--GGGGAGGATAGGTTTTACAAGGCAAATAGGGCGCATACATACTTGGGCAACCCAGAATGTGAGAGCGAGATATATCCAGATTTTGTGACTATTGCTAAAGGGTTCAATATTCCTGCAGTCCGTGTAACA	5	35	Deletion	0.01	-2	IDPH*	IDPH*	ATTGATCCGCATTGAGAACCTCCCGGTGAAGGTGATGGTGTTGAACAACCAACACTTGGGTATGGTTGTGC--GGGGAGGATAGGTTTTACAAGGCAAATAGGGCGCATACATACTTGGGCAACCCAGAATGTGAGAGCGAGATATATCCAGATTTTGTGACTATTGCTAAAGGGTTCAATATTCCTGCAGTCCGTGTAACA	ATTGATCCGCATTGAGAACCTCCCGGTGAAGGTGATGGTGTTGAACAACCAACATTTGGGTATGGTTGTGCAATGGGAGGATAGGTTTTACAAGGCAAATAGGGCGCATACATACTTGGGCAACCCAGAATGTGAGAGCGAGATATATCCAGATTTTGTGACTATTGCTAAAGGGTTCAATATTCCTGCAGTCCGTGTAACA
ATTGATCCGCATTGAGAACCTCCCGGTGAAGGTGATGGTGTTGAACAACCAACACTTGGGTATGGTTGTGCA--GGGAGGATAGGTTTTACAAGGCAAATAGGGCGCATACATACTTGGGCAACCCAGAATGTGAGAGCGAGATATATCCAGATTTTGTGACTATTGCTAAAGGGTTCAATATTCCTGCAGTCCGTGTAACA	5	36	Deletion	0.01	-2	IDPH*	IDPH*	ATTGATCCGCATTGAGAACCTCCCGGTGAAGGTGATGGTGTTGAACAACCAACACTTGGGTATGGTTGTGCA--GGGAGGATAGGTTTTACAAGGCAAATAGGGCGCATACATACTTGGGCAACCCAGAATGTGAGAGCGAGATATATCCAGATTTTGTGACTATTGCTAAAGGGTTCAATATTCCTGCAGTCCGTGTAACA	ATTGATCCGCATTGAGAACCTCCCGGTGAAGGTGATGGTGTTGAACAACCAACATTTGGGTATGGTTGTGCAATGGGAGGATAGGTTTTACAAGGCAAATAGGGCGCATACATACTTGGGCAACCCAGAATGTGAGAGCGAGATATATCCAGATTTTGTGACTATTGCTAAAGGGTTCAATATTCCTGCAGTCCGTGTAACA
ATTGATCCGCATTGAGAACCTCCCGGTGAAGGTGATGGTGTTGAACAACCAACATTTGGGTACGGTTGTGC--GGGGAGGATAGGTTTTACAAGGCAAATAGGGCGCATACATACTTGGGCAACCCAGAATGTGAGAGCGAGATATATCCAGATTTTGTGACTATTGCTAAAGGGTTCAATATTCCTGCAGTCCGTGTAACA	5	35	Deletion	0.01	-2	IDPH*	IDPH*	ATTGATCCGCATTGAGAACCTCCCGGTGAAGGTGATGGTGTTGAACAACCAACATTTGGGTACGGTTGTGC--GGGGAGGATAGGTTTTACAAGGCAAATAGGGCGCATACATACTTGGGCAACCCAGAATGTGAGAGCGAGATATATCCAGATTTTGTGACTATTGCTAAAGGGTTCAATATTCCTGCAGTCCGTGTAACA	ATTGATCCGCATTGAGAACCTCCCGGTGAAGGTGATGGTGTTGAACAACCAACATTTGGGTATGGTTGTGCAATGGGAGGATAGGTTTTACAAGGCAAATAGGGCGCATACATACTTGGGCAACCCAGAATGTGAGAGCGAGATATATCCAGATTTTGTGACTATTGCTAAAGGGTTCAATATTCCTGCAGTCCGTGTAACA
ATTGATCCGCATTGAGAACCTCCCGGTGAAGGTGATGGTGTTGAACAACCAACATTTGGGTATGATTGTGCAATGGGAGGATAGGTTTTACAAGGCAAATAGGGCGCATACATACTTGGGCAACCCAGAATGTGAGAGCGAGATATATCCAGATTTTGTGACTATTGCTAAAGGGTTCAATATTCCTGCAGTCCGTGTAACA	5	35	1 Base Change	0.01	0	IDPH*	IDPH*	ATTGATCCGCATTGAGAACCTCCCGGTGAAGGTGATGGTGTTGAACAACCAACATTTGGGTATGATTGTGCAATGGGAGGATAGGTTTTACAAGGCAAATAGGGCGCATACATACTTGGGCAACCCAGAATGTGAGAGCGAGATATATCCAGATTTTGTGACTATTGCTAAAGGGTTCAATATTCCTGCAGTCCGTGTAACA	ATTGATCCGCATTGAGAACCTCCCGGTGAAGGTGATGGTGTTGAACAACCAACATTTGGGTATGGTTGTGCAATGGGAGGATAGGTTTTACAAGGCAAATAGGGCGCATACATACTTGGGCAACCCAGAATGTGAGAGCGAGATATATCCAGATTTTGTGACTATTGCTAAAGGGTTCAATATTCCTGCAGTCCGTGTAACA
ATTGATCCGCATTGAGAACCTCCCGGTGAAGGTGATGGTGTTGAACAACCAACATTTGGGTATGGATGTGCAATGGGAGGATAGGTTTTACAAGGCAAATAGGGCGCATACATACTTGGGCAACCCAGAATGTGAGAGCGAGATATATCCAGATTTTGTGACTATTGCTAAAGGGTTCAATATTCCTGCAGTCCGTGTAACA	5	28	1 Base Change	0.01	0	IDPH*	IDPH*	ATTGATCCGCATTGAGAACCTCCCGGTGAAGGTGATGGTGTTGAACAACCAACATTTGGGTATGGATGTGCAATGGGAGGATAGGTTTTACAAGGCAAATAGGGCGCATACATACTTGGGCAACCCAGAATGTGAGAGCGAGATATATCCAGATTTTGTGACTATTGCTAAAGGGTTCAATATTCCTGCAGTCCGTGTAACA	ATTGATCCGCATTGAGAACCTCCCGGTGAAGGTGATGGTGTTGAACAACCAACATTTGGGTATGGTTGTGCAATGGGAGGATAGGTTTTACAAGGCAAATAGGGCGCATACATACTTGGGCAACCCAGAATGTGAGAGCGAGATATATCCAGATTTTGTGACTATTGCTAAAGGGTTCAATATTCCTGCAGTCCGTGTAACA
ATTGATCCGCATTGAGAACCTCCCGGTGAAGGTGATGGTGTTGAACAACCAACATTTGGGTATGGTCGTGCA--GGGAGGATAGGTTTTACAAGGCAAATAGGGCGCATACATACTTGGGCAACCCAGAATGTGAGAGCGAGATATATCCAGATTTTGTGACTATTGCTAAAGGGTTCAATATTCCTGCAGTCCGTGTAACA	5	36	Deletion	0.01	-2	IDPH*	IDPH*	ATTGATCCGCATTGAGAACCTCCCGGTGAAGGTGATGGTGTTGAACAACCAACATTTGGGTATGGTCGTGCA--GGGAGGATAGGTTTTACAAGGCAAATAGGGCGCATACATACTTGGGCAACCCAGAATGTGAGAGCGAGATATATCCAGATTTTGTGACTATTGCTAAAGGGTTCAATATTCCTGCAGTCCGTGTAACA	ATTGATCCGCATTGAGAACCTCCCGGTGAAGGTGATGGTGTTGAACAACCAACATTTGGGTATGGTTGTGCAATGGGAGGATAGGTTTTACAAGGCAAATAGGGCGCATACATACTTGGGCAACCCAGAATGTGAGAGCGAGATATATCCAGATTTTGTGACTATTGCTAAAGGGTTCAATATTCCTGCAGTCCGTGTAACA
ATTGATCCGCATTGAGAACCTCCCGGTGAAGGTGATGGTGTTGAACAACCAACATTTGGGTATGGTCGTGCAATtGGGAGGATAGGTTTTACAAGGCAAATAGGGCGCATACATACTTGGGCAACCCAGAATGTGAGAGCGAGATATATCCAGATTTTGTGACTATTGCTAAAGGGTTCAATATTCCTGCAGTCCGTGTAACA	5	34	Insertion	0.01	1	IDPH*	IDPH*	ATTGATCCGCATTGAGAACCTCCCGGTGAAGGTGATGGTGTTGAACAACCAACATTTGGGTATGGTCGTGCAATTGGGAGGATAGGTTTTACAAGGCAAATAGGGCGCATACATACTTGGGCAACCCAGAATGTGAGAGCGAGATATATCCAGATTTTGTGACTATTGCTAAAGGGTTCAATATTCCTGCAGTCCGTGTAACA	ATTGATCCGCATTGAGAACCTCCCGGTGAAGGTGATGGTGTTGAACAACCAACATTTGGGTATGGTTGTGCAATGGGAGGATAGGTTTTACAAGGCAAATAGGGCGCATACATACTTGGGCAACCCAGAATGTGAGAGCGAGATATATCCAGATTTTGTGACTATTGCTAAAGGGTTCAATATTCCTGCAGTCCGTGTAACA
ATTGATCCGCATTGAGAACCTCCCGGTGAAGGTGATGGTGTTGAACAACCAACATTTGGGTATGGTTG-----TGGGAGGATAGGTTTTACAAGGCAAATAGGGCGCACACATACTTGGGCAACCCAGAATGTGAGAGCGAGATATATCCAGATTTTGTGACTATTGCTAAAGGGTTCAATATTCCTGCAGTCCGTGTAACA	5	35	Deletion	0.01	-5	IDPH*	IDPH*	ATTGATCCGCATTGAGAACCTCCCGGTGAAGGTGATGGTGTTGAACAACCAACATTTGGGTATGGTTG-----TGGGAGGATAGGTTTTACAAGGCAAATAGGGCGCACACATACTTGGGCAACCCAGAATGTGAGAGCGAGATATATCCAGATTTTGTGACTATTGCTAAAGGGTTCAATATTCCTGCAGTCCGTGTAACA	ATTGATCCGCATTGAGAACCTCCCGGTGAAGGTGATGGTGTTGAACAACCAACATTTGGGTATGGTTGTGCAATGGGAGGATAGGTTTTACAAGGCAAATAGGGCGCATACATACTTGGGCAACCCAGAATGTGAGAGCGAGATATATCCAGATTTTGTGACTATTGCTAAAGGGTTCAATATTCCTGCAGTCCGTGTAACA
ATTGATCCGCATTGAGAACCTCCCGGTGAAGGTGATGGTGTTGAACAACCAACATTTGGGTATGGTTG-----TGGGAGGATAGGTTTTACAAGGCAAATAGGGCGCATACACACTTGGGCAACCCAGAATGTGAGAGCGAGATATATCCAGATTTTGTGACTATTGCTAAAGGGTTCAATATTCCTGCAGTCCGTGTAACA	5	35	Deletion	0.01	-5	IDPH*	IDPH*	ATTGATCCGCATTGAGAACCTCCCGGTGAAGGTGATGGTGTTGAACAACCAACATTTGGGTATGGTTG-----TGGGAGGATAGGTTTTACAAGGCAAATAGGGCGCATACACACTTGGGCAACCCAGAATGTGAGAGCGAGATATATCCAGATTTTGTGACTATTGCTAAAGGGTTCAATATTCCTGCAGTCCGTGTAACA	ATTGATCCGCATTGAGAACCTCCCGGTGAAGGTGATGGTGTTGAACAACCAACATTTGGGTATGGTTGTGCAATGGGAGGATAGGTTTTACAAGGCAAATAGGGCGCATACATACTTGGGCAACCCAGAATGTGAGAGCGAGATATATCCAGATTTTGTGACTATTGCTAAAGGGTTCAATATTCCTGCAGTCCGTGTAACA
ATTGATCCGCATTGAGAACCTCCCGGTGAAGGTGATGGTGTTGAACAACCAACATTTGGGTATGGTTG-----TGGGAGGATAGGTTTTACAAGGCAAATAGGGCGCATACATACTCGGGCAACCCAGAATGTGAGAGCGAGATATATCCAGATTTTGTGACTATTGCTAAAGGGTTCAATATTCCTGCAGTCCGTGTAACA	5	35	Deletion	0.01	-5	IDPH*	IDPH*	ATTGATCCGCATTGAGAACCTCCCGGTGAAGGTGATGGTGTTGAACAACCAACATTTGGGTATGGTTG-----TGGGAGGATAGGTTTTACAAGGCAAATAGGGCGCATACATACTCGGGCAACCCAGAATGTGAGAGCGAGATATATCCAGATTTTGTGACTATTGCTAAAGGGTTCAATATTCCTGCAGTCCGTGTAACA	ATTGATCCGCATTGAGAACCTCCCGGTGAAGGTGATGGTGTTGAACAACCAACATTTGGGTATGGTTGTGCAATGGGAGGATAGGTTTTACAAGGCAAATAGGGCGCATACATACTTGGGCAACCCAGAATGTGAGAGCGAGATATATCCAGATTTTGTGACTATTGCTAAAGGGTTCAATATTCCTGCAGTCCGTGTAACA
ATTGATCCGCATTGAGAACCTCCCGGTGAAGGTGATGGTGTTGAACAACCAACATTTGGGTATGGTTG-----TGGGAGGATAGGTTTTACAAGGCAAATAGGGCGCATACATACTTGGGCAACCCAGAATGTGAGAGCGAGATATATCCAGATTTCGTGACTATTGCTAAAGGGTTCAATATTCCTGCAGTCCGTGTAACA	5	36	Deletion	0.01	-5	IDPH*	IDPH*	ATTGATCCGCATTGAGAACCTCCCGGTGAAGGTGATGGTGTTGAACAACCAACATTTGGGTATGGTTG-----TGGGAGGATAGGTTTTACAAGGCAAATAGGGCGCATACATACTTGGGCAACCCAGAATGTGAGAGCGAGATATATCCAGATTTCGTGACTATTGCTAAAGGGTTCAATATTCCTGCAGTCCGTGTAACA	ATTGATCCGCATTGAGAACCTCCCGGTGAAGGTGATGGTGTTGAACAACCAACATTTGGGTATGGTTGTGCAATGGGAGGATAGGTTTTACAAGGCAAATAGGGCGCATACATACTTGGGCAACCCAGAATGTGAGAGCGAGATATATCCAGATTTTGTGACTATTGCTAAAGGGTTCAATATTCCTGCAGTCCGTGTAACA
ATTGATCCGCATTGAGAACCTCCCGGTGAAGGTGATGGTGTTGAACAACCAACATTTGGGTATGGTTG-----TGGGAGGATAGGTTTTACAAGGCAAATAGGGCGCATACATACTTGGGCAACCCAGAATGTGAGAGCGAGATATATCCAGATTTTGTGACTATTGCTAAAGGGATCAATATTCCTGCAGTCCGTGTAACA	5	32	Deletion	0.01	-5	IDPH*	IDPH*	ATTGATCCGCATTGAGAACCTCCCGGTGAAGGTGATGGTGTTGAACAACCAACATTTGGGTATGGTTG-----TGGGAGGATAGGTTTTACAAGGCAAATAGGGCGCATACATACTTGGGCAACCCAGAATGTGAGAGCGAGATATATCCAGATTTTGTGACTATTGCTAAAGGGATCAATATTCCTGCAGTCCGTGTAACA	ATTGATCCGCATTGAGAACCTCCCGGTGAAGGTGATGGTGTTGAACAACCAACATTTGGGTATGGTTGTGCAATGGGAGGATAGGTTTTACAAGGCAAATAGGGCGCATACATACTTGGGCAACCCAGAATGTGAGAGCGAGATATATCCAGATTTTGTGACTATTGCTAAAGGGTTCAATATTCCTGCAGTCCGTGTAACA
ATTGATCCGCATTGAGAACCTCCCGGTGAAGGTGATGGTGTTGAACAACCAACATTTGGGTATGGTTG-----TGGGAGGATAGGTTTTACAAGGCAAATAGGGCGCATACATACTTGGGCAACCCAGAATGTGAGAGCGAGATATATCCAGATTTTGTGACTATTGCTAAAGGGTTCAATATTCCTGCAGTCCGGGTAACA	5	34	Deletion	0.01	-5	IDPH*	IDPH*	ATTGATCCGCATTGAGAACCTCCCGGTGAAGGTGATGGTGTTGAACAACCAACATTTGGGTATGGTTG-----TGGGAGGATAGGTTTTACAAGGCAAATAGGGCGCATACATACTTGGGCAACCCAGAATGTGAGAGCGAGATATATCCAGATTTTGTGACTATTGCTAAAGGGTTCAATATTCCTGCAGTCCGGGTAACA	ATTGATCCGCATTGAGAACCTCCCGGTGAAGGTGATGGTGTTGAACAACCAACATTTGGGTATGGTTGTGCAATGGGAGGATAGGTTTTACAAGGCAAATAGGGCGCATACATACTTGGGCAACCCAGAATGTGAGAGCGAGATATATCCAGATTTTGTGACTATTGCTAAAGGGTTCAATATTCCTGCAGTCCGTGTAACA
ATTGATCCGCATTGAGAACCTCCCGGTGAAGGTGATGGTGTTGAACAACCAACATTTGGGTATGGTTG-----TGGGAGGATAGGTTTTACAAGGCAAATAGGGCGCATACATACTTGGGCAACCCAGAATGTGAGAGCGAGATATATCCAGATTTTGTGACTATTGCTAAAGGGTTCAATATTCCTGCAGTCCGTGTAACG	5	35	Deletion	0.01	-5	IDPH*	IDPH*	ATTGATCCGCATTGAGAACCTCCCGGTGAAGGTGATGGTGTTGAACAACCAACATTTGGGTATGGTTG-----TGGGAGGATAGGTTTTACAAGGCAAATAGGGCGCATACATACTTGGGCAACCCAGAATGTGAGAGCGAGATATATCCAGATTTTGTGACTATTGCTAAAGGGTTCAATATTCCTGCAGTCCGTGTAACG	ATTGATCCGCATTGAGAACCTCCCGGTGAAGGTGATGGTGTTGAACAACCAACATTTGGGTATGGTTGTGCAATGGGAGGATAGGTTTTACAAGGCAAATAGGGCGCATACATACTTGGGCAACCCAGAATGTGAGAGCGAGATATATCCAGATTTTGTGACTATTGCTAAAGGGTTCAATATTCCTGCAGTCCGTGTAACA
ATTGATCCGCATTGAGAACCTCCCGGTGAAGGTGATGGTGTTGAACAACCAACATTTGGGTATGGTTG-----TGGGAGGATAGGTTTTACAAGGCAAATAGGGCGCATACATACTTGGGCAACCCAGAATGTGAGAGCGAGATATATCCAGGTTTTGTGACTATTGCTAAAGGGTTCAATATTCCTGCAGTCCGTGTAACA	5	32	Deletion	0.01	-5	IDPH*	IDPH*	ATTGATCCGCATTGAGAACCTCCCGGTGAAGGTGATGGTGTTGAACAACCAACATTTGGGTATGGTTG-----TGGGAGGATAGGTTTTACAAGGCAAATAGGGCGCATACATACTTGGGCAACCCAGAATGTGAGAGCGAGATATATCCAGGTTTTGTGACTATTGCTAAAGGGTTCAATATTCCTGCAGTCCGTGTAACA	ATTGATCCGCATTGAGAACCTCCCGGTGAAGGTGATGGTGTTGAACAACCAACATTTGGGTATGGTTGTGCAATGGGAGGATAGGTTTTACAAGGCAAATAGGGCGCATACATACTTGGGCAACCCAGAATGTGAGAGCGAGATATATCCAGATTTTGTGACTATTGCTAAAGGGTTCAATATTCCTGCAGTCCGTGTAACA
ATTGATCCGCATTGAGAACCTCCCGGTGAAGGTGATGGTGTTGAACAACCAACATTTGGGTATGGTTG-----TGGGAGGATAGGTTTTACAAGGCAAATAGGGCGCATACATACTTGGGCAACCCAGAATGTGAGAGCGAGATATATCCGGATTTTGTGACTATTGCTAAAGGGTTCAATATTCCTGCAGTCCGTGTAACA	5	35	Deletion	0.01	-5	IDPH*	IDPH*	ATTGATCCGCATTGAGAACCTCCCGGTGAAGGTGATGGTGTTGAACAACCAACATTTGGGTATGGTTG-----TGGGAGGATAGGTTTTACAAGGCAAATAGGGCGCATACATACTTGGGCAACCCAGAATGTGAGAGCGAGATATATCCGGATTTTGTGACTATTGCTAAAGGGTTCAATATTCCTGCAGTCCGTGTAACA	ATTGATCCGCATTGAGAACCTCCCGGTGAAGGTGATGGTGTTGAACAACCAACATTTGGGTATGGTTGTGCAATGGGAGGATAGGTTTTACAAGGCAAATAGGGCGCATACATACTTGGGCAACCCAGAATGTGAGAGCGAGATATATCCAGATTTTGTGACTATTGCTAAAGGGTTCAATATTCCTGCAGTCCGTGTAACA
ATTGATCCGCATTGAGAACCTCCCGGTGAAGGTGATGGTGTTGAACAACCAACATTTGGGTATGGTTG-----TGGGAGGATAGGTTTTACAAGGCAAATAGGGCGCATACGTACTTGGGCAACCCAGAATGTGAGAGCGAGATATATCCAGATTTTGTGACTATTGCTAAAGGGTTCAATATTCCTGCAGTCCGTGTAACA	5	34	Deletion	0.01	-5	IDPH*	IDPH*	ATTGATCCGCATTGAGAACCTCCCGGTGAAGGTGATGGTGTTGAACAACCAACATTTGGGTATGGTTG-----TGGGAGGATAGGTTTTACAAGGCAAATAGGGCGCATACGTACTTGGGCAACCCAGAATGTGAGAGCGAGATATATCCAGATTTTGTGACTATTGCTAAAGGGTTCAATATTCCTGCAGTCCGTGTAACA	ATTGATCCGCATTGAGAACCTCCCGGTGAAGGTGATGGTGTTGAACAACCAACATTTGGGTATGGTTGTGCAATGGGAGGATAGGTTTTACAAGGCAAATAGGGCGCATACATACTTGGGCAACCCAGAATGTGAGAGCGAGATATATCCAGATTTTGTGACTATTGCTAAAGGGTTCAATATTCCTGCAGTCCGTGTAACA
ATTGATCCGCATTGAGAACCTCCCGGTGAAGGTGATGGTGTTGAACAACCAACATTTGGGTATGGTTG-----TGGGAGGATAGGTTTTACAAGGCAAATAGGGCGCGTACATACTTGGGCAACCCAGAATGTGAGAGCGAGATATATCCAGATTTTGTGACTATTGCTAAAGGGTTCAATATTCCTGCAGTCCGTGTAACA	5	36	Deletion	0.01	-5	IDPH*	IDPH*	ATTGATCCGCATTGAGAACCTCCCGGTGAAGGTGATGGTGTTGAACAACCAACATTTGGGTATGGTTG-----TGGGAGGATAGGTTTTACAAGGCAAATAGGGCGCGTACATACTTGGGCAACCCAGAATGTGAGAGCGAGATATATCCAGATTTTGTGACTATTGCTAAAGGGTTCAATATTCCTGCAGTCCGTGTAACA	ATTGATCCGCATTGAGAACCTCCCGGTGAAGGTGATGGTGTTGAACAACCAACATTTGGGTATGGTTGTGCAATGGGAGGATAGGTTTTACAAGGCAAATAGGGCGCATACATACTTGGGCAACCCAGAATGTGAGAGCGAGATATATCCAGATTTTGTGACTATTGCTAAAGGGTTCAATATTCCTGCAGTCCGTGTAACA
ATTGATCCGCATTGAGAACCTCCCGGTGAAGGTGATGGTGTTGAACAACCAACATTTGGGTATGGTTG-----TGGGAGGGTAGGTTTTACAAGGCAAATAGGGCGCATACATACTTGGGCAACCCAGAATGTGAGAGCGAGATATATCCAGATTTTGTGACTATTGCTAAAGGGTTCAATATTCCTGCAGTCCGTGTAACA	5	35	Deletion	0.01	-5	IDPH*	IDPH*	ATTGATCCGCATTGAGAACCTCCCGGTGAAGGTGATGGTGTTGAACAACCAACATTTGGGTATGGTTG-----TGGGAGGGTAGGTTTTACAAGGCAAATAGGGCGCATACATACTTGGGCAACCCAGAATGTGAGAGCGAGATATATCCAGATTTTGTGACTATTGCTAAAGGGTTCAATATTCCTGCAGTCCGTGTAACA	ATTGATCCGCATTGAGAACCTCCCGGTGAAGGTGATGGTGTTGAACAACCAACATTTGGGTATGGTTGTGCAATGGGAGGATAGGTTTTACAAGGCAAATAGGGCGCATACATACTTGGGCAACCCAGAATGTGAGAGCGAGATATATCCAGATTTTGTGACTATTGCTAAAGGGTTCAATATTCCTGCAGTCCGTGTAACA
ATTGATCCGCATTGAGAACCTCCCGGTGAAGGTGATGGTGTTGAACAACCAACATTTGGGTATGGTTGCGC--GGGGAGGATAGGTTTTACAAGGCAAATAGGGCGCATACATACTTGGGCAACCCAGAATGTGAGAGCGAGATATATCCAGATTTTGTGACTATTGCTAAAGGGTTCAATATTCCTGCAGTCCGTGTAACA	5	34	Deletion	0.01	-2	IDPH*	IDPH*	ATTGATCCGCATTGAGAACCTCCCGGTGAAGGTGATGGTGTTGAACAACCAACATTTGGGTATGGTTGCGC--GGGGAGGATAGGTTTTACAAGGCAAATAGGGCGCATACATACTTGGGCAACCCAGAATGTGAGAGCGAGATATATCCAGATTTTGTGACTATTGCTAAAGGGTTCAATATTCCTGCAGTCCGTGTAACA	ATTGATCCGCATTGAGAACCTCCCGGTGAAGGTGATGGTGTTGAACAACCAACATTTGGGTATGGTTGTGCAATGGGAGGATAGGTTTTACAAGGCAAATAGGGCGCATACATACTTGGGCAACCCAGAATGTGAGAGCGAGATATATCCAGATTTTGTGACTATTGCTAAAGGGTTCAATATTCCTGCAGTCCGTGTAACA
ATTGATCCGCATTGAGAACCTCCCGGTGAAGGTGATGGTGTTGAACAACCAACATTTGGGTATGGTTGTGC--GGGGAGGATAGGTTTTACAAGGCAAATAGGGCGCATACATACTTGGGCAACCCAGAACGTGAGAGCGAGATATATCCAGATTTTGTGACTATTGCTAAAGGGTTCAATATTCCTGCAGTCCGTGTAACA	5	35	Deletion	0.01	-2	IDPH*	IDPH*	ATTGATCCGCATTGAGAACCTCCCGGTGAAGGTGATGGTGTTGAACAACCAACATTTGGGTATGGTTGTGC--GGGGAGGATAGGTTTTACAAGGCAAATAGGGCGCATACATACTTGGGCAACCCAGAACGTGAGAGCGAGATATATCCAGATTTTGTGACTATTGCTAAAGGGTTCAATATTCCTGCAGTCCGTGTAACA	ATTGATCCGCATTGAGAACCTCCCGGTGAAGGTGATGGTGTTGAACAACCAACATTTGGGTATGGTTGTGCAATGGGAGGATAGGTTTTACAAGGCAAATAGGGCGCATACATACTTGGGCAACCCAGAATGTGAGAGCGAGATATATCCAGATTTTGTGACTATTGCTAAAGGGTTCAATATTCCTGCAGTCCGTGTAACA
ATTGATCCGCATTGAGAACCTCCCGGTGAAGGTGATGGTGTTGAACAACCAACATTTGGGTATGGTTGTGC--GGGGAGGATAGGTTTTACAAGGCAAATAGGGCGCATACATACTTGGGCAACCCAGAATGTGAGAGCGAGATATATCCAGATTCTGTGACTATTGCTAAAGGGTTCAATATTCCTGCAGTCCGTGTAACA	5	35	Deletion	0.01	-2	IDPH*	IDPH*	ATTGATCCGCATTGAGAACCTCCCGGTGAAGGTGATGGTGTTGAACAACCAACATTTGGGTATGGTTGTGC--GGGGAGGATAGGTTTTACAAGGCAAATAGGGCGCATACATACTTGGGCAACCCAGAATGTGAGAGCGAGATATATCCAGATTCTGTGACTATTGCTAAAGGGTTCAATATTCCTGCAGTCCGTGTAACA	ATTGATCCGCATTGAGAACCTCCCGGTGAAGGTGATGGTGTTGAACAACCAACATTTGGGTATGGTTGTGCAATGGGAGGATAGGTTTTACAAGGCAAATAGGGCGCATACATACTTGGGCAACCCAGAATGTGAGAGCGAGATATATCCAGATTTTGTGACTATTGCTAAAGGGTTCAATATTCCTGCAGTCCGTGTAACA
ATTGATCCGCATTGAGAACCTCCCGGTGAAGGTGATGGTGTTGAACAACCAACATTTGGGTATGGTTGTGC--GGGGAGGATAGGTTTTACAAGGCAAATAGGGCGCATACATACTTGGGCAACCCAGAATGTGAGAGCGAGATATATCCAGATTTTGTGACTATTGCTAAAGGGTTCAATATTCCTGCAGT-CGTGTAACA	5	34	Deletion	0.01	-3	IDPH*	IDPH*	ATTGATCCGCATTGAGAACCTCCCGGTGAAGGTGATGGTGTTGAACAACCAACATTTGGGTATGGTTGTGC--GGGGAGGATAGGTTTTACAAGGCAAATAGGGCGCATACATACTTGGGCAACCCAGAATGTGAGAGCGAGATATATCCAGATTTTGTGACTATTGCTAAAGGGTTCAATATTCCTGCAGT-CGTGTAACA	ATTGATCCGCATTGAGAACCTCCCGGTGAAGGTGATGGTGTTGAACAACCAACATTTGGGTATGGTTGTGCAATGGGAGGATAGGTTTTACAAGGCAAATAGGGCGCATACATACTTGGGCAACCCAGAATGTGAGAGCGAGATATATCCAGATTTTGTGACTATTGCTAAAGGGTTCAATATTCCTGCAGTCCGTGTAACA
ATTGATCCGCATTGAGAACCTCCCGGTGAAGGTGATGGTGTTGAACAACCAACATTTGGGTATGGTTGTGC--GGGGAGGATAGGTTTTACAAGGCAAATAGGGCGCATACATACTTGGGCAACCCAGAATGTGAGAGCGAGATATATCCAGATTTTGTGACTATTGCTAAAGGGTTCAATATTCCTGCAGTCTGTGTAACA	5	34	Deletion	0.01	-2	IDPH*	IDPH*	ATTGATCCGCATTGAGAACCTCCCGGTGAAGGTGATGGTGTTGAACAACCAACATTTGGGTATGGTTGTGC--GGGGAGGATAGGTTTTACAAGGCAAATAGGGCGCATACATACTTGGGCAACCCAGAATGTGAGAGCGAGATATATCCAGATTTTGTGACTATTGCTAAAGGGTTCAATATTCCTGCAGTCTGTGTAACA	ATTGATCCGCATTGAGAACCTCCCGGTGAAGGTGATGGTGTTGAACAACCAACATTTGGGTATGGTTGTGCAATGGGAGGATAGGTTTTACAAGGCAAATAGGGCGCATACATACTTGGGCAACCCAGAATGTGAGAGCGAGATATATCCAGATTTTGTGACTATTGCTAAAGGGTTCAATATTCCTGCAGTCCGTGTAACA
ATTGATCCGCATTGAGAACCTCCCGGTGAAGGTGATGGTGTTGAACAACCAACATTTGGGTATGGTTGTGC--GGGGAGGATAGGTTTTACAAGGCAAATAGGGCGCATACATACTTGGGCAACCCAGAATGTGAGAGCGAGATATATCCAGATTTTGTGACTATTGCTAAGGGGTTCAATATTCCTGCAGTCCGTGTAACA	5	35	Deletion	0.01	-2	IDPH*	IDPH*	ATTGATCCGCATTGAGAACCTCCCGGTGAAGGTGATGGTGTTGAACAACCAACATTTGGGTATGGTTGTGC--GGGGAGGATAGGTTTTACAAGGCAAATAGGGCGCATACATACTTGGGCAACCCAGAATGTGAGAGCGAGATATATCCAGATTTTGTGACTATTGCTAAGGGGTTCAATATTCCTGCAGTCCGTGTAACA	ATTGATCCGCATTGAGAACCTCCCGGTGAAGGTGATGGTGTTGAACAACCAACATTTGGGTATGGTTGTGCAATGGGAGGATAGGTTTTACAAGGCAAATAGGGCGCATACATACTTGGGCAACCCAGAATGTGAGAGCGAGATATATCCAGATTTTGTGACTATTGCTAAAGGGTTCAATATTCCTGCAGTCCGTGTAACA
ATTGATCCGCATTGAGAACCTCCCGGTGAAGGTGATGGTGTTGAACAACCAACATTTGGGTATGGTTGTGC--GGGGAGGATAGGTTTTACAAGGCAAATAGGGCGCATACATACTTGGGCAACCCAGAATGTGAGAGCGAGATATATCCAGATTTTGTGACTATTGCTGAAGGGTTCAATATTCCTGCAGTCCGTGTAACA	5	35	Deletion	0.01	-2	IDPH*	IDPH*	ATTGATCCGCATTGAGAACCTCCCGGTGAAGGTGATGGTGTTGAACAACCAACATTTGGGTATGGTTGTGC--GGGGAGGATAGGTTTTACAAGGCAAATAGGGCGCATACATACTTGGGCAACCCAGAATGTGAGAGCGAGATATATCCAGATTTTGTGACTATTGCTGAAGGGTTCAATATTCCTGCAGTCCGTGTAACA	ATTGATCCGCATTGAGAACCTCCCGGTGAAGGTGATGGTGTTGAACAACCAACATTTGGGTATGGTTGTGCAATGGGAGGATAGGTTTTACAAGGCAAATAGGGCGCATACATACTTGGGCAACCCAGAATGTGAGAGCGAGATATATCCAGATTTTGTGACTATTGCTAAAGGGTTCAATATTCCTGCAGTCCGTGTAACA
ATTGATCCGCATTGAGAACCTCCCGGTGAAGGTGATGGTGTTGAACAACCAACATTTGGGTATGGTTGTGC--GGGGAGGATAGGTTTTACAAGGCAAATAGGGCGCATACATACTTGGGCAACCCAGAATGTGAGAGCGGGATATATCCAGATTTTGTGACTATTGCTAAAGGGTTCAATATTCCTGCAGTCCGTGTAACA	5	35	Deletion	0.01	-2	IDPH*	IDPH*	ATTGATCCGCATTGAGAACCTCCCGGTGAAGGTGATGGTGTTGAACAACCAACATTTGGGTATGGTTGTGC--GGGGAGGATAGGTTTTACAAGGCAAATAGGGCGCATACATACTTGGGCAACCCAGAATGTGAGAGCGGGATATATCCAGATTTTGTGACTATTGCTAAAGGGTTCAATATTCCTGCAGTCCGTGTAACA	ATTGATCCGCATTGAGAACCTCCCGGTGAAGGTGATGGTGTTGAACAACCAACATTTGGGTATGGTTGTGCAATGGGAGGATAGGTTTTACAAGGCAAATAGGGCGCATACATACTTGGGCAACCCAGAATGTGAGAGCGAGATATATCCAGATTTTGTGACTATTGCTAAAGGGTTCAATATTCCTGCAGTCCGTGTAACA
ATTGATCCGCATTGAGAACCTCCCGGTGAAGGTGATGGTGTTGAACAACCAACATTTGGGTATGGTTGTGC--GGGGAGGATAGGTTTTACAAGGCAAATAGGGCGCATACATACTTGGGCAGCCCAGAATGTGAGAGCGAGATATATCCAGATTTTGTGACTATTGCTAAAGGGTTCAATATTCCTGCAGTCCGTGTAACA	5	35	Deletion	0.01	-2	IDPH*	IDPH*	ATTGATCCGCATTGAGAACCTCCCGGTGAAGGTGATGGTGTTGAACAACCAACATTTGGGTATGGTTGTGC--GGGGAGGATAGGTTTTACAAGGCAAATAGGGCGCATACATACTTGGGCAGCCCAGAATGTGAGAGCGAGATATATCCAGATTTTGTGACTATTGCTAAAGGGTTCAATATTCCTGCAGTCCGTGTAACA	ATTGATCCGCATTGAGAACCTCCCGGTGAAGGTGATGGTGTTGAACAACCAACATTTGGGTATGGTTGTGCAATGGGAGGATAGGTTTTACAAGGCAAATAGGGCGCATACATACTTGGGCAACCCAGAATGTGAGAGCGAGATATATCCAGATTTTGTGACTATTGCTAAAGGGTTCAATATTCCTGCAGTCCGTGTAACA
ATTGATCCGCATTGAGAACCTCCCGGTGAAGGTGATGGTGTTGAACAACCAACATTTGGGTATGGTTGTGC--GGGGAGGATAGGTTTTACAAGGCAGATAGGGCGCATACATACTTGGGCAACCCAGAATGTGAGAGCGAGATATATCCAGATTTTGTGACTATTGCTAAAGGGTTCAATATTCCTGCAGTCCGTGTAACA	5	35	Deletion	0.01	-2	IDPH*	IDPH*	ATTGATCCGCATTGAGAACCTCCCGGTGAAGGTGATGGTGTTGAACAACCAACATTTGGGTATGGTTGTGC--GGGGAGGATAGGTTTTACAAGGCAGATAGGGCGCATACATACTTGGGCAACCCAGAATGTGAGAGCGAGATATATCCAGATTTTGTGACTATTGCTAAAGGGTTCAATATTCCTGCAGTCCGTGTAACA	ATTGATCCGCATTGAGAACCTCCCGGTGAAGGTGATGGTGTTGAACAACCAACATTTGGGTATGGTTGTGCAATGGGAGGATAGGTTTTACAAGGCAAATAGGGCGCATACATACTTGGGCAACCCAGAATGTGAGAGCGAGATATATCCAGATTTTGTGACTATTGCTAAAGGGTTCAATATTCCTGCAGTCCGTGTAACA
ATTGATCCGCATTGAGAACCTCCCGGTGAAGGTGATGGTGTTGAACAACCAACATTTGGGTATGGTTGTGC--GGGGAGGATAGGTTTTACAGGGCAAATAGGGCGCATACATACTTGGGCAACCCAGAATGTGAGAGCGAGATATATCCAGATTTTGTGACTATTGCTAAAGGGTTCAATATTCCTGCAGTCCGTGTAACA	5	34	Deletion	0.01	-2	IDPH*	IDPH*	ATTGATCCGCATTGAGAACCTCCCGGTGAAGGTGATGGTGTTGAACAACCAACATTTGGGTATGGTTGTGC--GGGGAGGATAGGTTTTACAGGGCAAATAGGGCGCATACATACTTGGGCAACCCAGAATGTGAGAGCGAGATATATCCAGATTTTGTGACTATTGCTAAAGGGTTCAATATTCCTGCAGTCCGTGTAACA	ATTGATCCGCATTGAGAACCTCCCGGTGAAGGTGATGGTGTTGAACAACCAACATTTGGGTATGGTTGTGCAATGGGAGGATAGGTTTTACAAGGCAAATAGGGCGCATACATACTTGGGCAACCCAGAATGTGAGAGCGAGATATATCCAGATTTTGTGACTATTGCTAAAGGGTTCAATATTCCTGCAGTCCGTGTAACA
ATTGATCCGCATTGAGAACCTCCCGGTGAAGGTGATGGTGTTGAACAACCAACATTTGGGTATGGTTGTGC--GGGGAGGATAGGTTTTGCAAGGCAAATAGGGCGCATACATACTTGGGCAACCCAGAATGTGAGAGCGAGATATATCCAGATTTTGTGACTATTGCTAAAGGGTTCAATATTCCTGCAGTCCGTGTAACA	5	33	Deletion	0.01	-2	IDPH*	IDPH*	ATTGATCCGCATTGAGAACCTCCCGGTGAAGGTGATGGTGTTGAACAACCAACATTTGGGTATGGTTGTGC--GGGGAGGATAGGTTTTGCAAGGCAAATAGGGCGCATACATACTTGGGCAACCCAGAATGTGAGAGCGAGATATATCCAGATTTTGTGACTATTGCTAAAGGGTTCAATATTCCTGCAGTCCGTGTAACA	ATTGATCCGCATTGAGAACCTCCCGGTGAAGGTGATGGTGTTGAACAACCAACATTTGGGTATGGTTGTGCAATGGGAGGATAGGTTTTACAAGGCAAATAGGGCGCATACATACTTGGGCAACCCAGAATGTGAGAGCGAGATATATCCAGATTTTGTGACTATTGCTAAAGGGTTCAATATTCCTGCAGTCCGTGTAACA
ATTGATCCGCATTGAGAACCTCCCGGTGAAGGTGATGGTGTTGAACAACCAACATTTGGGTATGGTTGTGC--GGGGAGGGTAGGTTTTACAAGGCAAATAGGGCGCATACATACTTGGGCAACCCAGAATGTGAGAGCGAGATATATCCAGATTTTGTGACTATTGCTAAAGGGTTCAATATTCCTGCAGTCCGTGTAACA	5	35	Deletion	0.01	-2	IDPH*	IDPH*	ATTGATCCGCATTGAGAACCTCCCGGTGAAGGTGATGGTGTTGAACAACCAACATTTGGGTATGGTTGTGC--GGGGAGGGTAGGTTTTACAAGGCAAATAGGGCGCATACATACTTGGGCAACCCAGAATGTGAGAGCGAGATATATCCAGATTTTGTGACTATTGCTAAAGGGTTCAATATTCCTGCAGTCCGTGTAACA	ATTGATCCGCATTGAGAACCTCCCGGTGAAGGTGATGGTGTTGAACAACCAACATTTGGGTATGGTTGTGCAATGGGAGGATAGGTTTTACAAGGCAAATAGGGCGCATACATACTTGGGCAACCCAGAATGTGAGAGCGAGATATATCCAGATTTTGTGACTATTGCTAAAGGGTTCAATATTCCTGCAGTCCGTGTAACA
ATTGATCCGCATTGAGAACCTCCCGGTGAAGGTGATGGTGTTGAACAACCAACATTTGGGTATGGTTGTGC--TGGGAGGATAGGTTTTACAAGGCAAATAGGGCGCATACATACTTGGGCAACCCAGAATGTGAGAGCGAGACATATCCAGATTTTGTGACTATTGCTAAAGGGTTCAATATTCCTGCAGTCCGTGTAACA	5	35	Deletion	0.01	-2	IDPH*	IDPH*	ATTGATCCGCATTGAGAACCTCCCGGTGAAGGTGATGGTGTTGAACAACCAACATTTGGGTATGGTTGTGC--TGGGAGGATAGGTTTTACAAGGCAAATAGGGCGCATACATACTTGGGCAACCCAGAATGTGAGAGCGAGACATATCCAGATTTTGTGACTATTGCTAAAGGGTTCAATATTCCTGCAGTCCGTGTAACA	ATTGATCCGCATTGAGAACCTCCCGGTGAAGGTGATGGTGTTGAACAACCAACATTTGGGTATGGTTGTGCAATGGGAGGATAGGTTTTACAAGGCAAATAGGGCGCATACATACTTGGGCAACCCAGAATGTGAGAGCGAGATATATCCAGATTTTGTGACTATTGCTAAAGGGTTCAATATTCCTGCAGTCCGTGTAACA
ATTGATCCGCATTGAGAACCTCCCGGTGAAGGTGATGGTGTTGAACAACCAACATTTGGGTATGGTTGTGC--TGGGAGGATAGGTTTTACAAGGCAAATAGGGCGCATACATACTTGGGCAACCCAGAATGTGAGAGCGAGATATATCCAGATTTTGCGACTATTGCTAAAGGGTTCAATATTCCTGCAGTCCGTGTAACA	5	33	Deletion	0.01	-2	IDPH*	IDPH*	ATTGATCCGCATTGAGAACCTCCCGGTGAAGGTGATGGTGTTGAACAACCAACATTTGGGTATGGTTGTGC--TGGGAGGATAGGTTTTACAAGGCAAATAGGGCGCATACATACTTGGGCAACCCAGAATGTGAGAGCGAGATATATCCAGATTTTGCGACTATTGCTAAAGGGTTCAATATTCCTGCAGTCCGTGTAACA	ATTGATCCGCATTGAGAACCTCCCGGTGAAGGTGATGGTGTTGAACAACCAACATTTGGGTATGGTTGTGCAATGGGAGGATAGGTTTTACAAGGCAAATAGGGCGCATACATACTTGGGCAACCCAGAATGTGAGAGCGAGATATATCCAGATTTTGTGACTATTGCTAAAGGGTTCAATATTCCTGCAGTCCGTGTAACA
ATTGATCCGCATTGAGAACCTCCCGGTGAAGGTGATGGTGTTGAACAACCAACATTTGGGTATGGTTGTGC--TGGGAGGATAGGTTTTACAAGGCAAATAGGGCGCATACATACTTGGGCAACCCAGAATGTGAGAGCGAGATATATCCAGATTTTGTGACTATTGCTAAGGGGTTCAATATTCCTGCAGTCCGTGTAACA	5	35	Deletion	0.01	-2	IDPH*	IDPH*	ATTGATCCGCATTGAGAACCTCCCGGTGAAGGTGATGGTGTTGAACAACCAACATTTGGGTATGGTTGTGC--TGGGAGGATAGGTTTTACAAGGCAAATAGGGCGCATACATACTTGGGCAACCCAGAATGTGAGAGCGAGATATATCCAGATTTTGTGACTATTGCTAAGGGGTTCAATATTCCTGCAGTCCGTGTAACA	ATTGATCCGCATTGAGAACCTCCCGGTGAAGGTGATGGTGTTGAACAACCAACATTTGGGTATGGTTGTGCAATGGGAGGATAGGTTTTACAAGGCAAATAGGGCGCATACATACTTGGGCAACCCAGAATGTGAGAGCGAGATATATCCAGATTTTGTGACTATTGCTAAAGGGTTCAATATTCCTGCAGTCCGTGTAACA
ATTGATCCGCATTGAGAACCTCCCGGTGAAGGTGATGGTGTTGAACAACCAACATTTGGGTATGGTTGTGC--TGGGAGGATAGGTTTTACAAGGCAAATAGGGCGCATACATACTTGGGCAACCCAGAATGTGAGAGCGAGATATATCCAGATTTTGTGGCTATTGCTAAAGGGTTCAATATTCCTGCAGTCCGTGTAACA	5	35	Deletion	0.01	-2	IDPH*	IDPH*	ATTGATCCGCATTGAGAACCTCCCGGTGAAGGTGATGGTGTTGAACAACCAACATTTGGGTATGGTTGTGC--TGGGAGGATAGGTTTTACAAGGCAAATAGGGCGCATACATACTTGGGCAACCCAGAATGTGAGAGCGAGATATATCCAGATTTTGTGGCTATTGCTAAAGGGTTCAATATTCCTGCAGTCCGTGTAACA	ATTGATCCGCATTGAGAACCTCCCGGTGAAGGTGATGGTGTTGAACAACCAACATTTGGGTATGGTTGTGCAATGGGAGGATAGGTTTTACAAGGCAAATAGGGCGCATACATACTTGGGCAACCCAGAATGTGAGAGCGAGATATATCCAGATTTTGTGACTATTGCTAAAGGGTTCAATATTCCTGCAGTCCGTGTAACA
ATTGATCCGCATTGAGAACCTCCCGGTGAAGGTGATGGTGTTGAACAACCAACATTTGGGTATGGTTGTGC--TGGGAGGATAGGTTTTACAAGGCAAATAGGGCGCATACATACTTGGGCAACCCAGAATGTGAGAGCGAGGTATATCCAGATTTTGTGACTATTGCTAAAGGGTTCAATATTCCTGCAGTCCGTGTAACA	5	35	Deletion	0.01	-2	IDPH*	IDPH*	ATTGATCCGCATTGAGAACCTCCCGGTGAAGGTGATGGTGTTGAACAACCAACATTTGGGTATGGTTGTGC--TGGGAGGATAGGTTTTACAAGGCAAATAGGGCGCATACATACTTGGGCAACCCAGAATGTGAGAGCGAGGTATATCCAGATTTTGTGACTATTGCTAAAGGGTTCAATATTCCTGCAGTCCGTGTAACA	ATTGATCCGCATTGAGAACCTCCCGGTGAAGGTGATGGTGTTGAACAACCAACATTTGGGTATGGTTGTGCAATGGGAGGATAGGTTTTACAAGGCAAATAGGGCGCATACATACTTGGGCAACCCAGAATGTGAGAGCGAGATATATCCAGATTTTGTGACTATTGCTAAAGGGTTCAATATTCCTGCAGTCCGTGTAACA
ATTGATCCGCATTGAGAACCTCCCGGTGAAGGTGATGGTGTTGAACAACCAACATTTGGGTATGGTTGTGC--TGGGAGGATAGGTTTTACAAGGCAAATAGGGCGCATACATACTTGGGCAACCCAGAATGTGAGAGCGGGATATATCCAGATTTTGTGACTATTGCTAAAGGGTTCAATATTCCTGCAGTCCGTGTAACA	5	33	Deletion	0.01	-2	IDPH*	IDPH*	ATTGATCCGCATTGAGAACCTCCCGGTGAAGGTGATGGTGTTGAACAACCAACATTTGGGTATGGTTGTGC--TGGGAGGATAGGTTTTACAAGGCAAATAGGGCGCATACATACTTGGGCAACCCAGAATGTGAGAGCGGGATATATCCAGATTTTGTGACTATTGCTAAAGGGTTCAATATTCCTGCAGTCCGTGTAACA	ATTGATCCGCATTGAGAACCTCCCGGTGAAGGTGATGGTGTTGAACAACCAACATTTGGGTATGGTTGTGCAATGGGAGGATAGGTTTTACAAGGCAAATAGGGCGCATACATACTTGGGCAACCCAGAATGTGAGAGCGAGATATATCCAGATTTTGTGACTATTGCTAAAGGGTTCAATATTCCTGCAGTCCGTGTAACA
ATTGATCCGCATTGAGAACCTCCCGGTGAAGGTGATGGTGTTGAACAACCAACATTTGGGTATGGTTGTGC--TGGGAGGATAGGTTTTACAAGGCAAATAGGGCGCATACGTACTTGGGCAACCCAGAATGTGAGAGCGAGATATATCCAGATTTTGTGACTATTGCTAAAGGGTTCAATATTCCTGCAGTCCGTGTAACA	5	36	Deletion	0.01	-2	IDPH*	IDPH*	ATTGATCCGCATTGAGAACCTCCCGGTGAAGGTGATGGTGTTGAACAACCAACATTTGGGTATGGTTGTGC--TGGGAGGATAGGTTTTACAAGGCAAATAGGGCGCATACGTACTTGGGCAACCCAGAATGTGAGAGCGAGATATATCCAGATTTTGTGACTATTGCTAAAGGGTTCAATATTCCTGCAGTCCGTGTAACA	ATTGATCCGCATTGAGAACCTCCCGGTGAAGGTGATGGTGTTGAACAACCAACATTTGGGTATGGTTGTGCAATGGGAGGATAGGTTTTACAAGGCAAATAGGGCGCATACATACTTGGGCAACCCAGAATGTGAGAGCGAGATATATCCAGATTTTGTGACTATTGCTAAAGGGTTCAATATTCCTGCAGTCCGTGTAACA
ATTGATCCGCATTGAGAACCTCCCGGTGAAGGTGATGGTGTTGAACAACCAACATTTGGGTATGGTTGTGC--TGGGAGGGTAGGTTTTACAAGGCAAATAGGGCGCATACATACTTGGGCAACCCAGAATGTGAGAGCGAGATATATCCAGATTTTGTGACTATTGCTAAAGGGTTCAATATTCCTGCAGTCCGTGTAACA	5	35	Deletion	0.01	-2	IDPH*	IDPH*	ATTGATCCGCATTGAGAACCTCCCGGTGAAGGTGATGGTGTTGAACAACCAACATTTGGGTATGGTTGTGC--TGGGAGGGTAGGTTTTACAAGGCAAATAGGGCGCATACATACTTGGGCAACCCAGAATGTGAGAGCGAGATATATCCAGATTTTGTGACTATTGCTAAAGGGTTCAATATTCCTGCAGTCCGTGTAACA	ATTGATCCGCATTGAGAACCTCCCGGTGAAGGTGATGGTGTTGAACAACCAACATTTGGGTATGGTTGTGCAATGGGAGGATAGGTTTTACAAGGCAAATAGGGCGCATACATACTTGGGCAACCCAGAATGTGAGAGCGAGATATATCCAGATTTTGTGACTATTGCTAAAGGGTTCAATATTCCTGCAGTCCGTGTAACA
ATTGATCCGCATTGAGAACCTCCCGGTGAAGGTGATGGTGTTGAACAACCAACATTTGGGTATGGTTGTGCA--------ATAGGTTTTACAAGGCAAATAGGGCGCATACATACTTGGGCAACCCAGAATGTGAGAGCGAGATATATCCAGATTTTGTGACTATTGCTAAAGGGTTCAATATTCCTGCAGTCCGTGTAACA	5	34	Deletion	0.01	-8	IDPH*	IDPH*	ATTGATCCGCATTGAGAACCTCCCGGTGAAGGTGATGGTGTTGAACAACCAACATTTGGGTATGGTTGTGCA--------ATAGGTTTTACAAGGCAAATAGGGCGCATACATACTTGGGCAACCCAGAATGTGAGAGCGAGATATATCCAGATTTTGTGACTATTGCTAAAGGGTTCAATATTCCTGCAGTCCGTGTAACA	ATTGATCCGCATTGAGAACCTCCCGGTGAAGGTGATGGTGTTGAACAACCAACATTTGGGTATGGTTGTGCAATGGGAGGATAGGTTTTACAAGGCAAATAGGGCGCATACATACTTGGGCAACCCAGAATGTGAGAGCGAGATATATCCAGATTTTGTGACTATTGCTAAAGGGTTCAATATTCCTGCAGTCCGTGTAACA
ATTGATCCGCATTGAGAACCTCCCGGTGAAGGTGATGGTGTTGAACAACCAACATTTGGGTATGGTTGTGCA--GGGAGGATAGGTTTTACAAGGCAAATAGGGCGCATACATACTTGGGCAACCCAGAATGTGAGAGCGAGATATATCCAGATTTTGTGACTATTGCCAAAGGGTTCAATATTCCTGCAGTCCGTGTAACA	5	35	Deletion	0.01	-2	IDPH*	IDPH*	ATTGATCCGCATTGAGAACCTCCCGGTGAAGGTGATGGTGTTGAACAACCAACATTTGGGTATGGTTGTGCA--GGGAGGATAGGTTTTACAAGGCAAATAGGGCGCATACATACTTGGGCAACCCAGAATGTGAGAGCGAGATATATCCAGATTTTGTGACTATTGCCAAAGGGTTCAATATTCCTGCAGTCCGTGTAACA	ATTGATCCGCATTGAGAACCTCCCGGTGAAGGTGATGGTGTTGAACAACCAACATTTGGGTATGGTTGTGCAATGGGAGGATAGGTTTTACAAGGCAAATAGGGCGCATACATACTTGGGCAACCCAGAATGTGAGAGCGAGATATATCCAGATTTTGTGACTATTGCTAAAGGGTTCAATATTCCTGCAGTCCGTGTAACA
ATTGATCCGCATTGAGAACCTCCCGGTGAAGGTGATGGTGTTGAACAACCAACATTTGGGTATGGTTGTGCA--GGGAGGATAGGTTTTACAAGGCAAATAGGGCGCATACATACTTGGGCAACCCAGAATGTGAGAGCGAGATATATCCAGATTTTGTGACTATTGCTAAAGGGTTCAATATTCCTGCAG-CCGTGTAACA	5	35	Deletion	0.01	-3	IDPH*	IDPH*	ATTGATCCGCATTGAGAACCTCCCGGTGAAGGTGATGGTGTTGAACAACCAACATTTGGGTATGGTTGTGCA--GGGAGGATAGGTTTTACAAGGCAAATAGGGCGCATACATACTTGGGCAACCCAGAATGTGAGAGCGAGATATATCCAGATTTTGTGACTATTGCTAAAGGGTTCAATATTCCTGCAG-CCGTGTAACA	ATTGATCCGCATTGAGAACCTCCCGGTGAAGGTGATGGTGTTGAACAACCAACATTTGGGTATGGTTGTGCAATGGGAGGATAGGTTTTACAAGGCAAATAGGGCGCATACATACTTGGGCAACCCAGAATGTGAGAGCGAGATATATCCAGATTTTGTGACTATTGCTAAAGGGTTCAATATTCCTGCAGTCCGTGTAACA
ATTGATCCGCATTGAGAACCTCCCGGTGAAGGTGATGGTGTTGAACAACCAACATTTGGGTATGGTTGTGCA--GGGAGGATAGGTTTTACAAGGCAAATAGGGCGCATACATACTTGGGCAACCCAGAATGTGAGAGCGAGATATATCCAGATTTTGTGACTATTGCTAAAGGGTTCAATATTCCTGCAGTCCG-GTAACA	5	36	Deletion	0.01	-3	IDPH*	IDPH*	ATTGATCCGCATTGAGAACCTCCCGGTGAAGGTGATGGTGTTGAACAACCAACATTTGGGTATGGTTGTGCA--GGGAGGATAGGTTTTACAAGGCAAATAGGGCGCATACATACTTGGGCAACCCAGAATGTGAGAGCGAGATATATCCAGATTTTGTGACTATTGCTAAAGGGTTCAATATTCCTGCAGTCCG-GTAACA	ATTGATCCGCATTGAGAACCTCCCGGTGAAGGTGATGGTGTTGAACAACCAACATTTGGGTATGGTTGTGCAATGGGAGGATAGGTTTTACAAGGCAAATAGGGCGCATACATACTTGGGCAACCCAGAATGTGAGAGCGAGATATATCCAGATTTTGTGACTATTGCTAAAGGGTTCAATATTCCTGCAGTCCGTGTAACA
ATTGATCCGCATTGAGAACCTCCCGGTGAAGGTGATGGTGTTGAACAACCAACATTTGGGTATGGTTGTGCA--GGGAGGATAGGTTTTACAAGGCAAATAGGGCGCATACATACTTGGGCAACCCAGAATGTGAGAGCGGGATATATCCAGATTTTGTGACTATTGCTAAAGGGTTCAATATTCCTGCAGTCCGTGTAACA	5	33	Deletion	0.01	-2	IDPH*	IDPH*	ATTGATCCGCATTGAGAACCTCCCGGTGAAGGTGATGGTGTTGAACAACCAACATTTGGGTATGGTTGTGCA--GGGAGGATAGGTTTTACAAGGCAAATAGGGCGCATACATACTTGGGCAACCCAGAATGTGAGAGCGGGATATATCCAGATTTTGTGACTATTGCTAAAGGGTTCAATATTCCTGCAGTCCGTGTAACA	ATTGATCCGCATTGAGAACCTCCCGGTGAAGGTGATGGTGTTGAACAACCAACATTTGGGTATGGTTGTGCAATGGGAGGATAGGTTTTACAAGGCAAATAGGGCGCATACATACTTGGGCAACCCAGAATGTGAGAGCGAGATATATCCAGATTTTGTGACTATTGCTAAAGGGTTCAATATTCCTGCAGTCCGTGTAACA
ATTGATCCGCATTGAGAACCTCCCGGTGAAGGTGATGGTGTTGAACAACCAACATTTGGGTATGGTTGTGCA--GGGAGGATAGGTTTTACAAGGCGAATAGGGCGCATACATACTTGGGCAACCCAGAATGTGAGAGCGAGATATATCCAGATTTTGTGACTATTGCTAAAGGGTTCAATATTCCTGCAGTCCGTGTAACA	5	35	Deletion	0.01	-2	IDPH*	IDPH*	ATTGATCCGCATTGAGAACCTCCCGGTGAAGGTGATGGTGTTGAACAACCAACATTTGGGTATGGTTGTGCA--GGGAGGATAGGTTTTACAAGGCGAATAGGGCGCATACATACTTGGGCAACCCAGAATGTGAGAGCGAGATATATCCAGATTTTGTGACTATTGCTAAAGGGTTCAATATTCCTGCAGTCCGTGTAACA	ATTGATCCGCATTGAGAACCTCCCGGTGAAGGTGATGGTGTTGAACAACCAACATTTGGGTATGGTTGTGCAATGGGAGGATAGGTTTTACAAGGCAAATAGGGCGCATACATACTTGGGCAACCCAGAATGTGAGAGCGAGATATATCCAGATTTTGTGACTATTGCTAAAGGGTTCAATATTCCTGCAGTCCGTGTAACA
ATTGATCCGCATTGAGAACCTCCCGGTGAAGGTGATGGTGTTGAACAACCAACATTTGGGTATGGTTGTGCAATGAGAGGATAGGTTTTACAAGGCAAATAGGGCGCATACATACTTGGGCAACCCAGAATGTGAGAGCGAGATATATCCAGATTTTGTGACTATTGCTAAAGGGTTCAATATTCCTGCAGTCCGTGTAACA	5	36	1 Base Change	0.01	0	IDPH*	IDPH*	ATTGATCCGCATTGAGAACCTCCCGGTGAAGGTGATGGTGTTGAACAACCAACATTTGGGTATGGTTGTGCAATGAGAGGATAGGTTTTACAAGGCAAATAGGGCGCATACATACTTGGGCAACCCAGAATGTGAGAGCGAGATATATCCAGATTTTGTGACTATTGCTAAAGGGTTCAATATTCCTGCAGTCCGTGTAACA	ATTGATCCGCATTGAGAACCTCCCGGTGAAGGTGATGGTGTTGAACAACCAACATTTGGGTATGGTTGTGCAATGGGAGGATAGGTTTTACAAGGCAAATAGGGCGCATACATACTTGGGCAACCCAGAATGTGAGAGCGAGATATATCCAGATTTTGTGACTATTGCTAAAGGGTTCAATATTCCTGCAGTCCGTGTAACA
ATTGATCCGCATTGAGAACCTCCCGGTGAAGGTGATGGTGTTGAACAACCAACATTTGGGTATGGTTGTGCAATGGGAAGATAGGTTTTACAAGGCAAATAGGGCGCATACATACTTGGGCAACCCAGAATGTGAGAGCGAGATATATCCAGATTTTGTGACTATTGCTAAAGGGTTCAATATTCCTGCAGTCCGTGTAACA	5	35	1 Base Change	0.01	0	IDPH*	IDPH*	ATTGATCCGCATTGAGAACCTCCCGGTGAAGGTGATGGTGTTGAACAACCAACATTTGGGTATGGTTGTGCAATGGGAAGATAGGTTTTACAAGGCAAATAGGGCGCATACATACTTGGGCAACCCAGAATGTGAGAGCGAGATATATCCAGATTTTGTGACTATTGCTAAAGGGTTCAATATTCCTGCAGTCCGTGTAACA	ATTGATCCGCATTGAGAACCTCCCGGTGAAGGTGATGGTGTTGAACAACCAACATTTGGGTATGGTTGTGCAATGGGAGGATAGGTTTTACAAGGCAAATAGGGCGCATACATACTTGGGCAACCCAGAATGTGAGAGCGAGATATATCCAGATTTTGTGACTATTGCTAAAGGGTTCAATATTCCTGCAGTCCGTGTAACA
ATTGATCCGCATTGAGAACCTCCCGGTGAAGGTGATGGTGTTGAACAACCAACATTTGGGTATGGTTGTGCAATGGGAGGATAAGTTTTACAAGGCAAATAGGGCGCATACATACTTGGGCAACCCAGAATGTGAGAGCGAGATATATCCAGATTTTGTGACTATTGCTAAAGGGTTCAATATTCCTGCAGTCCGTGTAACA	5	35	1 Base Change	0.01	0	IDPH*	IDPH*	ATTGATCCGCATTGAGAACCTCCCGGTGAAGGTGATGGTGTTGAACAACCAACATTTGGGTATGGTTGTGCAATGGGAGGATAAGTTTTACAAGGCAAATAGGGCGCATACATACTTGGGCAACCCAGAATGTGAGAGCGAGATATATCCAGATTTTGTGACTATTGCTAAAGGGTTCAATATTCCTGCAGTCCGTGTAACA	ATTGATCCGCATTGAGAACCTCCCGGTGAAGGTGATGGTGTTGAACAACCAACATTTGGGTATGGTTGTGCAATGGGAGGATAGGTTTTACAAGGCAAATAGGGCGCATACATACTTGGGCAACCCAGAATGTGAGAGCGAGATATATCCAGATTTTGTGACTATTGCTAAAGGGTTCAATATTCCTGCAGTCCGTGTAACA
ATTGATCCGCATTGAGAACCTCCCGGTGAAGGTGATGGTGTTGAACAACCAACATTTGGGTATGGTTGTGCAATGGGAGGATAGATTTTACAAGGCAAATAGGGCGCATACATACTTGGGCAACCCAGAATGTGAGAGCGAGATATATCCAGATTTTGTGACTATTGCTAAAGGGTTCAATATTCCTGCAGTCCGTGTAACA	5	35	1 Base Change	0.01	0	IDPH*	IDPH*	ATTGATCCGCATTGAGAACCTCCCGGTGAAGGTGATGGTGTTGAACAACCAACATTTGGGTATGGTTGTGCAATGGGAGGATAGATTTTACAAGGCAAATAGGGCGCATACATACTTGGGCAACCCAGAATGTGAGAGCGAGATATATCCAGATTTTGTGACTATTGCTAAAGGGTTCAATATTCCTGCAGTCCGTGTAACA	ATTGATCCGCATTGAGAACCTCCCGGTGAAGGTGATGGTGTTGAACAACCAACATTTGGGTATGGTTGTGCAATGGGAGGATAGGTTTTACAAGGCAAATAGGGCGCATACATACTTGGGCAACCCAGAATGTGAGAGCGAGATATATCCAGATTTTGTGACTATTGCTAAAGGGTTCAATATTCCTGCAGTCCGTGTAACA
ATTGATCCGCATTGAGAACCTCCCGGTGAAGGTGATGGTGTTGAACAACCAACATTTGGGTATGGTTGTGCAATGGGAGGATAGGTTTTACAAGGCAAATAGGGCACATACATACTTGGGCAACCCAGAATGTGAGAGCGAGATATATCCAGATTTTGTGACTATTGCTAAAGGGTTCAATATTCCTGCAGTCCGTGTAACA	5	35	1 Base Change	0.01	0	IDPH*	IDPH*	ATTGATCCGCATTGAGAACCTCCCGGTGAAGGTGATGGTGTTGAACAACCAACATTTGGGTATGGTTGTGCAATGGGAGGATAGGTTTTACAAGGCAAATAGGGCACATACATACTTGGGCAACCCAGAATGTGAGAGCGAGATATATCCAGATTTTGTGACTATTGCTAAAGGGTTCAATATTCCTGCAGTCCGTGTAACA	ATTGATCCGCATTGAGAACCTCCCGGTGAAGGTGATGGTGTTGAACAACCAACATTTGGGTATGGTTGTGCAATGGGAGGATAGGTTTTACAAGGCAAATAGGGCGCATACATACTTGGGCAACCCAGAATGTGAGAGCGAGATATATCCAGATTTTGTGACTATTGCTAAAGGGTTCAATATTCCTGCAGTCCGTGTAACA
ATTGATCCGCATTGAGAACCTCCCGGTGAAGGTGATGGTGTTGAACAACCAACATTTGGGTATGGTTGTGCAATGGGAGGATAGGTTTTACAAGGCAAATAGGGCGCATACATACTTGGACAACCCAGAATGTGAGAGCGAGATATATCCAGATTTTGTGACTATTGCTAAAGGGTTCAATATTCCTGCAGTCCGTGTAACA	5	35	1 Base Change	0.01	0	IDPH*	IDPH*	ATTGATCCGCATTGAGAACCTCCCGGTGAAGGTGATGGTGTTGAACAACCAACATTTGGGTATGGTTGTGCAATGGGAGGATAGGTTTTACAAGGCAAATAGGGCGCATACATACTTGGACAACCCAGAATGTGAGAGCGAGATATATCCAGATTTTGTGACTATTGCTAAAGGGTTCAATATTCCTGCAGTCCGTGTAACA	ATTGATCCGCATTGAGAACCTCCCGGTGAAGGTGATGGTGTTGAACAACCAACATTTGGGTATGGTTGTGCAATGGGAGGATAGGTTTTACAAGGCAAATAGGGCGCATACATACTTGGGCAACCCAGAATGTGAGAGCGAGATATATCCAGATTTTGTGACTATTGCTAAAGGGTTCAATATTCCTGCAGTCCGTGTAACA
ATTGATCCGCATTGAGAACCTCCCGGTGAAGGTGATGGTGTTGAACAACCAACATTTGGGTATGGTTGTGCAATGGGAGGATAGGTTTTACAAGGCAAATAGGGCGCATACATACTTGGGCAACCCAAAATGTGAGAGCGAGATATATCCAGATTTTGTGACTATTGCTAAAGGGTTCAATATTCCTGCAGTCCGTGTAACA	5	35	1 Base Change	0.01	0	IDPH*	IDPH*	ATTGATCCGCATTGAGAACCTCCCGGTGAAGGTGATGGTGTTGAACAACCAACATTTGGGTATGGTTGTGCAATGGGAGGATAGGTTTTACAAGGCAAATAGGGCGCATACATACTTGGGCAACCCAAAATGTGAGAGCGAGATATATCCAGATTTTGTGACTATTGCTAAAGGGTTCAATATTCCTGCAGTCCGTGTAACA	ATTGATCCGCATTGAGAACCTCCCGGTGAAGGTGATGGTGTTGAACAACCAACATTTGGGTATGGTTGTGCAATGGGAGGATAGGTTTTACAAGGCAAATAGGGCGCATACATACTTGGGCAACCCAGAATGTGAGAGCGAGATATATCCAGATTTTGTGACTATTGCTAAAGGGTTCAATATTCCTGCAGTCCGTGTAACA
ATTGATCCGCATTGAGAACCTCCCGGTGAAGGTGATGGTGTTGAACAACCAACATTTGGGTATGGTTGTGCAATGGGAGGATAGGTTTTACAAGGCAAATAGGGCGCATACATACTTGGGCAACCCAGAATGTGAGAGCGAGATATATCCAGATTTTGTGACTATTGCTAAAAGGTTCAATATTCCTGCAGTCCGTGTAACA	5	34	1 Base Change	0.01	0	IDPH*	IDPH*	ATTGATCCGCATTGAGAACCTCCCGGTGAAGGTGATGGTGTTGAACAACCAACATTTGGGTATGGTTGTGCAATGGGAGGATAGGTTTTACAAGGCAAATAGGGCGCATACATACTTGGGCAACCCAGAATGTGAGAGCGAGATATATCCAGATTTTGTGACTATTGCTAAAAGGTTCAATATTCCTGCAGTCCGTGTAACA	ATTGATCCGCATTGAGAACCTCCCGGTGAAGGTGATGGTGTTGAACAACCAACATTTGGGTATGGTTGTGCAATGGGAGGATAGGTTTTACAAGGCAAATAGGGCGCATACATACTTGGGCAACCCAGAATGTGAGAGCGAGATATATCCAGATTTTGTGACTATTGCTAAAGGGTTCAATATTCCTGCAGTCCGTGTAACA
ATTGATCCGCATTGAGAACCTCCCGGTGAAGGTGATGGTGTTGAACAACCAACATTTGGGTATGGTTGTGCAATGGGAGGATAGGTTTTACAAGGCAAATAGGGCGCATACATACTTGGGCAACCCAGAATGTGAGAGCGAGATATATCCAGATTTTGTGACTATTGCTAAAGGGTTCAATATTCATGCAGTCCGTGTAACA	5	34	1 Base Change	0.01	0	IDPH*	IDPH*	ATTGATCCGCATTGAGAACCTCCCGGTGAAGGTGATGGTGTTGAACAACCAACATTTGGGTATGGTTGTGCAATGGGAGGATAGGTTTTACAAGGCAAATAGGGCGCATACATACTTGGGCAACCCAGAATGTGAGAGCGAGATATATCCAGATTTTGTGACTATTGCTAAAGGGTTCAATATTCATGCAGTCCGTGTAACA	ATTGATCCGCATTGAGAACCTCCCGGTGAAGGTGATGGTGTTGAACAACCAACATTTGGGTATGGTTGTGCAATGGGAGGATAGGTTTTACAAGGCAAATAGGGCGCATACATACTTGGGCAACCCAGAATGTGAGAGCGAGATATATCCAGATTTTGTGACTATTGCTAAAGGGTTCAATATTCCTGCAGTCCGTGTAACA
ATTGATCCGCATTGAGAACCTCCCGGTGAAGGTGATGGTGTTGAACAACCAACATTTGGGTATGGTTGTGCAATGGGAGGATAGGTTTTACAAGGCAAATAGGGCGCATACATACTTGGGCAACCCAGAATGTGAGAGCGAGATATATCCAGATTTTGTGACTATTGCTAAAGGGTTCAATATTCCTGCAGTCCCTGTAACA	5	33	1 Base Change	0.01	0	IDPH*	IDPH*	ATTGATCCGCATTGAGAACCTCCCGGTGAAGGTGATGGTGTTGAACAACCAACATTTGGGTATGGTTGTGCAATGGGAGGATAGGTTTTACAAGGCAAATAGGGCGCATACATACTTGGGCAACCCAGAATGTGAGAGCGAGATATATCCAGATTTTGTGACTATTGCTAAAGGGTTCAATATTCCTGCAGTCCCTGTAACA	ATTGATCCGCATTGAGAACCTCCCGGTGAAGGTGATGGTGTTGAACAACCAACATTTGGGTATGGTTGTGCAATGGGAGGATAGGTTTTACAAGGCAAATAGGGCGCATACATACTTGGGCAACCCAGAATGTGAGAGCGAGATATATCCAGATTTTGTGACTATTGCTAAAGGGTTCAATATTCCTGCAGTCCGTGTAACA
ATTGATCCGCATTGAGAACCTCCCGGTGAAGGTGATGGTGTTGAACAACCAACATTTGGGTATGGTTGTGCAATGGGAGGATAGGTTTTACAAGGCAAATAGGGCGCATACATACTTGGGCAACCCAGAATGTGAGAGCGAGATATATCCAGATTTTGTGACTATTGCTAAAGGGTTCAATATTCCTGCAGTCCGT-TAACA	5	35	Deletion	0.01	-1	IDPH*	IDPH*	ATTGATCCGCATTGAGAACCTCCCGGTGAAGGTGATGGTGTTGAACAACCAACATTTGGGTATGGTTGTGCAATGGGAGGATAGGTTTTACAAGGCAAATAGGGCGCATACATACTTGGGCAACCCAGAATGTGAGAGCGAGATATATCCAGATTTTGTGACTATTGCTAAAGGGTTCAATATTCCTGCAGTCCGT-TAACA	ATTGATCCGCATTGAGAACCTCCCGGTGAAGGTGATGGTGTTGAACAACCAACATTTGGGTATGGTTGTGCAATGGGAGGATAGGTTTTACAAGGCAAATAGGGCGCATACATACTTGGGCAACCCAGAATGTGAGAGCGAGATATATCCAGATTTTGTGACTATTGCTAAAGGGTTCAATATTCCTGCAGTCCGTGTAACA
ATTGATCCGCATTGAGAACCTCCCGGTGAAGGTGATGGTGTTGAACAACCAACATTTGGGTATGGTTGTGCAATGGGAGGATAGGTTTTACAAGGCAAATAGGGCGCATACATACTTGGGCAACCCAGAATGTGAGAGCGAGATATATCCAGATTTTGTGACTATTGCTAAAGGGTTCAATATTCCTGCAGTCCGTGAAACA	5	33	1 Base Change	0.01	0	IDPH*	IDPH*	ATTGATCCGCATTGAGAACCTCCCGGTGAAGGTGATGGTGTTGAACAACCAACATTTGGGTATGGTTGTGCAATGGGAGGATAGGTTTTACAAGGCAAATAGGGCGCATACATACTTGGGCAACCCAGAATGTGAGAGCGAGATATATCCAGATTTTGTGACTATTGCTAAAGGGTTCAATATTCCTGCAGTCCGTGAAACA	ATTGATCCGCATTGAGAACCTCCCGGTGAAGGTGATGGTGTTGAACAACCAACATTTGGGTATGGTTGTGCAATGGGAGGATAGGTTTTACAAGGCAAATAGGGCGCATACATACTTGGGCAACCCAGAATGTGAGAGCGAGATATATCCAGATTTTGTGACTATTGCTAAAGGGTTCAATATTCCTGCAGTCCGTGTAACA
ATTGATCCGCATTGAGAACCTCCCGGTGAAGGTGATGGTGTTGAACAACCAACATTTGGGTATGGTTGTGCAATGGGAGGATAGGTTTTACAAGGCAAATAGGGCGCATACATACTTGGGCAACCCAGAATGTGAGAGCGAGATATATCCAGATTTTGTGACTATTGCTAAAGGGTTCAATATTCCTGCAGTCCGTGTAACC	5	34	1 Base Change	0.01	0	IDPH*	IDPH*	ATTGATCCGCATTGAGAACCTCCCGGTGAAGGTGATGGTGTTGAACAACCAACATTTGGGTATGGTTGTGCAATGGGAGGATAGGTTTTACAAGGCAAATAGGGCGCATACATACTTGGGCAACCCAGAATGTGAGAGCGAGATATATCCAGATTTTGTGACTATTGCTAAAGGGTTCAATATTCCTGCAGTCCGTGTAACC	ATTGATCCGCATTGAGAACCTCCCGGTGAAGGTGATGGTGTTGAACAACCAACATTTGGGTATGGTTGTGCAATGGGAGGATAGGTTTTACAAGGCAAATAGGGCGCATACATACTTGGGCAACCCAGAATGTGAGAGCGAGATATATCCAGATTTTGTGACTATTGCTAAAGGGTTCAATATTCCTGCAGTCCGTGTAACA
ATTGATCCGCATTGAGAACCTCCCGGTGAAGGTGATGGTGTTGAACAACCAACATTTGGGTATGGTTGTGCAATGGGAGGATAGGTTTTACAAGGCAAATAGGGCGCATACATACTTGGGCAACCCAGAATGTGAGAGCGAGATATATCCAGATTTTGTGACTATTGCTAAAGGGTTCAATATTCCTGCAGTCCGTGTGACA	5	34	1 Base Change	0.01	0	IDPH*	IDPH*	ATTGATCCGCATTGAGAACCTCCCGGTGAAGGTGATGGTGTTGAACAACCAACATTTGGGTATGGTTGTGCAATGGGAGGATAGGTTTTACAAGGCAAATAGGGCGCATACATACTTGGGCAACCCAGAATGTGAGAGCGAGATATATCCAGATTTTGTGACTATTGCTAAAGGGTTCAATATTCCTGCAGTCCGTGTGACA	ATTGATCCGCATTGAGAACCTCCCGGTGAAGGTGATGGTGTTGAACAACCAACATTTGGGTATGGTTGTGCAATGGGAGGATAGGTTTTACAAGGCAAATAGGGCGCATACATACTTGGGCAACCCAGAATGTGAGAGCGAGATATATCCAGATTTTGTGACTATTGCTAAAGGGTTCAATATTCCTGCAGTCCGTGTAACA
ATTGATCCGCATTGAGAACCTCCCGGTGAAGGTGATGGTGTTGAACAACCAACATTTGGGTATGGTTGTGCAATGGGAGGATAGGTTTTACAAGGCAAATAGGGCGCATACATACTTGGGCAACCCAGAATGTGAGAGCGAGATATATCCAGATTTTGTGACTATTGCTAAAGGGTTCAATATTCCTGCGGTCCGTGTAACA	5	33	1 Base Change	0.01	0	IDPH*	IDPH*	ATTGATCCGCATTGAGAACCTCCCGGTGAAGGTGATGGTGTTGAACAACCAACATTTGGGTATGGTTGTGCAATGGGAGGATAGGTTTTACAAGGCAAATAGGGCGCATACATACTTGGGCAACCCAGAATGTGAGAGCGAGATATATCCAGATTTTGTGACTATTGCTAAAGGGTTCAATATTCCTGCGGTCCGTGTAACA	ATTGATCCGCATTGAGAACCTCCCGGTGAAGGTGATGGTGTTGAACAACCAACATTTGGGTATGGTTGTGCAATGGGAGGATAGGTTTTACAAGGCAAATAGGGCGCATACATACTTGGGCAACCCAGAATGTGAGAGCGAGATATATCCAGATTTTGTGACTATTGCTAAAGGGTTCAATATTCCTGCAGTCCGTGTAACA
ATTGATCCGCATTGAGAACCTCCCGGTGAAGGTGATGGTGTTGAACAACCAACATTTGGGTATGGTTGTGCAATGGGAGGATAGGTTTTACAAGGCAAATAGGGCGCATACATACTTGGGCAACCCAGAATGTGAGAGCGAGATATATCCAGATTTTGTGACTATTGCTAAAGTGATCAATATTCCTGCAGTCCGTGTAACA	5	34	2 Base Changes	0.01	0	IDPH*	IDPH*	ATTGATCCGCATTGAGAACCTCCCGGTGAAGGTGATGGTGTTGAACAACCAACATTTGGGTATGGTTGTGCAATGGGAGGATAGGTTTTACAAGGCAAATAGGGCGCATACATACTTGGGCAACCCAGAATGTGAGAGCGAGATATATCCAGATTTTGTGACTATTGCTAAAGTGATCAATATTCCTGCAGTCCGTGTAACA	ATTGATCCGCATTGAGAACCTCCCGGTGAAGGTGATGGTGTTGAACAACCAACATTTGGGTATGGTTGTGCAATGGGAGGATAGGTTTTACAAGGCAAATAGGGCGCATACATACTTGGGCAACCCAGAATGTGAGAGCGAGATATATCCAGATTTTGTGACTATTGCTAAAGGGTTCAATATTCCTGCAGTCCGTGTAACA
ATTGATCCGCATTGAGAACCTCCCGGTGAAGGTGATGGTGTTGAACAACCAACATTTGGGTATGGTTGTGCAATGGGAGGATAGGTTTTACAAGGCAAATAGGGCGCATACATACTTGGGCAACCCAGAATGTGAGAGCGAGATATATCCAGATTTTGTGACTATTGCTAAATGGTTCAATATTCCTGCAGTCCGTGTAACA	5	33	1 Base Change	0.01	0	IDPH*	IDPH*	ATTGATCCGCATTGAGAACCTCCCGGTGAAGGTGATGGTGTTGAACAACCAACATTTGGGTATGGTTGTGCAATGGGAGGATAGGTTTTACAAGGCAAATAGGGCGCATACATACTTGGGCAACCCAGAATGTGAGAGCGAGATATATCCAGATTTTGTGACTATTGCTAAATGGTTCAATATTCCTGCAGTCCGTGTAACA	ATTGATCCGCATTGAGAACCTCCCGGTGAAGGTGATGGTGTTGAACAACCAACATTTGGGTATGGTTGTGCAATGGGAGGATAGGTTTTACAAGGCAAATAGGGCGCATACATACTTGGGCAACCCAGAATGTGAGAGCGAGATATATCCAGATTTTGTGACTATTGCTAAAGGGTTCAATATTCCTGCAGTCCGTGTAACA
ATTGATCCGCATTGAGAACCTCCCGGTGAAGGTGATGGTGTTGAACAACCAACATTTGGGTATGGTTGTGCAATGGGAGGATAGGTTTTACAAGGCAAATAGGGCGCATACATACTTGGGCAACCCAGAATGTGAGAGCGAGATATATCCAGATTTTGTGACTATTGCTAAATTGTTCAATATTCCTGCAGTCCGTGTAACA	5	34	2 Base Changes	0.01	0	IDPH*	IDPH*	ATTGATCCGCATTGAGAACCTCCCGGTGAAGGTGATGGTGTTGAACAACCAACATTTGGGTATGGTTGTGCAATGGGAGGATAGGTTTTACAAGGCAAATAGGGCGCATACATACTTGGGCAACCCAGAATGTGAGAGCGAGATATATCCAGATTTTGTGACTATTGCTAAATTGTTCAATATTCCTGCAGTCCGTGTAACA	ATTGATCCGCATTGAGAACCTCCCGGTGAAGGTGATGGTGTTGAACAACCAACATTTGGGTATGGTTGTGCAATGGGAGGATAGGTTTTACAAGGCAAATAGGGCGCATACATACTTGGGCAACCCAGAATGTGAGAGCGAGATATATCCAGATTTTGTGACTATTGCTAAAGGGTTCAATATTCCTGCAGTCCGTGTAACA
ATTGATCCGCATTGAGAACCTCCCGGTGAAGGTGATGGTGTTGAACAACCAACATTTGGGTATGGTTGTGCAATGGGAGGATAGGTTTTACAAGGCAAATAGGGCGCATACATACTTGGGCAACCCAGAATGTGAGAGCGAGATATATCCAGATTTTGTGATTATTGCTAAAGGGTTCAATATTCCTGCAGTCCGTGTAACA	5	35	1 Base Change	0.01	0	IDPH*	IDPH*	ATTGATCCGCATTGAGAACCTCCCGGTGAAGGTGATGGTGTTGAACAACCAACATTTGGGTATGGTTGTGCAATGGGAGGATAGGTTTTACAAGGCAAATAGGGCGCATACATACTTGGGCAACCCAGAATGTGAGAGCGAGATATATCCAGATTTTGTGATTATTGCTAAAGGGTTCAATATTCCTGCAGTCCGTGTAACA	ATTGATCCGCATTGAGAACCTCCCGGTGAAGGTGATGGTGTTGAACAACCAACATTTGGGTATGGTTGTGCAATGGGAGGATAGGTTTTACAAGGCAAATAGGGCGCATACATACTTGGGCAACCCAGAATGTGAGAGCGAGATATATCCAGATTTTGTGACTATTGCTAAAGGGTTCAATATTCCTGCAGTCCGTGTAACA
ATTGATCCGCATTGAGAACCTCCCGGTGAAGGTGATGGTGTTGAACAACCAACATTTGGGTATGGTTGTGCAATGGGAGGATAGGTTTTACAAGGCAAATAGGGCGCATACATACTTGGGCAACCCAGAATGTGAGAGCGAGATATATTCAGATTTTGTGACTATTGCTAAAGGGTTCAATATTCCTGCAGTCCGTGTAACA	5	34	1 Base Change	0.01	0	IDPH*	IDPH*	ATTGATCCGCATTGAGAACCTCCCGGTGAAGGTGATGGTGTTGAACAACCAACATTTGGGTATGGTTGTGCAATGGGAGGATAGGTTTTACAAGGCAAATAGGGCGCATACATACTTGGGCAACCCAGAATGTGAGAGCGAGATATATTCAGATTTTGTGACTATTGCTAAAGGGTTCAATATTCCTGCAGTCCGTGTAACA	ATTGATCCGCATTGAGAACCTCCCGGTGAAGGTGATGGTGTTGAACAACCAACATTTGGGTATGGTTGTGCAATGGGAGGATAGGTTTTACAAGGCAAATAGGGCGCATACATACTTGGGCAACCCAGAATGTGAGAGCGAGATATATCCAGATTTTGTGACTATTGCTAAAGGGTTCAATATTCCTGCAGTCCGTGTAACA
ATTGATCCGCATTGAGAACCTCCCGGTGAAGGTGATGGTGTTGAACAACCAACATTTGGGTATGGTTGTGCAATtGGGAGGATAGGTTTTACAAGGCAAATAGGGCGCATACATACTCGGGCAACCCAGAATGTGAGAGCGAGATATATCCAGATTTTGTGACTATTGCTAAAGGGTTCAATATTCCTGCAGTCCGTGTAACA	5	35	Insertion	0.01	1	IDPH*	IDPH*	ATTGATCCGCATTGAGAACCTCCCGGTGAAGGTGATGGTGTTGAACAACCAACATTTGGGTATGGTTGTGCAATTGGGAGGATAGGTTTTACAAGGCAAATAGGGCGCATACATACTCGGGCAACCCAGAATGTGAGAGCGAGATATATCCAGATTTTGTGACTATTGCTAAAGGGTTCAATATTCCTGCAGTCCGTGTAACA	ATTGATCCGCATTGAGAACCTCCCGGTGAAGGTGATGGTGTTGAACAACCAACATTTGGGTATGGTTGTGCAATGGGAGGATAGGTTTTACAAGGCAAATAGGGCGCATACATACTTGGGCAACCCAGAATGTGAGAGCGAGATATATCCAGATTTTGTGACTATTGCTAAAGGGTTCAATATTCCTGCAGTCCGTGTAACA
ATTGATCCGCATTGAGAACCTCCCGGTGAAGGTGATGGTGTTGAACAACCAACATTTGGGTATGGTTGTGCAATtGGGAGGATAGGTTTTACAAGGCAAATAGGGCGCATACATACTTGGACAACCCAGAATGTGAGAGCGAGATATATCCAGATTTTGTGACTATTGCTAAAGGGTTCAATATTCCTGCAGTCCGTGTAACA	5	35	Insertion	0.01	1	IDPH*	IDPH*	ATTGATCCGCATTGAGAACCTCCCGGTGAAGGTGATGGTGTTGAACAACCAACATTTGGGTATGGTTGTGCAATTGGGAGGATAGGTTTTACAAGGCAAATAGGGCGCATACATACTTGGACAACCCAGAATGTGAGAGCGAGATATATCCAGATTTTGTGACTATTGCTAAAGGGTTCAATATTCCTGCAGTCCGTGTAACA	ATTGATCCGCATTGAGAACCTCCCGGTGAAGGTGATGGTGTTGAACAACCAACATTTGGGTATGGTTGTGCAATGGGAGGATAGGTTTTACAAGGCAAATAGGGCGCATACATACTTGGGCAACCCAGAATGTGAGAGCGAGATATATCCAGATTTTGTGACTATTGCTAAAGGGTTCAATATTCCTGCAGTCCGTGTAACA
ATTGATCCGCATTGAGAACCTCCCGGTGAAGGTGATGGTGTTGAACAACCAACATTTGGGTATGGTTGTGCAATtGGGAGGATAGGTTTTACAAGGCAAATAGGGCGCATACATACTTGGGCAACCCAGAATGTGAGAGCGAGATATATCCAGATTTTGTGACTATTACTAAAGGGTTCAATATTCCTGCAGTCCGTGTAACA	5	35	Insertion	0.01	1	IDPH*	IDPH*	ATTGATCCGCATTGAGAACCTCCCGGTGAAGGTGATGGTGTTGAACAACCAACATTTGGGTATGGTTGTGCAATTGGGAGGATAGGTTTTACAAGGCAAATAGGGCGCATACATACTTGGGCAACCCAGAATGTGAGAGCGAGATATATCCAGATTTTGTGACTATTACTAAAGGGTTCAATATTCCTGCAGTCCGTGTAACA	ATTGATCCGCATTGAGAACCTCCCGGTGAAGGTGATGGTGTTGAACAACCAACATTTGGGTATGGTTGTGCAATGGGAGGATAGGTTTTACAAGGCAAATAGGGCGCATACATACTTGGGCAACCCAGAATGTGAGAGCGAGATATATCCAGATTTTGTGACTATTGCTAAAGGGTTCAATATTCCTGCAGTCCGTGTAACA
ATTGATCCGCATTGAGAACCTCCCGGTGAAGGTGATGGTGTTGAACAACCAACATTTGGGTATGGTTGTGCAATtGGGAGGATAGGTTTTACAAGGCAAATAGGGCGCATACATACTTGGGCAACCCAGAATGTGAGAGCGAGATATATCCAGATTTTGTGACTATTGCT-AAGGGTTCAATATTCCTGCAGTCCGTGTAACA	5	32	Insertion and Deletion	0.01	0	IDPH*	IDPH*	ATTGATCCGCATTGAGAACCTCCCGGTGAAGGTGATGGTGTTGAACAACCAACATTTGGGTATGGTTGTGCAATTGGGAGGATAGGTTTTACAAGGCAAATAGGGCGCATACATACTTGGGCAACCCAGAATGTGAGAGCGAGATATATCCAGATTTTGTGACTATTGCT-AAGGGTTCAATATTCCTGCAGTCCGTGTAACA	ATTGATCCGCATTGAGAACCTCCCGGTGAAGGTGATGGTGTTGAACAACCAACATTTGGGTATGGTTGTGCAATGGGAGGATAGGTTTTACAAGGCAAATAGGGCGCATACATACTTGGGCAACCCAGAATGTGAGAGCGAGATATATCCAGATTTTGTGACTATTGCTAAAGGGTTCAATATTCCTGCAGTCCGTGTAACA
ATTGATCCGCATTGAGAACCTCCCGGTGAAGGTGATGGTGTTGAACAACCAACATTTGGGTATGGTTGTGCAATtGGGAGGATAGGTTTTACAAGGCAAATAGGGCGCATACATACTTGGGCAACCCAGAATGTGAGAGCGAGATATATCCAGATTTTGTGACTATTGCTAAAGGGTTCAATATTCCTGCAGTTCGTGTAACA	5	34	Insertion	0.01	1	IDPH*	IDPH*	ATTGATCCGCATTGAGAACCTCCCGGTGAAGGTGATGGTGTTGAACAACCAACATTTGGGTATGGTTGTGCAATTGGGAGGATAGGTTTTACAAGGCAAATAGGGCGCATACATACTTGGGCAACCCAGAATGTGAGAGCGAGATATATCCAGATTTTGTGACTATTGCTAAAGGGTTCAATATTCCTGCAGTTCGTGTAACA	ATTGATCCGCATTGAGAACCTCCCGGTGAAGGTGATGGTGTTGAACAACCAACATTTGGGTATGGTTGTGCAATGGGAGGATAGGTTTTACAAGGCAAATAGGGCGCATACATACTTGGGCAACCCAGAATGTGAGAGCGAGATATATCCAGATTTTGTGACTATTGCTAAAGGGTTCAATATTCCTGCAGTCCGTGTAACA
ATTGATCCGCATTGAGAACCTCCCGGTGAAGGTGATGGTGTTGAACAACCAACATTTGGGTATGGTTGTGCAATtGGGAGGATAGGTTTTACAAGGCAAATAGGGCGCATACATACTTGGGCAACCCAGAATGTGAGAGCGAGATATATCCAGATTTTGTGACTATTGCTAAAGGGTTCAATATTCCTGTAGTCCGTGTAACA	5	35	Insertion	0.01	1	IDPH*	IDPH*	ATTGATCCGCATTGAGAACCTCCCGGTGAAGGTGATGGTGTTGAACAACCAACATTTGGGTATGGTTGTGCAATTGGGAGGATAGGTTTTACAAGGCAAATAGGGCGCATACATACTTGGGCAACCCAGAATGTGAGAGCGAGATATATCCAGATTTTGTGACTATTGCTAAAGGGTTCAATATTCCTGTAGTCCGTGTAACA	ATTGATCCGCATTGAGAACCTCCCGGTGAAGGTGATGGTGTTGAACAACCAACATTTGGGTATGGTTGTGCAATGGGAGGATAGGTTTTACAAGGCAAATAGGGCGCATACATACTTGGGCAACCCAGAATGTGAGAGCGAGATATATCCAGATTTTGTGACTATTGCTAAAGGGTTCAATATTCCTGCAGTCCGTGTAACA
ATTGATCCGCATTGAGAACCTCCCGGTGAAGGTGATGGTGTTGAACAACCAACATTTGGGTATGGTTGTGCAATtGGGAGGATAGGTTTTACAAGGCAGATAGGGCGCATACATACTTGGGCAACCCAGAATGTGAGAGCGAGATATATCCAGATTTTGTGACTATTGCTAAAGGGTTCAATATTCCTGCAGTCCGTGTAACA	5	35	Insertion	0.01	1	IDPH*	IDPH*	ATTGATCCGCATTGAGAACCTCCCGGTGAAGGTGATGGTGTTGAACAACCAACATTTGGGTATGGTTGTGCAATTGGGAGGATAGGTTTTACAAGGCAGATAGGGCGCATACATACTTGGGCAACCCAGAATGTGAGAGCGAGATATATCCAGATTTTGTGACTATTGCTAAAGGGTTCAATATTCCTGCAGTCCGTGTAACA	ATTGATCCGCATTGAGAACCTCCCGGTGAAGGTGATGGTGTTGAACAACCAACATTTGGGTATGGTTGTGCAATGGGAGGATAGGTTTTACAAGGCAAATAGGGCGCATACATACTTGGGCAACCCAGAATGTGAGAGCGAGATATATCCAGATTTTGTGACTATTGCTAAAGGGTTCAATATTCCTGCAGTCCGTGTAACA
ATTGATCCGCATTGAGAACCTCCCGGTGAAGGTGATGGTGTTGAACAACCAACATTTGGGTATGGTTGTGCAATtGGGAGGGTAGGTTTTACAAGGCAAATAGGGCGCATACATACTTGGGCAACCCAGAATGTGAGAGCGAGATATATCCAGATTTTGTGACTATTGCTAAAGGGTTCAATATTCCTGCAGTCCGTGTAACA	5	35	Insertion	0.01	1	IDPH*	IDPH*	ATTGATCCGCATTGAGAACCTCCCGGTGAAGGTGATGGTGTTGAACAACCAACATTTGGGTATGGTTGTGCAATTGGGAGGGTAGGTTTTACAAGGCAAATAGGGCGCATACATACTTGGGCAACCCAGAATGTGAGAGCGAGATATATCCAGATTTTGTGACTATTGCTAAAGGGTTCAATATTCCTGCAGTCCGTGTAACA	ATTGATCCGCATTGAGAACCTCCCGGTGAAGGTGATGGTGTTGAACAACCAACATTTGGGTATGGTTGTGCAATGGGAGGATAGGTTTTACAAGGCAAATAGGGCGCATACATACTTGGGCAACCCAGAATGTGAGAGCGAGATATATCCAGATTTTGTGACTATTGCTAAAGGGTTCAATATTCCTGCAGTCCGTGTAACA
ATTGATCCGCATTGAGAACCTCCCGGTGAAGGTGATGGTGTTGAACAACCAACATTTGGGTATGGTTGTGCAATttGGGAGGATAGGTTTTACAAGGCAAATAGGGCGCATACATACTTGGGCAACCCAGAATGTGAGAGCGAGATATATCCAGATTTTGTGACTATTGCTAAAGGGTTCAATATTCCTGCAGTCCGTGTAACA	5	35	Insertion	0.01	2	IDPH*	IDPH*	ATTGATCCGCATTGAGAACCTCCCGGTGAAGGTGATGGTGTTGAACAACCAACATTTGGGTATGGTTGTGCAATTTGGGAGGATAGGTTTTACAAGGCAAATAGGGCGCATACATACTTGGGCAACCCAGAATGTGAGAGCGAGATATATCCAGATTTTGTGACTATTGCTAAAGGGTTCAATATTCCTGCAGTCCGTGTAACA	ATTGATCCGCATTGAGAACCTCCCGGTGAAGGTGATGGTGTTGAACAACCAACATTTGGGTATGGTTGTGCAATGGGAGGATAGGTTTTACAAGGCAAATAGGGCGCATACATACTTGGGCAACCCAGAATGTGAGAGCGAGATATATCCAGATTTTGTGACTATTGCTAAAGGGTTCAATATTCCTGCAGTCCGTGTAACA
ATTGATCCGCATTGAGAACCTCCCGGTGAAGGTGATGGTGTTGAACAACCAACATTTGGGTATGGTTGTGCATAGGGAGGATAGGTTTTACAAGGCAAATAGGGCGCATACATACTTGGGCAACCCAGAATGTGAGAGCGAGATATATCCAGATTTTGTGACTATTGCTAAAGGGTTCAATATTCCTGCAGTCCGTGTAACA	5	34	2 Base Changes	0.01	0	IDPH*	IDPH*	ATTGATCCGCATTGAGAACCTCCCGGTGAAGGTGATGGTGTTGAACAACCAACATTTGGGTATGGTTGTGCATAGGGAGGATAGGTTTTACAAGGCAAATAGGGCGCATACATACTTGGGCAACCCAGAATGTGAGAGCGAGATATATCCAGATTTTGTGACTATTGCTAAAGGGTTCAATATTCCTGCAGTCCGTGTAACA	ATTGATCCGCATTGAGAACCTCCCGGTGAAGGTGATGGTGTTGAACAACCAACATTTGGGTATGGTTGTGCAATGGGAGGATAGGTTTTACAAGGCAAATAGGGCGCATACATACTTGGGCAACCCAGAATGTGAGAGCGAGATATATCCAGATTTTGTGACTATTGCTAAAGGGTTCAATATTCCTGCAGTCCGTGTAACA
ATTGATCCGCATTGAGAACCTCCCGGTGAAGGTGATGGTGTTGAACAACCAACATTTGGGTATGGTTGTGCATTGGGAGGATAGGTTTTACAAGGCAAATAGGGCGCATACATACTTGGGCAACCCAGAATGTGAGAGCGAGATATATCCAGATTTTGTGACTATTGCTAAAGGGTTCAATATTCCTGCAGTCCGTGTAACA	5	36	1 Base Change	0.01	0	IDPH*	IDPH*	ATTGATCCGCATTGAGAACCTCCCGGTGAAGGTGATGGTGTTGAACAACCAACATTTGGGTATGGTTGTGCATTGGGAGGATAGGTTTTACAAGGCAAATAGGGCGCATACATACTTGGGCAACCCAGAATGTGAGAGCGAGATATATCCAGATTTTGTGACTATTGCTAAAGGGTTCAATATTCCTGCAGTCCGTGTAACA	ATTGATCCGCATTGAGAACCTCCCGGTGAAGGTGATGGTGTTGAACAACCAACATTTGGGTATGGTTGTGCAATGGGAGGATAGGTTTTACAAGGCAAATAGGGCGCATACATACTTGGGCAACCCAGAATGTGAGAGCGAGATATATCCAGATTTTGTGACTATTGCTAAAGGGTTCAATATTCCTGCAGTCCGTGTAACA
ATTGATCCGCATTGAGAACCTCCCGGTGAAGGTGATGGTGTTGAACAACCAACATTTGGGTATGGTTGTGTAATtGGGAGGATAGGTTTTACAAGGCAAATAGGGCGCATACATACTTGGGCAACCCAGAATGTGAGAGCGAGATATATCCAGATTTTGTGACTATTGCTAAAGGGTTCAATATTCCTGCAGTCCGTGTAACA	5	35	Insertion	0.01	1	IDPH*	IDPH*	ATTGATCCGCATTGAGAACCTCCCGGTGAAGGTGATGGTGTTGAACAACCAACATTTGGGTATGGTTGTGTAATTGGGAGGATAGGTTTTACAAGGCAAATAGGGCGCATACATACTTGGGCAACCCAGAATGTGAGAGCGAGATATATCCAGATTTTGTGACTATTGCTAAAGGGTTCAATATTCCTGCAGTCCGTGTAACA	ATTGATCCGCATTGAGAACCTCCCGGTGAAGGTGATGGTGTTGAACAACCAACATTTGGGTATGGTTGTGCAATGGGAGGATAGGTTTTACAAGGCAAATAGGGCGCATACATACTTGGGCAACCCAGAATGTGAGAGCGAGATATATCCAGATTTTGTGACTATTGCTAAAGGGTTCAATATTCCTGCAGTCCGTGTAACA
ATTGATCCGCATTGAGAACCTCCCGGTGAAGGTGATGGTGTTGAACAACCAACATTTGGGTGTGGTTGTGCAATtGGGAGGATAGGTTTTACAAGGCAAATAGGGCGCATACATACTTGGGCAACCCAGAATGTGAGAGCGAGATATATCCAGATTTTGTGACTATTGCTAAAGGGTTCAATATTCCTGCAGTCCGTGTAACA	5	35	Insertion	0.01	1	IDPH*	IDPH*	ATTGATCCGCATTGAGAACCTCCCGGTGAAGGTGATGGTGTTGAACAACCAACATTTGGGTGTGGTTGTGCAATTGGGAGGATAGGTTTTACAAGGCAAATAGGGCGCATACATACTTGGGCAACCCAGAATGTGAGAGCGAGATATATCCAGATTTTGTGACTATTGCTAAAGGGTTCAATATTCCTGCAGTCCGTGTAACA	ATTGATCCGCATTGAGAACCTCCCGGTGAAGGTGATGGTGTTGAACAACCAACATTTGGGTATGGTTGTGCAATGGGAGGATAGGTTTTACAAGGCAAATAGGGCGCATACATACTTGGGCAACCCAGAATGTGAGAGCGAGATATATCCAGATTTTGTGACTATTGCTAAAGGGTTCAATATTCCTGCAGTCCGTGTAACA
ATTGATCCGCATTGAGAACCTCCCGGTGAAGGTGATGGTGTTGAACAACCAATATTTGGGTATGGTTGTGCAATGGGAGGATAGGTTTTACAAGGCAAATAGGGCGCATACATACTTGGGCAACCCAGAATGTGAGAGCGAGATATATCCAGATTTTGTGACTATTGCTAAAGGGTTCAATATTCCTGCAGTCCGTGTAACA	5	35	1 Base Change	0.01	0	IDPH*	IDPH*	ATTGATCCGCATTGAGAACCTCCCGGTGAAGGTGATGGTGTTGAACAACCAATATTTGGGTATGGTTGTGCAATGGGAGGATAGGTTTTACAAGGCAAATAGGGCGCATACATACTTGGGCAACCCAGAATGTGAGAGCGAGATATATCCAGATTTTGTGACTATTGCTAAAGGGTTCAATATTCCTGCAGTCCGTGTAACA	ATTGATCCGCATTGAGAACCTCCCGGTGAAGGTGATGGTGTTGAACAACCAACATTTGGGTATGGTTGTGCAATGGGAGGATAGGTTTTACAAGGCAAATAGGGCGCATACATACTTGGGCAACCCAGAATGTGAGAGCGAGATATATCCAGATTTTGTGACTATTGCTAAAGGGTTCAATATTCCTGCAGTCCGTGTAACA
ATTGATCCGCATTGAGAACCTCCCGGTGAAGGTGATGGTGTTGAACAACCAGCATTTGGGTATGGTTGTGCA--GGGAGGATAGGTTTTACAAGGCAAATAGGGCGCATACATACTTGGGCAACCCAGAATGTGAGAGCGAGATATATCCAGATTTTGTGACTATTGCTAAAGGGTTCAATATTCCTGCAGTCCGTGTAACA	5	33	Deletion	0.01	-2	IDPH*	IDPH*	ATTGATCCGCATTGAGAACCTCCCGGTGAAGGTGATGGTGTTGAACAACCAGCATTTGGGTATGGTTGTGCA--GGGAGGATAGGTTTTACAAGGCAAATAGGGCGCATACATACTTGGGCAACCCAGAATGTGAGAGCGAGATATATCCAGATTTTGTGACTATTGCTAAAGGGTTCAATATTCCTGCAGTCCGTGTAACA	ATTGATCCGCATTGAGAACCTCCCGGTGAAGGTGATGGTGTTGAACAACCAACATTTGGGTATGGTTGTGCAATGGGAGGATAGGTTTTACAAGGCAAATAGGGCGCATACATACTTGGGCAACCCAGAATGTGAGAGCGAGATATATCCAGATTTTGTGACTATTGCTAAAGGGTTCAATATTCCTGCAGTCCGTGTAACA
ATTGATCCGCATTGAGAACCTCCCGGTGAAGGTGATGGTGTTGAACAACTAACATTTGGGTATGGTTGTGCAATGGGAGGATAGGTTTTACAAGGCAAATAGGGCGCATACATACTTGGGCAACCCAGAATGTGAGAGCGAGATATATCCAGATTTTGTGACTATTGCTAAAGGGTTCAATATTCCTGCAGTCCGTGTAACA	5	34	1 Base Change	0.01	0	IDPH*	IDPH*	ATTGATCCGCATTGAGAACCTCCCGGTGAAGGTGATGGTGTTGAACAACTAACATTTGGGTATGGTTGTGCAATGGGAGGATAGGTTTTACAAGGCAAATAGGGCGCATACATACTTGGGCAACCCAGAATGTGAGAGCGAGATATATCCAGATTTTGTGACTATTGCTAAAGGGTTCAATATTCCTGCAGTCCGTGTAACA	ATTGATCCGCATTGAGAACCTCCCGGTGAAGGTGATGGTGTTGAACAACCAACATTTGGGTATGGTTGTGCAATGGGAGGATAGGTTTTACAAGGCAAATAGGGCGCATACATACTTGGGCAACCCAGAATGTGAGAGCGAGATATATCCAGATTTTGTGACTATTGCTAAAGGGTTCAATATTCCTGCAGTCCGTGTAACA
ATTGATCCGCATTGAGAACCTCCCGGTGAAGGTGATGGTGTTGAACGACCAACATTTGGGTATGGTTGTGC--GGGGAGGATAGGTTTTACAAGGCAAATAGGGCGCATACATACTTGGGCAACCCAGAATGTGAGAGCGAGATATATCCAGATTTTGTGACTATTGCTAAAGGGTTCAATATTCCTGCAGTCCGTGTAACA	5	34	Deletion	0.01	-2	IDPH*	IDPH*	ATTGATCCGCATTGAGAACCTCCCGGTGAAGGTGATGGTGTTGAACGACCAACATTTGGGTATGGTTGTGC--GGGGAGGATAGGTTTTACAAGGCAAATAGGGCGCATACATACTTGGGCAACCCAGAATGTGAGAGCGAGATATATCCAGATTTTGTGACTATTGCTAAAGGGTTCAATATTCCTGCAGTCCGTGTAACA	ATTGATCCGCATTGAGAACCTCCCGGTGAAGGTGATGGTGTTGAACAACCAACATTTGGGTATGGTTGTGCAATGGGAGGATAGGTTTTACAAGGCAAATAGGGCGCATACATACTTGGGCAACCCAGAATGTGAGAGCGAGATATATCCAGATTTTGTGACTATTGCTAAAGGGTTCAATATTCCTGCAGTCCGTGTAACA
ATTGATCCGCATTGAGAACCTCCCGGTGAAGGTGATGGTGTTGAATAACCAACATTTGGGTATGGTTGTGCAATtGGGAGGATAGGTTTTACAAGGCAAATAGGGCGCATACATACTTGGGCAACCCAGAATGTGAGAGCGAGATATATCCAGATTTTGTGACTATTGCTAAAGGGTTCAATATTCCTGCAGTCCGTGTAACA	5	35	Insertion	0.01	1	IDPH*	IDPH*	ATTGATCCGCATTGAGAACCTCCCGGTGAAGGTGATGGTGTTGAATAACCAACATTTGGGTATGGTTGTGCAATTGGGAGGATAGGTTTTACAAGGCAAATAGGGCGCATACATACTTGGGCAACCCAGAATGTGAGAGCGAGATATATCCAGATTTTGTGACTATTGCTAAAGGGTTCAATATTCCTGCAGTCCGTGTAACA	ATTGATCCGCATTGAGAACCTCCCGGTGAAGGTGATGGTGTTGAACAACCAACATTTGGGTATGGTTGTGCAATGGGAGGATAGGTTTTACAAGGCAAATAGGGCGCATACATACTTGGGCAACCCAGAATGTGAGAGCGAGATATATCCAGATTTTGTGACTATTGCTAAAGGGTTCAATATTCCTGCAGTCCGTGTAACA
ATTGATCCGCATTGAGAACCTCCCGGTGAAGGTGATGGTGTTGAGCAACCAACATTTGGGTATGGTTGTGC--TGGGAGGATAGGTTTTACAAGGCAAATAGGGCGCATACATACTTGGGCAACCCAGAATGTGAGAGCGAGATATATCCAGATTTTGTGACTATTGCTAAAGGGTTCAATATTCCTGCAGTCCGTGTAACA	5	35	Deletion	0.01	-2	IDPH*	IDPH*	ATTGATCCGCATTGAGAACCTCCCGGTGAAGGTGATGGTGTTGAGCAACCAACATTTGGGTATGGTTGTGC--TGGGAGGATAGGTTTTACAAGGCAAATAGGGCGCATACATACTTGGGCAACCCAGAATGTGAGAGCGAGATATATCCAGATTTTGTGACTATTGCTAAAGGGTTCAATATTCCTGCAGTCCGTGTAACA	ATTGATCCGCATTGAGAACCTCCCGGTGAAGGTGATGGTGTTGAACAACCAACATTTGGGTATGGTTGTGCAATGGGAGGATAGGTTTTACAAGGCAAATAGGGCGCATACATACTTGGGCAACCCAGAATGTGAGAGCGAGATATATCCAGATTTTGTGACTATTGCTAAAGGGTTCAATATTCCTGCAGTCCGTGTAACA
ATTGATCCGCATTGAGAACCTCCCGGTGAAGGTGATGGTGTTGGACAACCAACATTTGGGTATGGTTGTGCA--GGGAGGATAGGTTTTACAAGGCAAATAGGGCGCATACATACTTGGGCAACCCAGAATGTGAGAGCGAGATATATCCAGATTTTGTGACTATTGCTAAAGGGTTCAATATTCCTGCAGTCCGTGTAACA	5	35	Deletion	0.01	-2	IDPH*	IDPH*	ATTGATCCGCATTGAGAACCTCCCGGTGAAGGTGATGGTGTTGGACAACCAACATTTGGGTATGGTTGTGCA--GGGAGGATAGGTTTTACAAGGCAAATAGGGCGCATACATACTTGGGCAACCCAGAATGTGAGAGCGAGATATATCCAGATTTTGTGACTATTGCTAAAGGGTTCAATATTCCTGCAGTCCGTGTAACA	ATTGATCCGCATTGAGAACCTCCCGGTGAAGGTGATGGTGTTGAACAACCAACATTTGGGTATGGTTGTGCAATGGGAGGATAGGTTTTACAAGGCAAATAGGGCGCATACATACTTGGGCAACCCAGAATGTGAGAGCGAGATATATCCAGATTTTGTGACTATTGCTAAAGGGTTCAATATTCCTGCAGTCCGTGTAACA
ATTGATCCGCATTGAGAACCTCCCGGTGGAGGTGATGGTGTTGAACAACCAACATTTGGGTATGGTTGTGCA--GGGAGGATAGGTTTTACAAGGCAAATAGGGCGCATACATACTTGGGCAACCCAGAATGTGAGAGCGAGATATATCCAGATTTTGTGACTATTGCTAAAGGGTTCAATATTCCTGCAGTCCGTGTAACA	5	35	Deletion	0.01	-2	IDPH*	IDPH*	ATTGATCCGCATTGAGAACCTCCCGGTGGAGGTGATGGTGTTGAACAACCAACATTTGGGTATGGTTGTGCA--GGGAGGATAGGTTTTACAAGGCAAATAGGGCGCATACATACTTGGGCAACCCAGAATGTGAGAGCGAGATATATCCAGATTTTGTGACTATTGCTAAAGGGTTCAATATTCCTGCAGTCCGTGTAACA	ATTGATCCGCATTGAGAACCTCCCGGTGAAGGTGATGGTGTTGAACAACCAACATTTGGGTATGGTTGTGCAATGGGAGGATAGGTTTTACAAGGCAAATAGGGCGCATACATACTTGGGCAACCCAGAATGTGAGAGCGAGATATATCCAGATTTTGTGACTATTGCTAAAGGGTTCAATATTCCTGCAGTCCGTGTAACA
ATTGATCCGCATTGAGAACCTCCCTGTGAAGGTGATGGTGTTGAACAACCAACATTTGGGTATGGTGGTGCAATGGGAGGATAGGTTTTACAAGGCGAATAGGGCGCATACATACTTGGGCAACCCGGAATGTGAGAGCGAGATATATCCAGATTTTGTGACTATTGCTAAGGGGTTCAATATTCCTGCAGTCCGTGTAACA	5	35	5 Base Changes	0.01	0	IDPH*	IDPH*	ATTGATCCGCATTGAGAACCTCCCTGTGAAGGTGATGGTGTTGAACAACCAACATTTGGGTATGGTGGTGCAATGGGAGGATAGGTTTTACAAGGCGAATAGGGCGCATACATACTTGGGCAACCCGGAATGTGAGAGCGAGATATATCCAGATTTTGTGACTATTGCTAAGGGGTTCAATATTCCTGCAGTCCGTGTAACA	ATTGATCCGCATTGAGAACCTCCCGGTGAAGGTGATGGTGTTGAACAACCAACATTTGGGTATGGTTGTGCAATGGGAGGATAGGTTTTACAAGGCAAATAGGGCGCATACATACTTGGGCAACCCAGAATGTGAGAGCGAGATATATCCAGATTTTGTGACTATTGCTAAAGGGTTCAATATTCCTGCAGTCCGTGTAACA
ATTGATCCGCATTGAGACCCTCCCGGTGAAGGTGATGGTGTTGAACAACCAACATTTGGGTATGGTTGTGCAATtGGGAGGATAGGTTTTACAAGGCAAATAGGGCGCATACATACTTGGGCAACCCAGAATGTGAGAGCGAGATATATCCAGATTTTGTGACTATTGCTAAAGGGTTCAATATTCCTGCAGTCCGTGTAACA	5	36	Insertion	0.01	1	IDPH*	IDPH*	ATTGATCCGCATTGAGACCCTCCCGGTGAAGGTGATGGTGTTGAACAACCAACATTTGGGTATGGTTGTGCAATTGGGAGGATAGGTTTTACAAGGCAAATAGGGCGCATACATACTTGGGCAACCCAGAATGTGAGAGCGAGATATATCCAGATTTTGTGACTATTGCTAAAGGGTTCAATATTCCTGCAGTCCGTGTAACA	ATTGATCCGCATTGAGAACCTCCCGGTGAAGGTGATGGTGTTGAACAACCAACATTTGGGTATGGTTGTGCAATGGGAGGATAGGTTTTACAAGGCAAATAGGGCGCATACATACTTGGGCAACCCAGAATGTGAGAGCGAGATATATCCAGATTTTGTGACTATTGCTAAAGGGTTCAATATTCCTGCAGTCCGTGTAACA
ATTGATCTGCATTGAGAACCTCCCGGTGAAGGTGATGGTGTTGAACAACCAACATTTGGGTATGGTTGTGCAATGGGAGGATAGGTTTTACAAGGCAAATAGGGCGCATACATACTTGGGCAACCCAGAATGTGAGAGCGAGATATATCCAGATTTTGTGACTATTGCTAAAGGGTTCAATATTCCTGCAGTCCGTGTAACA	5	36	1 Base Change	0.01	0	IDLH*	IDPH*	ATTGATCTGCATTGAGAACCTCCCGGTGAAGGTGATGGTGTTGAACAACCAACATTTGGGTATGGTTGTGCAATGGGAGGATAGGTTTTACAAGGCAAATAGGGCGCATACATACTTGGGCAACCCAGAATGTGAGAGCGAGATATATCCAGATTTTGTGACTATTGCTAAAGGGTTCAATATTCCTGCAGTCCGTGTAACA	ATTGATCCGCATTGAGAACCTCCCGGTGAAGGTGATGGTGTTGAACAACCAACATTTGGGTATGGTTGTGCAATGGGAGGATAGGTTTTACAAGGCAAATAGGGCGCATACATACTTGGGCAACCCAGAATGTGAGAGCGAGATATATCCAGATTTTGTGACTATTGCTAAAGGGTTCAATATTCCTGCAGTCCGTGTAACA
ATT-ATCCGCATTGAGAACCTCCCGGTGAAGGTGATGGTGTTGAACAACCAACATTTGGGTATGGTTGTGC--TGGGAGGATAGGTTTTACAAGGCAAATAGGGCGCATACATACTTGGGCAACCCAGAATGTGAGAGCGAGATATATCCAGATTTTGTGACTATTGCTAAAGGGTTCAATATTCCTGCAGTCCGTGTAACA	4	34	Deletion	0.01	-3	IIRIENLPVKVMVLNNQHLGMVVLGG*	IDPH*	ATT-ATCCGCATTGAGAACCTCCCGGTGAAGGTGATGGTGTTGAACAACCAACATTTGGGTATGGTTGTGC--TGGGAGGATAGGTTTTACAAGGCAAATAGGGCGCATACATACTTGGGCAACCCAGAATGTGAGAGCGAGATATATCCAGATTTTGTGACTATTGCTAAAGGGTTCAATATTCCTGCAGTCCGTGTAACA	ATTGATCCGCATTGAGAACCTCCCGGTGAAGGTGATGGTGTTGAACAACCAACATTTGGGTATGGTTGTGCAATGGGAGGATAGGTTTTACAAGGCAAATAGGGCGCATACATACTTGGGCAACCCAGAATGTGAGAGCGAGATATATCCAGATTTTGTGACTATTGCTAAAGGGTTCAATATTCCTGCAGTCCGTGTAACA
ATT-ATCCGCATTGAGAACCTCCCGGTGAAGGTGATGGTGTTGAACAACCAACATTTGGGTATGGTTGTGCA--GGGAGGATAGGTTTTACAAGGCAAATAGGGCGCATACATACTTGGGCAACCCAGAATGTGAGAGCGAGATATATCCAGATTTTGTGACTATTGCTAAAGGGTTCAATATTCCTGCAGTCCGTGTAACA	4	35	Deletion	0.01	-3	IIRIENLPVKVMVLNNQHLGMVVQGG*	IDPH*	ATT-ATCCGCATTGAGAACCTCCCGGTGAAGGTGATGGTGTTGAACAACCAACATTTGGGTATGGTTGTGCA--GGGAGGATAGGTTTTACAAGGCAAATAGGGCGCATACATACTTGGGCAACCCAGAATGTGAGAGCGAGATATATCCAGATTTTGTGACTATTGCTAAAGGGTTCAATATTCCTGCAGTCCGTGTAACA	ATTGATCCGCATTGAGAACCTCCCGGTGAAGGTGATGGTGTTGAACAACCAACATTTGGGTATGGTTGTGCAATGGGAGGATAGGTTTTACAAGGCAAATAGGGCGCATACATACTTGGGCAACCCAGAATGTGAGAGCGAGATATATCCAGATTTTGTGACTATTGCTAAAGGGTTCAATATTCCTGCAGTCCGTGTAACA
ATTG-TCCGCATTGAGAACCTCCCGGTGAAGGTGATGGTGTTGAACAACCAACATTTGGGTATGGTTGTGC--TGGGAGGATAGGTTTTACAAGGCAAATAGGGCGCATACATACTTGGGCAACCCAGAATGTGAGAGCGAGATATATCCAGATTTTGTGACTATTGCTAAAGGGTTCAATATTCCTGCAGTCCGTGTAACA	4	36	Deletion	0.01	-3	IVRIENLPVKVMVLNNQHLGMVVLGG*	IDPH*	ATTG-TCCGCATTGAGAACCTCCCGGTGAAGGTGATGGTGTTGAACAACCAACATTTGGGTATGGTTGTGC--TGGGAGGATAGGTTTTACAAGGCAAATAGGGCGCATACATACTTGGGCAACCCAGAATGTGAGAGCGAGATATATCCAGATTTTGTGACTATTGCTAAAGGGTTCAATATTCCTGCAGTCCGTGTAACA	ATTGATCCGCATTGAGAACCTCCCGGTGAAGGTGATGGTGTTGAACAACCAACATTTGGGTATGGTTGTGCAATGGGAGGATAGGTTTTACAAGGCAAATAGGGCGCATACATACTTGGGCAACCCAGAATGTGAGAGCGAGATATATCCAGATTTTGTGACTATTGCTAAAGGGTTCAATATTCCTGCAGTCCGTGTAACA
ATTGAT-CGCATTGAGAACCTCCCGGTGAAGGTGATGGTGTTGAACAACCAACATTTGGGTATGGTTG-----TGGGAGGATAGGTTTTACAAGGCAAATAGGGCGCATACATACTTGGGCAACCCAGAATGTGAGAGCGAGATATATCCAGATTTTGTGACTATTGCTAAAGGGTTCAATATTCCTGCAGTCCGTGTAACA	4	35	Deletion	0.01	-6	IDRIENLPVKVMVLNNQHLGMVVGG*	IDPH*	ATTGAT-CGCATTGAGAACCTCCCGGTGAAGGTGATGGTGTTGAACAACCAACATTTGGGTATGGTTG-----TGGGAGGATAGGTTTTACAAGGCAAATAGGGCGCATACATACTTGGGCAACCCAGAATGTGAGAGCGAGATATATCCAGATTTTGTGACTATTGCTAAAGGGTTCAATATTCCTGCAGTCCGTGTAACA	ATTGATCCGCATTGAGAACCTCCCGGTGAAGGTGATGGTGTTGAACAACCAACATTTGGGTATGGTTGTGCAATGGGAGGATAGGTTTTACAAGGCAAATAGGGCGCATACATACTTGGGCAACCCAGAATGTGAGAGCGAGATATATCCAGATTTTGTGACTATTGCTAAAGGGTTCAATATTCCTGCAGTCCGTGTAACA
ATTGATCC-CATTGAGAACCTCCCGGTGAAGGTGATGGTGTTGAACAACCAACATTTGGGTATGGTTGTGC--GGGGAGGATAGGTTTTACAAGGCAAATAGGGCGCATACATACTTGGGCAACCCAGAATGTGAGAGCGAGATATATCCAGATTTTGTGACTATTGCTAAAGGGTTCAATATTCCTGCAGTCCGTGTAACA	4	35	Deletion	0.01	-3	IDPIENLPVKVMVLNNQHLGMVVRGG*	IDPH*	ATTGATCC-CATTGAGAACCTCCCGGTGAAGGTGATGGTGTTGAACAACCAACATTTGGGTATGGTTGTGC--GGGGAGGATAGGTTTTACAAGGCAAATAGGGCGCATACATACTTGGGCAACCCAGAATGTGAGAGCGAGATATATCCAGATTTTGTGACTATTGCTAAAGGGTTCAATATTCCTGCAGTCCGTGTAACA	ATTGATCCGCATTGAGAACCTCCCGGTGAAGGTGATGGTGTTGAACAACCAACATTTGGGTATGGTTGTGCAATGGGAGGATAGGTTTTACAAGGCAAATAGGGCGCATACATACTTGGGCAACCCAGAATGTGAGAGCGAGATATATCCAGATTTTGTGACTATTGCTAAAGGGTTCAATATTCCTGCAGTCCGTGTAACA
ATTGATCCACATTGAGAACCTCCCGGTGAAGGTGATGGTGTTGAACAACCAACATTTGGGTATGGTTG-----TGGGAGGATAGGTTTTACAAGGCAAATAGGGCGCATACATACTTGGGCAACCCAGAATGTGAGAGCGAGATATATCCAGATTTTGTGACTATTGCTAAAGGGTTCAATATTCCTGCAGTCCGTGTAACA	4	34	Deletion	0.01	-5	IDPH*	IDPH*	ATTGATCCACATTGAGAACCTCCCGGTGAAGGTGATGGTGTTGAACAACCAACATTTGGGTATGGTTG-----TGGGAGGATAGGTTTTACAAGGCAAATAGGGCGCATACATACTTGGGCAACCCAGAATGTGAGAGCGAGATATATCCAGATTTTGTGACTATTGCTAAAGGGTTCAATATTCCTGCAGTCCGTGTAACA	ATTGATCCGCATTGAGAACCTCCCGGTGAAGGTGATGGTGTTGAACAACCAACATTTGGGTATGGTTGTGCAATGGGAGGATAGGTTTTACAAGGCAAATAGGGCGCATACATACTTGGGCAACCCAGAATGTGAGAGCGAGATATATCCAGATTTTGTGACTATTGCTAAAGGGTTCAATATTCCTGCAGTCCGTGTAACA
ATTGATCCG-ATTGAGAACCTCCCGGTGAAGGTGATGGTGTTGAACAACCAACATTTGGGTATGGTTGTGC--GGGGAGGATAGGTTTTACAAGGCAAATAGGGCGCATACATACTTGGGCAACCCAGAATGTGAGAGCGAGATATATCCAGATTTTGTGACTATTGCTAAAGGGTTCAATATTCCTGCAGTCCGTGTAACA	4	35	Deletion	0.01	-3	IDPIENLPVKVMVLNNQHLGMVVRGG*	IDPH*	ATTGATCCG-ATTGAGAACCTCCCGGTGAAGGTGATGGTGTTGAACAACCAACATTTGGGTATGGTTGTGC--GGGGAGGATAGGTTTTACAAGGCAAATAGGGCGCATACATACTTGGGCAACCCAGAATGTGAGAGCGAGATATATCCAGATTTTGTGACTATTGCTAAAGGGTTCAATATTCCTGCAGTCCGTGTAACA	ATTGATCCGCATTGAGAACCTCCCGGTGAAGGTGATGGTGTTGAACAACCAACATTTGGGTATGGTTGTGCAATGGGAGGATAGGTTTTACAAGGCAAATAGGGCGCATACATACTTGGGCAACCCAGAATGTGAGAGCGAGATATATCCAGATTTTGTGACTATTGCTAAAGGGTTCAATATTCCTGCAGTCCGTGTAACA
ATTGATCCGCATTAAGAACCTCCCGGTGAAGGTGATGGTGTTGAACAACCAACATTTGGGTATGGTTGTGCAATGGGAGGATAGGTTTTACAAGGCAAATAGGGCGCATACATACTTGGGCAACCCAGAATGTGAGAGCGAGATATATCCAGATTTTGTGACTATTGCTAAAGGGTTCAATATTCCTGCAGTCCGTGTAACA	4	36	1 Base Change	0.01	0	IDPH*	IDPH*	ATTGATCCGCATTAAGAACCTCCCGGTGAAGGTGATGGTGTTGAACAACCAACATTTGGGTATGGTTGTGCAATGGGAGGATAGGTTTTACAAGGCAAATAGGGCGCATACATACTTGGGCAACCCAGAATGTGAGAGCGAGATATATCCAGATTTTGTGACTATTGCTAAAGGGTTCAATATTCCTGCAGTCCGTGTAACA	ATTGATCCGCATTGAGAACCTCCCGGTGAAGGTGATGGTGTTGAACAACCAACATTTGGGTATGGTTGTGCAATGGGAGGATAGGTTTTACAAGGCAAATAGGGCGCATACATACTTGGGCAACCCAGAATGTGAGAGCGAGATATATCCAGATTTTGTGACTATTGCTAAAGGGTTCAATATTCCTGCAGTCCGTGTAACA
ATTGATCCGCATTGAGAACCCCCCGGTGAAGGTGATGGTGTTGAACAACCAACATTTGGGTATGGTTGTGCA--GGGAGGATAGGTTTTACAAGGCAAATAGGGCGCATACATACTTGGGCAACCCAGAATGTGAGAGCGAGATATATCCAGATTTTGTGACTATTGCTAAAGGGTTCAATATTCCTGCAGTCCGTGTAACA	4	35	Deletion	0.01	-2	IDPH*	IDPH*	ATTGATCCGCATTGAGAACCCCCCGGTGAAGGTGATGGTGTTGAACAACCAACATTTGGGTATGGTTGTGCA--GGGAGGATAGGTTTTACAAGGCAAATAGGGCGCATACATACTTGGGCAACCCAGAATGTGAGAGCGAGATATATCCAGATTTTGTGACTATTGCTAAAGGGTTCAATATTCCTGCAGTCCGTGTAACA	ATTGATCCGCATTGAGAACCTCCCGGTGAAGGTGATGGTGTTGAACAACCAACATTTGGGTATGGTTGTGCAATGGGAGGATAGGTTTTACAAGGCAAATAGGGCGCATACATACTTGGGCAACCCAGAATGTGAGAGCGAGATATATCCAGATTTTGTGACTATTGCTAAAGGGTTCAATATTCCTGCAGTCCGTGTAACA
ATTGATCCGCATTGAGAACCTCCCGATGAAGGTGATGGTGTTGAACAACCAACATTTGGGTATGGTTGTGCAATGGGAGGATAGGTTTTACAAGGCAAATAGGGCGCATACATACTTGGGCAACCCAGAATGTGAGAGCGAGATATATCCAGATTTTGTGACTATTGCTAAAGGGTTCAATATTCCTGCAGTCCGTGTAACA	4	35	1 Base Change	0.01	0	IDPH*	IDPH*	ATTGATCCGCATTGAGAACCTCCCGATGAAGGTGATGGTGTTGAACAACCAACATTTGGGTATGGTTGTGCAATGGGAGGATAGGTTTTACAAGGCAAATAGGGCGCATACATACTTGGGCAACCCAGAATGTGAGAGCGAGATATATCCAGATTTTGTGACTATTGCTAAAGGGTTCAATATTCCTGCAGTCCGTGTAACA	ATTGATCCGCATTGAGAACCTCCCGGTGAAGGTGATGGTGTTGAACAACCAACATTTGGGTATGGTTGTGCAATGGGAGGATAGGTTTTACAAGGCAAATAGGGCGCATACATACTTGGGCAACCCAGAATGTGAGAGCGAGATATATCCAGATTTTGTGACTATTGCTAAAGGGTTCAATATTCCTGCAGTCCGTGTAACA
ATTGATCCGCATTGAGAACCTCCCGGCGAAGGTGATGGTGTTGAACAACCAACATTTGGGTATGGTTG-----TGGGAGGATAGGTTTTACAAGGCAAATAGGGCGCATACATACTTGGGCAACCCAGAATGTGAGAGCGAGATATATCCAGATTTTGTGACTATTGCTAAAGGGTTCAATATTCCTGCAGTCCGTGTAACA	4	35	Deletion	0.01	-5	IDPH*	IDPH*	ATTGATCCGCATTGAGAACCTCCCGGCGAAGGTGATGGTGTTGAACAACCAACATTTGGGTATGGTTG-----TGGGAGGATAGGTTTTACAAGGCAAATAGGGCGCATACATACTTGGGCAACCCAGAATGTGAGAGCGAGATATATCCAGATTTTGTGACTATTGCTAAAGGGTTCAATATTCCTGCAGTCCGTGTAACA	ATTGATCCGCATTGAGAACCTCCCGGTGAAGGTGATGGTGTTGAACAACCAACATTTGGGTATGGTTGTGCAATGGGAGGATAGGTTTTACAAGGCAAATAGGGCGCATACATACTTGGGCAACCCAGAATGTGAGAGCGAGATATATCCAGATTTTGTGACTATTGCTAAAGGGTTCAATATTCCTGCAGTCCGTGTAACA
ATTGATCCGCATTGAGAACCTCCCGGTGAAGGTGATAGTGTTGAACAACCAACATTTGGGTATGGTTGTGC--TGGGAGGATAGGTTTTACAAGGCAAATAGGGCGCATACATACTTGGGCAACCCAGAATGTGAGAGCGAGATATATCCAGATTTTGTGACTATTGCTAAAGGGTTCAATATTCCTGCAGTCCGTGTAACA	4	36	Deletion	0.01	-2	IDPH*	IDPH*	ATTGATCCGCATTGAGAACCTCCCGGTGAAGGTGATAGTGTTGAACAACCAACATTTGGGTATGGTTGTGC--TGGGAGGATAGGTTTTACAAGGCAAATAGGGCGCATACATACTTGGGCAACCCAGAATGTGAGAGCGAGATATATCCAGATTTTGTGACTATTGCTAAAGGGTTCAATATTCCTGCAGTCCGTGTAACA	ATTGATCCGCATTGAGAACCTCCCGGTGAAGGTGATGGTGTTGAACAACCAACATTTGGGTATGGTTGTGCAATGGGAGGATAGGTTTTACAAGGCAAATAGGGCGCATACATACTTGGGCAACCCAGAATGTGAGAGCGAGATATATCCAGATTTTGTGACTATTGCTAAAGGGTTCAATATTCCTGCAGTCCGTGTAACA
ATTGATCCGCATTGAGAACCTCCCGGTGAAGGTGATGGCGTTGAACAACCAACATTTGGGTATGGTTGTGCA--GGGAGGATAGGTTTTACAAGGCAAATAGGGCGCATACATACTTGGGCAACCCAGAATGTGAGAGCGAGATATATCCAGATTTTGTGACTATTGCTAAAGGGTTCAATATTCCTGCAGTCCGTGTAACA	4	34	Deletion	0.01	-2	IDPH*	IDPH*	ATTGATCCGCATTGAGAACCTCCCGGTGAAGGTGATGGCGTTGAACAACCAACATTTGGGTATGGTTGTGCA--GGGAGGATAGGTTTTACAAGGCAAATAGGGCGCATACATACTTGGGCAACCCAGAATGTGAGAGCGAGATATATCCAGATTTTGTGACTATTGCTAAAGGGTTCAATATTCCTGCAGTCCGTGTAACA	ATTGATCCGCATTGAGAACCTCCCGGTGAAGGTGATGGTGTTGAACAACCAACATTTGGGTATGGTTGTGCAATGGGAGGATAGGTTTTACAAGGCAAATAGGGCGCATACATACTTGGGCAACCCAGAATGTGAGAGCGAGATATATCCAGATTTTGTGACTATTGCTAAAGGGTTCAATATTCCTGCAGTCCGTGTAACA
ATTGATCCGCATTGAGAACCTCCCGGTGAAGGTGATGGGGTTGAACAACCAACATTTGGGTATGGTTGTGCAATGGGAGGATAGGTTTTACAAGGCAAATAGGGCGCATACATACTTGGGCAACCCAGAATGTGAGAGCGAGATATATCCAGATTTTGTGACTATTGCTAAAGGGTTCAATATTCCTGCAGTCCGTGTAACA	4	33	1 Base Change	0.01	0	IDPH*	IDPH*	ATTGATCCGCATTGAGAACCTCCCGGTGAAGGTGATGGGGTTGAACAACCAACATTTGGGTATGGTTGTGCAATGGGAGGATAGGTTTTACAAGGCAAATAGGGCGCATACATACTTGGGCAACCCAGAATGTGAGAGCGAGATATATCCAGATTTTGTGACTATTGCTAAAGGGTTCAATATTCCTGCAGTCCGTGTAACA	ATTGATCCGCATTGAGAACCTCCCGGTGAAGGTGATGGTGTTGAACAACCAACATTTGGGTATGGTTGTGCAATGGGAGGATAGGTTTTACAAGGCAAATAGGGCGCATACATACTTGGGCAACCCAGAATGTGAGAGCGAGATATATCCAGATTTTGTGACTATTGCTAAAGGGTTCAATATTCCTGCAGTCCGTGTAACA
ATTGATCCGCATTGAGAACCTCCCGGTGAAGGTGATGGTGTTAAACAACCAACATTTGGGTATGGTTG-----TGGGAGGATAGGTTTTACAAGGCAAATAGGGCGCATACATACTTGGGCAACCCAGAATGTGAGAGCGAGATATATCCAGATTTTGTGACTATTGCTAAAGGGTTCAATATTCCTGCAGTCCGTGTAACA	4	35	Deletion	0.01	-5	IDPH*	IDPH*	ATTGATCCGCATTGAGAACCTCCCGGTGAAGGTGATGGTGTTAAACAACCAACATTTGGGTATGGTTG-----TGGGAGGATAGGTTTTACAAGGCAAATAGGGCGCATACATACTTGGGCAACCCAGAATGTGAGAGCGAGATATATCCAGATTTTGTGACTATTGCTAAAGGGTTCAATATTCCTGCAGTCCGTGTAACA	ATTGATCCGCATTGAGAACCTCCCGGTGAAGGTGATGGTGTTGAACAACCAACATTTGGGTATGGTTGTGCAATGGGAGGATAGGTTTTACAAGGCAAATAGGGCGCATACATACTTGGGCAACCCAGAATGTGAGAGCGAGATATATCCAGATTTTGTGACTATTGCTAAAGGGTTCAATATTCCTGCAGTCCGTGTAACA
ATTGATCCGCATTGAGAACCTCCCGGTGAAGGTGATGGTGTTAAACAACCAACATTTGGGTATGGTTGTGCAATGGGAGGATAGGTTTTACAAGGCAAATAGGGCGCATACATACTTGGGCAACCCAGAATGTGAGAGCGAGATATATCCAGATTTTGTGACTATTGCTAAAGGGTTCAATATTCCTGCAGTCCGTGTAACA	4	32	1 Base Change	0.01	0	IDPH*	IDPH*	ATTGATCCGCATTGAGAACCTCCCGGTGAAGGTGATGGTGTTAAACAACCAACATTTGGGTATGGTTGTGCAATGGGAGGATAGGTTTTACAAGGCAAATAGGGCGCATACATACTTGGGCAACCCAGAATGTGAGAGCGAGATATATCCAGATTTTGTGACTATTGCTAAAGGGTTCAATATTCCTGCAGTCCGTGTAACA	ATTGATCCGCATTGAGAACCTCCCGGTGAAGGTGATGGTGTTGAACAACCAACATTTGGGTATGGTTGTGCAATGGGAGGATAGGTTTTACAAGGCAAATAGGGCGCATACATACTTGGGCAACCCAGAATGTGAGAGCGAGATATATCCAGATTTTGTGACTATTGCTAAAGGGTTCAATATTCCTGCAGTCCGTGTAACA
ATTGATCCGCATTGAGAACCTCCCGGTGAAGGTGATGGTGTTGAACAACCAACA------------TGACCA-----AGGATAGGTTTTACAAGGCAAATAGGGCGCATACATACTTGGGCAACCCAGAATGTGAGAGCGAGATATATCCAGATTTTGTGACTATTGCTAAAGGGTTCAATATTCCTGCAGTCCGTGTAACA	4	35	Deletion	0.01	-17	IDPH*	IDPH*	ATTGATCCGCATTGAGAACCTCCCGGTGAAGGTGATGGTGTTGAACAACCAACA------------TGACCA-----AGGATAGGTTTTACAAGGCAAATAGGGCGCATACATACTTGGGCAACCCAGAATGTGAGAGCGAGATATATCCAGATTTTGTGACTATTGCTAAAGGGTTCAATATTCCTGCAGTCCGTGTAACA	ATTGATCCGCATTGAGAACCTCCCGGTGAAGGTGATGGTGTTGAACAACCAACATTTGGGTATGGTTGTGCAATGGGAGGATAGGTTTTACAAGGCAAATAGGGCGCATACATACTTGGGCAACCCAGAATGTGAGAGCGAGATATATCCAGATTTTGTGACTATTGCTAAAGGGTTCAATATTCCTGCAGTCCGTGTAACA
ATTGATCCGCATTGAGAACCTCCCGGTGAAGGTGATGGTGTTGAACAACCAACAT------------------TGGGAGGATAGGTTTTACAAGGCAAATAGGGCGCATACATACTTGGGCAACCCAGAATGTGAGAGCGAGATATATCCAGATTTTGTGACTATTGCTAAAGGGTTCAATATTCCTGCAGTCCGTGTAACA	4	35	Deletion	0.01	-18	IDPH*	IDPH*	ATTGATCCGCATTGAGAACCTCCCGGTGAAGGTGATGGTGTTGAACAACCAACAT------------------TGGGAGGATAGGTTTTACAAGGCAAATAGGGCGCATACATACTTGGGCAACCCAGAATGTGAGAGCGAGATATATCCAGATTTTGTGACTATTGCTAAAGGGTTCAATATTCCTGCAGTCCGTGTAACA	ATTGATCCGCATTGAGAACCTCCCGGTGAAGGTGATGGTGTTGAACAACCAACATTTGGGTATGGTTGTGCAATGGGAGGATAGGTTTTACAAGGCAAATAGGGCGCATACATACTTGGGCAACCCAGAATGTGAGAGCGAGATATATCCAGATTTTGTGACTATTGCTAAAGGGTTCAATATTCCTGCAGTCCGTGTAACA
ATTGATCCGCATTGAGAACCTCCCGGTGAAGGTGATGGTGTTGAACAACCAACATCTGGGTATGGTTG-----TGGGAGGATAGGTTTTACAAGGCAAATAGGGCGCATACATACTTGGGCAACCCAGAATGTGAGAGCGAGATATATCCAGATTTTGTGACTATTGCTAAAGGGTTCAATATTCCTGCAGTCCGTGTAACA	4	35	Deletion	0.01	-5	IDPH*	IDPH*	ATTGATCCGCATTGAGAACCTCCCGGTGAAGGTGATGGTGTTGAACAACCAACATCTGGGTATGGTTG-----TGGGAGGATAGGTTTTACAAGGCAAATAGGGCGCATACATACTTGGGCAACCCAGAATGTGAGAGCGAGATATATCCAGATTTTGTGACTATTGCTAAAGGGTTCAATATTCCTGCAGTCCGTGTAACA	ATTGATCCGCATTGAGAACCTCCCGGTGAAGGTGATGGTGTTGAACAACCAACATTTGGGTATGGTTGTGCAATGGGAGGATAGGTTTTACAAGGCAAATAGGGCGCATACATACTTGGGCAACCCAGAATGTGAGAGCGAGATATATCCAGATTTTGTGACTATTGCTAAAGGGTTCAATATTCCTGCAGTCCGTGTAACA
ATTGATCCGCATTGAGAACCTCCCGGTGAAGGTGATGGTGTTGAACAACCAACATCTGGGTATGGTTGTGCAATtGGGAGGATAGGTTTTACAAGGCAAATAGGGCGCATACATACTTGGGCAACCCAGAATGTGAGAGCGAGATATATCCAGATTTTGTGACTATTGCTAAAGGGTTCAATATTCCTGCAGTCCGTGTAACA	4	35	Insertion	0.01	1	IDPH*	IDPH*	ATTGATCCGCATTGAGAACCTCCCGGTGAAGGTGATGGTGTTGAACAACCAACATCTGGGTATGGTTGTGCAATTGGGAGGATAGGTTTTACAAGGCAAATAGGGCGCATACATACTTGGGCAACCCAGAATGTGAGAGCGAGATATATCCAGATTTTGTGACTATTGCTAAAGGGTTCAATATTCCTGCAGTCCGTGTAACA	ATTGATCCGCATTGAGAACCTCCCGGTGAAGGTGATGGTGTTGAACAACCAACATTTGGGTATGGTTGTGCAATGGGAGGATAGGTTTTACAAGGCAAATAGGGCGCATACATACTTGGGCAACCCAGAATGTGAGAGCGAGATATATCCAGATTTTGTGACTATTGCTAAAGGGTTCAATATTCCTGCAGTCCGTGTAACA
ATTGATCCGCATTGAGAACCTCCCGGTGAAGGTGATGGTGTTGAACAACCAACATTT-------------------GAGGATAGGTTTTACAAGGCAAATAGGGCGCATACATACTTGGGCAACCCAGAATGTGAGAGCGAGATATATCCAGATTTTGTGACTATTGCTAAAGGGTTCAATATTCCTGCAGTCCGTGTAACA	4	36	Deletion	0.01	-19	IDPH*	IDPH*	ATTGATCCGCATTGAGAACCTCCCGGTGAAGGTGATGGTGTTGAACAACCAACATTT-------------------GAGGATAGGTTTTACAAGGCAAATAGGGCGCATACATACTTGGGCAACCCAGAATGTGAGAGCGAGATATATCCAGATTTTGTGACTATTGCTAAAGGGTTCAATATTCCTGCAGTCCGTGTAACA	ATTGATCCGCATTGAGAACCTCCCGGTGAAGGTGATGGTGTTGAACAACCAACATTTGGGTATGGTTGTGCAATGGGAGGATAGGTTTTACAAGGCAAATAGGGCGCATACATACTTGGGCAACCCAGAATGTGAGAGCGAGATATATCCAGATTTTGTGACTATTGCTAAAGGGTTCAATATTCCTGCAGTCCGTGTAACA
ATTGATCCGCATTGAGAACCTCCCGGTGAAGGTGATGGTGTTGAACAACCAACATTT------------------GGAGGATAGGTTTTACAAGGCAAATAGGGCGCATACATACTTGGGCAACCCAGAATGTGAGAGCGAGATATATCCAGATTTTGTGACTATTGCTAAAGGGTTCAATATTCCTGCAGTCCGTGTAACA	4	34	Deletion	0.01	-18	IDPH*	IDPH*	ATTGATCCGCATTGAGAACCTCCCGGTGAAGGTGATGGTGTTGAACAACCAACATTT------------------GGAGGATAGGTTTTACAAGGCAAATAGGGCGCATACATACTTGGGCAACCCAGAATGTGAGAGCGAGATATATCCAGATTTTGTGACTATTGCTAAAGGGTTCAATATTCCTGCAGTCCGTGTAACA	ATTGATCCGCATTGAGAACCTCCCGGTGAAGGTGATGGTGTTGAACAACCAACATTTGGGTATGGTTGTGCAATGGGAGGATAGGTTTTACAAGGCAAATAGGGCGCATACATACTTGGGCAACCCAGAATGTGAGAGCGAGATATATCCAGATTTTGTGACTATTGCTAAAGGGTTCAATATTCCTGCAGTCCGTGTAACA
ATTGATCCGCATTGAGAACCTCCCGGTGAAGGTGATGGTGTTGAACAACCAACATTTGGGAATGGTTGTGCAATGGGAGGATAGGTTTTACAAGGCAAATAGGGCGCATACATACTTGGGCAACCCAGAATGTGAGAGCGAGATATATCCAGATTTTGTGACTATTGCTAAAGGGTTCAATATTCCTGCAGTCCGTGTAACA	4	32	1 Base Change	0.01	0	IDPH*	IDPH*	ATTGATCCGCATTGAGAACCTCCCGGTGAAGGTGATGGTGTTGAACAACCAACATTTGGGAATGGTTGTGCAATGGGAGGATAGGTTTTACAAGGCAAATAGGGCGCATACATACTTGGGCAACCCAGAATGTGAGAGCGAGATATATCCAGATTTTGTGACTATTGCTAAAGGGTTCAATATTCCTGCAGTCCGTGTAACA	ATTGATCCGCATTGAGAACCTCCCGGTGAAGGTGATGGTGTTGAACAACCAACATTTGGGTATGGTTGTGCAATGGGAGGATAGGTTTTACAAGGCAAATAGGGCGCATACATACTTGGGCAACCCAGAATGTGAGAGCGAGATATATCCAGATTTTGTGACTATTGCTAAAGGGTTCAATATTCCTGCAGTCCGTGTAACA
ATTGATCCGCATTGAGAACCTCCCGGTGAAGGTGATGGTGTTGAACAACCAACATTTGGGAATGGTTGTGCAATtGGGAGGATAGGTTTTACAAGGCAAATAGGGCGCATACATACTTGGGCAACCCAGAATGTGAGAGCGAGATATATCCAGATTTTGTGACTATTGCTAAAGGGTTCAATATTCCTGCAGTCCGTGTAACA	4	30	Insertion	0.01	1	IDPH*	IDPH*	ATTGATCCGCATTGAGAACCTCCCGGTGAAGGTGATGGTGTTGAACAACCAACATTTGGGAATGGTTGTGCAATTGGGAGGATAGGTTTTACAAGGCAAATAGGGCGCATACATACTTGGGCAACCCAGAATGTGAGAGCGAGATATATCCAGATTTTGTGACTATTGCTAAAGGGTTCAATATTCCTGCAGTCCGTGTAACA	ATTGATCCGCATTGAGAACCTCCCGGTGAAGGTGATGGTGTTGAACAACCAACATTTGGGTATGGTTGTGCAATGGGAGGATAGGTTTTACAAGGCAAATAGGGCGCATACATACTTGGGCAACCCAGAATGTGAGAGCGAGATATATCCAGATTTTGTGACTATTGCTAAAGGGTTCAATATTCCTGCAGTCCGTGTAACA
ATTGATCCGCATTGAGAACCTCCCGGTGAAGGTGATGGTGTTGAACAACCAACATTTGGGCATGGTTGTGC--TGGGAGGATAGGTTTTACAAGGCAAATAGGGCGCATACATACTTGGGCAACCCAGAATGTGAGAGCGAGATATATCCAGATTTTGTGACTATTGCTAAAGGGTTCAATATTCCTGCAGTCCGTGTAACA	4	35	Deletion	0.01	-2	IDPH*	IDPH*	ATTGATCCGCATTGAGAACCTCCCGGTGAAGGTGATGGTGTTGAACAACCAACATTTGGGCATGGTTGTGC--TGGGAGGATAGGTTTTACAAGGCAAATAGGGCGCATACATACTTGGGCAACCCAGAATGTGAGAGCGAGATATATCCAGATTTTGTGACTATTGCTAAAGGGTTCAATATTCCTGCAGTCCGTGTAACA	ATTGATCCGCATTGAGAACCTCCCGGTGAAGGTGATGGTGTTGAACAACCAACATTTGGGTATGGTTGTGCAATGGGAGGATAGGTTTTACAAGGCAAATAGGGCGCATACATACTTGGGCAACCCAGAATGTGAGAGCGAGATATATCCAGATTTTGTGACTATTGCTAAAGGGTTCAATATTCCTGCAGTCCGTGTAACA
ATTGATCCGCATTGAGAACCTCCCGGTGAAGGTGATGGTGTTGAACAACCAACATTTGGGCATGGTTGTGCAATtGGGAGGATAGGTTTTACAAGGCAAATAGGGCGCATACATACTTGGGCAACCCAGAATGTGAGAGCGAGATATATCCAGATTTTGTGACTATTGCTAAAGGGTTCAATATTCCTGCAGTCCGTGTAACA	4	31	Insertion	0.01	1	IDPH*	IDPH*	ATTGATCCGCATTGAGAACCTCCCGGTGAAGGTGATGGTGTTGAACAACCAACATTTGGGCATGGTTGTGCAATTGGGAGGATAGGTTTTACAAGGCAAATAGGGCGCATACATACTTGGGCAACCCAGAATGTGAGAGCGAGATATATCCAGATTTTGTGACTATTGCTAAAGGGTTCAATATTCCTGCAGTCCGTGTAACA	ATTGATCCGCATTGAGAACCTCCCGGTGAAGGTGATGGTGTTGAACAACCAACATTTGGGTATGGTTGTGCAATGGGAGGATAGGTTTTACAAGGCAAATAGGGCGCATACATACTTGGGCAACCCAGAATGTGAGAGCGAGATATATCCAGATTTTGTGACTATTGCTAAAGGGTTCAATATTCCTGCAGTCCGTGTAACA
ATTGATCCGCATTGAGAACCTCCCGGTGAAGGTGATGGTGTTGAACAACCAACATTTGGGTACGGTTGTGCAATtGGGAGGATAGGTTTTACAAGGCAAATAGGGCGCATACATACTTGGGCAACCCAGAATGTGAGAGCGAGATATATCCAGATTTTGTGACTATTGCTAAAGGGTTCAATATTCCTGCAGTCCGTGTAACA	4	35	Insertion	0.01	1	IDPH*	IDPH*	ATTGATCCGCATTGAGAACCTCCCGGTGAAGGTGATGGTGTTGAACAACCAACATTTGGGTACGGTTGTGCAATTGGGAGGATAGGTTTTACAAGGCAAATAGGGCGCATACATACTTGGGCAACCCAGAATGTGAGAGCGAGATATATCCAGATTTTGTGACTATTGCTAAAGGGTTCAATATTCCTGCAGTCCGTGTAACA	ATTGATCCGCATTGAGAACCTCCCGGTGAAGGTGATGGTGTTGAACAACCAACATTTGGGTATGGTTGTGCAATGGGAGGATAGGTTTTACAAGGCAAATAGGGCGCATACATACTTGGGCAACCCAGAATGTGAGAGCGAGATATATCCAGATTTTGTGACTATTGCTAAAGGGTTCAATATTCCTGCAGTCCGTGTAACA
ATTGATCCGCATTGAGAACCTCCCGGTGAAGGTGATGGTGTTGAACAACCAACATTTGGGTATAGTTGTGCAATtGGGAGGATAGGTTTTACAAGGCAAATAGGGCGCATACATACTTGGGCAACCCAGAATGTGAGAGCGAGATATATCCAGATTTTGTGACTATTGCTAAAGGGTTCAATATTCCTGCAGTCCGTGTAACA	4	35	Insertion	0.01	1	IDPH*	IDPH*	ATTGATCCGCATTGAGAACCTCCCGGTGAAGGTGATGGTGTTGAACAACCAACATTTGGGTATAGTTGTGCAATTGGGAGGATAGGTTTTACAAGGCAAATAGGGCGCATACATACTTGGGCAACCCAGAATGTGAGAGCGAGATATATCCAGATTTTGTGACTATTGCTAAAGGGTTCAATATTCCTGCAGTCCGTGTAACA	ATTGATCCGCATTGAGAACCTCCCGGTGAAGGTGATGGTGTTGAACAACCAACATTTGGGTATGGTTGTGCAATGGGAGGATAGGTTTTACAAGGCAAATAGGGCGCATACATACTTGGGCAACCCAGAATGTGAGAGCGAGATATATCCAGATTTTGTGACTATTGCTAAAGGGTTCAATATTCCTGCAGTCCGTGTAACA
ATTGATCCGCATTGAGAACCTCCCGGTGAAGGTGATGGTGTTGAACAACCAACATTTGGGTATGGCTGTGC--GGGGAGGATAGGTTTTACAAGGCAAATAGGGCGCATACATACTTGGGCAACCCAGAATGTGAGAGCGAGATATATCCAGATTTTGTGACTATTGCTAAAGGGTTCAATATTCCTGCAGTCCGTGTAACA	4	35	Deletion	0.01	-2	IDPH*	IDPH*	ATTGATCCGCATTGAGAACCTCCCGGTGAAGGTGATGGTGTTGAACAACCAACATTTGGGTATGGCTGTGC--GGGGAGGATAGGTTTTACAAGGCAAATAGGGCGCATACATACTTGGGCAACCCAGAATGTGAGAGCGAGATATATCCAGATTTTGTGACTATTGCTAAAGGGTTCAATATTCCTGCAGTCCGTGTAACA	ATTGATCCGCATTGAGAACCTCCCGGTGAAGGTGATGGTGTTGAACAACCAACATTTGGGTATGGTTGTGCAATGGGAGGATAGGTTTTACAAGGCAAATAGGGCGCATACATACTTGGGCAACCCAGAATGTGAGAGCGAGATATATCCAGATTTTGTGACTATTGCTAAAGGGTTCAATATTCCTGCAGTCCGTGTAACA
ATTGATCCGCATTGAGAACCTCCCGGTGAAGGTGATGGTGTTGAACAACCAACATTTGGGTATGGCTGTGC--TGGGAGGATAGGTTTTACAAGGCAAATAGGGCGCATACATACTTGGGCAACCCAGAATGTGAGAGCGAGATATATCCAGATTTTGTGACTATTGCTAAAGGGTTCAATATTCCTGCAGTCCGTGTAACA	4	35	Deletion	0.01	-2	IDPH*	IDPH*	ATTGATCCGCATTGAGAACCTCCCGGTGAAGGTGATGGTGTTGAACAACCAACATTTGGGTATGGCTGTGC--TGGGAGGATAGGTTTTACAAGGCAAATAGGGCGCATACATACTTGGGCAACCCAGAATGTGAGAGCGAGATATATCCAGATTTTGTGACTATTGCTAAAGGGTTCAATATTCCTGCAGTCCGTGTAACA	ATTGATCCGCATTGAGAACCTCCCGGTGAAGGTGATGGTGTTGAACAACCAACATTTGGGTATGGTTGTGCAATGGGAGGATAGGTTTTACAAGGCAAATAGGGCGCATACATACTTGGGCAACCCAGAATGTGAGAGCGAGATATATCCAGATTTTGTGACTATTGCTAAAGGGTTCAATATTCCTGCAGTCCGTGTAACA
ATTGATCCGCATTGAGAACCTCCCGGTGAAGGTGATGGTGTTGAACAACCAACATTTGGGTATGGTTATGCAATGGGAGGATAGGTTTTACAAGGCAAATAGGGCGCATACATACTTGGGCAACCCAGAATGTGAGAGCGAGATATATCCAGATTTTGTGACTATTGCTAAAGGGTTCAATATTCCTGCAGTCCGTGTAACA	4	34	1 Base Change	0.01	0	IDPH*	IDPH*	ATTGATCCGCATTGAGAACCTCCCGGTGAAGGTGATGGTGTTGAACAACCAACATTTGGGTATGGTTATGCAATGGGAGGATAGGTTTTACAAGGCAAATAGGGCGCATACATACTTGGGCAACCCAGAATGTGAGAGCGAGATATATCCAGATTTTGTGACTATTGCTAAAGGGTTCAATATTCCTGCAGTCCGTGTAACA	ATTGATCCGCATTGAGAACCTCCCGGTGAAGGTGATGGTGTTGAACAACCAACATTTGGGTATGGTTGTGCAATGGGAGGATAGGTTTTACAAGGCAAATAGGGCGCATACATACTTGGGCAACCCAGAATGTGAGAGCGAGATATATCCAGATTTTGTGACTATTGCTAAAGGGTTCAATATTCCTGCAGTCCGTGTAACA
ATTGATCCGCATTGAGAACCTCCCGGTGAAGGTGATGGTGTTGAACAACCAACATTTGGGTATGGTTATGCAATtGGGAGGATAGGTTTTACAAGGCAAATAGGGCGCATACATACTTGGGCAACCCAGAATGTGAGAGCGAGATATATCCAGATTTTGTGACTATTGCTAAAGGGTTCAATATTCCTGCAGTCCGTGTAACA	4	36	Insertion	0.01	1	IDPH*	IDPH*	ATTGATCCGCATTGAGAACCTCCCGGTGAAGGTGATGGTGTTGAACAACCAACATTTGGGTATGGTTATGCAATTGGGAGGATAGGTTTTACAAGGCAAATAGGGCGCATACATACTTGGGCAACCCAGAATGTGAGAGCGAGATATATCCAGATTTTGTGACTATTGCTAAAGGGTTCAATATTCCTGCAGTCCGTGTAACA	ATTGATCCGCATTGAGAACCTCCCGGTGAAGGTGATGGTGTTGAACAACCAACATTTGGGTATGGTTGTGCAATGGGAGGATAGGTTTTACAAGGCAAATAGGGCGCATACATACTTGGGCAACCCAGAATGTGAGAGCGAGATATATCCAGATTTTGTGACTATTGCTAAAGGGTTCAATATTCCTGCAGTCCGTGTAACA
ATTGATCCGCATTGAGAACCTCCCGGTGAAGGTGATGGTGTTGAACAACCAACATTTGGGTATGGTTG-----TGGGAGGATAGGTTCTACAAGGCAAATAGGGCGCATACATACTTGGGCAACCCAGAATGTGAGAGCGAGATATATCCAGATTTTGTGACTATTGCTAAAGGGTTCAATATTCCTGCAGTCCGTGTAACA	4	36	Deletion	0.01	-5	IDPH*	IDPH*	ATTGATCCGCATTGAGAACCTCCCGGTGAAGGTGATGGTGTTGAACAACCAACATTTGGGTATGGTTG-----TGGGAGGATAGGTTCTACAAGGCAAATAGGGCGCATACATACTTGGGCAACCCAGAATGTGAGAGCGAGATATATCCAGATTTTGTGACTATTGCTAAAGGGTTCAATATTCCTGCAGTCCGTGTAACA	ATTGATCCGCATTGAGAACCTCCCGGTGAAGGTGATGGTGTTGAACAACCAACATTTGGGTATGGTTGTGCAATGGGAGGATAGGTTTTACAAGGCAAATAGGGCGCATACATACTTGGGCAACCCAGAATGTGAGAGCGAGATATATCCAGATTTTGTGACTATTGCTAAAGGGTTCAATATTCCTGCAGTCCGTGTAACA
ATTGATCCGCATTGAGAACCTCCCGGTGAAGGTGATGGTGTTGAACAACCAACATTTGGGTATGGTTG-----TGGGAGGATAGGTTTTACAAGGCAAATAGGGCGCATACATACTTGGGCAACCCAGAATGCGAGAGCGAGATATATCCAGATTTTGTGACTATTGCTAAAGGGTTCAATATTCCTGCAGTCCGTGTAACA	4	35	Deletion	0.01	-5	IDPH*	IDPH*	ATTGATCCGCATTGAGAACCTCCCGGTGAAGGTGATGGTGTTGAACAACCAACATTTGGGTATGGTTG-----TGGGAGGATAGGTTTTACAAGGCAAATAGGGCGCATACATACTTGGGCAACCCAGAATGCGAGAGCGAGATATATCCAGATTTTGTGACTATTGCTAAAGGGTTCAATATTCCTGCAGTCCGTGTAACA	ATTGATCCGCATTGAGAACCTCCCGGTGAAGGTGATGGTGTTGAACAACCAACATTTGGGTATGGTTGTGCAATGGGAGGATAGGTTTTACAAGGCAAATAGGGCGCATACATACTTGGGCAACCCAGAATGTGAGAGCGAGATATATCCAGATTTTGTGACTATTGCTAAAGGGTTCAATATTCCTGCAGTCCGTGTAACA
ATTGATCCGCATTGAGAACCTCCCGGTGAAGGTGATGGTGTTGAACAACCAACATTTGGGTATGGTTG-----TGGGAGGATAGGTTTTACAAGGCAAATAGGGCGCATACATACTTGGGCAACCCAGAATGTGAGAGCGAGATATATCCAGATCTTGTGACTATTGCTAAAGGGTTCAATATTCCTGCAGTCCGTGTAACA	4	35	Deletion	0.01	-5	IDPH*	IDPH*	ATTGATCCGCATTGAGAACCTCCCGGTGAAGGTGATGGTGTTGAACAACCAACATTTGGGTATGGTTG-----TGGGAGGATAGGTTTTACAAGGCAAATAGGGCGCATACATACTTGGGCAACCCAGAATGTGAGAGCGAGATATATCCAGATCTTGTGACTATTGCTAAAGGGTTCAATATTCCTGCAGTCCGTGTAACA	ATTGATCCGCATTGAGAACCTCCCGGTGAAGGTGATGGTGTTGAACAACCAACATTTGGGTATGGTTGTGCAATGGGAGGATAGGTTTTACAAGGCAAATAGGGCGCATACATACTTGGGCAACCCAGAATGTGAGAGCGAGATATATCCAGATTTTGTGACTATTGCTAAAGGGTTCAATATTCCTGCAGTCCGTGTAACA
ATTGATCCGCATTGAGAACCTCCCGGTGAAGGTGATGGTGTTGAACAACCAACATTTGGGTATGGTTG-----TGGGAGGATAGGTTTTACAAGGCAAATAGGGCGCATACATACTTGGGCAACCCAGAATGTGAGAGCGAGATATATCCAGATTTTGCGACTATTGCTAAAGGGTTCAATATTCCTGCAGTCCGTGTAACA	4	34	Deletion	0.01	-5	IDPH*	IDPH*	ATTGATCCGCATTGAGAACCTCCCGGTGAAGGTGATGGTGTTGAACAACCAACATTTGGGTATGGTTG-----TGGGAGGATAGGTTTTACAAGGCAAATAGGGCGCATACATACTTGGGCAACCCAGAATGTGAGAGCGAGATATATCCAGATTTTGCGACTATTGCTAAAGGGTTCAATATTCCTGCAGTCCGTGTAACA	ATTGATCCGCATTGAGAACCTCCCGGTGAAGGTGATGGTGTTGAACAACCAACATTTGGGTATGGTTGTGCAATGGGAGGATAGGTTTTACAAGGCAAATAGGGCGCATACATACTTGGGCAACCCAGAATGTGAGAGCGAGATATATCCAGATTTTGTGACTATTGCTAAAGGGTTCAATATTCCTGCAGTCCGTGTAACA
ATTGATCCGCATTGAGAACCTCCCGGTGAAGGTGATGGTGTTGAACAACCAACATTTGGGTATGGTTG-----TGGGAGGATAGGTTTTACAAGGCAAATAGGGCGCATACATACTTGGGCAACCCAGAATGTGAGAGCGAGATATATCCAGATTTTGTGACCATTGCTAAAGGGTTCAATATTCCTGCAGTCCGTGTAACA	4	36	Deletion	0.01	-5	IDPH*	IDPH*	ATTGATCCGCATTGAGAACCTCCCGGTGAAGGTGATGGTGTTGAACAACCAACATTTGGGTATGGTTG-----TGGGAGGATAGGTTTTACAAGGCAAATAGGGCGCATACATACTTGGGCAACCCAGAATGTGAGAGCGAGATATATCCAGATTTTGTGACCATTGCTAAAGGGTTCAATATTCCTGCAGTCCGTGTAACA	ATTGATCCGCATTGAGAACCTCCCGGTGAAGGTGATGGTGTTGAACAACCAACATTTGGGTATGGTTGTGCAATGGGAGGATAGGTTTTACAAGGCAAATAGGGCGCATACATACTTGGGCAACCCAGAATGTGAGAGCGAGATATATCCAGATTTTGTGACTATTGCTAAAGGGTTCAATATTCCTGCAGTCCGTGTAACA
ATTGATCCGCATTGAGAACCTCCCGGTGAAGGTGATGGTGTTGAACAACCAACATTTGGGTATGGTTG-----TGGGAGGATAGGTTTTACAAGGCAAATAGGGCGCATACATACTTGGGCAACCCAGAATGTGAGAGCGAGATATATCCAGATTTTGTGACTACTGCTAAAGGGTTCAATATTCCTGCAGTCCGTGTAACA	4	35	Deletion	0.01	-5	IDPH*	IDPH*	ATTGATCCGCATTGAGAACCTCCCGGTGAAGGTGATGGTGTTGAACAACCAACATTTGGGTATGGTTG-----TGGGAGGATAGGTTTTACAAGGCAAATAGGGCGCATACATACTTGGGCAACCCAGAATGTGAGAGCGAGATATATCCAGATTTTGTGACTACTGCTAAAGGGTTCAATATTCCTGCAGTCCGTGTAACA	ATTGATCCGCATTGAGAACCTCCCGGTGAAGGTGATGGTGTTGAACAACCAACATTTGGGTATGGTTGTGCAATGGGAGGATAGGTTTTACAAGGCAAATAGGGCGCATACATACTTGGGCAACCCAGAATGTGAGAGCGAGATATATCCAGATTTTGTGACTATTGCTAAAGGGTTCAATATTCCTGCAGTCCGTGTAACA
ATTGATCCGCATTGAGAACCTCCCGGTGAAGGTGATGGTGTTGAACAACCAACATTTGGGTATGGTTG-----TGGGAGGATAGGTTTTACAAGGCAAATAGGGCGCATACATACTTGGGCAACCCAGAATGTGAGAGCGAGATATATCCAGATTTTGTGACTATTGCTAAAGGGTTCAATATTCCTGTAGTCCGTGTAACA	4	36	Deletion	0.01	-5	IDPH*	IDPH*	ATTGATCCGCATTGAGAACCTCCCGGTGAAGGTGATGGTGTTGAACAACCAACATTTGGGTATGGTTG-----TGGGAGGATAGGTTTTACAAGGCAAATAGGGCGCATACATACTTGGGCAACCCAGAATGTGAGAGCGAGATATATCCAGATTTTGTGACTATTGCTAAAGGGTTCAATATTCCTGTAGTCCGTGTAACA	ATTGATCCGCATTGAGAACCTCCCGGTGAAGGTGATGGTGTTGAACAACCAACATTTGGGTATGGTTGTGCAATGGGAGGATAGGTTTTACAAGGCAAATAGGGCGCATACATACTTGGGCAACCCAGAATGTGAGAGCGAGATATATCCAGATTTTGTGACTATTGCTAAAGGGTTCAATATTCCTGCAGTCCGTGTAACA
ATTGATCCGCATTGAGAACCTCCCGGTGAAGGTGATGGTGTTGAACAACCAACATTTGGGTATGGTTG-----TGGGAGGATAGGTTTTACAAGGCAAATAGGGCGCATACATACTTGGGCAACCCAGAATGTGAGAGCGAGATATATCCAGATTTTGTGACTATTGCTAAAGGGTTCAATATTCTTGCAGTCCGTGTAACA	4	35	Deletion	0.01	-5	IDPH*	IDPH*	ATTGATCCGCATTGAGAACCTCCCGGTGAAGGTGATGGTGTTGAACAACCAACATTTGGGTATGGTTG-----TGGGAGGATAGGTTTTACAAGGCAAATAGGGCGCATACATACTTGGGCAACCCAGAATGTGAGAGCGAGATATATCCAGATTTTGTGACTATTGCTAAAGGGTTCAATATTCTTGCAGTCCGTGTAACA	ATTGATCCGCATTGAGAACCTCCCGGTGAAGGTGATGGTGTTGAACAACCAACATTTGGGTATGGTTGTGCAATGGGAGGATAGGTTTTACAAGGCAAATAGGGCGCATACATACTTGGGCAACCCAGAATGTGAGAGCGAGATATATCCAGATTTTGTGACTATTGCTAAAGGGTTCAATATTCCTGCAGTCCGTGTAACA
ATTGATCCGCATTGAGAACCTCCCGGTGAAGGTGATGGTGTTGAACAACCAACATTTGGGTATGGTTG-----TGGGAGGATAGGTTTTACAAGGCAAATAGGGCGCATACATACTTGGGCAACCCAGAATGTGAGAGCGAGATATATCCAGATTTTGTGACTATTGCTAAAGGGTTCAATATTTCTGCAGTCCGTGTAACA	4	36	Deletion	0.01	-5	IDPH*	IDPH*	ATTGATCCGCATTGAGAACCTCCCGGTGAAGGTGATGGTGTTGAACAACCAACATTTGGGTATGGTTG-----TGGGAGGATAGGTTTTACAAGGCAAATAGGGCGCATACATACTTGGGCAACCCAGAATGTGAGAGCGAGATATATCCAGATTTTGTGACTATTGCTAAAGGGTTCAATATTTCTGCAGTCCGTGTAACA	ATTGATCCGCATTGAGAACCTCCCGGTGAAGGTGATGGTGTTGAACAACCAACATTTGGGTATGGTTGTGCAATGGGAGGATAGGTTTTACAAGGCAAATAGGGCGCATACATACTTGGGCAACCCAGAATGTGAGAGCGAGATATATCCAGATTTTGTGACTATTGCTAAAGGGTTCAATATTCCTGCAGTCCGTGTAACA
ATTGATCCGCATTGAGAACCTCCCGGTGAAGGTGATGGTGTTGAACAACCAACATTTGGGTATGGTTG-----TGGGAGGATAGGTTTTACAAGGCAAATAGGGCGCATACATACTTGGGCAACCCAGAATGTGAGAGCGAGATATATCCAGATTTTGTGACTATTGCTAAAGGGTTCAATGTTCCTGCAGTCCGTGTAACA	4	36	Deletion	0.01	-5	IDPH*	IDPH*	ATTGATCCGCATTGAGAACCTCCCGGTGAAGGTGATGGTGTTGAACAACCAACATTTGGGTATGGTTG-----TGGGAGGATAGGTTTTACAAGGCAAATAGGGCGCATACATACTTGGGCAACCCAGAATGTGAGAGCGAGATATATCCAGATTTTGTGACTATTGCTAAAGGGTTCAATGTTCCTGCAGTCCGTGTAACA	ATTGATCCGCATTGAGAACCTCCCGGTGAAGGTGATGGTGTTGAACAACCAACATTTGGGTATGGTTGTGCAATGGGAGGATAGGTTTTACAAGGCAAATAGGGCGCATACATACTTGGGCAACCCAGAATGTGAGAGCGAGATATATCCAGATTTTGTGACTATTGCTAAAGGGTTCAATATTCCTGCAGTCCGTGTAACA
ATTGATCCGCATTGAGAACCTCCCGGTGAAGGTGATGGTGTTGAACAACCAACATTTGGGTATGGTTG-----TGGGAGGATAGGTTTTACAAGGCAAATAGGGCGCATACATACTTGGGCAACCCAGAATGTGAGAGCGAGATATATCCAGATTTTGTGACTATTGCTAAAGGGTTCAGTATTCCTGCAGTCCGTGTAACA	4	35	Deletion	0.01	-5	IDPH*	IDPH*	ATTGATCCGCATTGAGAACCTCCCGGTGAAGGTGATGGTGTTGAACAACCAACATTTGGGTATGGTTG-----TGGGAGGATAGGTTTTACAAGGCAAATAGGGCGCATACATACTTGGGCAACCCAGAATGTGAGAGCGAGATATATCCAGATTTTGTGACTATTGCTAAAGGGTTCAGTATTCCTGCAGTCCGTGTAACA	ATTGATCCGCATTGAGAACCTCCCGGTGAAGGTGATGGTGTTGAACAACCAACATTTGGGTATGGTTGTGCAATGGGAGGATAGGTTTTACAAGGCAAATAGGGCGCATACATACTTGGGCAACCCAGAATGTGAGAGCGAGATATATCCAGATTTTGTGACTATTGCTAAAGGGTTCAATATTCCTGCAGTCCGTGTAACA
ATTGATCCGCATTGAGAACCTCCCGGTGAAGGTGATGGTGTTGAACAACCAACATTTGGGTATGGTTG-----TGGGAGGATAGGTTTTACAAGGCAAATAGGGCGCATACATACTTGGGCAACCCAGAATGTGAGAGCGAGATATATCCAGATTTTGTGACTATTGCTAAAGTGTTCAATATTCCTGCAGTCCGTGTAACA	4	33	Deletion	0.01	-5	IDPH*	IDPH*	ATTGATCCGCATTGAGAACCTCCCGGTGAAGGTGATGGTGTTGAACAACCAACATTTGGGTATGGTTG-----TGGGAGGATAGGTTTTACAAGGCAAATAGGGCGCATACATACTTGGGCAACCCAGAATGTGAGAGCGAGATATATCCAGATTTTGTGACTATTGCTAAAGTGTTCAATATTCCTGCAGTCCGTGTAACA	ATTGATCCGCATTGAGAACCTCCCGGTGAAGGTGATGGTGTTGAACAACCAACATTTGGGTATGGTTGTGCAATGGGAGGATAGGTTTTACAAGGCAAATAGGGCGCATACATACTTGGGCAACCCAGAATGTGAGAGCGAGATATATCCAGATTTTGTGACTATTGCTAAAGGGTTCAATATTCCTGCAGTCCGTGTAACA
ATTGATCCGCATTGAGAACCTCCCGGTGAAGGTGATGGTGTTGAACAACCAACATTTGGGTATGGTTG-----TGGGAGGATAGGTTTTACAAGGCAAATAGGGCGCATACATACTTGGGCAACCCAGAATGTGAGAGCGAGATATATCCAGATTTTGTGACTATTGCTAAGGGGTTCAATATTCCTGCAGTCCGTGTAACA	4	34	Deletion	0.01	-5	IDPH*	IDPH*	ATTGATCCGCATTGAGAACCTCCCGGTGAAGGTGATGGTGTTGAACAACCAACATTTGGGTATGGTTG-----TGGGAGGATAGGTTTTACAAGGCAAATAGGGCGCATACATACTTGGGCAACCCAGAATGTGAGAGCGAGATATATCCAGATTTTGTGACTATTGCTAAGGGGTTCAATATTCCTGCAGTCCGTGTAACA	ATTGATCCGCATTGAGAACCTCCCGGTGAAGGTGATGGTGTTGAACAACCAACATTTGGGTATGGTTGTGCAATGGGAGGATAGGTTTTACAAGGCAAATAGGGCGCATACATACTTGGGCAACCCAGAATGTGAGAGCGAGATATATCCAGATTTTGTGACTATTGCTAAAGGGTTCAATATTCCTGCAGTCCGTGTAACA
ATTGATCCGCATTGAGAACCTCCCGGTGAAGGTGATGGTGTTGAACAACCAACATTTGGGTATGGTTG-----TGGGAGGATAGGTTTTACAAGGCAAATAGGGCGCATACATACTTGGGCAACCCAGAATGTGAGAGCGAGATATATCCAGATTTTGTGACTATTGCTAGAGGGTTCAATATTCCTGCAGTCCGTGTAACA	4	35	Deletion	0.01	-5	IDPH*	IDPH*	ATTGATCCGCATTGAGAACCTCCCGGTGAAGGTGATGGTGTTGAACAACCAACATTTGGGTATGGTTG-----TGGGAGGATAGGTTTTACAAGGCAAATAGGGCGCATACATACTTGGGCAACCCAGAATGTGAGAGCGAGATATATCCAGATTTTGTGACTATTGCTAGAGGGTTCAATATTCCTGCAGTCCGTGTAACA	ATTGATCCGCATTGAGAACCTCCCGGTGAAGGTGATGGTGTTGAACAACCAACATTTGGGTATGGTTGTGCAATGGGAGGATAGGTTTTACAAGGCAAATAGGGCGCATACATACTTGGGCAACCCAGAATGTGAGAGCGAGATATATCCAGATTTTGTGACTATTGCTAAAGGGTTCAATATTCCTGCAGTCCGTGTAACA
ATTGATCCGCATTGAGAACCTCCCGGTGAAGGTGATGGTGTTGAACAACCAACATTTGGGTATGGTTG-----TGGGAGGATAGGTTTTACAAGGCAAATAGGGCGCATACATACTTGGGCAACCCAGAATGTGAGAGCGAGATATGTCCAGATTTTGTGACTATTGCTAAAGGGTTCAATATTCCTGCAGTCCGTGTAACA	4	34	Deletion	0.01	-5	IDPH*	IDPH*	ATTGATCCGCATTGAGAACCTCCCGGTGAAGGTGATGGTGTTGAACAACCAACATTTGGGTATGGTTG-----TGGGAGGATAGGTTTTACAAGGCAAATAGGGCGCATACATACTTGGGCAACCCAGAATGTGAGAGCGAGATATGTCCAGATTTTGTGACTATTGCTAAAGGGTTCAATATTCCTGCAGTCCGTGTAACA	ATTGATCCGCATTGAGAACCTCCCGGTGAAGGTGATGGTGTTGAACAACCAACATTTGGGTATGGTTGTGCAATGGGAGGATAGGTTTTACAAGGCAAATAGGGCGCATACATACTTGGGCAACCCAGAATGTGAGAGCGAGATATATCCAGATTTTGTGACTATTGCTAAAGGGTTCAATATTCCTGCAGTCCGTGTAACA
ATTGATCCGCATTGAGAACCTCCCGGTGAAGGTGATGGTGTTGAACAACCAACATTTGGGTATGGTTG-----TGGGAGGATAGGTTTTACAAGGCAAATAGGGTGCATACATACTTGGGCAACCCAGAATGTGAGAGCGAGATATATCCAGATTTTGTGACTATTGCTAAAGGGTTCAATATTCCTGCAGTCCGTGTAACA	4	35	Deletion	0.01	-5	IDPH*	IDPH*	ATTGATCCGCATTGAGAACCTCCCGGTGAAGGTGATGGTGTTGAACAACCAACATTTGGGTATGGTTG-----TGGGAGGATAGGTTTTACAAGGCAAATAGGGTGCATACATACTTGGGCAACCCAGAATGTGAGAGCGAGATATATCCAGATTTTGTGACTATTGCTAAAGGGTTCAATATTCCTGCAGTCCGTGTAACA	ATTGATCCGCATTGAGAACCTCCCGGTGAAGGTGATGGTGTTGAACAACCAACATTTGGGTATGGTTGTGCAATGGGAGGATAGGTTTTACAAGGCAAATAGGGCGCATACATACTTGGGCAACCCAGAATGTGAGAGCGAGATATATCCAGATTTTGTGACTATTGCTAAAGGGTTCAATATTCCTGCAGTCCGTGTAACA
ATTGATCCGCATTGAGAACCTCCCGGTGAAGGTGATGGTGTTGAACAACCAACATTTGGGTATGGTTG-----TGGGAGGATAGGTTTTACAAGGCGAATAGGGCGCATACATACTTGGGCAACCCAGAATGTGAGAGCGAGATATATCCAGATTTTGTGACTATTGCTAAAGGGTTCAATATTCCTGCAGTCCGTGTAACA	4	35	Deletion	0.01	-5	IDPH*	IDPH*	ATTGATCCGCATTGAGAACCTCCCGGTGAAGGTGATGGTGTTGAACAACCAACATTTGGGTATGGTTG-----TGGGAGGATAGGTTTTACAAGGCGAATAGGGCGCATACATACTTGGGCAACCCAGAATGTGAGAGCGAGATATATCCAGATTTTGTGACTATTGCTAAAGGGTTCAATATTCCTGCAGTCCGTGTAACA	ATTGATCCGCATTGAGAACCTCCCGGTGAAGGTGATGGTGTTGAACAACCAACATTTGGGTATGGTTGTGCAATGGGAGGATAGGTTTTACAAGGCAAATAGGGCGCATACATACTTGGGCAACCCAGAATGTGAGAGCGAGATATATCCAGATTTTGTGACTATTGCTAAAGGGTTCAATATTCCTGCAGTCCGTGTAACA
ATTGATCCGCATTGAGAACCTCCCGGTGAAGGTGATGGTGTTGAACAACCAACATTTGGGTATGGTTG-----TGGGAGGATGGGTTTTACAAGGCAAATAGGGCGCATACATACTTGGGCAACCCAGAATGTGAGAGCGAGATATATCCAGATTTTGTGACTATTGCTAAAGGGTTCAATATTCCTGCAGTCCGTGTAACA	4	35	Deletion	0.01	-5	IDPH*	IDPH*	ATTGATCCGCATTGAGAACCTCCCGGTGAAGGTGATGGTGTTGAACAACCAACATTTGGGTATGGTTG-----TGGGAGGATGGGTTTTACAAGGCAAATAGGGCGCATACATACTTGGGCAACCCAGAATGTGAGAGCGAGATATATCCAGATTTTGTGACTATTGCTAAAGGGTTCAATATTCCTGCAGTCCGTGTAACA	ATTGATCCGCATTGAGAACCTCCCGGTGAAGGTGATGGTGTTGAACAACCAACATTTGGGTATGGTTGTGCAATGGGAGGATAGGTTTTACAAGGCAAATAGGGCGCATACATACTTGGGCAACCCAGAATGTGAGAGCGAGATATATCCAGATTTTGTGACTATTGCTAAAGGGTTCAATATTCCTGCAGTCCGTGTAACA
ATTGATCCGCATTGAGAACCTCCCGGTGAAGGTGATGGTGTTGAACAACCAACATTTGGGTATGGTTGCGCA--GGGAGGATAGGTTTTACAAGGCAAATAGGGCGCATACATACTTGGGCAACCCAGAATGTGAGAGCGAGATATATCCAGATTTTGTGACTATTGCTAAAGGGTTCAATATTCCTGCAGTCCGTGTAACA	4	35	Deletion	0.01	-2	IDPH*	IDPH*	ATTGATCCGCATTGAGAACCTCCCGGTGAAGGTGATGGTGTTGAACAACCAACATTTGGGTATGGTTGCGCA--GGGAGGATAGGTTTTACAAGGCAAATAGGGCGCATACATACTTGGGCAACCCAGAATGTGAGAGCGAGATATATCCAGATTTTGTGACTATTGCTAAAGGGTTCAATATTCCTGCAGTCCGTGTAACA	ATTGATCCGCATTGAGAACCTCCCGGTGAAGGTGATGGTGTTGAACAACCAACATTTGGGTATGGTTGTGCAATGGGAGGATAGGTTTTACAAGGCAAATAGGGCGCATACATACTTGGGCAACCCAGAATGTGAGAGCGAGATATATCCAGATTTTGTGACTATTGCTAAAGGGTTCAATATTCCTGCAGTCCGTGTAACA
ATTGATCCGCATTGAGAACCTCCCGGTGAAGGTGATGGTGTTGAACAACCAACATTTGGGTATGGTTGT-------GAGGATAGGTTTTACAAGGCAAATAGGGCGCATACATACTTGGGCAACCCAGAATGTGAGAGCGAGATATATCCAGATTTTGTGACTATTGCTAAAGGGTTCAATATTCCTGCAGTCCGTGTAACA	4	35	Deletion	0.01	-7	IDPH*	IDPH*	ATTGATCCGCATTGAGAACCTCCCGGTGAAGGTGATGGTGTTGAACAACCAACATTTGGGTATGGTTGT-------GAGGATAGGTTTTACAAGGCAAATAGGGCGCATACATACTTGGGCAACCCAGAATGTGAGAGCGAGATATATCCAGATTTTGTGACTATTGCTAAAGGGTTCAATATTCCTGCAGTCCGTGTAACA	ATTGATCCGCATTGAGAACCTCCCGGTGAAGGTGATGGTGTTGAACAACCAACATTTGGGTATGGTTGTGCAATGGGAGGATAGGTTTTACAAGGCAAATAGGGCGCATACATACTTGGGCAACCCAGAATGTGAGAGCGAGATATATCCAGATTTTGTGACTATTGCTAAAGGGTTCAATATTCCTGCAGTCCGTGTAACA
ATTGATCCGCATTGAGAACCTCCCGGTGAAGGTGATGGTGTTGAACAACCAACATTTGGGTATGGTTGTCC---GTGAG---------AACAATcaacaccatccccGCAAATAGGGCGCATACATACTTGGGCAACCCAGAATGTGAGAGCGAGATATATCCAGATTTTGTGACTATTGCTAAAGGGTTCAATATTCCTGCAGTCCGTGTAACA	4	35	Insertion and Deletion	0.01	1	IDPH*	IDPH*	ATTGATCCGCATTGAGAACCTCCCGGTGAAGGTGATGGTGTTGAACAACCAACATTTGGGTATGGTTGTCC---GTGAG---------AACAATCAACACCATCCCCGCAAATAGGGCGCATACATACTTGGGCAACCCAGAATGTGAGAGCGAGATATATCCAGATTTTGTGACTATTGCTAAAGGGTTCAATATTCCTGCAGTCCGTGTAACA	ATTGATCCGCATTGAGAACCTCCCGGTGAAGGTGATGGTGTTGAACAACCAACATTTGGGTATGGTTGTGCAATGGGAGGATAGGTTTTACAAGGCAAATAGGGCGCATACATACTTGGGCAACCCAGAATGTGAGAGCGAGATATATCCAGATTTTGTGACTATTGCTAAAGGGTTCAATATTCCTGCAGTCCGTGTAACA
ATTGATCCGCATTGAGAACCTCCCGGTGAAGGTGATGGTGTTGAACAACCAACATTTGGGTATGGTTGTGC-----------AGGTTTTACAAGGCAAATAGGGCGCATACATACTTGGGCAACCCAGAATGTGAGAGCGAGATATATCCAGATTTTGTGACTATTGCTAAAGGGTTCAATATTCCTGCAGTCCGTGTAACA	4	35	Deletion	0.01	-11	IDPH*	IDPH*	ATTGATCCGCATTGAGAACCTCCCGGTGAAGGTGATGGTGTTGAACAACCAACATTTGGGTATGGTTGTGC-----------AGGTTTTACAAGGCAAATAGGGCGCATACATACTTGGGCAACCCAGAATGTGAGAGCGAGATATATCCAGATTTTGTGACTATTGCTAAAGGGTTCAATATTCCTGCAGTCCGTGTAACA	ATTGATCCGCATTGAGAACCTCCCGGTGAAGGTGATGGTGTTGAACAACCAACATTTGGGTATGGTTGTGCAATGGGAGGATAGGTTTTACAAGGCAAATAGGGCGCATACATACTTGGGCAACCCAGAATGTGAGAGCGAGATATATCCAGATTTTGTGACTATTGCTAAAGGGTTCAATATTCCTGCAGTCCGTGTAACA
ATTGATCCGCATTGAGAACCTCCCGGTGAAGGTGATGGTGTTGAACAACCAACATTTGGGTATGGTTGTGC--GGGGAGGATAGGCTTTACAAGGCAAATAGGGCGCATACATACTTGGGCAACCCAGAATGTGAGAGCGAGATATATCCAGATTTTGTGACTATTGCTAAAGGGTTCAATATTCCTGCAGTCCGTGTAACA	4	35	Deletion	0.01	-2	IDPH*	IDPH*	ATTGATCCGCATTGAGAACCTCCCGGTGAAGGTGATGGTGTTGAACAACCAACATTTGGGTATGGTTGTGC--GGGGAGGATAGGCTTTACAAGGCAAATAGGGCGCATACATACTTGGGCAACCCAGAATGTGAGAGCGAGATATATCCAGATTTTGTGACTATTGCTAAAGGGTTCAATATTCCTGCAGTCCGTGTAACA	ATTGATCCGCATTGAGAACCTCCCGGTGAAGGTGATGGTGTTGAACAACCAACATTTGGGTATGGTTGTGCAATGGGAGGATAGGTTTTACAAGGCAAATAGGGCGCATACATACTTGGGCAACCCAGAATGTGAGAGCGAGATATATCCAGATTTTGTGACTATTGCTAAAGGGTTCAATATTCCTGCAGTCCGTGTAACA
ATTGATCCGCATTGAGAACCTCCCGGTGAAGGTGATGGTGTTGAACAACCAACATTTGGGTATGGTTGTGC--GGGGAGGATAGGTTTTACAAGGCAAATAGAGCGCATACATACTTGGGCAACCCAGAATGTGAGAGCGAGATATATCCAGATTTTGTGACTATTGCTAAAGGGTTCAATATTCCTGCAGTCCGTGTAACA	4	33	Deletion	0.01	-2	IDPH*	IDPH*	ATTGATCCGCATTGAGAACCTCCCGGTGAAGGTGATGGTGTTGAACAACCAACATTTGGGTATGGTTGTGC--GGGGAGGATAGGTTTTACAAGGCAAATAGAGCGCATACATACTTGGGCAACCCAGAATGTGAGAGCGAGATATATCCAGATTTTGTGACTATTGCTAAAGGGTTCAATATTCCTGCAGTCCGTGTAACA	ATTGATCCGCATTGAGAACCTCCCGGTGAAGGTGATGGTGTTGAACAACCAACATTTGGGTATGGTTGTGCAATGGGAGGATAGGTTTTACAAGGCAAATAGGGCGCATACATACTTGGGCAACCCAGAATGTGAGAGCGAGATATATCCAGATTTTGTGACTATTGCTAAAGGGTTCAATATTCCTGCAGTCCGTGTAACA
ATTGATCCGCATTGAGAACCTCCCGGTGAAGGTGATGGTGTTGAACAACCAACATTTGGGTATGGTTGTGC--GGGGAGGATAGGTTTTACAAGGCAAATAGGGCGCATACATACCTGGGCAACCCAGAATGTGAGAGCGAGATATATCCAGATTTTGTGACTATTGCTAAAGGGTTCAATATTCCTGCAGTCCGTGTAACA	4	35	Deletion	0.01	-2	IDPH*	IDPH*	ATTGATCCGCATTGAGAACCTCCCGGTGAAGGTGATGGTGTTGAACAACCAACATTTGGGTATGGTTGTGC--GGGGAGGATAGGTTTTACAAGGCAAATAGGGCGCATACATACCTGGGCAACCCAGAATGTGAGAGCGAGATATATCCAGATTTTGTGACTATTGCTAAAGGGTTCAATATTCCTGCAGTCCGTGTAACA	ATTGATCCGCATTGAGAACCTCCCGGTGAAGGTGATGGTGTTGAACAACCAACATTTGGGTATGGTTGTGCAATGGGAGGATAGGTTTTACAAGGCAAATAGGGCGCATACATACTTGGGCAACCCAGAATGTGAGAGCGAGATATATCCAGATTTTGTGACTATTGCTAAAGGGTTCAATATTCCTGCAGTCCGTGTAACA
ATTGATCCGCATTGAGAACCTCCCGGTGAAGGTGATGGTGTTGAACAACCAACATTTGGGTATGGTTGTGC--GGGGAGGATAGGTTTTACAAGGCAAATAGGGCGCATACATACTTGGGCAACCCAGAATGTGAGAGCGAGATATATCCAGATTTTGTGACTATTGCTAAAGGGTCCAATATTCCTGCAGTCCGTGTAACA	4	33	Deletion	0.01	-2	IDPH*	IDPH*	ATTGATCCGCATTGAGAACCTCCCGGTGAAGGTGATGGTGTTGAACAACCAACATTTGGGTATGGTTGTGC--GGGGAGGATAGGTTTTACAAGGCAAATAGGGCGCATACATACTTGGGCAACCCAGAATGTGAGAGCGAGATATATCCAGATTTTGTGACTATTGCTAAAGGGTCCAATATTCCTGCAGTCCGTGTAACA	ATTGATCCGCATTGAGAACCTCCCGGTGAAGGTGATGGTGTTGAACAACCAACATTTGGGTATGGTTGTGCAATGGGAGGATAGGTTTTACAAGGCAAATAGGGCGCATACATACTTGGGCAACCCAGAATGTGAGAGCGAGATATATCCAGATTTTGTGACTATTGCTAAAGGGTTCAATATTCCTGCAGTCCGTGTAACA
ATTGATCCGCATTGAGAACCTCCCGGTGAAGGTGATGGTGTTGAACAACCAACATTTGGGTATGGTTGTGC--GGGGAGGATAGGTTTTACAAGGCAAATAGGGCGCATACATACTTGGGCAACCCGGAATGTGAGAGCGAGATATATCCAGATTTTGTGACTATTGCTAAAGGGTTCAATATTCCTGCAGTCCGTGTAACA	4	34	Deletion	0.01	-2	IDPH*	IDPH*	ATTGATCCGCATTGAGAACCTCCCGGTGAAGGTGATGGTGTTGAACAACCAACATTTGGGTATGGTTGTGC--GGGGAGGATAGGTTTTACAAGGCAAATAGGGCGCATACATACTTGGGCAACCCGGAATGTGAGAGCGAGATATATCCAGATTTTGTGACTATTGCTAAAGGGTTCAATATTCCTGCAGTCCGTGTAACA	ATTGATCCGCATTGAGAACCTCCCGGTGAAGGTGATGGTGTTGAACAACCAACATTTGGGTATGGTTGTGCAATGGGAGGATAGGTTTTACAAGGCAAATAGGGCGCATACATACTTGGGCAACCCAGAATGTGAGAGCGAGATATATCCAGATTTTGTGACTATTGCTAAAGGGTTCAATATTCCTGCAGTCCGTGTAACA
ATTGATCCGCATTGAGAACCTCCCGGTGAAGGTGATGGTGTTGAACAACCAACATTTGGGTATGGTTGTGC--GGGGAGGATAGGTTTTACAAGGCAAATAGGGCGCATGCATACTTGGGCAACCCAGAATGTGAGAGCGAGATATATCCAGATTTTGTGACTATTGCTAAAGGGTTCAATATTCCTGCAGTCCGTGTAACA	4	34	Deletion	0.01	-2	IDPH*	IDPH*	ATTGATCCGCATTGAGAACCTCCCGGTGAAGGTGATGGTGTTGAACAACCAACATTTGGGTATGGTTGTGC--GGGGAGGATAGGTTTTACAAGGCAAATAGGGCGCATGCATACTTGGGCAACCCAGAATGTGAGAGCGAGATATATCCAGATTTTGTGACTATTGCTAAAGGGTTCAATATTCCTGCAGTCCGTGTAACA	ATTGATCCGCATTGAGAACCTCCCGGTGAAGGTGATGGTGTTGAACAACCAACATTTGGGTATGGTTGTGCAATGGGAGGATAGGTTTTACAAGGCAAATAGGGCGCATACATACTTGGGCAACCCAGAATGTGAGAGCGAGATATATCCAGATTTTGTGACTATTGCTAAAGGGTTCAATATTCCTGCAGTCCGTGTAACA
ATTGATCCGCATTGAGAACCTCCCGGTGAAGGTGATGGTGTTGAACAACCAACATTTGGGTATGGTTGTGC--GGGGGGGATAGGTTTTACAAGGCAAATAGGGCGCATACATACTTGGGCAACCCAGAATGTGAGAGCGAGATATATCCAGATTTTGTGACTATTGCTAAAGGGTTCAATATTCCTGCAGTCCGTGTAACA	4	34	Deletion	0.01	-2	IDPH*	IDPH*	ATTGATCCGCATTGAGAACCTCCCGGTGAAGGTGATGGTGTTGAACAACCAACATTTGGGTATGGTTGTGC--GGGGGGGATAGGTTTTACAAGGCAAATAGGGCGCATACATACTTGGGCAACCCAGAATGTGAGAGCGAGATATATCCAGATTTTGTGACTATTGCTAAAGGGTTCAATATTCCTGCAGTCCGTGTAACA	ATTGATCCGCATTGAGAACCTCCCGGTGAAGGTGATGGTGTTGAACAACCAACATTTGGGTATGGTTGTGCAATGGGAGGATAGGTTTTACAAGGCAAATAGGGCGCATACATACTTGGGCAACCCAGAATGTGAGAGCGAGATATATCCAGATTTTGTGACTATTGCTAAAGGGTTCAATATTCCTGCAGTCCGTGTAACA
ATTGATCCGCATTGAGAACCTCCCGGTGAAGGTGATGGTGTTGAACAACCAACATTTGGGTATGGTTGTGC--TGGGAGGATAGGTTTTACAAGGCAAATAGGGCACATACATACTTGGGCAACCCAGAATGTGAGAGCGAGATATATCCAGATTTTGTGACTATTGCTAAAGGGTTCAATATTCCTGCAGTCCGTGTAACA	4	35	Deletion	0.01	-2	IDPH*	IDPH*	ATTGATCCGCATTGAGAACCTCCCGGTGAAGGTGATGGTGTTGAACAACCAACATTTGGGTATGGTTGTGC--TGGGAGGATAGGTTTTACAAGGCAAATAGGGCACATACATACTTGGGCAACCCAGAATGTGAGAGCGAGATATATCCAGATTTTGTGACTATTGCTAAAGGGTTCAATATTCCTGCAGTCCGTGTAACA	ATTGATCCGCATTGAGAACCTCCCGGTGAAGGTGATGGTGTTGAACAACCAACATTTGGGTATGGTTGTGCAATGGGAGGATAGGTTTTACAAGGCAAATAGGGCGCATACATACTTGGGCAACCCAGAATGTGAGAGCGAGATATATCCAGATTTTGTGACTATTGCTAAAGGGTTCAATATTCCTGCAGTCCGTGTAACA
ATTGATCCGCATTGAGAACCTCCCGGTGAAGGTGATGGTGTTGAACAACCAACATTTGGGTATGGTTGTGC--TGGGAGGATAGGTTTTACAAGGCAAATAGGGCGCATACATACTTGGGCAACCCAGAATGTGAGAGCGAGATATATCCAGATTTTGTGACTATTGCTAAAGGGTTCAATATTCCTGCAG-CCGTGTAACA	4	33	Deletion	0.01	-3	IDPH*	IDPH*	ATTGATCCGCATTGAGAACCTCCCGGTGAAGGTGATGGTGTTGAACAACCAACATTTGGGTATGGTTGTGC--TGGGAGGATAGGTTTTACAAGGCAAATAGGGCGCATACATACTTGGGCAACCCAGAATGTGAGAGCGAGATATATCCAGATTTTGTGACTATTGCTAAAGGGTTCAATATTCCTGCAG-CCGTGTAACA	ATTGATCCGCATTGAGAACCTCCCGGTGAAGGTGATGGTGTTGAACAACCAACATTTGGGTATGGTTGTGCAATGGGAGGATAGGTTTTACAAGGCAAATAGGGCGCATACATACTTGGGCAACCCAGAATGTGAGAGCGAGATATATCCAGATTTTGTGACTATTGCTAAAGGGTTCAATATTCCTGCAGTCCGTGTAACA
ATTGATCCGCATTGAGAACCTCCCGGTGAAGGTGATGGTGTTGAACAACCAACATTTGGGTATGGTTGTGC--TGGGAGGATAGGTTTTACAAGGCAAATAGGGCGCATACATACTTGGGCAACCCAGAATGTGAGAGCGAGATATATCCAGATTTTGTGACTATTGCTAAAGGGTTCAATATTCCTGCAGTCCG-GTAACA	4	35	Deletion	0.01	-3	IDPH*	IDPH*	ATTGATCCGCATTGAGAACCTCCCGGTGAAGGTGATGGTGTTGAACAACCAACATTTGGGTATGGTTGTGC--TGGGAGGATAGGTTTTACAAGGCAAATAGGGCGCATACATACTTGGGCAACCCAGAATGTGAGAGCGAGATATATCCAGATTTTGTGACTATTGCTAAAGGGTTCAATATTCCTGCAGTCCG-GTAACA	ATTGATCCGCATTGAGAACCTCCCGGTGAAGGTGATGGTGTTGAACAACCAACATTTGGGTATGGTTGTGCAATGGGAGGATAGGTTTTACAAGGCAAATAGGGCGCATACATACTTGGGCAACCCAGAATGTGAGAGCGAGATATATCCAGATTTTGTGACTATTGCTAAAGGGTTCAATATTCCTGCAGTCCGTGTAACA
ATTGATCCGCATTGAGAACCTCCCGGTGAAGGTGATGGTGTTGAACAACCAACATTTGGGTATGGTTGTGC--TGGGAGGATAGGTTTTACAAGGCAAATAGGGCGCATACATACTTGGGCAACCCAGAATGTGAGAGCGAGATATATCCAGATTTTGTGACTATTGCTAAAGGGTTCAATATTCCTGCAGTCCGGGTAACA	4	34	Deletion	0.01	-2	IDPH*	IDPH*	ATTGATCCGCATTGAGAACCTCCCGGTGAAGGTGATGGTGTTGAACAACCAACATTTGGGTATGGTTGTGC--TGGGAGGATAGGTTTTACAAGGCAAATAGGGCGCATACATACTTGGGCAACCCAGAATGTGAGAGCGAGATATATCCAGATTTTGTGACTATTGCTAAAGGGTTCAATATTCCTGCAGTCCGGGTAACA	ATTGATCCGCATTGAGAACCTCCCGGTGAAGGTGATGGTGTTGAACAACCAACATTTGGGTATGGTTGTGCAATGGGAGGATAGGTTTTACAAGGCAAATAGGGCGCATACATACTTGGGCAACCCAGAATGTGAGAGCGAGATATATCCAGATTTTGTGACTATTGCTAAAGGGTTCAATATTCCTGCAGTCCGTGTAACA
ATTGATCCGCATTGAGAACCTCCCGGTGAAGGTGATGGTGTTGAACAACCAACATTTGGGTATGGTTGTGC--TGGGAGGATAGGTTTTACAAGGCAAATAGGGCGCATACATACTTGGGCAACCCAGAATGTGAGAGCGAGATATATCCAGATTTTGTGACTATTGCTAAAGGGTTCAATATTCCTGCAGTCCGTGTAACG	4	35	Deletion	0.01	-2	IDPH*	IDPH*	ATTGATCCGCATTGAGAACCTCCCGGTGAAGGTGATGGTGTTGAACAACCAACATTTGGGTATGGTTGTGC--TGGGAGGATAGGTTTTACAAGGCAAATAGGGCGCATACATACTTGGGCAACCCAGAATGTGAGAGCGAGATATATCCAGATTTTGTGACTATTGCTAAAGGGTTCAATATTCCTGCAGTCCGTGTAACG	ATTGATCCGCATTGAGAACCTCCCGGTGAAGGTGATGGTGTTGAACAACCAACATTTGGGTATGGTTGTGCAATGGGAGGATAGGTTTTACAAGGCAAATAGGGCGCATACATACTTGGGCAACCCAGAATGTGAGAGCGAGATATATCCAGATTTTGTGACTATTGCTAAAGGGTTCAATATTCCTGCAGTCCGTGTAACA
ATTGATCCGCATTGAGAACCTCCCGGTGAAGGTGATGGTGTTGAACAACCAACATTTGGGTATGGTTGTGC--TGGGAGGATAGGTTTTACAAGGCAAATAGGGCGCATACATACTTGGGCAACCCAGAATGTGAGAGCGAGATATATCCAGATTTTGTGACTATTGCTAAAGGGTTCAATATTCTTGCAGTCCGTGTAACA	4	34	Deletion	0.01	-2	IDPH*	IDPH*	ATTGATCCGCATTGAGAACCTCCCGGTGAAGGTGATGGTGTTGAACAACCAACATTTGGGTATGGTTGTGC--TGGGAGGATAGGTTTTACAAGGCAAATAGGGCGCATACATACTTGGGCAACCCAGAATGTGAGAGCGAGATATATCCAGATTTTGTGACTATTGCTAAAGGGTTCAATATTCTTGCAGTCCGTGTAACA	ATTGATCCGCATTGAGAACCTCCCGGTGAAGGTGATGGTGTTGAACAACCAACATTTGGGTATGGTTGTGCAATGGGAGGATAGGTTTTACAAGGCAAATAGGGCGCATACATACTTGGGCAACCCAGAATGTGAGAGCGAGATATATCCAGATTTTGTGACTATTGCTAAAGGGTTCAATATTCCTGCAGTCCGTGTAACA
ATTGATCCGCATTGAGAACCTCCCGGTGAAGGTGATGGTGTTGAACAACCAACATTTGGGTATGGTTGTGC--TGGGAGGATAGGTTTTACAAGGCAAATAGGGCGCATACATACTTGGGCAACCCAGAATGTGAGAGCGAGATATATCCGGATTTTGTGACTATTGCTAAAGGGTTCAATATTCCTGCAGTCCGTGTAACA	4	35	Deletion	0.01	-2	IDPH*	IDPH*	ATTGATCCGCATTGAGAACCTCCCGGTGAAGGTGATGGTGTTGAACAACCAACATTTGGGTATGGTTGTGC--TGGGAGGATAGGTTTTACAAGGCAAATAGGGCGCATACATACTTGGGCAACCCAGAATGTGAGAGCGAGATATATCCGGATTTTGTGACTATTGCTAAAGGGTTCAATATTCCTGCAGTCCGTGTAACA	ATTGATCCGCATTGAGAACCTCCCGGTGAAGGTGATGGTGTTGAACAACCAACATTTGGGTATGGTTGTGCAATGGGAGGATAGGTTTTACAAGGCAAATAGGGCGCATACATACTTGGGCAACCCAGAATGTGAGAGCGAGATATATCCAGATTTTGTGACTATTGCTAAAGGGTTCAATATTCCTGCAGTCCGTGTAACA
ATTGATCCGCATTGAGAACCTCCCGGTGAAGGTGATGGTGTTGAACAACCAACATTTGGGTATGGTTGTGC--TGGGAGGATAGGTTTTACAAGGCAAATAGGGCGCATACATGCTTGGGCAACCCAGAATGTGAGAGCGAGATATATCCAGATTTTGTGACTATTGCTAAAGGGTTCAATATTCCTGCAGTCCGTGTAACA	4	35	Deletion	0.01	-2	IDPH*	IDPH*	ATTGATCCGCATTGAGAACCTCCCGGTGAAGGTGATGGTGTTGAACAACCAACATTTGGGTATGGTTGTGC--TGGGAGGATAGGTTTTACAAGGCAAATAGGGCGCATACATGCTTGGGCAACCCAGAATGTGAGAGCGAGATATATCCAGATTTTGTGACTATTGCTAAAGGGTTCAATATTCCTGCAGTCCGTGTAACA	ATTGATCCGCATTGAGAACCTCCCGGTGAAGGTGATGGTGTTGAACAACCAACATTTGGGTATGGTTGTGCAATGGGAGGATAGGTTTTACAAGGCAAATAGGGCGCATACATACTTGGGCAACCCAGAATGTGAGAGCGAGATATATCCAGATTTTGTGACTATTGCTAAAGGGTTCAATATTCCTGCAGTCCGTGTAACA
ATTGATCCGCATTGAGAACCTCCCGGTGAAGGTGATGGTGTTGAACAACCAACATTTGGGTATGGTTGTGC--TGGGAGGATAGGTTTTACAAGGCAAATGGGGCGCATACATACTTGGGCAACCCAGAATGTGAGAGCGAGATATATCCAGATTTTGTGACTATTGCTAAAGGGTTCAATATTCCTGCAGTCCGTGTAACA	4	35	Deletion	0.01	-2	IDPH*	IDPH*	ATTGATCCGCATTGAGAACCTCCCGGTGAAGGTGATGGTGTTGAACAACCAACATTTGGGTATGGTTGTGC--TGGGAGGATAGGTTTTACAAGGCAAATGGGGCGCATACATACTTGGGCAACCCAGAATGTGAGAGCGAGATATATCCAGATTTTGTGACTATTGCTAAAGGGTTCAATATTCCTGCAGTCCGTGTAACA	ATTGATCCGCATTGAGAACCTCCCGGTGAAGGTGATGGTGTTGAACAACCAACATTTGGGTATGGTTGTGCAATGGGAGGATAGGTTTTACAAGGCAAATAGGGCGCATACATACTTGGGCAACCCAGAATGTGAGAGCGAGATATATCCAGATTTTGTGACTATTGCTAAAGGGTTCAATATTCCTGCAGTCCGTGTAACA
ATTGATCCGCATTGAGAACCTCCCGGTGAAGGTGATGGTGTTGAACAACCAACATTTGGGTATGGTTGTGC--TGGGAGGATAGGTTTTACAAGGCAAGTAGGGCGCATACATACTTGGGCAACCCAGAATGTGAGAGCGAGATATATCCAGATTTTGTGACTATTGCTAAAGGGTTCAATATTCCTGCAGTCCGTGTAACA	4	35	Deletion	0.01	-2	IDPH*	IDPH*	ATTGATCCGCATTGAGAACCTCCCGGTGAAGGTGATGGTGTTGAACAACCAACATTTGGGTATGGTTGTGC--TGGGAGGATAGGTTTTACAAGGCAAGTAGGGCGCATACATACTTGGGCAACCCAGAATGTGAGAGCGAGATATATCCAGATTTTGTGACTATTGCTAAAGGGTTCAATATTCCTGCAGTCCGTGTAACA	ATTGATCCGCATTGAGAACCTCCCGGTGAAGGTGATGGTGTTGAACAACCAACATTTGGGTATGGTTGTGCAATGGGAGGATAGGTTTTACAAGGCAAATAGGGCGCATACATACTTGGGCAACCCAGAATGTGAGAGCGAGATATATCCAGATTTTGTGACTATTGCTAAAGGGTTCAATATTCCTGCAGTCCGTGTAACA
ATTGATCCGCATTGAGAACCTCCCGGTGAAGGTGATGGTGTTGAACAACCAACATTTGGGTATGGTTGTGC--TGGGAGGATAGGTTTTACGAGGCAAATAGGGCGCATACATACTTGGGCAACCCAGAATGTGAGAGCGAGATATATCCAGATTTTGTGACTATTGCTAAAGGGTTCAATATTCCTGCAGTCCGTGTAACA	4	35	Deletion	0.01	-2	IDPH*	IDPH*	ATTGATCCGCATTGAGAACCTCCCGGTGAAGGTGATGGTGTTGAACAACCAACATTTGGGTATGGTTGTGC--TGGGAGGATAGGTTTTACGAGGCAAATAGGGCGCATACATACTTGGGCAACCCAGAATGTGAGAGCGAGATATATCCAGATTTTGTGACTATTGCTAAAGGGTTCAATATTCCTGCAGTCCGTGTAACA	ATTGATCCGCATTGAGAACCTCCCGGTGAAGGTGATGGTGTTGAACAACCAACATTTGGGTATGGTTGTGCAATGGGAGGATAGGTTTTACAAGGCAAATAGGGCGCATACATACTTGGGCAACCCAGAATGTGAGAGCGAGATATATCCAGATTTTGTGACTATTGCTAAAGGGTTCAATATTCCTGCAGTCCGTGTAACA
ATTGATCCGCATTGAGAACCTCCCGGTGAAGGTGATGGTGTTGAACAACCAACATTTGGGTATGGTTGTGCA--GGAAGGATAGGTTTTACAAGGCAAATAGGGCGCATACATACTTGGGCAACCCAGAATGTGAGAGCGAGATATATCCAGATTTTGTGACTATTGCTAAAGGGTTCAATATTCCTGCAGTCCGTGTAACA	4	35	Deletion	0.01	-2	IDPH*	IDPH*	ATTGATCCGCATTGAGAACCTCCCGGTGAAGGTGATGGTGTTGAACAACCAACATTTGGGTATGGTTGTGCA--GGAAGGATAGGTTTTACAAGGCAAATAGGGCGCATACATACTTGGGCAACCCAGAATGTGAGAGCGAGATATATCCAGATTTTGTGACTATTGCTAAAGGGTTCAATATTCCTGCAGTCCGTGTAACA	ATTGATCCGCATTGAGAACCTCCCGGTGAAGGTGATGGTGTTGAACAACCAACATTTGGGTATGGTTGTGCAATGGGAGGATAGGTTTTACAAGGCAAATAGGGCGCATACATACTTGGGCAACCCAGAATGTGAGAGCGAGATATATCCAGATTTTGTGACTATTGCTAAAGGGTTCAATATTCCTGCAGTCCGTGTAACA
ATTGATCCGCATTGAGAACCTCCCGGTGAAGGTGATGGTGTTGAACAACCAACATTTGGGTATGGTTGTGCA--GGGAGGATAGGTTTTACAAGGCAAACAGGGCGCATACATACTTGGGCAACCCAGAATGTGAGAGCGAGATATATCCAGATTTTGTGACTATTGCTAAAGGGTTCAATATTCCTGCAGTCCGTGTAACA	4	35	Deletion	0.01	-2	IDPH*	IDPH*	ATTGATCCGCATTGAGAACCTCCCGGTGAAGGTGATGGTGTTGAACAACCAACATTTGGGTATGGTTGTGCA--GGGAGGATAGGTTTTACAAGGCAAACAGGGCGCATACATACTTGGGCAACCCAGAATGTGAGAGCGAGATATATCCAGATTTTGTGACTATTGCTAAAGGGTTCAATATTCCTGCAGTCCGTGTAACA	ATTGATCCGCATTGAGAACCTCCCGGTGAAGGTGATGGTGTTGAACAACCAACATTTGGGTATGGTTGTGCAATGGGAGGATAGGTTTTACAAGGCAAATAGGGCGCATACATACTTGGGCAACCCAGAATGTGAGAGCGAGATATATCCAGATTTTGTGACTATTGCTAAAGGGTTCAATATTCCTGCAGTCCGTGTAACA
ATTGATCCGCATTGAGAACCTCCCGGTGAAGGTGATGGTGTTGAACAACCAACATTTGGGTATGGTTGTGCA--GGGAGGATAGGTTTTACAAGGCAAATAGGGCGCATACATACTCGGGCAACCCAGAATGTGAGAGCGAGATATATCCAGATTTTGTGACTATTGCTAAAGGGTTCAATATTCCTGCAGTCCGTGTAACA	4	35	Deletion	0.01	-2	IDPH*	IDPH*	ATTGATCCGCATTGAGAACCTCCCGGTGAAGGTGATGGTGTTGAACAACCAACATTTGGGTATGGTTGTGCA--GGGAGGATAGGTTTTACAAGGCAAATAGGGCGCATACATACTCGGGCAACCCAGAATGTGAGAGCGAGATATATCCAGATTTTGTGACTATTGCTAAAGGGTTCAATATTCCTGCAGTCCGTGTAACA	ATTGATCCGCATTGAGAACCTCCCGGTGAAGGTGATGGTGTTGAACAACCAACATTTGGGTATGGTTGTGCAATGGGAGGATAGGTTTTACAAGGCAAATAGGGCGCATACATACTTGGGCAACCCAGAATGTGAGAGCGAGATATATCCAGATTTTGTGACTATTGCTAAAGGGTTCAATATTCCTGCAGTCCGTGTAACA
ATTGATCCGCATTGAGAACCTCCCGGTGAAGGTGATGGTGTTGAACAACCAACATTTGGGTATGGTTGTGCA--GGGAGGATAGGTTTTACAAGGCAAATAGGGCGCATACATACTTGGGCAACCCAGAACGTGAGAGCGAGATATATCCAGATTTTGTGACTATTGCTAAAGGGTTCAATATTCCTGCAGTCCGTGTAACA	4	36	Deletion	0.01	-2	IDPH*	IDPH*	ATTGATCCGCATTGAGAACCTCCCGGTGAAGGTGATGGTGTTGAACAACCAACATTTGGGTATGGTTGTGCA--GGGAGGATAGGTTTTACAAGGCAAATAGGGCGCATACATACTTGGGCAACCCAGAACGTGAGAGCGAGATATATCCAGATTTTGTGACTATTGCTAAAGGGTTCAATATTCCTGCAGTCCGTGTAACA	ATTGATCCGCATTGAGAACCTCCCGGTGAAGGTGATGGTGTTGAACAACCAACATTTGGGTATGGTTGTGCAATGGGAGGATAGGTTTTACAAGGCAAATAGGGCGCATACATACTTGGGCAACCCAGAATGTGAGAGCGAGATATATCCAGATTTTGTGACTATTGCTAAAGGGTTCAATATTCCTGCAGTCCGTGTAACA
ATTGATCCGCATTGAGAACCTCCCGGTGAAGGTGATGGTGTTGAACAACCAACATTTGGGTATGGTTGTGCA--GGGAGGATAGGTTTTACAAGGCAAATAGGGCGCATACATACTTGGGCAACCCAGAATGTGAGAGCGAGATATATCCAGATTTTGTGACTACTGCTAAAGGGTTCAATATTCCTGCAGTCCGTGTAACA	4	36	Deletion	0.01	-2	IDPH*	IDPH*	ATTGATCCGCATTGAGAACCTCCCGGTGAAGGTGATGGTGTTGAACAACCAACATTTGGGTATGGTTGTGCA--GGGAGGATAGGTTTTACAAGGCAAATAGGGCGCATACATACTTGGGCAACCCAGAATGTGAGAGCGAGATATATCCAGATTTTGTGACTACTGCTAAAGGGTTCAATATTCCTGCAGTCCGTGTAACA	ATTGATCCGCATTGAGAACCTCCCGGTGAAGGTGATGGTGTTGAACAACCAACATTTGGGTATGGTTGTGCAATGGGAGGATAGGTTTTACAAGGCAAATAGGGCGCATACATACTTGGGCAACCCAGAATGTGAGAGCGAGATATATCCAGATTTTGTGACTATTGCTAAAGGGTTCAATATTCCTGCAGTCCGTGTAACA
ATTGATCCGCATTGAGAACCTCCCGGTGAAGGTGATGGTGTTGAACAACCAACATTTGGGTATGGTTGTGCA--GGGAGGATAGGTTTTACAAGGCAAATAGGGCGCATACATACTTGGGCAACCCAGAATGTGAGAGCGAGATATATCCAGATTTTGTGACTATCGCTAAAGGGTTCAATATTCCTGCAGTCCGTGTAACA	4	35	Deletion	0.01	-2	IDPH*	IDPH*	ATTGATCCGCATTGAGAACCTCCCGGTGAAGGTGATGGTGTTGAACAACCAACATTTGGGTATGGTTGTGCA--GGGAGGATAGGTTTTACAAGGCAAATAGGGCGCATACATACTTGGGCAACCCAGAATGTGAGAGCGAGATATATCCAGATTTTGTGACTATCGCTAAAGGGTTCAATATTCCTGCAGTCCGTGTAACA	ATTGATCCGCATTGAGAACCTCCCGGTGAAGGTGATGGTGTTGAACAACCAACATTTGGGTATGGTTGTGCAATGGGAGGATAGGTTTTACAAGGCAAATAGGGCGCATACATACTTGGGCAACCCAGAATGTGAGAGCGAGATATATCCAGATTTTGTGACTATTGCTAAAGGGTTCAATATTCCTGCAGTCCGTGTAACA
ATTGATCCGCATTGAGAACCTCCCGGTGAAGGTGATGGTGTTGAACAACCAACATTTGGGTATGGTTGTGCA--GGGAGGATAGGTTTTACAAGGCAAATAGGGCGCATACATACTTGGGCAACCCAGAATGTGAGAGCGAGATATATCCAGATTTTGTGACTATTGCTAAAGGGTTCAATGTTCCTGCAGTCCGTGTAACA	4	35	Deletion	0.01	-2	IDPH*	IDPH*	ATTGATCCGCATTGAGAACCTCCCGGTGAAGGTGATGGTGTTGAACAACCAACATTTGGGTATGGTTGTGCA--GGGAGGATAGGTTTTACAAGGCAAATAGGGCGCATACATACTTGGGCAACCCAGAATGTGAGAGCGAGATATATCCAGATTTTGTGACTATTGCTAAAGGGTTCAATGTTCCTGCAGTCCGTGTAACA	ATTGATCCGCATTGAGAACCTCCCGGTGAAGGTGATGGTGTTGAACAACCAACATTTGGGTATGGTTGTGCAATGGGAGGATAGGTTTTACAAGGCAAATAGGGCGCATACATACTTGGGCAACCCAGAATGTGAGAGCGAGATATATCCAGATTTTGTGACTATTGCTAAAGGGTTCAATATTCCTGCAGTCCGTGTAACA
ATTGATCCGCATTGAGAACCTCCCGGTGAAGGTGATGGTGTTGAACAACCAACATTTGGGTATGGTTGTGCA--GGGAGGATAGGTTTTACAAGGCAAATAGGGCGCATACATACTTGGGCAACCCAGAATGTGAGAGCGAGATATATCCAGATTTTGTGACTATTGCTGAAGGGTTCAATATTCCTGCAGTCCGTGTAACA	4	34	Deletion	0.01	-2	IDPH*	IDPH*	ATTGATCCGCATTGAGAACCTCCCGGTGAAGGTGATGGTGTTGAACAACCAACATTTGGGTATGGTTGTGCA--GGGAGGATAGGTTTTACAAGGCAAATAGGGCGCATACATACTTGGGCAACCCAGAATGTGAGAGCGAGATATATCCAGATTTTGTGACTATTGCTGAAGGGTTCAATATTCCTGCAGTCCGTGTAACA	ATTGATCCGCATTGAGAACCTCCCGGTGAAGGTGATGGTGTTGAACAACCAACATTTGGGTATGGTTGTGCAATGGGAGGATAGGTTTTACAAGGCAAATAGGGCGCATACATACTTGGGCAACCCAGAATGTGAGAGCGAGATATATCCAGATTTTGTGACTATTGCTAAAGGGTTCAATATTCCTGCAGTCCGTGTAACA
ATTGATCCGCATTGAGAACCTCCCGGTGAAGGTGATGGTGTTGAACAACCAACATTTGGGTATGGTTGTGCA--GGGAGGATAGGTTTTACAAGGCAAATAGGGCGCATACATACTTGGGCAACCCAGAATGTGAGAGCGAGATATATCCAGATTTTGTGGCTATTGCTAAAGGGTTCAATATTCCTGCAGTCCGTGTAACA	4	32	Deletion	0.01	-2	IDPH*	IDPH*	ATTGATCCGCATTGAGAACCTCCCGGTGAAGGTGATGGTGTTGAACAACCAACATTTGGGTATGGTTGTGCA--GGGAGGATAGGTTTTACAAGGCAAATAGGGCGCATACATACTTGGGCAACCCAGAATGTGAGAGCGAGATATATCCAGATTTTGTGGCTATTGCTAAAGGGTTCAATATTCCTGCAGTCCGTGTAACA	ATTGATCCGCATTGAGAACCTCCCGGTGAAGGTGATGGTGTTGAACAACCAACATTTGGGTATGGTTGTGCAATGGGAGGATAGGTTTTACAAGGCAAATAGGGCGCATACATACTTGGGCAACCCAGAATGTGAGAGCGAGATATATCCAGATTTTGTGACTATTGCTAAAGGGTTCAATATTCCTGCAGTCCGTGTAACA
ATTGATCCGCATTGAGAACCTCCCGGTGAAGGTGATGGTGTTGAACAACCAACATTTGGGTATGGTTGTGCA--GGGAGGATAGGTTTTACAAGGCAAATAGGGCGCATACATACTTGGGCAGCCCAGAATGTGAGAGCGAGATATATCCAGATTTTGTGACTATTGCTAAAGGGTTCAATATTCCTGCAGTCCGTGTAACA	4	35	Deletion	0.01	-2	IDPH*	IDPH*	ATTGATCCGCATTGAGAACCTCCCGGTGAAGGTGATGGTGTTGAACAACCAACATTTGGGTATGGTTGTGCA--GGGAGGATAGGTTTTACAAGGCAAATAGGGCGCATACATACTTGGGCAGCCCAGAATGTGAGAGCGAGATATATCCAGATTTTGTGACTATTGCTAAAGGGTTCAATATTCCTGCAGTCCGTGTAACA	ATTGATCCGCATTGAGAACCTCCCGGTGAAGGTGATGGTGTTGAACAACCAACATTTGGGTATGGTTGTGCAATGGGAGGATAGGTTTTACAAGGCAAATAGGGCGCATACATACTTGGGCAACCCAGAATGTGAGAGCGAGATATATCCAGATTTTGTGACTATTGCTAAAGGGTTCAATATTCCTGCAGTCCGTGTAACA
ATTGATCCGCATTGAGAACCTCCCGGTGAAGGTGATGGTGTTGAACAACCAACATTTGGGTATGGTTGTGCA--GGGAGGATAGGTTTTACAAGGCAGATAGGGCGCATACATACTTGGGCAACCCAGAATGTGAGAGCGAGATATATCCAGATTTTGTGACTATTGCTAAAGGGTTCAATATTCCTGCAGTCCGTGTAACA	4	35	Deletion	0.01	-2	IDPH*	IDPH*	ATTGATCCGCATTGAGAACCTCCCGGTGAAGGTGATGGTGTTGAACAACCAACATTTGGGTATGGTTGTGCA--GGGAGGATAGGTTTTACAAGGCAGATAGGGCGCATACATACTTGGGCAACCCAGAATGTGAGAGCGAGATATATCCAGATTTTGTGACTATTGCTAAAGGGTTCAATATTCCTGCAGTCCGTGTAACA	ATTGATCCGCATTGAGAACCTCCCGGTGAAGGTGATGGTGTTGAACAACCAACATTTGGGTATGGTTGTGCAATGGGAGGATAGGTTTTACAAGGCAAATAGGGCGCATACATACTTGGGCAACCCAGAATGTGAGAGCGAGATATATCCAGATTTTGTGACTATTGCTAAAGGGTTCAATATTCCTGCAGTCCGTGTAACA
ATTGATCCGCATTGAGAACCTCCCGGTGAAGGTGATGGTGTTGAACAACCAACATTTGGGTATGGTTGTGCAaaaaaATGGGAGGATAGGTTTTACAAGGCAAATAGGGCGCATACATACTTGGGCAACCCAGAATGTGAGAGCGAGATATATCCAGATTTTGTGACTATTGCTAAAGGGTTCAATATTCCTGCAGTCCGTGTAACA	4	34	Insertion	0.01	5	IDPH*	IDPH*	ATTGATCCGCATTGAGAACCTCCCGGTGAAGGTGATGGTGTTGAACAACCAACATTTGGGTATGGTTGTGCAAAAAAATGGGAGGATAGGTTTTACAAGGCAAATAGGGCGCATACATACTTGGGCAACCCAGAATGTGAGAGCGAGATATATCCAGATTTTGTGACTATTGCTAAAGGGTTCAATATTCCTGCAGTCCGTGTAACA	ATTGATCCGCATTGAGAACCTCCCGGTGAAGGTGATGGTGTTGAACAACCAACATTTGGGTATGGTTGTGCAATGGGAGGATAGGTTTTACAAGGCAAATAGGGCGCATACATACTTGGGCAACCCAGAATGTGAGAGCGAGATATATCCAGATTTTGTGACTATTGCTAAAGGGTTCAATATTCCTGCAGTCCGTGTAACA
ATTGATCCGCATTGAGAACCTCCCGGTGAAGGTGATGGTGTTGAACAACCAACATTTGGGTATGGTTGTGCAAAGGGAGGATAGGTTTTACAAGGCAAATAGGGCGCATACATACTTGGGCAACCCAGAATGTGAGAGCGAGATATATCCAGATTTTGTGACTATTGCTAAAGGGTTCAATATTCCTGCAGTCCGTG-AACA	4	35	Deletion	0.01	-1	IDPH*	IDPH*	ATTGATCCGCATTGAGAACCTCCCGGTGAAGGTGATGGTGTTGAACAACCAACATTTGGGTATGGTTGTGCAAAGGGAGGATAGGTTTTACAAGGCAAATAGGGCGCATACATACTTGGGCAACCCAGAATGTGAGAGCGAGATATATCCAGATTTTGTGACTATTGCTAAAGGGTTCAATATTCCTGCAGTCCGTG-AACA	ATTGATCCGCATTGAGAACCTCCCGGTGAAGGTGATGGTGTTGAACAACCAACATTTGGGTATGGTTGTGCAATGGGAGGATAGGTTTTACAAGGCAAATAGGGCGCATACATACTTGGGCAACCCAGAATGTGAGAGCGAGATATATCCAGATTTTGTGACTATTGCTAAAGGGTTCAATATTCCTGCAGTCCGTGTAACA
ATTGATCCGCATTGAGAACCTCCCGGTGAAGGTGATGGTGTTGAACAACCAACATTTGGGTATGGTTGTGCAataATGGGAGGATAGGTTTTACAAGGCAAATAGGGCGCATACATACTTGGGCAACCCAGAATGTGAGAGCGAGATATATCCAGATTTTGTGACTATTGCTAAAGGGTTCAATATTCCTGCAGTCCGTGTAACA	4	35	Insertion	0.01	3	IDPH*	IDPH*	ATTGATCCGCATTGAGAACCTCCCGGTGAAGGTGATGGTGTTGAACAACCAACATTTGGGTATGGTTGTGCAATAATGGGAGGATAGGTTTTACAAGGCAAATAGGGCGCATACATACTTGGGCAACCCAGAATGTGAGAGCGAGATATATCCAGATTTTGTGACTATTGCTAAAGGGTTCAATATTCCTGCAGTCCGTGTAACA	ATTGATCCGCATTGAGAACCTCCCGGTGAAGGTGATGGTGTTGAACAACCAACATTTGGGTATGGTTGTGCAATGGGAGGATAGGTTTTACAAGGCAAATAGGGCGCATACATACTTGGGCAACCCAGAATGTGAGAGCGAGATATATCCAGATTTTGTGACTATTGCTAAAGGGTTCAATATTCCTGCAGTCCGTGTAACA
ATTGATCCGCATTGAGAACCTCCCGGTGAAGGTGATGGTGTTGAACAACCAACATTTGGGTATGGTTGTGCAATAGGAGGATAGGTTTTACAAGGCAAATAGGGCGCATACATACTTGGGCAACCCAGAATGTGAGAGCGAGATATATCCAGATTTTGTGACTATTGCTAAAGGGTTCAATATTCCTGCAGTCCGTGTAACA	4	34	1 Base Change	0.01	0	IDPH*	IDPH*	ATTGATCCGCATTGAGAACCTCCCGGTGAAGGTGATGGTGTTGAACAACCAACATTTGGGTATGGTTGTGCAATAGGAGGATAGGTTTTACAAGGCAAATAGGGCGCATACATACTTGGGCAACCCAGAATGTGAGAGCGAGATATATCCAGATTTTGTGACTATTGCTAAAGGGTTCAATATTCCTGCAGTCCGTGTAACA	ATTGATCCGCATTGAGAACCTCCCGGTGAAGGTGATGGTGTTGAACAACCAACATTTGGGTATGGTTGTGCAATGGGAGGATAGGTTTTACAAGGCAAATAGGGCGCATACATACTTGGGCAACCCAGAATGTGAGAGCGAGATATATCCAGATTTTGTGACTATTGCTAAAGGGTTCAATATTCCTGCAGTCCGTGTAACA
ATTGATCCGCATTGAGAACCTCCCGGTGAAGGTGATGGTGTTGAACAACCAACATTTGGGTATGGTTGTGCAATGGGAGGATAGGTTTTACAAGGCAAATAGAGCGCATACATACTTGGGCAACCCAGAATGTGAGAGCGAGATATATCCAGATTTTGTGACTATTGCTAAAGGGTTCAATATTCCTGCAGTCCGTGTAACA	4	35	1 Base Change	0.01	0	IDPH*	IDPH*	ATTGATCCGCATTGAGAACCTCCCGGTGAAGGTGATGGTGTTGAACAACCAACATTTGGGTATGGTTGTGCAATGGGAGGATAGGTTTTACAAGGCAAATAGAGCGCATACATACTTGGGCAACCCAGAATGTGAGAGCGAGATATATCCAGATTTTGTGACTATTGCTAAAGGGTTCAATATTCCTGCAGTCCGTGTAACA	ATTGATCCGCATTGAGAACCTCCCGGTGAAGGTGATGGTGTTGAACAACCAACATTTGGGTATGGTTGTGCAATGGGAGGATAGGTTTTACAAGGCAAATAGGGCGCATACATACTTGGGCAACCCAGAATGTGAGAGCGAGATATATCCAGATTTTGTGACTATTGCTAAAGGGTTCAATATTCCTGCAGTCCGTGTAACA
ATTGATCCGCATTGAGAACCTCCCGGTGAAGGTGATGGTGTTGAACAACCAACATTTGGGTATGGTTGTGCAATGGGAGGATAGGTTTTACAAGGCAAATAGGGCGCATACATACTT-GGCAACCCAGAATGTGAGAGCGAGATATATCCAGATTTTGTGACTATTGCTAAAGGGTTCAATATTCCTGCAGTCCGTGTAACA	4	32	Deletion	0.01	-1	IDPH*	IDPH*	ATTGATCCGCATTGAGAACCTCCCGGTGAAGGTGATGGTGTTGAACAACCAACATTTGGGTATGGTTGTGCAATGGGAGGATAGGTTTTACAAGGCAAATAGGGCGCATACATACTT-GGCAACCCAGAATGTGAGAGCGAGATATATCCAGATTTTGTGACTATTGCTAAAGGGTTCAATATTCCTGCAGTCCGTGTAACA	ATTGATCCGCATTGAGAACCTCCCGGTGAAGGTGATGGTGTTGAACAACCAACATTTGGGTATGGTTGTGCAATGGGAGGATAGGTTTTACAAGGCAAATAGGGCGCATACATACTTGGGCAACCCAGAATGTGAGAGCGAGATATATCCAGATTTTGTGACTATTGCTAAAGGGTTCAATATTCCTGCAGTCCGTGTAACA
ATTGATCCGCATTGAGAACCTCCCGGTGAAGGTGATGGTGTTGAACAACCAACATTTGGGTATGGTTGTGCAATGGGAGGATAGGTTTTACAAGGCAAATAGGGCGCATACATACTTGGGCAACCCAGAATGTGAAAGCGAGATATATCCAGATTTTGTGACTATTGCTAAAGGGTTCAATATTCCTGCAGTCCGTGTAACA	4	34	1 Base Change	0.01	0	IDPH*	IDPH*	ATTGATCCGCATTGAGAACCTCCCGGTGAAGGTGATGGTGTTGAACAACCAACATTTGGGTATGGTTGTGCAATGGGAGGATAGGTTTTACAAGGCAAATAGGGCGCATACATACTTGGGCAACCCAGAATGTGAAAGCGAGATATATCCAGATTTTGTGACTATTGCTAAAGGGTTCAATATTCCTGCAGTCCGTGTAACA	ATTGATCCGCATTGAGAACCTCCCGGTGAAGGTGATGGTGTTGAACAACCAACATTTGGGTATGGTTGTGCAATGGGAGGATAGGTTTTACAAGGCAAATAGGGCGCATACATACTTGGGCAACCCAGAATGTGAGAGCGAGATATATCCAGATTTTGTGACTATTGCTAAAGGGTTCAATATTCCTGCAGTCCGTGTAACA
ATTGATCCGCATTGAGAACCTCCCGGTGAAGGTGATGGTGTTGAACAACCAACATTTGGGTATGGTTGTGCAATGGGAGGATAGGTTTTACAAGGCAAATAGGGCGCATACATACTTGGGCAACCCAGAATGTGAGAGCGAGATATATCCAGATTTTGTGACTATTGCTAAAGGGATCAATATTCATGCAGTCCGTGTAACA	4	34	2 Base Changes	0.01	0	IDPH*	IDPH*	ATTGATCCGCATTGAGAACCTCCCGGTGAAGGTGATGGTGTTGAACAACCAACATTTGGGTATGGTTGTGCAATGGGAGGATAGGTTTTACAAGGCAAATAGGGCGCATACATACTTGGGCAACCCAGAATGTGAGAGCGAGATATATCCAGATTTTGTGACTATTGCTAAAGGGATCAATATTCATGCAGTCCGTGTAACA	ATTGATCCGCATTGAGAACCTCCCGGTGAAGGTGATGGTGTTGAACAACCAACATTTGGGTATGGTTGTGCAATGGGAGGATAGGTTTTACAAGGCAAATAGGGCGCATACATACTTGGGCAACCCAGAATGTGAGAGCGAGATATATCCAGATTTTGTGACTATTGCTAAAGGGTTCAATATTCCTGCAGTCCGTGTAACA
ATTGATCCGCATTGAGAACCTCCCGGTGAAGGTGATGGTGTTGAACAACCAACATTTGGGTATGGTTGTGCAATGGGAGGATAGGTTTTACAAGGCAAATAGGGCGCATACATACTTGGGCAACCCAGAATGTGAGAGCGAGATATATCCAGATTTTGTGACTATTGCTAAAGGGTTCAATACTCCTGCAGTCCGTGTAACA	4	35	1 Base Change	0.01	0	IDPH*	IDPH*	ATTGATCCGCATTGAGAACCTCCCGGTGAAGGTGATGGTGTTGAACAACCAACATTTGGGTATGGTTGTGCAATGGGAGGATAGGTTTTACAAGGCAAATAGGGCGCATACATACTTGGGCAACCCAGAATGTGAGAGCGAGATATATCCAGATTTTGTGACTATTGCTAAAGGGTTCAATACTCCTGCAGTCCGTGTAACA	ATTGATCCGCATTGAGAACCTCCCGGTGAAGGTGATGGTGTTGAACAACCAACATTTGGGTATGGTTGTGCAATGGGAGGATAGGTTTTACAAGGCAAATAGGGCGCATACATACTTGGGCAACCCAGAATGTGAGAGCGAGATATATCCAGATTTTGTGACTATTGCTAAAGGGTTCAATATTCCTGCAGTCCGTGTAACA
ATTGATCCGCATTGAGAACCTCCCGGTGAAGGTGATGGTGTTGAACAACCAACATTTGGGTATGGTTGTGCAATGGGAGGATAGGTTTTACAAGGCAAATAGGGCGCATACATACTTGGGCAACCCAGAATGTGAGAGCGAGATATATCCAGATTTTGTGACTATTGCTAAAGGGTTCAATATTCCGGCAGTCCGGGTAACA	4	34	2 Base Changes	0.01	0	IDPH*	IDPH*	ATTGATCCGCATTGAGAACCTCCCGGTGAAGGTGATGGTGTTGAACAACCAACATTTGGGTATGGTTGTGCAATGGGAGGATAGGTTTTACAAGGCAAATAGGGCGCATACATACTTGGGCAACCCAGAATGTGAGAGCGAGATATATCCAGATTTTGTGACTATTGCTAAAGGGTTCAATATTCCGGCAGTCCGGGTAACA	ATTGATCCGCATTGAGAACCTCCCGGTGAAGGTGATGGTGTTGAACAACCAACATTTGGGTATGGTTGTGCAATGGGAGGATAGGTTTTACAAGGCAAATAGGGCGCATACATACTTGGGCAACCCAGAATGTGAGAGCGAGATATATCCAGATTTTGTGACTATTGCTAAAGGGTTCAATATTCCTGCAGTCCGTGTAACA
ATTGATCCGCATTGAGAACCTCCCGGTGAAGGTGATGGTGTTGAACAACCAACATTTGGGTATGGTTGTGCAATGGGAGGATAGGTTTTACAAGGCAAATAGGGCGCATACATACTTGGGCAACCCAGAATGTGAGAGCGAGATATATCCAGATTTTGTGACTATTGCTAAAGGGTTCAATATTCCTACAGTCCGTGTAACA	4	35	1 Base Change	0.01	0	IDPH*	IDPH*	ATTGATCCGCATTGAGAACCTCCCGGTGAAGGTGATGGTGTTGAACAACCAACATTTGGGTATGGTTGTGCAATGGGAGGATAGGTTTTACAAGGCAAATAGGGCGCATACATACTTGGGCAACCCAGAATGTGAGAGCGAGATATATCCAGATTTTGTGACTATTGCTAAAGGGTTCAATATTCCTACAGTCCGTGTAACA	ATTGATCCGCATTGAGAACCTCCCGGTGAAGGTGATGGTGTTGAACAACCAACATTTGGGTATGGTTGTGCAATGGGAGGATAGGTTTTACAAGGCAAATAGGGCGCATACATACTTGGGCAACCCAGAATGTGAGAGCGAGATATATCCAGATTTTGTGACTATTGCTAAAGGGTTCAATATTCCTGCAGTCCGTGTAACA
ATTGATCCGCATTGAGAACCTCCCGGTGAAGGTGATGGTGTTGAACAACCAACATTTGGGTATGGTTGTGCAATGGGAGGATAGGTTTTACAAGGCAAATAGGGCGCATACATACTTGGGCAACCCAGAATGTGAGAGCGAGATATATCCAGATTTTGTGACTATTGCTAAAGGGTTCAATATTCCTGCA-TCCGTGTAACA	4	34	Deletion	0.01	-1	IDPH*	IDPH*	ATTGATCCGCATTGAGAACCTCCCGGTGAAGGTGATGGTGTTGAACAACCAACATTTGGGTATGGTTGTGCAATGGGAGGATAGGTTTTACAAGGCAAATAGGGCGCATACATACTTGGGCAACCCAGAATGTGAGAGCGAGATATATCCAGATTTTGTGACTATTGCTAAAGGGTTCAATATTCCTGCA-TCCGTGTAACA	ATTGATCCGCATTGAGAACCTCCCGGTGAAGGTGATGGTGTTGAACAACCAACATTTGGGTATGGTTGTGCAATGGGAGGATAGGTTTTACAAGGCAAATAGGGCGCATACATACTTGGGCAACCCAGAATGTGAGAGCGAGATATATCCAGATTTTGTGACTATTGCTAAAGGGTTCAATATTCCTGCAGTCCGTGTAACA
ATTGATCCGCATTGAGAACCTCCCGGTGAAGGTGATGGTGTTGAACAACCAACATTTGGGTATGGTTGTGCAATGGGAGGTTAGGTTTTACAAGGCAAATAGGGCGCATACATACTTGGGCAACCCAGAATGTGAGAGCGAGATATATCCAGATTTTGTGACTATTGCTAAAGGGTTCAATATTCCTGCAGTCCGTGTAACA	4	35	1 Base Change	0.01	0	IDPH*	IDPH*	ATTGATCCGCATTGAGAACCTCCCGGTGAAGGTGATGGTGTTGAACAACCAACATTTGGGTATGGTTGTGCAATGGGAGGTTAGGTTTTACAAGGCAAATAGGGCGCATACATACTTGGGCAACCCAGAATGTGAGAGCGAGATATATCCAGATTTTGTGACTATTGCTAAAGGGTTCAATATTCCTGCAGTCCGTGTAACA	ATTGATCCGCATTGAGAACCTCCCGGTGAAGGTGATGGTGTTGAACAACCAACATTTGGGTATGGTTGTGCAATGGGAGGATAGGTTTTACAAGGCAAATAGGGCGCATACATACTTGGGCAACCCAGAATGTGAGAGCGAGATATATCCAGATTTTGTGACTATTGCTAAAGGGTTCAATATTCCTGCAGTCCGTGTAACA
ATTGATCCGCATTGAGAACCTCCCGGTGAAGGTGATGGTGTTGAACAACCAACATTTGGGTATGGTTGTGCAATtGGGAGGACAGGTTTTACAAGGCAAATAGGGCGCATACATACTTGGGCAACCCAGAATGTGAGAGCGAGATATATCCAGATTTTGTGACTATTGCTAAAGGGTTCAATATTCCTGCAGTCCGTGTAACA	4	35	Insertion	0.01	1	IDPH*	IDPH*	ATTGATCCGCATTGAGAACCTCCCGGTGAAGGTGATGGTGTTGAACAACCAACATTTGGGTATGGTTGTGCAATTGGGAGGACAGGTTTTACAAGGCAAATAGGGCGCATACATACTTGGGCAACCCAGAATGTGAGAGCGAGATATATCCAGATTTTGTGACTATTGCTAAAGGGTTCAATATTCCTGCAGTCCGTGTAACA	ATTGATCCGCATTGAGAACCTCCCGGTGAAGGTGATGGTGTTGAACAACCAACATTTGGGTATGGTTGTGCAATGGGAGGATAGGTTTTACAAGGCAAATAGGGCGCATACATACTTGGGCAACCCAGAATGTGAGAGCGAGATATATCCAGATTTTGTGACTATTGCTAAAGGGTTCAATATTCCTGCAGTCCGTGTAACA
ATTGATCCGCATTGAGAACCTCCCGGTGAAGGTGATGGTGTTGAACAACCAACATTTGGGTATGGTTGTGCAATtGGGAGGATAGGTTTTACAAAGCAAATAGGGCGCATACATACTTGGGCAACCCAGAATGTGAGAGCGAGATATATCCAGATTTTGTGACTATTGCTAAAGGGTTCAATATTCCTGCAGTCCGTGTAACA	4	35	Insertion	0.01	1	IDPH*	IDPH*	ATTGATCCGCATTGAGAACCTCCCGGTGAAGGTGATGGTGTTGAACAACCAACATTTGGGTATGGTTGTGCAATTGGGAGGATAGGTTTTACAAAGCAAATAGGGCGCATACATACTTGGGCAACCCAGAATGTGAGAGCGAGATATATCCAGATTTTGTGACTATTGCTAAAGGGTTCAATATTCCTGCAGTCCGTGTAACA	ATTGATCCGCATTGAGAACCTCCCGGTGAAGGTGATGGTGTTGAACAACCAACATTTGGGTATGGTTGTGCAATGGGAGGATAGGTTTTACAAGGCAAATAGGGCGCATACATACTTGGGCAACCCAGAATGTGAGAGCGAGATATATCCAGATTTTGTGACTATTGCTAAAGGGTTCAATATTCCTGCAGTCCGTGTAACA
ATTGATCCGCATTGAGAACCTCCCGGTGAAGGTGATGGTGTTGAACAACCAACATTTGGGTATGGTTGTGCAATtGGGAGGATAGGTTTTACAAGGCAAATAGGGCACATACATACTTGGGCAACCCAGAATGTGAGAGCGAGATATATCCAGATTTTGTGACTATTGCTAAAGGGTTCAATATTCCTGCAGTCCGTGTAACA	4	35	Insertion	0.01	1	IDPH*	IDPH*	ATTGATCCGCATTGAGAACCTCCCGGTGAAGGTGATGGTGTTGAACAACCAACATTTGGGTATGGTTGTGCAATTGGGAGGATAGGTTTTACAAGGCAAATAGGGCACATACATACTTGGGCAACCCAGAATGTGAGAGCGAGATATATCCAGATTTTGTGACTATTGCTAAAGGGTTCAATATTCCTGCAGTCCGTGTAACA	ATTGATCCGCATTGAGAACCTCCCGGTGAAGGTGATGGTGTTGAACAACCAACATTTGGGTATGGTTGTGCAATGGGAGGATAGGTTTTACAAGGCAAATAGGGCGCATACATACTTGGGCAACCCAGAATGTGAGAGCGAGATATATCCAGATTTTGTGACTATTGCTAAAGGGTTCAATATTCCTGCAGTCCGTGTAACA
[truncated: 3,132 more rows]

## Sheet: Plate1-A2_CRISPEY
TargetSequence	Reads	AvgQScore	Type	Pct	IndelLength	TargetAA	ReferenceAA	WideTargetSeq	WideReference	TargetLeftFlank	TargetRightFlank
[truncated: 3,732 more rows]

## Sheet: Plate1-A3_CRISPEY
TargetSequence	Reads	AvgQScore	Type	Pct	IndelLength	TargetAA	ReferenceAA	WideTargetSeq	WideReference	TargetLeftFlank	TargetRightFlank
[truncated: 3,470 more rows]
