# Supplementary material for: Predictable NHEJ Insertion and Assessment of HDR Editing Strategies in Plants
Source: Front Genome Ed. 2022 Mar 16;4:825236. doi: 10.3389/fgeed.2022.825236 (PMC9037586; doi:10.3389/fgeed.2022.825236)
Supplement: Supplementary file 2 [file Table3.XLSX]

## Sheet: Plate1-A1_Canonical gRNA
TargetSequence	Reads	AvgQScore	Type	Pct	IndelLength	TargetAA	ReferenceAA	WideTargetSeq	WideReference	TargetLeftFlank	TargetRightFlank
GCATCTCTCAGCACATTCCAGCAGGTAAATATACAAATGCAGCAATGTAGTGTGTTTACCTCATGAACTTGATCAATTTGCTTACAATGTTGCTTGCCGTTGCAGATGTGGATTGCCAAGGCTGAGTACGACGAGTCTGGCCCATCCATTGTGTcACAGGAAATGCTTCTAATTCTTCGGACCCAAGAATGCTAAGCCAAGAGGAGCTGTTATCGC	16746	35	Insertion	27.88	1	ASLSTFQQVNIQMQQCSVFTS*	ASLSTFQQVNIQMQQCSVFTS*	GCATCTCTCAGCACATTCCAGCAGGTAAATATACAAATGCAGCAATGTAGTGTGTTTACCTCATGAACTTGATCAATTTGCTTACAATGTTGCTTGCCGTTGCAGATGTGGATTGCCAAGGCTGAGTACGACGAGTCTGGCCCATCCATTGTGTCACAGGAAATGCTTCTAATTCTTCGGACCCAAGAATGCTAAGCCAAGAGGAGCTGTTATCGC	GCATCTCTCAGCACATTCCAGCAGGTAAATATACAAATGCAGCAATGTAGTGTGTTTACCTCATGAACTTGATCAATTTGCTTACAATGTTGCTTGCCGTTGCAGATGTGGATTGCCAAGGCTGAGTACGACGAGTCTGGCCCATCCATTGTGCACAGGAAATGCTTCTAATTCTTCGGACCCAAGAATGCTAAGCCAAGAGGAGCTGTTATCGC
GCATCTCTCAGCACATTCCAGCAGGTAAATATACAAATGCAGCAATGTAGTGTGTTTACCTCATGAACTTGATCAATTTGCTTACAATGTTGCTTGCCGTTGCAGATGTGGATTGCCAAGGCTGAGTACGACGAGTCTGGCCCATCCATTGTGCACAGGAAATGCTTCTAATTCTTCGGACCCAAGAATGCTAAGCCAAGAGGAGCTGTTATCGC	13294	35	WT	22.13	0	ASLSTFQQVNIQMQQCSVFTS*	ASLSTFQQVNIQMQQCSVFTS*	GCATCTCTCAGCACATTCCAGCAGGTAAATATACAAATGCAGCAATGTAGTGTGTTTACCTCATGAACTTGATCAATTTGCTTACAATGTTGCTTGCCGTTGCAGATGTGGATTGCCAAGGCTGAGTACGACGAGTCTGGCCCATCCATTGTGCACAGGAAATGCTTCTAATTCTTCGGACCCAAGAATGCTAAGCCAAGAGGAGCTGTTATCGC	GCATCTCTCAGCACATTCCAGCAGGTAAATATACAAATGCAGCAATGTAGTGTGTTTACCTCATGAACTTGATCAATTTGCTTACAATGTTGCTTGCCGTTGCAGATGTGGATTGCCAAGGCTGAGTACGACGAGTCTGGCCCATCCATTGTGCACAGGAAATGCTTCTAATTCTTCGGACCCAAGAATGCTAAGCCAAGAGGAGCTGTTATCGC
GCATCTCTCAGCACATTCCAGCAGGTAAATATACAAATGCAGCAATGTAGTGTGTTTACCTCATGAACTTGATCAATTTGCTTACAATGTTGCTTGCCGTTGCAGATGTGGATTGCCAAGGCTGAGTACGACGAGTCTGGCCCATCCATTGTGAcACAGGAAATGCTTCTAATTCTTCGGACCCAAGAATGCTAAGCCAAGAGGAGCTGTTATCGC	11485	35	Insertion	19.12	1	ASLSTFQQVNIQMQQCSVFTS*	ASLSTFQQVNIQMQQCSVFTS*	GCATCTCTCAGCACATTCCAGCAGGTAAATATACAAATGCAGCAATGTAGTGTGTTTACCTCATGAACTTGATCAATTTGCTTACAATGTTGCTTGCCGTTGCAGATGTGGATTGCCAAGGCTGAGTACGACGAGTCTGGCCCATCCATTGTGACACAGGAAATGCTTCTAATTCTTCGGACCCAAGAATGCTAAGCCAAGAGGAGCTGTTATCGC	GCATCTCTCAGCACATTCCAGCAGGTAAATATACAAATGCAGCAATGTAGTGTGTTTACCTCATGAACTTGATCAATTTGCTTACAATGTTGCTTGCCGTTGCAGATGTGGATTGCCAAGGCTGAGTACGACGAGTCTGGCCCATCCATTGTGCACAGGAAATGCTTCTAATTCTTCGGACCCAAGAATGCTAAGCCAAGAGGAGCTGTTATCGC
GCATCTCTCAGCACATTCCAGCAGGTAAATATACAAATGCAGCAATGTAGTGTGTTTACCTCATGAACTTGATCAATTTGCTTACAATGTTGCTTGCCGTTGCAGATGTGGATTGCCAAGGCTGAGTACGACGAGTCTGGCCCATCCATTGTGgCACAGGAAATGCTTCTAATTCTTCGGACCCAAGAATGCTAAGCCAAGAGGAGCTGTTATCGC	3017	35	Insertion	5.02	1	ASLSTFQQVNIQMQQCSVFTS*	ASLSTFQQVNIQMQQCSVFTS*	GCATCTCTCAGCACATTCCAGCAGGTAAATATACAAATGCAGCAATGTAGTGTGTTTACCTCATGAACTTGATCAATTTGCTTACAATGTTGCTTGCCGTTGCAGATGTGGATTGCCAAGGCTGAGTACGACGAGTCTGGCCCATCCATTGTGGCACAGGAAATGCTTCTAATTCTTCGGACCCAAGAATGCTAAGCCAAGAGGAGCTGTTATCGC	GCATCTCTCAGCACATTCCAGCAGGTAAATATACAAATGCAGCAATGTAGTGTGTTTACCTCATGAACTTGATCAATTTGCTTACAATGTTGCTTGCCGTTGCAGATGTGGATTGCCAAGGCTGAGTACGACGAGTCTGGCCCATCCATTGTGCACAGGAAATGCTTCTAATTCTTCGGACCCAAGAATGCTAAGCCAAGAGGAGCTGTTATCGC
GCATCTCTCAGCACATTCCAGCAGGTAAATATACAAATGCAGCAATGTAGTGTGTTTACCTCATGAACTTGATCAATTTGCTTACAATGTTGCTTGCCGTTGCAGATGTGGATTGCCAAGGCTGAGTACGACGAGTCTGGCCCATCCA----------GAAATGCTTCTAATTCTTCGGACCCAAGAATGCTAAGCCAAGAGGAGCTGTTATCGC	739	35	Deletion	1.23	-10	ASLSTFQQVNIQMQQCSVFTS*	ASLSTFQQVNIQMQQCSVFTS*	GCATCTCTCAGCACATTCCAGCAGGTAAATATACAAATGCAGCAATGTAGTGTGTTTACCTCATGAACTTGATCAATTTGCTTACAATGTTGCTTGCCGTTGCAGATGTGGATTGCCAAGGCTGAGTACGACGAGTCTGGCCCATCCA----------GAAATGCTTCTAATTCTTCGGACCCAAGAATGCTAAGCCAAGAGGAGCTGTTATCGC	GCATCTCTCAGCACATTCCAGCAGGTAAATATACAAATGCAGCAATGTAGTGTGTTTACCTCATGAACTTGATCAATTTGCTTACAATGTTGCTTGCCGTTGCAGATGTGGATTGCCAAGGCTGAGTACGACGAGTCTGGCCCATCCATTGTGCACAGGAAATGCTTCTAATTCTTCGGACCCAAGAATGCTAAGCCAAGAGGAGCTGTTATCGC
GCATCTCTCAGCACATTCCAGCAGGTAAATATACAAATGCAGCAATGTAGTGTGTTTACCTCATGAACTTGATCAATTTGCTTACAATGTTGCTTGCCGTTGCAGATGTGGATTGCCAAGGCTGAGTACGACGAGTCTGGCCCATCCATTGTGCcACAGGAAATGCTTCTAATTCTTCGGACCCAAGAATGCTAAGCCAAGAGGAGCTGTTATCGC	723	35	Insertion	1.2	1	ASLSTFQQVNIQMQQCSVFTS*	ASLSTFQQVNIQMQQCSVFTS*	GCATCTCTCAGCACATTCCAGCAGGTAAATATACAAATGCAGCAATGTAGTGTGTTTACCTCATGAACTTGATCAATTTGCTTACAATGTTGCTTGCCGTTGCAGATGTGGATTGCCAAGGCTGAGTACGACGAGTCTGGCCCATCCATTGTGCCACAGGAAATGCTTCTAATTCTTCGGACCCAAGAATGCTAAGCCAAGAGGAGCTGTTATCGC	GCATCTCTCAGCACATTCCAGCAGGTAAATATACAAATGCAGCAATGTAGTGTGTTTACCTCATGAACTTGATCAATTTGCTTACAATGTTGCTTGCCGTTGCAGATGTGGATTGCCAAGGCTGAGTACGACGAGTCTGGCCCATCCATTGTGCACAGGAAATGCTTCTAATTCTTCGGACCCAAGAATGCTAAGCCAAGAGGAGCTGTTATCGC
GCATCTCTCAGCA-ATTCCAGCAGGTAAATATACAAATGCAGCAATGTAGTGTGTTTACCTCATGAACTTGATCAATTTGCTTACAATGTTGCTTGCCGTTGCAGATGTGGATTGCCAAGGCTGAGTACGACGAGTCTGGCCCATCCATTGTGTcACAGGAAATGCTTCTAATTCTTCGGACCCAAGAATGCTAAGCCAAGAGGAGCTGTTATCGC	616	35	Insertion and Deletion	1.03	0	ASLSNSSR*	ASLSTFQQVNIQMQQCSVFTS*	GCATCTCTCAGCA-ATTCCAGCAGGTAAATATACAAATGCAGCAATGTAGTGTGTTTACCTCATGAACTTGATCAATTTGCTTACAATGTTGCTTGCCGTTGCAGATGTGGATTGCCAAGGCTGAGTACGACGAGTCTGGCCCATCCATTGTGTCACAGGAAATGCTTCTAATTCTTCGGACCCAAGAATGCTAAGCCAAGAGGAGCTGTTATCGC	GCATCTCTCAGCACATTCCAGCAGGTAAATATACAAATGCAGCAATGTAGTGTGTTTACCTCATGAACTTGATCAATTTGCTTACAATGTTGCTTGCCGTTGCAGATGTGGATTGCCAAGGCTGAGTACGACGAGTCTGGCCCATCCATTGTGCACAGGAAATGCTTCTAATTCTTCGGACCCAAGAATGCTAAGCCAAGAGGAGCTGTTATCGC
GCATCTCTCAGCA-ATTCCAGCAGGTAAATATACAAATGCAGCAATGTAGTGTGTTTACCTCATGAACTTGATCAATTTGCTTACAATGTTGCTTGCCGTTGCAGATGTGGATTGCCAAGGCTGAGTACGACGAGTCTGGCCCATCCATTGTGCACAGGAAATGCTTCTAATTCTTCGGACCCAAGAATGCTAAGCCAAGAGGAGCTGTTATCGC	552	35	Deletion	0.92	-1	ASLSNSSR*	ASLSTFQQVNIQMQQCSVFTS*	GCATCTCTCAGCA-ATTCCAGCAGGTAAATATACAAATGCAGCAATGTAGTGTGTTTACCTCATGAACTTGATCAATTTGCTTACAATGTTGCTTGCCGTTGCAGATGTGGATTGCCAAGGCTGAGTACGACGAGTCTGGCCCATCCATTGTGCACAGGAAATGCTTCTAATTCTTCGGACCCAAGAATGCTAAGCCAAGAGGAGCTGTTATCGC	GCATCTCTCAGCACATTCCAGCAGGTAAATATACAAATGCAGCAATGTAGTGTGTTTACCTCATGAACTTGATCAATTTGCTTACAATGTTGCTTGCCGTTGCAGATGTGGATTGCCAAGGCTGAGTACGACGAGTCTGGCCCATCCATTGTGCACAGGAAATGCTTCTAATTCTTCGGACCCAAGAATGCTAAGCCAAGAGGAGCTGTTATCGC
GCATCTCTCAGCA-ATTCCAGCAGGTAAATATACAAATGCAGCAATGTAGTGTGTTTACCTCATGAACTTGATCAATTTGCTTACAATGTTGCTTGCCGTTGCAGATGTGGATTGCCAAGGCTGAGTACGACGAGTCTGGCCCATCCATTGTGAcACAGGAAATGCTTCTAATTCTTCGGACCCAAGAATGCTAAGCCAAGAGGAGCTGTTATCGC	452	35	Insertion and Deletion	0.75	0	ASLSNSSR*	ASLSTFQQVNIQMQQCSVFTS*	GCATCTCTCAGCA-ATTCCAGCAGGTAAATATACAAATGCAGCAATGTAGTGTGTTTACCTCATGAACTTGATCAATTTGCTTACAATGTTGCTTGCCGTTGCAGATGTGGATTGCCAAGGCTGAGTACGACGAGTCTGGCCCATCCATTGTGACACAGGAAATGCTTCTAATTCTTCGGACCCAAGAATGCTAAGCCAAGAGGAGCTGTTATCGC	GCATCTCTCAGCACATTCCAGCAGGTAAATATACAAATGCAGCAATGTAGTGTGTTTACCTCATGAACTTGATCAATTTGCTTACAATGTTGCTTGCCGTTGCAGATGTGGATTGCCAAGGCTGAGTACGACGAGTCTGGCCCATCCATTGTGCACAGGAAATGCTTCTAATTCTTCGGACCCAAGAATGCTAAGCCAAGAGGAGCTGTTATCGC
GCATCTCTCAGCACATTCCAGCAGGTAAATATACAAATGCAGCAATGTAGTGTGTTTACCTCATGAACTTGATCAATTTGCTTACAATGTTGCTTGCCGTTGCAGATGTGGATTGCCAAGGCTGAGTACGACGAGTCTGGCCCATCCATTGTGTcACAGGAAATGCTTCTAATTCTTCGGACCCAAGAATGCTAAGCCAAGAGGAGCTGTT-TCGC	343	35	Insertion and Deletion	0.57	0	ASLSTFQQVNIQMQQCSVFTS*	ASLSTFQQVNIQMQQCSVFTS*	GCATCTCTCAGCACATTCCAGCAGGTAAATATACAAATGCAGCAATGTAGTGTGTTTACCTCATGAACTTGATCAATTTGCTTACAATGTTGCTTGCCGTTGCAGATGTGGATTGCCAAGGCTGAGTACGACGAGTCTGGCCCATCCATTGTGTCACAGGAAATGCTTCTAATTCTTCGGACCCAAGAATGCTAAGCCAAGAGGAGCTGTT-TCGC	GCATCTCTCAGCACATTCCAGCAGGTAAATATACAAATGCAGCAATGTAGTGTGTTTACCTCATGAACTTGATCAATTTGCTTACAATGTTGCTTGCCGTTGCAGATGTGGATTGCCAAGGCTGAGTACGACGAGTCTGGCCCATCCATTGTGCACAGGAAATGCTTCTAATTCTTCGGACCCAAGAATGCTAAGCCAAGAGGAGCTGTTATCGC
GCATCTCTCAGCACATTCCAGCAGGTAAATATACAAATGCAGCAATGTAGTGTGTTTACCTCATGAACTTGATCAATTTGCTTACAATGTTGCTTGCCGTTGCAGATGTGGATTGCCAAGGCTGAGTACGACGAGTCTGGCCCATCCATTGTGTcACAGGAAATGCTTCTAATTCTTCGGACCCAAGAATGCTAAGCCAAGAGGAGC-GTTATCGC	320	35	Insertion and Deletion	0.53	0	ASLSTFQQVNIQMQQCSVFTS*	ASLSTFQQVNIQMQQCSVFTS*	GCATCTCTCAGCACATTCCAGCAGGTAAATATACAAATGCAGCAATGTAGTGTGTTTACCTCATGAACTTGATCAATTTGCTTACAATGTTGCTTGCCGTTGCAGATGTGGATTGCCAAGGCTGAGTACGACGAGTCTGGCCCATCCATTGTGTCACAGGAAATGCTTCTAATTCTTCGGACCCAAGAATGCTAAGCCAAGAGGAGC-GTTATCGC	GCATCTCTCAGCACATTCCAGCAGGTAAATATACAAATGCAGCAATGTAGTGTGTTTACCTCATGAACTTGATCAATTTGCTTACAATGTTGCTTGCCGTTGCAGATGTGGATTGCCAAGGCTGAGTACGACGAGTCTGGCCCATCCATTGTGCACAGGAAATGCTTCTAATTCTTCGGACCCAAGAATGCTAAGCCAAGAGGAGCTGTTATCGC
GCATCTCTCAGCACATTCCAGCAGGTAAATATACAAATGCAGCAATGTAGTGTGTTTACCTCATGAACTTGATCAATTTGCTTACAATGTTGCTTGCCGTTGCAGATGTGGATTGCCAAGGCTGAGTACGACGAGTCTGGCCCATCCATTGTGCACAGGAAATGCTTCTAATTCTTCGGACCCAAGAATGCTAAGCCAAGAGGAGCTGTT-TCGC	306	35	Deletion	0.51	-1	ASLSTFQQVNIQMQQCSVFTS*	ASLSTFQQVNIQMQQCSVFTS*	GCATCTCTCAGCACATTCCAGCAGGTAAATATACAAATGCAGCAATGTAGTGTGTTTACCTCATGAACTTGATCAATTTGCTTACAATGTTGCTTGCCGTTGCAGATGTGGATTGCCAAGGCTGAGTACGACGAGTCTGGCCCATCCATTGTGCACAGGAAATGCTTCTAATTCTTCGGACCCAAGAATGCTAAGCCAAGAGGAGCTGTT-TCGC	GCATCTCTCAGCACATTCCAGCAGGTAAATATACAAATGCAGCAATGTAGTGTGTTTACCTCATGAACTTGATCAATTTGCTTACAATGTTGCTTGCCGTTGCAGATGTGGATTGCCAAGGCTGAGTACGACGAGTCTGGCCCATCCATTGTGCACAGGAAATGCTTCTAATTCTTCGGACCCAAGAATGCTAAGCCAAGAGGAGCTGTTATCGC
GCATCTCTCAGCACATTCCAGCAGGTAAATATACAAATGCAGCAATGTAGTGTGTTTACCTCATGAACTTGATCAATTTGCTTACAATGTTGCTTGCCGTTGCAGATGTGGATTGCCAAGGCTGAGTACGACGAGTCTGGCCCATCCATTGTGCACAGGAAATGCTTCTAATTCTTCGGACCCAAGAATGCTAAGCCAAGAGGAGC-GTTATCGC	243	35	Deletion	0.4	-1	ASLSTFQQVNIQMQQCSVFTS*	ASLSTFQQVNIQMQQCSVFTS*	GCATCTCTCAGCACATTCCAGCAGGTAAATATACAAATGCAGCAATGTAGTGTGTTTACCTCATGAACTTGATCAATTTGCTTACAATGTTGCTTGCCGTTGCAGATGTGGATTGCCAAGGCTGAGTACGACGAGTCTGGCCCATCCATTGTGCACAGGAAATGCTTCTAATTCTTCGGACCCAAGAATGCTAAGCCAAGAGGAGC-GTTATCGC	GCATCTCTCAGCACATTCCAGCAGGTAAATATACAAATGCAGCAATGTAGTGTGTTTACCTCATGAACTTGATCAATTTGCTTACAATGTTGCTTGCCGTTGCAGATGTGGATTGCCAAGGCTGAGTACGACGAGTCTGGCCCATCCATTGTGCACAGGAAATGCTTCTAATTCTTCGGACCCAAGAATGCTAAGCCAAGAGGAGCTGTTATCGC
GCATCTCTCAGCACATTCCAGCAGGTAAATATACAAATGCAGCAATGTAGTGTGTTTACCTCATGAACTTGATCAATTTGCTTACAATGTTGCTTGCCGTTGCAGATGTGGATTGCCAAGGCTGAGTACGACGAGTCTGGCCCATCCATTGTGAcACAGGAAATGCTTCTAATTCTTCGGACCCAAGAATGCTAAGCCAAGAGGAGCTGTT-TCGC	238	35	Insertion and Deletion	0.4	0	ASLSTFQQVNIQMQQCSVFTS*	ASLSTFQQVNIQMQQCSVFTS*	GCATCTCTCAGCACATTCCAGCAGGTAAATATACAAATGCAGCAATGTAGTGTGTTTACCTCATGAACTTGATCAATTTGCTTACAATGTTGCTTGCCGTTGCAGATGTGGATTGCCAAGGCTGAGTACGACGAGTCTGGCCCATCCATTGTGACACAGGAAATGCTTCTAATTCTTCGGACCCAAGAATGCTAAGCCAAGAGGAGCTGTT-TCGC	GCATCTCTCAGCACATTCCAGCAGGTAAATATACAAATGCAGCAATGTAGTGTGTTTACCTCATGAACTTGATCAATTTGCTTACAATGTTGCTTGCCGTTGCAGATGTGGATTGCCAAGGCTGAGTACGACGAGTCTGGCCCATCCATTGTGCACAGGAAATGCTTCTAATTCTTCGGACCCAAGAATGCTAAGCCAAGAGGAGCTGTTATCGC
GCATCTCTCAGCACATTCCAGCAGGTAAATATACAAATGCAGCAATGTAGTGTGTTTACCTCATGAACTTGATCAATTTGCTTACAATGTTGCTTGCCGTTGCAGATGTGGATTGCCAAGGCTGAGTACGACGAGTCTGGCCCATCCATTGTGAcACAGGAAATGCTTCTAATTCTTCGGACCCAAGAATGCTAAGCCAAGAGGAGC-GTTATCGC	217	35	Insertion and Deletion	0.36	0	ASLSTFQQVNIQMQQCSVFTS*	ASLSTFQQVNIQMQQCSVFTS*	GCATCTCTCAGCACATTCCAGCAGGTAAATATACAAATGCAGCAATGTAGTGTGTTTACCTCATGAACTTGATCAATTTGCTTACAATGTTGCTTGCCGTTGCAGATGTGGATTGCCAAGGCTGAGTACGACGAGTCTGGCCCATCCATTGTGACACAGGAAATGCTTCTAATTCTTCGGACCCAAGAATGCTAAGCCAAGAGGAGC-GTTATCGC	GCATCTCTCAGCACATTCCAGCAGGTAAATATACAAATGCAGCAATGTAGTGTGTTTACCTCATGAACTTGATCAATTTGCTTACAATGTTGCTTGCCGTTGCAGATGTGGATTGCCAAGGCTGAGTACGACGAGTCTGGCCCATCCATTGTGCACAGGAAATGCTTCTAATTCTTCGGACCCAAGAATGCTAAGCCAAGAGGAGCTGTTATCGC
GCATCTCTCAGCACATTCCAGCAGGTAAATATACAAATGCAGCAATGTAGTGTGTTTACCTCATGAACTTGATCAATTTGCTTACAATGTTGCTTGCCGTTGCAGATGTGGATTGCCAAGGCTGAGTACGACGAGTCTGGCCCATCCATTGTGTcACAGGAAATGCTTCTAATTCTTCGGACCCAAGAATGCTAAGCCAAGAGGAGCTGTTA-CGC	139	35	Insertion and Deletion	0.23	0	ASLSTFQQVNIQMQQCSVFTS*	ASLSTFQQVNIQMQQCSVFTS*	GCATCTCTCAGCACATTCCAGCAGGTAAATATACAAATGCAGCAATGTAGTGTGTTTACCTCATGAACTTGATCAATTTGCTTACAATGTTGCTTGCCGTTGCAGATGTGGATTGCCAAGGCTGAGTACGACGAGTCTGGCCCATCCATTGTGTCACAGGAAATGCTTCTAATTCTTCGGACCCAAGAATGCTAAGCCAAGAGGAGCTGTTA-CGC	GCATCTCTCAGCACATTCCAGCAGGTAAATATACAAATGCAGCAATGTAGTGTGTTTACCTCATGAACTTGATCAATTTGCTTACAATGTTGCTTGCCGTTGCAGATGTGGATTGCCAAGGCTGAGTACGACGAGTCTGGCCCATCCATTGTGCACAGGAAATGCTTCTAATTCTTCGGACCCAAGAATGCTAAGCCAAGAGGAGCTGTTATCGC
GCATCTCTCAGCACATTCCAGCAGGTAAATATACAAATGCAGCAATGTAGTGTGTTTACCTCATGAACTTGATCAATTTGCTTACAATGTTGCTTGCCGTTGCAGATGTGGATTGCCAAGGCTGAGTACGACGAGTCTGGCCCATCCATTGTGCACAGGAAATGCTTCTAATTCTTCGGACCCAAGAATGCTAAGCCAAGAGGAGCTGTTA-CGC	135	35	Deletion	0.22	-1	ASLSTFQQVNIQMQQCSVFTS*	ASLSTFQQVNIQMQQCSVFTS*	GCATCTCTCAGCACATTCCAGCAGGTAAATATACAAATGCAGCAATGTAGTGTGTTTACCTCATGAACTTGATCAATTTGCTTACAATGTTGCTTGCCGTTGCAGATGTGGATTGCCAAGGCTGAGTACGACGAGTCTGGCCCATCCATTGTGCACAGGAAATGCTTCTAATTCTTCGGACCCAAGAATGCTAAGCCAAGAGGAGCTGTTA-CGC	GCATCTCTCAGCACATTCCAGCAGGTAAATATACAAATGCAGCAATGTAGTGTGTTTACCTCATGAACTTGATCAATTTGCTTACAATGTTGCTTGCCGTTGCAGATGTGGATTGCCAAGGCTGAGTACGACGAGTCTGGCCCATCCATTGTGCACAGGAAATGCTTCTAATTCTTCGGACCCAAGAATGCTAAGCCAAGAGGAGCTGTTATCGC
GCATCTCTCAGCA-ATTCCAGCAGGTAAATATACAAATGCAGCAATGTAGTGTGTTTACCTCATGAACTTGATCAATTTGCTTACAATGTTGCTTGCCGTTGCAGATGTGGATTGCCAAGGCTGAGTACGACGAGTCTGGCCCATCCATTGTGgCACAGGAAATGCTTCTAATTCTTCGGACCCAAGAATGCTAAGCCAAGAGGAGCTGTTATCGC	112	35	Insertion and Deletion	0.19	0	ASLSNSSR*	ASLSTFQQVNIQMQQCSVFTS*	GCATCTCTCAGCA-ATTCCAGCAGGTAAATATACAAATGCAGCAATGTAGTGTGTTTACCTCATGAACTTGATCAATTTGCTTACAATGTTGCTTGCCGTTGCAGATGTGGATTGCCAAGGCTGAGTACGACGAGTCTGGCCCATCCATTGTGGCACAGGAAATGCTTCTAATTCTTCGGACCCAAGAATGCTAAGCCAAGAGGAGCTGTTATCGC	GCATCTCTCAGCACATTCCAGCAGGTAAATATACAAATGCAGCAATGTAGTGTGTTTACCTCATGAACTTGATCAATTTGCTTACAATGTTGCTTGCCGTTGCAGATGTGGATTGCCAAGGCTGAGTACGACGAGTCTGGCCCATCCATTGTGCACAGGAAATGCTTCTAATTCTTCGGACCCAAGAATGCTAAGCCAAGAGGAGCTGTTATCGC
GCATCTCTCA-CACATTCCAGCAGGTAAATATACAAATGCAGCAATGTAGTGTGTTTACCTCATGAACTTGATCAATTTGCTTACAATGTTGCTTGCCGTTGCAGATGTGGATTGCCAAGGCTGAGTACGACGAGTCTGGCCCATCCATTGTGTcACAGGAAATGCTTCTAATTCTTCGGACCCAAGAATGCTAAGCCAAGAGGAGCTGTTATCGC	107	35	Insertion and Deletion	0.18	0	ASLTHSSR*	ASLSTFQQVNIQMQQCSVFTS*	GCATCTCTCA-CACATTCCAGCAGGTAAATATACAAATGCAGCAATGTAGTGTGTTTACCTCATGAACTTGATCAATTTGCTTACAATGTTGCTTGCCGTTGCAGATGTGGATTGCCAAGGCTGAGTACGACGAGTCTGGCCCATCCATTGTGTCACAGGAAATGCTTCTAATTCTTCGGACCCAAGAATGCTAAGCCAAGAGGAGCTGTTATCGC	GCATCTCTCAGCACATTCCAGCAGGTAAATATACAAATGCAGCAATGTAGTGTGTTTACCTCATGAACTTGATCAATTTGCTTACAATGTTGCTTGCCGTTGCAGATGTGGATTGCCAAGGCTGAGTACGACGAGTCTGGCCCATCCATTGTGCACAGGAAATGCTTCTAATTCTTCGGACCCAAGAATGCTAAGCCAAGAGGAGCTGTTATCGC
GCATCTCTCAGCACATTCCAGCAGGTAAATATACAAATGCAGCAATGTAGTGTGTTTACCTCATGAACTTGATCAATTTGCTTACAATGTTGCTTGCCGTTGCAGATGTGGATTGCCAAGGCTGAGTACGACGAGTCTGGCCCATCCATTGTGAcACAGGAAATGCTTCTAATTCTTCGGACCCAAGAATGCTAAGCCAAGAGGAGCTGTTA-CGC	100	35	Insertion and Deletion	0.17	0	ASLSTFQQVNIQMQQCSVFTS*	ASLSTFQQVNIQMQQCSVFTS*	GCATCTCTCAGCACATTCCAGCAGGTAAATATACAAATGCAGCAATGTAGTGTGTTTACCTCATGAACTTGATCAATTTGCTTACAATGTTGCTTGCCGTTGCAGATGTGGATTGCCAAGGCTGAGTACGACGAGTCTGGCCCATCCATTGTGACACAGGAAATGCTTCTAATTCTTCGGACCCAAGAATGCTAAGCCAAGAGGAGCTGTTA-CGC	GCATCTCTCAGCACATTCCAGCAGGTAAATATACAAATGCAGCAATGTAGTGTGTTTACCTCATGAACTTGATCAATTTGCTTACAATGTTGCTTGCCGTTGCAGATGTGGATTGCCAAGGCTGAGTACGACGAGTCTGGCCCATCCATTGTGCACAGGAAATGCTTCTAATTCTTCGGACCCAAGAATGCTAAGCCAAGAGGAGCTGTTATCGC
GCATCTCTCA-CACATTCCAGCAGGTAAATATACAAATGCAGCAATGTAGTGTGTTTACCTCATGAACTTGATCAATTTGCTTACAATGTTGCTTGCCGTTGCAGATGTGGATTGCCAAGGCTGAGTACGACGAGTCTGGCCCATCCATTGTGCACAGGAAATGCTTCTAATTCTTCGGACCCAAGAATGCTAAGCCAAGAGGAGCTGTTATCGC	95	35	Deletion	0.16	-1	ASLTHSSR*	ASLSTFQQVNIQMQQCSVFTS*	GCATCTCTCA-CACATTCCAGCAGGTAAATATACAAATGCAGCAATGTAGTGTGTTTACCTCATGAACTTGATCAATTTGCTTACAATGTTGCTTGCCGTTGCAGATGTGGATTGCCAAGGCTGAGTACGACGAGTCTGGCCCATCCATTGTGCACAGGAAATGCTTCTAATTCTTCGGACCCAAGAATGCTAAGCCAAGAGGAGCTGTTATCGC	GCATCTCTCAGCACATTCCAGCAGGTAAATATACAAATGCAGCAATGTAGTGTGTTTACCTCATGAACTTGATCAATTTGCTTACAATGTTGCTTGCCGTTGCAGATGTGGATTGCCAAGGCTGAGTACGACGAGTCTGGCCCATCCATTGTGCACAGGAAATGCTTCTAATTCTTCGGACCCAAGAATGCTAAGCCAAGAGGAGCTGTTATCGC
GCATCTCTCAGCACATTCCAGCAGGTAAATATACAAATGCAGCAATGTAGTGTGTTTACCTCATGAACTTGATCAATTTGCTTACAATGTTGCTTGCCGTTGCAGATGTGGATTGCCAAGGCTGAGTACGACGAGTCTGGCCCATCCATTGTGgCACAGGAAATGCTTCTAATTCTTCGGACCCAAGAATGCTAAGCCAAGAGGAGCTGTT-TCGC	79	35	Insertion and Deletion	0.13	0	ASLSTFQQVNIQMQQCSVFTS*	ASLSTFQQVNIQMQQCSVFTS*	GCATCTCTCAGCACATTCCAGCAGGTAAATATACAAATGCAGCAATGTAGTGTGTTTACCTCATGAACTTGATCAATTTGCTTACAATGTTGCTTGCCGTTGCAGATGTGGATTGCCAAGGCTGAGTACGACGAGTCTGGCCCATCCATTGTGGCACAGGAAATGCTTCTAATTCTTCGGACCCAAGAATGCTAAGCCAAGAGGAGCTGTT-TCGC	GCATCTCTCAGCACATTCCAGCAGGTAAATATACAAATGCAGCAATGTAGTGTGTTTACCTCATGAACTTGATCAATTTGCTTACAATGTTGCTTGCCGTTGCAGATGTGGATTGCCAAGGCTGAGTACGACGAGTCTGGCCCATCCATTGTGCACAGGAAATGCTTCTAATTCTTCGGACCCAAGAATGCTAAGCCAAGAGGAGCTGTTATCGC
GCATCTCTCA-CACATTCCAGCAGGTAAATATACAAATGCAGCAATGTAGTGTGTTTACCTCATGAACTTGATCAATTTGCTTACAATGTTGCTTGCCGTTGCAGATGTGGATTGCCAAGGCTGAGTACGACGAGTCTGGCCCATCCATTGTGAcACAGGAAATGCTTCTAATTCTTCGGACCCAAGAATGCTAAGCCAAGAGGAGCTGTTATCGC	76	35	Insertion and Deletion	0.13	0	ASLTHSSR*	ASLSTFQQVNIQMQQCSVFTS*	GCATCTCTCA-CACATTCCAGCAGGTAAATATACAAATGCAGCAATGTAGTGTGTTTACCTCATGAACTTGATCAATTTGCTTACAATGTTGCTTGCCGTTGCAGATGTGGATTGCCAAGGCTGAGTACGACGAGTCTGGCCCATCCATTGTGACACAGGAAATGCTTCTAATTCTTCGGACCCAAGAATGCTAAGCCAAGAGGAGCTGTTATCGC	GCATCTCTCAGCACATTCCAGCAGGTAAATATACAAATGCAGCAATGTAGTGTGTTTACCTCATGAACTTGATCAATTTGCTTACAATGTTGCTTGCCGTTGCAGATGTGGATTGCCAAGGCTGAGTACGACGAGTCTGGCCCATCCATTGTGCACAGGAAATGCTTCTAATTCTTCGGACCCAAGAATGCTAAGCCAAGAGGAGCTGTTATCGC
GCATCTCTCAGCACATTCCAGCAGGTAAATATACAAATGCAGCAATGTAGTGTGTTTACCTCATGAACTTGATCAATTTGCTTACAATGTTGCTTGCCGTTGCAGATGTGGATTGCCAAGGCTGAGTACGACGAGTCTGGCCCATCCATTGTGgCACAGGAAATGCTTCTAATTCTTCGGACCCAAGAATGCTAAGCCAAGAGGAGC-GTTATCGC	67	35	Insertion and Deletion	0.11	0	ASLSTFQQVNIQMQQCSVFTS*	ASLSTFQQVNIQMQQCSVFTS*	GCATCTCTCAGCACATTCCAGCAGGTAAATATACAAATGCAGCAATGTAGTGTGTTTACCTCATGAACTTGATCAATTTGCTTACAATGTTGCTTGCCGTTGCAGATGTGGATTGCCAAGGCTGAGTACGACGAGTCTGGCCCATCCATTGTGGCACAGGAAATGCTTCTAATTCTTCGGACCCAAGAATGCTAAGCCAAGAGGAGC-GTTATCGC	GCATCTCTCAGCACATTCCAGCAGGTAAATATACAAATGCAGCAATGTAGTGTGTTTACCTCATGAACTTGATCAATTTGCTTACAATGTTGCTTGCCGTTGCAGATGTGGATTGCCAAGGCTGAGTACGACGAGTCTGGCCCATCCATTGTGCACAGGAAATGCTTCTAATTCTTCGGACCCAAGAATGCTAAGCCAAGAGGAGCTGTTATCGC
GCATCTCTCAGCACATTCCAGCAGGTAAATATACAAATGCAGCAATGTAGTGTGTTTACCTCATGAACTTGATCAATTTGCTTACAATGTTGCTTGCCGTTGCAGATGTGGATTGCCAAGGCTGAGTACGACGAGTCTGGCCCATCCATTGTGTcACAGGAAATGCTTCTAATTCTTCGGACCCAAGAATGCTAAGCCAAGAGGATCTGTTATCGC	43	35	Insertion	0.07	1	ASLSTFQQVNIQMQQCSVFTS*	ASLSTFQQVNIQMQQCSVFTS*	GCATCTCTCAGCACATTCCAGCAGGTAAATATACAAATGCAGCAATGTAGTGTGTTTACCTCATGAACTTGATCAATTTGCTTACAATGTTGCTTGCCGTTGCAGATGTGGATTGCCAAGGCTGAGTACGACGAGTCTGGCCCATCCATTGTGTCACAGGAAATGCTTCTAATTCTTCGGACCCAAGAATGCTAAGCCAAGAGGATCTGTTATCGC	GCATCTCTCAGCACATTCCAGCAGGTAAATATACAAATGCAGCAATGTAGTGTGTTTACCTCATGAACTTGATCAATTTGCTTACAATGTTGCTTGCCGTTGCAGATGTGGATTGCCAAGGCTGAGTACGACGAGTCTGGCCCATCCATTGTGCACAGGAAATGCTTCTAATTCTTCGGACCCAAGAATGCTAAGCCAAGAGGAGCTGTTATCGC
GCATCTCTCAGCACATTCCAGCAGGTAAATATACAAATGCAGCAATGTAGTGTGTTTACCTCATGAACTTGATCAATTTGCTTACAATGTTGCTTGCCGTTGCAGATGTGGATTGCCAAGGCTGAGTACGACGAGTCTGGCCCATCCATTGTGCACAGGAAATGCTTCTAATTCTTCGGACCCAAGAATGCTAAGCCAAGAGCAGCTGTTATCGC	41	35	1 Base Change	0.07	0	ASLSTFQQVNIQMQQCSVFTS*	ASLSTFQQVNIQMQQCSVFTS*	GCATCTCTCAGCACATTCCAGCAGGTAAATATACAAATGCAGCAATGTAGTGTGTTTACCTCATGAACTTGATCAATTTGCTTACAATGTTGCTTGCCGTTGCAGATGTGGATTGCCAAGGCTGAGTACGACGAGTCTGGCCCATCCATTGTGCACAGGAAATGCTTCTAATTCTTCGGACCCAAGAATGCTAAGCCAAGAGCAGCTGTTATCGC	GCATCTCTCAGCACATTCCAGCAGGTAAATATACAAATGCAGCAATGTAGTGTGTTTACCTCATGAACTTGATCAATTTGCTTACAATGTTGCTTGCCGTTGCAGATGTGGATTGCCAAGGCTGAGTACGACGAGTCTGGCCCATCCATTGTGCACAGGAAATGCTTCTAATTCTTCGGACCCAAGAATGCTAAGCCAAGAGGAGCTGTTATCGC
GCATCTCTCAGCACATTCCAGCAGGTAAATATACAAATGCAGCAATGTAGTGTGTTTACCTCATGAACTTGATCAATTTGCTTACAATGTTGCTTGCCGTTGCAGATGTGGATTGCCAAGGCTGAGTACGACGAGTCTGGCCCATCCATTGTGTcACAGGAAATGCTTCTAATTCTTCGGACCCAAGAATGCTAAGCCAAGAGCAGCTGTTATCGC	39	35	Insertion	0.06	1	ASLSTFQQVNIQMQQCSVFTS*	ASLSTFQQVNIQMQQCSVFTS*	GCATCTCTCAGCACATTCCAGCAGGTAAATATACAAATGCAGCAATGTAGTGTGTTTACCTCATGAACTTGATCAATTTGCTTACAATGTTGCTTGCCGTTGCAGATGTGGATTGCCAAGGCTGAGTACGACGAGTCTGGCCCATCCATTGTGTCACAGGAAATGCTTCTAATTCTTCGGACCCAAGAATGCTAAGCCAAGAGCAGCTGTTATCGC	GCATCTCTCAGCACATTCCAGCAGGTAAATATACAAATGCAGCAATGTAGTGTGTTTACCTCATGAACTTGATCAATTTGCTTACAATGTTGCTTGCCGTTGCAGATGTGGATTGCCAAGGCTGAGTACGACGAGTCTGGCCCATCCATTGTGCACAGGAAATGCTTCTAATTCTTCGGACCCAAGAATGCTAAGCCAAGAGGAGCTGTTATCGC
GCATCTCTCAGCACATTCCAGCAGGTAAATATACAAATGCAGCAATGTAGTGTGTTTACCTCATGAACTTGATCAATTTGCTTACAATGTTGCTTGCCGTTGCAGATGTGGATTGCCAAGGCTGAGTACGACGAGTCTGGCCCATCCATTGTGAcACAGGAAATGCTTCTAATTCTTCGGACCCAAGAATGCTAAGCCAAGAGGATCTGTTATCGC	36	35	Insertion	0.06	1	ASLSTFQQVNIQMQQCSVFTS*	ASLSTFQQVNIQMQQCSVFTS*	GCATCTCTCAGCACATTCCAGCAGGTAAATATACAAATGCAGCAATGTAGTGTGTTTACCTCATGAACTTGATCAATTTGCTTACAATGTTGCTTGCCGTTGCAGATGTGGATTGCCAAGGCTGAGTACGACGAGTCTGGCCCATCCATTGTGACACAGGAAATGCTTCTAATTCTTCGGACCCAAGAATGCTAAGCCAAGAGGATCTGTTATCGC	GCATCTCTCAGCACATTCCAGCAGGTAAATATACAAATGCAGCAATGTAGTGTGTTTACCTCATGAACTTGATCAATTTGCTTACAATGTTGCTTGCCGTTGCAGATGTGGATTGCCAAGGCTGAGTACGACGAGTCTGGCCCATCCATTGTGCACAGGAAATGCTTCTAATTCTTCGGACCCAAGAATGCTAAGCCAAGAGGAGCTGTTATCGC
GCATCTCTCAGCA-ATTCCAGCAGGTAAATATACAAATGCAGCAATGTAGTGTGTTTACCTCATGAACTTGATCAATTTGCTTACAATGTTGCTTGCCGTTGCAGATGTGGATTGCCAAGGCTGAGTACGACGAGTCTGGCCCATCCATTGTGCcACAGGAAATGCTTCTAATTCTTCGGACCCAAGAATGCTAAGCCAAGAGGAGCTGTTATCGC	35	34	Insertion and Deletion	0.06	0	ASLSNSSR*	ASLSTFQQVNIQMQQCSVFTS*	GCATCTCTCAGCA-ATTCCAGCAGGTAAATATACAAATGCAGCAATGTAGTGTGTTTACCTCATGAACTTGATCAATTTGCTTACAATGTTGCTTGCCGTTGCAGATGTGGATTGCCAAGGCTGAGTACGACGAGTCTGGCCCATCCATTGTGCCACAGGAAATGCTTCTAATTCTTCGGACCCAAGAATGCTAAGCCAAGAGGAGCTGTTATCGC	GCATCTCTCAGCACATTCCAGCAGGTAAATATACAAATGCAGCAATGTAGTGTGTTTACCTCATGAACTTGATCAATTTGCTTACAATGTTGCTTGCCGTTGCAGATGTGGATTGCCAAGGCTGAGTACGACGAGTCTGGCCCATCCATTGTGCACAGGAAATGCTTCTAATTCTTCGGACCCAAGAATGCTAAGCCAAGAGGAGCTGTTATCGC
GCATCTCTCAGCACATTCCAGCAGGTAAATATACAAATGCAGCAATGTAGTGTGTTTACCTCATGAACTTGATCAATTTGCTTACAATGTTGCTTGCCGTTGCAGATGTGGATTGCCAAGGCTGAGTACGACGAGTCTGGCCCATCCATTGTGCACAGGAAATGCTTCTAATTCTTCGGACCCAAGAATGCTAAGCCAAGAGGATCTGTTATCGC	34	35	1 Base Change	0.06	0	ASLSTFQQVNIQMQQCSVFTS*	ASLSTFQQVNIQMQQCSVFTS*	GCATCTCTCAGCACATTCCAGCAGGTAAATATACAAATGCAGCAATGTAGTGTGTTTACCTCATGAACTTGATCAATTTGCTTACAATGTTGCTTGCCGTTGCAGATGTGGATTGCCAAGGCTGAGTACGACGAGTCTGGCCCATCCATTGTGCACAGGAAATGCTTCTAATTCTTCGGACCCAAGAATGCTAAGCCAAGAGGATCTGTTATCGC	GCATCTCTCAGCACATTCCAGCAGGTAAATATACAAATGCAGCAATGTAGTGTGTTTACCTCATGAACTTGATCAATTTGCTTACAATGTTGCTTGCCGTTGCAGATGTGGATTGCCAAGGCTGAGTACGACGAGTCTGGCCCATCCATTGTGCACAGGAAATGCTTCTAATTCTTCGGACCCAAGAATGCTAAGCCAAGAGGAGCTGTTATCGC
GCATCTCTCAGCACATTCCAGCAGGTAAATATACAAATGCAGCAATGTAGTGTGTTTACCTCATGAACTTGATCAATTTGCTTACAATGTTGCTTGCCGTTGCAGATGTGGATTGCCAAGGCTGAGTACGACGAGTCTGGCCCATCCATTGTGCACAGGAAATGCTTCTAATTCTTCGGACCCAAGAATGCTAAGCCAAGAGGAGCTGTCATCGC	32	35	1 Base Change	0.05	0	ASLSTFQQVNIQMQQCSVFTS*	ASLSTFQQVNIQMQQCSVFTS*	GCATCTCTCAGCACATTCCAGCAGGTAAATATACAAATGCAGCAATGTAGTGTGTTTACCTCATGAACTTGATCAATTTGCTTACAATGTTGCTTGCCGTTGCAGATGTGGATTGCCAAGGCTGAGTACGACGAGTCTGGCCCATCCATTGTGCACAGGAAATGCTTCTAATTCTTCGGACCCAAGAATGCTAAGCCAAGAGGAGCTGTCATCGC	GCATCTCTCAGCACATTCCAGCAGGTAAATATACAAATGCAGCAATGTAGTGTGTTTACCTCATGAACTTGATCAATTTGCTTACAATGTTGCTTGCCGTTGCAGATGTGGATTGCCAAGGCTGAGTACGACGAGTCTGGCCCATCCATTGTGCACAGGAAATGCTTCTAATTCTTCGGACCCAAGAATGCTAAGCCAAGAGGAGCTGTTATCGC
GCATCTCTCAGCACATTCCAGCAGGTAAATATACAAATGCAGCAATGTAGTGTGCTTACCTCATGAACTTGATCAATTTGCTTACAATGTTGCTTGCCGTTGCAGATGTGGATTGCCAAGGCTGAGTACGACGAGTCTGGCCCATCCATTGTGCACAGGAAATGCTTCTAATTCTTCGGACCCAAGAATGCTAAGCCAAGAGGAGCTGTTATCGC	31	34	1 Base Change	0.05	0	ASLSTFQQVNIQMQQCSVLTS*	ASLSTFQQVNIQMQQCSVFTS*	GCATCTCTCAGCACATTCCAGCAGGTAAATATACAAATGCAGCAATGTAGTGTGCTTACCTCATGAACTTGATCAATTTGCTTACAATGTTGCTTGCCGTTGCAGATGTGGATTGCCAAGGCTGAGTACGACGAGTCTGGCCCATCCATTGTGCACAGGAAATGCTTCTAATTCTTCGGACCCAAGAATGCTAAGCCAAGAGGAGCTGTTATCGC	GCATCTCTCAGCACATTCCAGCAGGTAAATATACAAATGCAGCAATGTAGTGTGTTTACCTCATGAACTTGATCAATTTGCTTACAATGTTGCTTGCCGTTGCAGATGTGGATTGCCAAGGCTGAGTACGACGAGTCTGGCCCATCCATTGTGCACAGGAAATGCTTCTAATTCTTCGGACCCAAGAATGCTAAGCCAAGAGGAGCTGTTATCGC
GCATCTCT-AGCACATTCCAGCAGGTAAATATACAAATGCAGCAATGTAGTGTGTTTACCTCATGAACTTGATCAATTTGCTTACAATGTTGCTTGCCGTTGCAGATGTGGATTGCCAAGGCTGAGTACGACGAGTCTGGCCCATCCATTGTGTcACAGGAAATGCTTCTAATTCTTCGGACCCAAGAATGCTAAGCCAAGAGGAGCTGTTATCGC	30	34	Insertion and Deletion	0.05	0	ASLAHSSR*	ASLSTFQQVNIQMQQCSVFTS*	GCATCTCT-AGCACATTCCAGCAGGTAAATATACAAATGCAGCAATGTAGTGTGTTTACCTCATGAACTTGATCAATTTGCTTACAATGTTGCTTGCCGTTGCAGATGTGGATTGCCAAGGCTGAGTACGACGAGTCTGGCCCATCCATTGTGTCACAGGAAATGCTTCTAATTCTTCGGACCCAAGAATGCTAAGCCAAGAGGAGCTGTTATCGC	GCATCTCTCAGCACATTCCAGCAGGTAAATATACAAATGCAGCAATGTAGTGTGTTTACCTCATGAACTTGATCAATTTGCTTACAATGTTGCTTGCCGTTGCAGATGTGGATTGCCAAGGCTGAGTACGACGAGTCTGGCCCATCCATTGTGCACAGGAAATGCTTCTAATTCTTCGGACCCAAGAATGCTAAGCCAAGAGGAGCTGTTATCGC
GCATCTCTCAGCA-ATTCCAGCAGGTAAATATACAAATGCAGCAATGTAGTGTGTTTACCTCATGAACTTGATCAATTTGCTTACAATGTTGCTTGCCGTTGCAGATGTGGATTGCCAAGGCTGAGTACGACGAGTCTGGCCCATCCA----------GAAATGCTTCTAATTCTTCGGACCCAAGAATGCTAAGCCAAGAGGAGCTGTTATCGC	30	35	Deletion	0.05	-11	ASLSNSSR*	ASLSTFQQVNIQMQQCSVFTS*	GCATCTCTCAGCA-ATTCCAGCAGGTAAATATACAAATGCAGCAATGTAGTGTGTTTACCTCATGAACTTGATCAATTTGCTTACAATGTTGCTTGCCGTTGCAGATGTGGATTGCCAAGGCTGAGTACGACGAGTCTGGCCCATCCA----------GAAATGCTTCTAATTCTTCGGACCCAAGAATGCTAAGCCAAGAGGAGCTGTTATCGC	GCATCTCTCAGCACATTCCAGCAGGTAAATATACAAATGCAGCAATGTAGTGTGTTTACCTCATGAACTTGATCAATTTGCTTACAATGTTGCTTGCCGTTGCAGATGTGGATTGCCAAGGCTGAGTACGACGAGTCTGGCCCATCCATTGTGCACAGGAAATGCTTCTAATTCTTCGGACCCAAGAATGCTAAGCCAAGAGGAGCTGTTATCGC
GCATCTCTCAGCACATTCCAGCAGGTAAATATACAAATGCAGCAATGTAGTGTGTTTACCTCATGAACTTGATCAATTTGCTTACAATGTTGCTTGCCGTTGCAGATGTGGATTGCCAAGGCTGAGTACGACGAGTCTGGCCCATCCATTGTGgCACAGGAAATGCTTCTAATTCTTCGGACCCAAGAATGCTAAGCCAAGAGGAGCTGTTA-CGC	30	35	Insertion and Deletion	0.05	0	ASLSTFQQVNIQMQQCSVFTS*	ASLSTFQQVNIQMQQCSVFTS*	GCATCTCTCAGCACATTCCAGCAGGTAAATATACAAATGCAGCAATGTAGTGTGTTTACCTCATGAACTTGATCAATTTGCTTACAATGTTGCTTGCCGTTGCAGATGTGGATTGCCAAGGCTGAGTACGACGAGTCTGGCCCATCCATTGTGGCACAGGAAATGCTTCTAATTCTTCGGACCCAAGAATGCTAAGCCAAGAGGAGCTGTTA-CGC	GCATCTCTCAGCACATTCCAGCAGGTAAATATACAAATGCAGCAATGTAGTGTGTTTACCTCATGAACTTGATCAATTTGCTTACAATGTTGCTTGCCGTTGCAGATGTGGATTGCCAAGGCTGAGTACGACGAGTCTGGCCCATCCATTGTGCACAGGAAATGCTTCTAATTCTTCGGACCCAAGAATGCTAAGCCAAGAGGAGCTGTTATCGC
GCATCTCTCAGCACATTCCAGCAGGTAAATATACAAATGCAGCAATGTAGTGTGTTTACCTCATGAACTTGATCAATTTGCTTACAATGTTGCTTGCCGTTGCAGATGTGGATTGCCAAGGCTGAGTACGACGAGTCTGGCCCATCCATTGTGTcACAGGAAATGCTTCTAATTCTTCGGACCCAAGAATGCTAAGCCAAGAGGAGCTG-TATCGC	30	33	Insertion and Deletion	0.05	0	ASLSTFQQVNIQMQQCSVFTS*	ASLSTFQQVNIQMQQCSVFTS*	GCATCTCTCAGCACATTCCAGCAGGTAAATATACAAATGCAGCAATGTAGTGTGTTTACCTCATGAACTTGATCAATTTGCTTACAATGTTGCTTGCCGTTGCAGATGTGGATTGCCAAGGCTGAGTACGACGAGTCTGGCCCATCCATTGTGTCACAGGAAATGCTTCTAATTCTTCGGACCCAAGAATGCTAAGCCAAGAGGAGCTG-TATCGC	GCATCTCTCAGCACATTCCAGCAGGTAAATATACAAATGCAGCAATGTAGTGTGTTTACCTCATGAACTTGATCAATTTGCTTACAATGTTGCTTGCCGTTGCAGATGTGGATTGCCAAGGCTGAGTACGACGAGTCTGGCCCATCCATTGTGCACAGGAAATGCTTCTAATTCTTCGGACCCAAGAATGCTAAGCCAAGAGGAGCTGTTATCGC
GCATCTCTCAGCACATTCCAGCAGGTAAATATACAAATGCAGCAATGTAGTGTGTTTACCTCATGAGCTTGATCAATTTGCTTACAATGTTGCTTGCCGTTGCAGATGTGGATTGCCAAGGCTGAGTACGACGAGTCTGGCCCATCCATTGTGCACAGGAAATGCTTCTAATTCTTCGGACCCAAGAATGCTAAGCCAAGAGGAGCTGTTATCGC	30	35	1 Base Change	0.05	0	ASLSTFQQVNIQMQQCSVFTS*	ASLSTFQQVNIQMQQCSVFTS*	GCATCTCTCAGCACATTCCAGCAGGTAAATATACAAATGCAGCAATGTAGTGTGTTTACCTCATGAGCTTGATCAATTTGCTTACAATGTTGCTTGCCGTTGCAGATGTGGATTGCCAAGGCTGAGTACGACGAGTCTGGCCCATCCATTGTGCACAGGAAATGCTTCTAATTCTTCGGACCCAAGAATGCTAAGCCAAGAGGAGCTGTTATCGC	GCATCTCTCAGCACATTCCAGCAGGTAAATATACAAATGCAGCAATGTAGTGTGTTTACCTCATGAACTTGATCAATTTGCTTACAATGTTGCTTGCCGTTGCAGATGTGGATTGCCAAGGCTGAGTACGACGAGTCTGGCCCATCCATTGTGCACAGGAAATGCTTCTAATTCTTCGGACCCAAGAATGCTAAGCCAAGAGGAGCTGTTATCGC
GCATCTCTCAGCACATTCCAGCAGGTAAATATACAAATGCAGCAATGTAGTGTGTTTACCTCATGAACTTGATCAATTTGCTTACAATGTTGCTTGCCGTTGCAGATGTGGATTGCCAAGGCTGAGTACGACGAGTCTGGCCCATCCATTGTGAcACAGGAAATGCTTCTAATTCTTCGGACCCAAGAATGCTAAGCCAAGAGCATCTGTTATCGC	28	35	Insertion	0.05	1	ASLSTFQQVNIQMQQCSVFTS*	ASLSTFQQVNIQMQQCSVFTS*	GCATCTCTCAGCACATTCCAGCAGGTAAATATACAAATGCAGCAATGTAGTGTGTTTACCTCATGAACTTGATCAATTTGCTTACAATGTTGCTTGCCGTTGCAGATGTGGATTGCCAAGGCTGAGTACGACGAGTCTGGCCCATCCATTGTGACACAGGAAATGCTTCTAATTCTTCGGACCCAAGAATGCTAAGCCAAGAGCATCTGTTATCGC	GCATCTCTCAGCACATTCCAGCAGGTAAATATACAAATGCAGCAATGTAGTGTGTTTACCTCATGAACTTGATCAATTTGCTTACAATGTTGCTTGCCGTTGCAGATGTGGATTGCCAAGGCTGAGTACGACGAGTCTGGCCCATCCATTGTGCACAGGAAATGCTTCTAATTCTTCGGACCCAAGAATGCTAAGCCAAGAGGAGCTGTTATCGC
GCATCTCTCAGCACATTCCAGCAGGTAAATATACAAATGCAGCAATGTAGTGTGCTTACCTCATGAACTTGATCAATTTGCTTACAATGTTGCTTGCCGTTGCAGATGTGGATTGCCAAGGCTGAGTACGACGAGTCTGGCCCATCCATTGTGTcACAGGAAATGCTTCTAATTCTTCGGACCCAAGAATGCTAAGCCAAGAGGAGCTGTTATCGC	27	35	Insertion	0.04	1	ASLSTFQQVNIQMQQCSVLTS*	ASLSTFQQVNIQMQQCSVFTS*	GCATCTCTCAGCACATTCCAGCAGGTAAATATACAAATGCAGCAATGTAGTGTGCTTACCTCATGAACTTGATCAATTTGCTTACAATGTTGCTTGCCGTTGCAGATGTGGATTGCCAAGGCTGAGTACGACGAGTCTGGCCCATCCATTGTGTCACAGGAAATGCTTCTAATTCTTCGGACCCAAGAATGCTAAGCCAAGAGGAGCTGTTATCGC	GCATCTCTCAGCACATTCCAGCAGGTAAATATACAAATGCAGCAATGTAGTGTGTTTACCTCATGAACTTGATCAATTTGCTTACAATGTTGCTTGCCGTTGCAGATGTGGATTGCCAAGGCTGAGTACGACGAGTCTGGCCCATCCATTGTGCACAGGAAATGCTTCTAATTCTTCGGACCCAAGAATGCTAAGCCAAGAGGAGCTGTTATCGC
GCATCTCTCAGCACATTCCAGCAGGTAAATATACAAATGCAGCAATGTAGTGTGTTTACCTCATGAACTTGATCAATTTGCTTACAATGTTGCTTGCCGTTGCAGATGTGGATTGCCAAGGCTGAGTACGACGAGTCTGGCCCATCCATTGTGCACAGGAAATGCTTCTAATTCCTCGGACCCAAGAATGCTAAGCCAAGAGGAGCTGTTATCGC	26	35	1 Base Change	0.04	0	ASLSTFQQVNIQMQQCSVFTS*	ASLSTFQQVNIQMQQCSVFTS*	GCATCTCTCAGCACATTCCAGCAGGTAAATATACAAATGCAGCAATGTAGTGTGTTTACCTCATGAACTTGATCAATTTGCTTACAATGTTGCTTGCCGTTGCAGATGTGGATTGCCAAGGCTGAGTACGACGAGTCTGGCCCATCCATTGTGCACAGGAAATGCTTCTAATTCCTCGGACCCAAGAATGCTAAGCCAAGAGGAGCTGTTATCGC	GCATCTCTCAGCACATTCCAGCAGGTAAATATACAAATGCAGCAATGTAGTGTGTTTACCTCATGAACTTGATCAATTTGCTTACAATGTTGCTTGCCGTTGCAGATGTGGATTGCCAAGGCTGAGTACGACGAGTCTGGCCCATCCATTGTGCACAGGAAATGCTTCTAATTCTTCGGACCCAAGAATGCTAAGCCAAGAGGAGCTGTTATCGC
GCATCTCTCAGCACATTCCAGCAGGTAAATATACAAATGCAGCAATGTAGTGTGTTTACCTCATGAACTTGATCAATTTGCTTACAATGTTGCTTGCCGTTGCAGATGTGGATTGCCAAGGCTGAGTACGACGAGTCTGGCCCATCCATTGTGTcACAGGAAATGCTTCTAATTCTTCGGACCCAAGAATGCTAAGCCAAGAGCATCTGTTATCGC	26	35	Insertion	0.04	1	ASLSTFQQVNIQMQQCSVFTS*	ASLSTFQQVNIQMQQCSVFTS*	GCATCTCTCAGCACATTCCAGCAGGTAAATATACAAATGCAGCAATGTAGTGTGTTTACCTCATGAACTTGATCAATTTGCTTACAATGTTGCTTGCCGTTGCAGATGTGGATTGCCAAGGCTGAGTACGACGAGTCTGGCCCATCCATTGTGTCACAGGAAATGCTTCTAATTCTTCGGACCCAAGAATGCTAAGCCAAGAGCATCTGTTATCGC	GCATCTCTCAGCACATTCCAGCAGGTAAATATACAAATGCAGCAATGTAGTGTGTTTACCTCATGAACTTGATCAATTTGCTTACAATGTTGCTTGCCGTTGCAGATGTGGATTGCCAAGGCTGAGTACGACGAGTCTGGCCCATCCATTGTGCACAGGAAATGCTTCTAATTCTTCGGACCCAAGAATGCTAAGCCAAGAGGAGCTGTTATCGC
GCATCTCTCAGCACATTCCAGCAGGTAAATATACAAATGCAGCAATGTAGTGTGTTTACCTCATGAACTTGATCAATTTGCTTACAATGCTGCTTGCCGTTGCAGATGTGGATTGCCAAGGCTGAGTACGACGAGTCTGGCCCATCCATTGTGCACAGGAAATGCTTCTAATTCTTCGGACCCAAGAATGCTAAGCCAAGAGGAGCTGTTATCGC	25	35	1 Base Change	0.04	0	ASLSTFQQVNIQMQQCSVFTS*	ASLSTFQQVNIQMQQCSVFTS*	GCATCTCTCAGCACATTCCAGCAGGTAAATATACAAATGCAGCAATGTAGTGTGTTTACCTCATGAACTTGATCAATTTGCTTACAATGCTGCTTGCCGTTGCAGATGTGGATTGCCAAGGCTGAGTACGACGAGTCTGGCCCATCCATTGTGCACAGGAAATGCTTCTAATTCTTCGGACCCAAGAATGCTAAGCCAAGAGGAGCTGTTATCGC	GCATCTCTCAGCACATTCCAGCAGGTAAATATACAAATGCAGCAATGTAGTGTGTTTACCTCATGAACTTGATCAATTTGCTTACAATGTTGCTTGCCGTTGCAGATGTGGATTGCCAAGGCTGAGTACGACGAGTCTGGCCCATCCATTGTGCACAGGAAATGCTTCTAATTCTTCGGACCCAAGAATGCTAAGCCAAGAGGAGCTGTTATCGC
GCATCTCTCAGCACATTCCAGCAGGTAAATATACAAATGCAGCAATGTAGTGTGTTTACCTCATGAACTTGATCAATTTGCTTACAATGTTGCTTGCCGTTGCAGATGTGGATTGCCAAGGCTGAGTACGACGAGTCTGGCCCATCCATTGTGCACAGGAAATGCTTCTAATTCTTCGGGCCCAAGAATGCTAAGCCAAGAGGAGCTGTTATCGC	25	35	1 Base Change	0.04	0	ASLSTFQQVNIQMQQCSVFTS*	ASLSTFQQVNIQMQQCSVFTS*	GCATCTCTCAGCACATTCCAGCAGGTAAATATACAAATGCAGCAATGTAGTGTGTTTACCTCATGAACTTGATCAATTTGCTTACAATGTTGCTTGCCGTTGCAGATGTGGATTGCCAAGGCTGAGTACGACGAGTCTGGCCCATCCATTGTGCACAGGAAATGCTTCTAATTCTTCGGGCCCAAGAATGCTAAGCCAAGAGGAGCTGTTATCGC	GCATCTCTCAGCACATTCCAGCAGGTAAATATACAAATGCAGCAATGTAGTGTGTTTACCTCATGAACTTGATCAATTTGCTTACAATGTTGCTTGCCGTTGCAGATGTGGATTGCCAAGGCTGAGTACGACGAGTCTGGCCCATCCATTGTGCACAGGAAATGCTTCTAATTCTTCGGACCCAAGAATGCTAAGCCAAGAGGAGCTGTTATCGC
GCATCTCTCAGCACATTCCAGCAGGTAAATATACAAATGCAGCAATGTAGTGTGTTTACCTCATGAACTTGATCAATTTGCTTACAATGTTGCTTGCCGTTGCAGATGTGGATTGCCAAGGCTGAGTACGACGAGTCTGGCCCATCCATTGTGTcACAGGAAATGCTTCTAATTCTTCGGGCCCAAGAATGCTAAGCCAAGAGGAGCTGTTATCGC	25	35	Insertion	0.04	1	ASLSTFQQVNIQMQQCSVFTS*	ASLSTFQQVNIQMQQCSVFTS*	GCATCTCTCAGCACATTCCAGCAGGTAAATATACAAATGCAGCAATGTAGTGTGTTTACCTCATGAACTTGATCAATTTGCTTACAATGTTGCTTGCCGTTGCAGATGTGGATTGCCAAGGCTGAGTACGACGAGTCTGGCCCATCCATTGTGTCACAGGAAATGCTTCTAATTCTTCGGGCCCAAGAATGCTAAGCCAAGAGGAGCTGTTATCGC	GCATCTCTCAGCACATTCCAGCAGGTAAATATACAAATGCAGCAATGTAGTGTGTTTACCTCATGAACTTGATCAATTTGCTTACAATGTTGCTTGCCGTTGCAGATGTGGATTGCCAAGGCTGAGTACGACGAGTCTGGCCCATCCATTGTGCACAGGAAATGCTTCTAATTCTTCGGACCCAAGAATGCTAAGCCAAGAGGAGCTGTTATCGC
GCATCTCTCAGCACATTCCAGCAGGTAAATATACAAATGCAGCAATGTAGTGTGTTTACCTCATGAACTTGATCAATTTGCTTACAATGCTGCTTGCCGTTGCAGATGTGGATTGCCAAGGCTGAGTACGACGAGTCTGGCCCATCCATTGTGTcACAGGAAATGCTTCTAATTCTTCGGACCCAAGAATGCTAAGCCAAGAGGAGCTGTTATCGC	24	35	Insertion	0.04	1	ASLSTFQQVNIQMQQCSVFTS*	ASLSTFQQVNIQMQQCSVFTS*	GCATCTCTCAGCACATTCCAGCAGGTAAATATACAAATGCAGCAATGTAGTGTGTTTACCTCATGAACTTGATCAATTTGCTTACAATGCTGCTTGCCGTTGCAGATGTGGATTGCCAAGGCTGAGTACGACGAGTCTGGCCCATCCATTGTGTCACAGGAAATGCTTCTAATTCTTCGGACCCAAGAATGCTAAGCCAAGAGGAGCTGTTATCGC	GCATCTCTCAGCACATTCCAGCAGGTAAATATACAAATGCAGCAATGTAGTGTGTTTACCTCATGAACTTGATCAATTTGCTTACAATGTTGCTTGCCGTTGCAGATGTGGATTGCCAAGGCTGAGTACGACGAGTCTGGCCCATCCATTGTGCACAGGAAATGCTTCTAATTCTTCGGACCCAAGAATGCTAAGCCAAGAGGAGCTGTTATCGC
GCATCTCTCAGCACATTCCAGCAGGTAAATATACAAATGCAGCAATGTAGTGTGTTTACCTCATGAACTTGATCAATTTGCTTACAATGTTGCTTGCCGCTGCAGATGTGGATTGCCAAGGCTGAGTACGACGAGTCTGGCCCATCCATTGTGTcACAGGAAATGCTTCTAATTCTTCGGACCCAAGAATGCTAAGCCAAGAGGAGCTGTTATCGC	24	34	Insertion	0.04	1	ASLSTFQQVNIQMQQCSVFTS*	ASLSTFQQVNIQMQQCSVFTS*	GCATCTCTCAGCACATTCCAGCAGGTAAATATACAAATGCAGCAATGTAGTGTGTTTACCTCATGAACTTGATCAATTTGCTTACAATGTTGCTTGCCGCTGCAGATGTGGATTGCCAAGGCTGAGTACGACGAGTCTGGCCCATCCATTGTGTCACAGGAAATGCTTCTAATTCTTCGGACCCAAGAATGCTAAGCCAAGAGGAGCTGTTATCGC	GCATCTCTCAGCACATTCCAGCAGGTAAATATACAAATGCAGCAATGTAGTGTGTTTACCTCATGAACTTGATCAATTTGCTTACAATGTTGCTTGCCGTTGCAGATGTGGATTGCCAAGGCTGAGTACGACGAGTCTGGCCCATCCATTGTGCACAGGAAATGCTTCTAATTCTTCGGACCCAAGAATGCTAAGCCAAGAGGAGCTGTTATCGC
GCATCTCTCAGCACATTCCAGCAGGTAAATATACAAATGCAGCAATGTAGTGTGTTTACCTCATGAACTTGATCAATTTGCTTACAATGTTGCTTGCCGTTGCAGATGTGGATTGCCAAGGCTGAGTACGACGAGTCTGGCCCATCCATTGTGCACAGGAAATGCTTCTAATTCTTCGGACCCAAGAATGCTAAGCCAAGAGGAGCTG-TATCGC	24	35	Deletion	0.04	-1	ASLSTFQQVNIQMQQCSVFTS*	ASLSTFQQVNIQMQQCSVFTS*	GCATCTCTCAGCACATTCCAGCAGGTAAATATACAAATGCAGCAATGTAGTGTGTTTACCTCATGAACTTGATCAATTTGCTTACAATGTTGCTTGCCGTTGCAGATGTGGATTGCCAAGGCTGAGTACGACGAGTCTGGCCCATCCATTGTGCACAGGAAATGCTTCTAATTCTTCGGACCCAAGAATGCTAAGCCAAGAGGAGCTG-TATCGC	GCATCTCTCAGCACATTCCAGCAGGTAAATATACAAATGCAGCAATGTAGTGTGTTTACCTCATGAACTTGATCAATTTGCTTACAATGTTGCTTGCCGTTGCAGATGTGGATTGCCAAGGCTGAGTACGACGAGTCTGGCCCATCCATTGTGCACAGGAAATGCTTCTAATTCTTCGGACCCAAGAATGCTAAGCCAAGAGGAGCTGTTATCGC
GCATCTCTCAGCACATTCCAGCAGGTAAATATACAAATGCAGCAATGTAGTGTGTTTACCTCATGAACTTGATCAATTTGCTTACAATGTTGCTTGCCGTTGCAGATGTGGATTGCCAAGGCTGAGTACGACGAGTCTGGCCCATCCATTGTGTcACAGGAAATGCCTCTAATTCTTCGGACCCAAGAATGCTAAGCCAAGAGGAGCTGTTATCGC	24	35	Insertion	0.04	1	ASLSTFQQVNIQMQQCSVFTS*	ASLSTFQQVNIQMQQCSVFTS*	GCATCTCTCAGCACATTCCAGCAGGTAAATATACAAATGCAGCAATGTAGTGTGTTTACCTCATGAACTTGATCAATTTGCTTACAATGTTGCTTGCCGTTGCAGATGTGGATTGCCAAGGCTGAGTACGACGAGTCTGGCCCATCCATTGTGTCACAGGAAATGCCTCTAATTCTTCGGACCCAAGAATGCTAAGCCAAGAGGAGCTGTTATCGC	GCATCTCTCAGCACATTCCAGCAGGTAAATATACAAATGCAGCAATGTAGTGTGTTTACCTCATGAACTTGATCAATTTGCTTACAATGTTGCTTGCCGTTGCAGATGTGGATTGCCAAGGCTGAGTACGACGAGTCTGGCCCATCCATTGTGCACAGGAAATGCTTCTAATTCTTCGGACCCAAGAATGCTAAGCCAAGAGGAGCTGTTATCGC
GCATCTCTCAGCACATTCCAGCAGGTAAATATACAAATGCAGCAATGTAGTGTGTTTACCTCATGAACTTGATCAATTTGCTTACAATGTTGCTTGCCGTTGCAGATGTGGATTGCCAAGGCTGAGTACGACGAGTCTGGCCCATCCATTGTGTcACAGGAAATGCTTCTAACTCTTCGGACCCAAGAATGCTAAGCCAAGAGGAGCTGTTATCGC	24	35	Insertion	0.04	1	ASLSTFQQVNIQMQQCSVFTS*	ASLSTFQQVNIQMQQCSVFTS*	GCATCTCTCAGCACATTCCAGCAGGTAAATATACAAATGCAGCAATGTAGTGTGTTTACCTCATGAACTTGATCAATTTGCTTACAATGTTGCTTGCCGTTGCAGATGTGGATTGCCAAGGCTGAGTACGACGAGTCTGGCCCATCCATTGTGTCACAGGAAATGCTTCTAACTCTTCGGACCCAAGAATGCTAAGCCAAGAGGAGCTGTTATCGC	GCATCTCTCAGCACATTCCAGCAGGTAAATATACAAATGCAGCAATGTAGTGTGTTTACCTCATGAACTTGATCAATTTGCTTACAATGTTGCTTGCCGTTGCAGATGTGGATTGCCAAGGCTGAGTACGACGAGTCTGGCCCATCCATTGTGCACAGGAAATGCTTCTAATTCTTCGGACCCAAGAATGCTAAGCCAAGAGGAGCTGTTATCGC
GCATCTCTCAGCACATTCCAGCAGGTAAATATACAAATGCAGCAATGTAGTGTGTTTACCTCATGAACTTGATCAATTTGCTTACAATGTTGCTTGCCGTTGCAGATGTGGATTGCCAAGGCTGGGTACGACGAGTCTGGCCCATCCATTGTGTcACAGGAAATGCTTCTAATTCTTCGGACCCAAGAATGCTAAGCCAAGAGGAGCTGTTATCGC	24	35	Insertion	0.04	1	ASLSTFQQVNIQMQQCSVFTS*	ASLSTFQQVNIQMQQCSVFTS*	GCATCTCTCAGCACATTCCAGCAGGTAAATATACAAATGCAGCAATGTAGTGTGTTTACCTCATGAACTTGATCAATTTGCTTACAATGTTGCTTGCCGTTGCAGATGTGGATTGCCAAGGCTGGGTACGACGAGTCTGGCCCATCCATTGTGTCACAGGAAATGCTTCTAATTCTTCGGACCCAAGAATGCTAAGCCAAGAGGAGCTGTTATCGC	GCATCTCTCAGCACATTCCAGCAGGTAAATATACAAATGCAGCAATGTAGTGTGTTTACCTCATGAACTTGATCAATTTGCTTACAATGTTGCTTGCCGTTGCAGATGTGGATTGCCAAGGCTGAGTACGACGAGTCTGGCCCATCCATTGTGCACAGGAAATGCTTCTAATTCTTCGGACCCAAGAATGCTAAGCCAAGAGGAGCTGTTATCGC
GCATCTCTCAGCACATTCCAGCAGGTAAATATACAAATGCAGCAATGTAGTGTGTTTACCTCATGAACTTGATCAATTTGCTTACAATGTTGCTTGCCGTTGCAGGTGTGGATTGCCAAGGCTGAGTACGACGAGTCTGGCCCATCCATTGTGCACAGGAAATGCTTCTAATTCTTCGGACCCAAGAATGCTAAGCCAAGAGGAGCTGTTATCGC	24	35	1 Base Change	0.04	0	ASLSTFQQVNIQMQQCSVFTS*	ASLSTFQQVNIQMQQCSVFTS*	GCATCTCTCAGCACATTCCAGCAGGTAAATATACAAATGCAGCAATGTAGTGTGTTTACCTCATGAACTTGATCAATTTGCTTACAATGTTGCTTGCCGTTGCAGGTGTGGATTGCCAAGGCTGAGTACGACGAGTCTGGCCCATCCATTGTGCACAGGAAATGCTTCTAATTCTTCGGACCCAAGAATGCTAAGCCAAGAGGAGCTGTTATCGC	GCATCTCTCAGCACATTCCAGCAGGTAAATATACAAATGCAGCAATGTAGTGTGTTTACCTCATGAACTTGATCAATTTGCTTACAATGTTGCTTGCCGTTGCAGATGTGGATTGCCAAGGCTGAGTACGACGAGTCTGGCCCATCCATTGTGCACAGGAAATGCTTCTAATTCTTCGGACCCAAGAATGCTAAGCCAAGAGGAGCTGTTATCGC
GCATCTCTCA-CACATTCCAGCAGGTAAATATACAAATGCAGCAATGTAGTGTGTTTACCTCATGAACTTGATCAATTTGCTTACAATGTTGCTTGCCGTTGCAGATGTGGATTGCCAAGGCTGAGTACGACGAGTCTGGCCCATCCATTGTGgCACAGGAAATGCTTCTAATTCTTCGGACCCAAGAATGCTAAGCCAAGAGGAGCTGTTATCGC	23	35	Insertion and Deletion	0.04	0	ASLTHSSR*	ASLSTFQQVNIQMQQCSVFTS*	GCATCTCTCA-CACATTCCAGCAGGTAAATATACAAATGCAGCAATGTAGTGTGTTTACCTCATGAACTTGATCAATTTGCTTACAATGTTGCTTGCCGTTGCAGATGTGGATTGCCAAGGCTGAGTACGACGAGTCTGGCCCATCCATTGTGGCACAGGAAATGCTTCTAATTCTTCGGACCCAAGAATGCTAAGCCAAGAGGAGCTGTTATCGC	GCATCTCTCAGCACATTCCAGCAGGTAAATATACAAATGCAGCAATGTAGTGTGTTTACCTCATGAACTTGATCAATTTGCTTACAATGTTGCTTGCCGTTGCAGATGTGGATTGCCAAGGCTGAGTACGACGAGTCTGGCCCATCCATTGTGCACAGGAAATGCTTCTAATTCTTCGGACCCAAGAATGCTAAGCCAAGAGGAGCTGTTATCGC
GCATCTCTCAGCACATTCCAGCAGGTAAATATACAAATGCAGCAATGTAGTGTGTTTACCCCATGAACTTGATCAATTTGCTTACAATGTTGCTTGCCGTTGCAGATGTGGATTGCCAAGGCTGAGTACGACGAGTCTGGCCCATCCATTGTGCACAGGAAATGCTTCTAATTCTTCGGACCCAAGAATGCTAAGCCAAGAGGAGCTGTTATCGC	23	34	1 Base Change	0.04	0	ASLSTFQQVNIQMQQCSVFTP*	ASLSTFQQVNIQMQQCSVFTS*	GCATCTCTCAGCACATTCCAGCAGGTAAATATACAAATGCAGCAATGTAGTGTGTTTACCCCATGAACTTGATCAATTTGCTTACAATGTTGCTTGCCGTTGCAGATGTGGATTGCCAAGGCTGAGTACGACGAGTCTGGCCCATCCATTGTGCACAGGAAATGCTTCTAATTCTTCGGACCCAAGAATGCTAAGCCAAGAGGAGCTGTTATCGC	GCATCTCTCAGCACATTCCAGCAGGTAAATATACAAATGCAGCAATGTAGTGTGTTTACCTCATGAACTTGATCAATTTGCTTACAATGTTGCTTGCCGTTGCAGATGTGGATTGCCAAGGCTGAGTACGACGAGTCTGGCCCATCCATTGTGCACAGGAAATGCTTCTAATTCTTCGGACCCAAGAATGCTAAGCCAAGAGGAGCTGTTATCGC
GCATCTCTCAGCACATTCCAGCAGGTAAATATACAAATGCAGCAATGTAGTGTGTTTACCCCATGAACTTGATCAATTTGCTTACAATGTTGCTTGCCGTTGCAGATGTGGATTGCCAAGGCTGAGTACGACGAGTCTGGCCCATCCATTGTGTcACAGGAAATGCTTCTAATTCTTCGGACCCAAGAATGCTAAGCCAAGAGGAGCTGTTATCGC	23	35	Insertion	0.04	1	ASLSTFQQVNIQMQQCSVFTP*	ASLSTFQQVNIQMQQCSVFTS*	GCATCTCTCAGCACATTCCAGCAGGTAAATATACAAATGCAGCAATGTAGTGTGTTTACCCCATGAACTTGATCAATTTGCTTACAATGTTGCTTGCCGTTGCAGATGTGGATTGCCAAGGCTGAGTACGACGAGTCTGGCCCATCCATTGTGTCACAGGAAATGCTTCTAATTCTTCGGACCCAAGAATGCTAAGCCAAGAGGAGCTGTTATCGC	GCATCTCTCAGCACATTCCAGCAGGTAAATATACAAATGCAGCAATGTAGTGTGTTTACCTCATGAACTTGATCAATTTGCTTACAATGTTGCTTGCCGTTGCAGATGTGGATTGCCAAGGCTGAGTACGACGAGTCTGGCCCATCCATTGTGCACAGGAAATGCTTCTAATTCTTCGGACCCAAGAATGCTAAGCCAAGAGGAGCTGTTATCGC
GCATCTCTCAGCACATTCCAGCAGGTAAATATACAAATGCAGCAATGTAGTGTGTTTACCTCATGAACTTGATCAATTTGCTTACAATGTTGCTTGCCGTTGCAGATGTGGATTGCCAAGGCTGAGTACGACGAGTCTGGCCCACCCATTGTGTcACAGGAAATGCTTCTAATTCTTCGGACCCAAGAATGCTAAGCCAAGAGGAGCTGTTATCGC	23	34	Insertion	0.04	1	ASLSTFQQVNIQMQQCSVFTS*	ASLSTFQQVNIQMQQCSVFTS*	GCATCTCTCAGCACATTCCAGCAGGTAAATATACAAATGCAGCAATGTAGTGTGTTTACCTCATGAACTTGATCAATTTGCTTACAATGTTGCTTGCCGTTGCAGATGTGGATTGCCAAGGCTGAGTACGACGAGTCTGGCCCACCCATTGTGTCACAGGAAATGCTTCTAATTCTTCGGACCCAAGAATGCTAAGCCAAGAGGAGCTGTTATCGC	GCATCTCTCAGCACATTCCAGCAGGTAAATATACAAATGCAGCAATGTAGTGTGTTTACCTCATGAACTTGATCAATTTGCTTACAATGTTGCTTGCCGTTGCAGATGTGGATTGCCAAGGCTGAGTACGACGAGTCTGGCCCATCCATTGTGCACAGGAAATGCTTCTAATTCTTCGGACCCAAGAATGCTAAGCCAAGAGGAGCTGTTATCGC
GCATCTCTCAGCACATTCCAGCAGGTAAATATACAAATGCAGCAATGTAGTGTGTTTACCTCATGAACTTGATCAATTTGCTTACAATGTTGCTTGCCGTTGCAGATGTGGATTGCCAAGGCTGAGTACGACGAGTCTGGCCCATCCATTGTGAcACAGGAAATGCTTCTAATTCTTCGGACCCAAGAATGCTAAGCCAAGAGCAGCTGTTATCGC	23	35	Insertion	0.04	1	ASLSTFQQVNIQMQQCSVFTS*	ASLSTFQQVNIQMQQCSVFTS*	GCATCTCTCAGCACATTCCAGCAGGTAAATATACAAATGCAGCAATGTAGTGTGTTTACCTCATGAACTTGATCAATTTGCTTACAATGTTGCTTGCCGTTGCAGATGTGGATTGCCAAGGCTGAGTACGACGAGTCTGGCCCATCCATTGTGACACAGGAAATGCTTCTAATTCTTCGGACCCAAGAATGCTAAGCCAAGAGCAGCTGTTATCGC	GCATCTCTCAGCACATTCCAGCAGGTAAATATACAAATGCAGCAATGTAGTGTGTTTACCTCATGAACTTGATCAATTTGCTTACAATGTTGCTTGCCGTTGCAGATGTGGATTGCCAAGGCTGAGTACGACGAGTCTGGCCCATCCATTGTGCACAGGAAATGCTTCTAATTCTTCGGACCCAAGAATGCTAAGCCAAGAGGAGCTGTTATCGC
GCATCTCTCAGCACATTCCAGCAGGTAAATATACAAATGCAGCAATGTAGTGTGTTTACCTCATGAACTTGATCAATTTGCTTACAATGTTGCTTGCCGTTGCAGATGTGGATTGCCAAGGCTGAGTACGACGAGTCTGGCCCATCCATTGTGCACAGGAAATGCCTCTAATTCTTCGGACCCAAGAATGCTAAGCCAAGAGGAGCTGTTATCGC	23	36	1 Base Change	0.04	0	ASLSTFQQVNIQMQQCSVFTS*	ASLSTFQQVNIQMQQCSVFTS*	GCATCTCTCAGCACATTCCAGCAGGTAAATATACAAATGCAGCAATGTAGTGTGTTTACCTCATGAACTTGATCAATTTGCTTACAATGTTGCTTGCCGTTGCAGATGTGGATTGCCAAGGCTGAGTACGACGAGTCTGGCCCATCCATTGTGCACAGGAAATGCCTCTAATTCTTCGGACCCAAGAATGCTAAGCCAAGAGGAGCTGTTATCGC	GCATCTCTCAGCACATTCCAGCAGGTAAATATACAAATGCAGCAATGTAGTGTGTTTACCTCATGAACTTGATCAATTTGCTTACAATGTTGCTTGCCGTTGCAGATGTGGATTGCCAAGGCTGAGTACGACGAGTCTGGCCCATCCATTGTGCACAGGAAATGCTTCTAATTCTTCGGACCCAAGAATGCTAAGCCAAGAGGAGCTGTTATCGC
GCATCTCTCAGCACATTCCAGCAGGTAAATATACAAATGCAGCAATGTAGTGTGTTTACCTCATGAACTTGATCAATTTGCTTACAATGTTGCTTGCCGTTGCAGATGTGGATTGCCAAGGCTGAGTACGACGAGTCTGGCCCATCCATTGTGCACAGGAAATGCTTCTAATTCTTCGGACCCAAGAATGCTAAGCCAAGAGCATCTGTTATCGC	23	35	2 Base Changes	0.04	0	ASLSTFQQVNIQMQQCSVFTS*	ASLSTFQQVNIQMQQCSVFTS*	GCATCTCTCAGCACATTCCAGCAGGTAAATATACAAATGCAGCAATGTAGTGTGTTTACCTCATGAACTTGATCAATTTGCTTACAATGTTGCTTGCCGTTGCAGATGTGGATTGCCAAGGCTGAGTACGACGAGTCTGGCCCATCCATTGTGCACAGGAAATGCTTCTAATTCTTCGGACCCAAGAATGCTAAGCCAAGAGCATCTGTTATCGC	GCATCTCTCAGCACATTCCAGCAGGTAAATATACAAATGCAGCAATGTAGTGTGTTTACCTCATGAACTTGATCAATTTGCTTACAATGTTGCTTGCCGTTGCAGATGTGGATTGCCAAGGCTGAGTACGACGAGTCTGGCCCATCCATTGTGCACAGGAAATGCTTCTAATTCTTCGGACCCAAGAATGCTAAGCCAAGAGGAGCTGTTATCGC
GCATCTCTCAGCACATTCCAGCAGGTAAATATACAAATGCAGCAATGTAGTGTGTTTACCTCATGAACTTGATCAATTTGCTTACAATGTTGCTTGCCGTTGCAGATGTGGATTGCCAAGGCTGAGTACGACGAGTCTGGCCCATCCATTGTGCACAGGAAATGCTTCTAATTCTTCGGACCCAAGAATGCTAAGCCAAGAGGAGCTGTTATCAC	23	35	1 Base Change	0.04	0	ASLSTFQQVNIQMQQCSVFTS*	ASLSTFQQVNIQMQQCSVFTS*	GCATCTCTCAGCACATTCCAGCAGGTAAATATACAAATGCAGCAATGTAGTGTGTTTACCTCATGAACTTGATCAATTTGCTTACAATGTTGCTTGCCGTTGCAGATGTGGATTGCCAAGGCTGAGTACGACGAGTCTGGCCCATCCATTGTGCACAGGAAATGCTTCTAATTCTTCGGACCCAAGAATGCTAAGCCAAGAGGAGCTGTTATCAC	GCATCTCTCAGCACATTCCAGCAGGTAAATATACAAATGCAGCAATGTAGTGTGTTTACCTCATGAACTTGATCAATTTGCTTACAATGTTGCTTGCCGTTGCAGATGTGGATTGCCAAGGCTGAGTACGACGAGTCTGGCCCATCCATTGTGCACAGGAAATGCTTCTAATTCTTCGGACCCAAGAATGCTAAGCCAAGAGGAGCTGTTATCGC
GCATCTCTCAGCACATTCCAGCAGGTAAATATACAAATGCAGCAATGTAGTGTGTTTACCTCATGAACTTGATCAATTTGCTTACAATGTTGCTTGCCGTTGCAGATGTGGATTGCCAAGGCTGAGTACGACGAGTCTGGCCCATCCATTGTGCACAGGAAATGCTTCTAATTCTTCGGACCCAAGAATGCTAGGCCAAGAGGAGCTGTTATCGC	23	34	1 Base Change	0.04	0	ASLSTFQQVNIQMQQCSVFTS*	ASLSTFQQVNIQMQQCSVFTS*	GCATCTCTCAGCACATTCCAGCAGGTAAATATACAAATGCAGCAATGTAGTGTGTTTACCTCATGAACTTGATCAATTTGCTTACAATGTTGCTTGCCGTTGCAGATGTGGATTGCCAAGGCTGAGTACGACGAGTCTGGCCCATCCATTGTGCACAGGAAATGCTTCTAATTCTTCGGACCCAAGAATGCTAGGCCAAGAGGAGCTGTTATCGC	GCATCTCTCAGCACATTCCAGCAGGTAAATATACAAATGCAGCAATGTAGTGTGTTTACCTCATGAACTTGATCAATTTGCTTACAATGTTGCTTGCCGTTGCAGATGTGGATTGCCAAGGCTGAGTACGACGAGTCTGGCCCATCCATTGTGCACAGGAAATGCTTCTAATTCTTCGGACCCAAGAATGCTAAGCCAAGAGGAGCTGTTATCGC
GCATCTCT-AGCACATTCCAGCAGGTAAATATACAAATGCAGCAATGTAGTGTGTTTACCTCATGAACTTGATCAATTTGCTTACAATGTTGCTTGCCGTTGCAGATGTGGATTGCCAAGGCTGAGTACGACGAGTCTGGCCCATCCATTGTGCACAGGAAATGCTTCTAATTCTTCGGACCCAAGAATGCTAAGCCAAGAGGAGCTGTTATCGC	22	35	Deletion	0.04	-1	ASLAHSSR*	ASLSTFQQVNIQMQQCSVFTS*	GCATCTCT-AGCACATTCCAGCAGGTAAATATACAAATGCAGCAATGTAGTGTGTTTACCTCATGAACTTGATCAATTTGCTTACAATGTTGCTTGCCGTTGCAGATGTGGATTGCCAAGGCTGAGTACGACGAGTCTGGCCCATCCATTGTGCACAGGAAATGCTTCTAATTCTTCGGACCCAAGAATGCTAAGCCAAGAGGAGCTGTTATCGC	GCATCTCTCAGCACATTCCAGCAGGTAAATATACAAATGCAGCAATGTAGTGTGTTTACCTCATGAACTTGATCAATTTGCTTACAATGTTGCTTGCCGTTGCAGATGTGGATTGCCAAGGCTGAGTACGACGAGTCTGGCCCATCCATTGTGCACAGGAAATGCTTCTAATTCTTCGGACCCAAGAATGCTAAGCCAAGAGGAGCTGTTATCGC
GCATCTCTCAGCACATTCCAGCAGGTAAATATACAAATGCAGCAATGTAGTGTGTTCACCTCATGAACTTGATCAATTTGCTTACAATGTTGCTTGCCGTTGCAGATGTGGATTGCCAAGGCTGAGTACGACGAGTCTGGCCCATCCATTGTGTcACAGGAAATGCTTCTAATTCTTCGGACCCAAGAATGCTAAGCCAAGAGGAGCTGTTATCGC	22	35	Insertion	0.04	1	ASLSTFQQVNIQMQQCSVFTS*	ASLSTFQQVNIQMQQCSVFTS*	GCATCTCTCAGCACATTCCAGCAGGTAAATATACAAATGCAGCAATGTAGTGTGTTCACCTCATGAACTTGATCAATTTGCTTACAATGTTGCTTGCCGTTGCAGATGTGGATTGCCAAGGCTGAGTACGACGAGTCTGGCCCATCCATTGTGTCACAGGAAATGCTTCTAATTCTTCGGACCCAAGAATGCTAAGCCAAGAGGAGCTGTTATCGC	GCATCTCTCAGCACATTCCAGCAGGTAAATATACAAATGCAGCAATGTAGTGTGTTTACCTCATGAACTTGATCAATTTGCTTACAATGTTGCTTGCCGTTGCAGATGTGGATTGCCAAGGCTGAGTACGACGAGTCTGGCCCATCCATTGTGCACAGGAAATGCTTCTAATTCTTCGGACCCAAGAATGCTAAGCCAAGAGGAGCTGTTATCGC
GCATCTCTCAGCACATTCCAGCAGGTAAATATACAAATGCAGCAATGTAGTGTGTTTACCTCATGAACCTGATCAATTTGCTTACAATGTTGCTTGCCGTTGCAGATGTGGATTGCCAAGGCTGAGTACGACGAGTCTGGCCCATCCATTGTGTcACAGGAAATGCTTCTAATTCTTCGGACCCAAGAATGCTAAGCCAAGAGGAGCTGTTATCGC	22	35	Insertion	0.04	1	ASLSTFQQVNIQMQQCSVFTS*	ASLSTFQQVNIQMQQCSVFTS*	GCATCTCTCAGCACATTCCAGCAGGTAAATATACAAATGCAGCAATGTAGTGTGTTTACCTCATGAACCTGATCAATTTGCTTACAATGTTGCTTGCCGTTGCAGATGTGGATTGCCAAGGCTGAGTACGACGAGTCTGGCCCATCCATTGTGTCACAGGAAATGCTTCTAATTCTTCGGACCCAAGAATGCTAAGCCAAGAGGAGCTGTTATCGC	GCATCTCTCAGCACATTCCAGCAGGTAAATATACAAATGCAGCAATGTAGTGTGTTTACCTCATGAACTTGATCAATTTGCTTACAATGTTGCTTGCCGTTGCAGATGTGGATTGCCAAGGCTGAGTACGACGAGTCTGGCCCATCCATTGTGCACAGGAAATGCTTCTAATTCTTCGGACCCAAGAATGCTAAGCCAAGAGGAGCTGTTATCGC
GCATCTCTCAGCACATTCCAGCAGGTAAATATACAAATGCAGCAATGTAGTGTGTTTACCTCATGAACTTGATCAATTTGCCTACAATGTTGCTTGCCGTTGCAGATGTGGATTGCCAAGGCTGAGTACGACGAGTCTGGCCCATCCATTGTGTcACAGGAAATGCTTCTAATTCTTCGGACCCAAGAATGCTAAGCCAAGAGGAGCTGTTATCGC	22	34	Insertion	0.04	1	ASLSTFQQVNIQMQQCSVFTS*	ASLSTFQQVNIQMQQCSVFTS*	GCATCTCTCAGCACATTCCAGCAGGTAAATATACAAATGCAGCAATGTAGTGTGTTTACCTCATGAACTTGATCAATTTGCCTACAATGTTGCTTGCCGTTGCAGATGTGGATTGCCAAGGCTGAGTACGACGAGTCTGGCCCATCCATTGTGTCACAGGAAATGCTTCTAATTCTTCGGACCCAAGAATGCTAAGCCAAGAGGAGCTGTTATCGC	GCATCTCTCAGCACATTCCAGCAGGTAAATATACAAATGCAGCAATGTAGTGTGTTTACCTCATGAACTTGATCAATTTGCTTACAATGTTGCTTGCCGTTGCAGATGTGGATTGCCAAGGCTGAGTACGACGAGTCTGGCCCATCCATTGTGCACAGGAAATGCTTCTAATTCTTCGGACCCAAGAATGCTAAGCCAAGAGGAGCTGTTATCGC
GCATCTCTCAGCACATTCCAGCAGGTAAATATACAAATGCAGCAATGTAGTGTGTTTACCTCATGAACTTGATCAATTTGCTTACAATGTTGCTTGCCGTTGCAGATGCGGATTGCCAAGGCTGAGTACGACGAGTCTGGCCCATCCATTGTGCACAGGAAATGCTTCTAATTCTTCGGACCCAAGAATGCTAAGCCAAGAGGAGCTGTTATCGC	22	35	1 Base Change	0.04	0	ASLSTFQQVNIQMQQCSVFTS*	ASLSTFQQVNIQMQQCSVFTS*	GCATCTCTCAGCACATTCCAGCAGGTAAATATACAAATGCAGCAATGTAGTGTGTTTACCTCATGAACTTGATCAATTTGCTTACAATGTTGCTTGCCGTTGCAGATGCGGATTGCCAAGGCTGAGTACGACGAGTCTGGCCCATCCATTGTGCACAGGAAATGCTTCTAATTCTTCGGACCCAAGAATGCTAAGCCAAGAGGAGCTGTTATCGC	GCATCTCTCAGCACATTCCAGCAGGTAAATATACAAATGCAGCAATGTAGTGTGTTTACCTCATGAACTTGATCAATTTGCTTACAATGTTGCTTGCCGTTGCAGATGTGGATTGCCAAGGCTGAGTACGACGAGTCTGGCCCATCCATTGTGCACAGGAAATGCTTCTAATTCTTCGGACCCAAGAATGCTAAGCCAAGAGGAGCTGTTATCGC
GCATCTCTCAGCACATTCCAGCAGGTAAATATACAAATGCAGCAATGTAGTGTGTTTACCTCATGAACTTGATCAATTTGCTTACAATGTTGCTTGCCGTTGCAGATGTGGATTGCCAAGGCTGAGTACGACGAGTCTGGCCCATCCATTGTGAcACAGGAAATGCCTCTAATTCTTCGGACCCAAGAATGCTAAGCCAAGAGGAGCTGTTATCGC	22	34	Insertion	0.04	1	ASLSTFQQVNIQMQQCSVFTS*	ASLSTFQQVNIQMQQCSVFTS*	GCATCTCTCAGCACATTCCAGCAGGTAAATATACAAATGCAGCAATGTAGTGTGTTTACCTCATGAACTTGATCAATTTGCTTACAATGTTGCTTGCCGTTGCAGATGTGGATTGCCAAGGCTGAGTACGACGAGTCTGGCCCATCCATTGTGACACAGGAAATGCCTCTAATTCTTCGGACCCAAGAATGCTAAGCCAAGAGGAGCTGTTATCGC	GCATCTCTCAGCACATTCCAGCAGGTAAATATACAAATGCAGCAATGTAGTGTGTTTACCTCATGAACTTGATCAATTTGCTTACAATGTTGCTTGCCGTTGCAGATGTGGATTGCCAAGGCTGAGTACGACGAGTCTGGCCCATCCATTGTGCACAGGAAATGCTTCTAATTCTTCGGACCCAAGAATGCTAAGCCAAGAGGAGCTGTTATCGC
GCATCTCTCAGCACATTCCAGCAGGTAAATATACAAATGCAGCAATGTAGTGTGTTTACCTCATGAACTTGATCAATTTGCTTACAATGTTGCTTGCCGTTGCAGATGTGGATTGCCAAGGCTGAGTACGACGAGTCTGGCCCATCCATTGTGCGCAGGAAATGCTTCTAATTCTTCGGACCCAAGAATGCTAAGCCAAGAGGAGCTGTTATCGC	22	35	1 Base Change	0.04	0	ASLSTFQQVNIQMQQCSVFTS*	ASLSTFQQVNIQMQQCSVFTS*	GCATCTCTCAGCACATTCCAGCAGGTAAATATACAAATGCAGCAATGTAGTGTGTTTACCTCATGAACTTGATCAATTTGCTTACAATGTTGCTTGCCGTTGCAGATGTGGATTGCCAAGGCTGAGTACGACGAGTCTGGCCCATCCATTGTGCGCAGGAAATGCTTCTAATTCTTCGGACCCAAGAATGCTAAGCCAAGAGGAGCTGTTATCGC	GCATCTCTCAGCACATTCCAGCAGGTAAATATACAAATGCAGCAATGTAGTGTGTTTACCTCATGAACTTGATCAATTTGCTTACAATGTTGCTTGCCGTTGCAGATGTGGATTGCCAAGGCTGAGTACGACGAGTCTGGCCCATCCATTGTGCACAGGAAATGCTTCTAATTCTTCGGACCCAAGAATGCTAAGCCAAGAGGAGCTGTTATCGC
GCATCTCTCAGCACATTCCAGCAGGTAAATATACAAATGCAGCAATGTAGTGTGTTTACCTCATGAACTTGATCAATTTGCTTACAATGTTGCTTGCCGTTGCAGATGTGGGTTGCCAAGGCTGAGTACGACGAGTCTGGCCCATCCATTGTGCACAGGAAATGCTTCTAATTCTTCGGACCCAAGAATGCTAAGCCAAGAGGAGCTGTTATCGC	22	35	1 Base Change	0.04	0	ASLSTFQQVNIQMQQCSVFTS*	ASLSTFQQVNIQMQQCSVFTS*	GCATCTCTCAGCACATTCCAGCAGGTAAATATACAAATGCAGCAATGTAGTGTGTTTACCTCATGAACTTGATCAATTTGCTTACAATGTTGCTTGCCGTTGCAGATGTGGGTTGCCAAGGCTGAGTACGACGAGTCTGGCCCATCCATTGTGCACAGGAAATGCTTCTAATTCTTCGGACCCAAGAATGCTAAGCCAAGAGGAGCTGTTATCGC	GCATCTCTCAGCACATTCCAGCAGGTAAATATACAAATGCAGCAATGTAGTGTGTTTACCTCATGAACTTGATCAATTTGCTTACAATGTTGCTTGCCGTTGCAGATGTGGATTGCCAAGGCTGAGTACGACGAGTCTGGCCCATCCATTGTGCACAGGAAATGCTTCTAATTCTTCGGACCCAAGAATGCTAAGCCAAGAGGAGCTGTTATCGC
GCATCTCTCAGCACATTCCAGCAGGTAAATATACAGATGCAGCAATGTAGTGTGTTTACCTCATGAACTTGATCAATTTGCTTACAATGTTGCTTGCCGTTGCAGATGTGGATTGCCAAGGCTGAGTACGACGAGTCTGGCCCATCCATTGTGCACAGGAAATGCTTCTAATTCTTCGGACCCAAGAATGCTAAGCCAAGAGGAGCTGTTATCGC	22	35	1 Base Change	0.04	0	ASLSTFQQVNIQMQQCSVFTS*	ASLSTFQQVNIQMQQCSVFTS*	GCATCTCTCAGCACATTCCAGCAGGTAAATATACAGATGCAGCAATGTAGTGTGTTTACCTCATGAACTTGATCAATTTGCTTACAATGTTGCTTGCCGTTGCAGATGTGGATTGCCAAGGCTGAGTACGACGAGTCTGGCCCATCCATTGTGCACAGGAAATGCTTCTAATTCTTCGGACCCAAGAATGCTAAGCCAAGAGGAGCTGTTATCGC	GCATCTCTCAGCACATTCCAGCAGGTAAATATACAAATGCAGCAATGTAGTGTGTTTACCTCATGAACTTGATCAATTTGCTTACAATGTTGCTTGCCGTTGCAGATGTGGATTGCCAAGGCTGAGTACGACGAGTCTGGCCCATCCATTGTGCACAGGAAATGCTTCTAATTCTTCGGACCCAAGAATGCTAAGCCAAGAGGAGCTGTTATCGC
GCATCTCTCAGCACATTCCAGCAGGTAAATATACAAATGCAGCAATGTAGTGTGTTTACCTCATGAACTTGATCAATTTGCTTACAATGTTGCTTGCCGTTGCAGATGTGGATTGCCAAGGCTGAGTACGACGAGTCTGGCCCATCCA----------GAAATGCTTCTAATTCTTCGGACCCAAGAATGCTAAGCCAAGAGGAGC-GTTATCGC	21	35	Deletion	0.03	-11	ASLSTFQQVNIQMQQCSVFTS*	ASLSTFQQVNIQMQQCSVFTS*	GCATCTCTCAGCACATTCCAGCAGGTAAATATACAAATGCAGCAATGTAGTGTGTTTACCTCATGAACTTGATCAATTTGCTTACAATGTTGCTTGCCGTTGCAGATGTGGATTGCCAAGGCTGAGTACGACGAGTCTGGCCCATCCA----------GAAATGCTTCTAATTCTTCGGACCCAAGAATGCTAAGCCAAGAGGAGC-GTTATCGC	GCATCTCTCAGCACATTCCAGCAGGTAAATATACAAATGCAGCAATGTAGTGTGTTTACCTCATGAACTTGATCAATTTGCTTACAATGTTGCTTGCCGTTGCAGATGTGGATTGCCAAGGCTGAGTACGACGAGTCTGGCCCATCCATTGTGCACAGGAAATGCTTCTAATTCTTCGGACCCAAGAATGCTAAGCCAAGAGGAGCTGTTATCGC
GCATCTCTCAGCACATTCCAGCAGGTAAATATACAAATGCAGCAATGTAGTGTGTTTACCTCATGAACTTGATCAATTTGCTTACAATGTTGCTTGCCGTTGCAGATGTGGATTGCCAAGGCTGAGTACGACGAGTCTGGCCCATCCATTGCGCACAGGAAATGCTTCTAATTCTTCGGACCCAAGAATGCTAAGCCAAGAGGAGCTGTTATCGC	21	35	1 Base Change	0.03	0	ASLSTFQQVNIQMQQCSVFTS*	ASLSTFQQVNIQMQQCSVFTS*	GCATCTCTCAGCACATTCCAGCAGGTAAATATACAAATGCAGCAATGTAGTGTGTTTACCTCATGAACTTGATCAATTTGCTTACAATGTTGCTTGCCGTTGCAGATGTGGATTGCCAAGGCTGAGTACGACGAGTCTGGCCCATCCATTGCGCACAGGAAATGCTTCTAATTCTTCGGACCCAAGAATGCTAAGCCAAGAGGAGCTGTTATCGC	GCATCTCTCAGCACATTCCAGCAGGTAAATATACAAATGCAGCAATGTAGTGTGTTTACCTCATGAACTTGATCAATTTGCTTACAATGTTGCTTGCCGTTGCAGATGTGGATTGCCAAGGCTGAGTACGACGAGTCTGGCCCATCCATTGTGCACAGGAAATGCTTCTAATTCTTCGGACCCAAGAATGCTAAGCCAAGAGGAGCTGTTATCGC
GCATCTCTCAGCACATTCCAGCAGGTAAATATACAAATGCAGCAATGTAGTGTGTTTACCTCATGAACTTGATCAATTTGCTTACAATGTTGCTTGCCGTTGCAGATGTGGATTGCCAAGGCTGAGTACGACGAGTCTGGCCCATCCATTGCGTcACAGGAAATGCTTCTAATTCTTCGGACCCAAGAATGCTAAGCCAAGAGGAGCTGTTATCGC	21	34	Insertion	0.03	1	ASLSTFQQVNIQMQQCSVFTS*	ASLSTFQQVNIQMQQCSVFTS*	GCATCTCTCAGCACATTCCAGCAGGTAAATATACAAATGCAGCAATGTAGTGTGTTTACCTCATGAACTTGATCAATTTGCTTACAATGTTGCTTGCCGTTGCAGATGTGGATTGCCAAGGCTGAGTACGACGAGTCTGGCCCATCCATTGCGTCACAGGAAATGCTTCTAATTCTTCGGACCCAAGAATGCTAAGCCAAGAGGAGCTGTTATCGC	GCATCTCTCAGCACATTCCAGCAGGTAAATATACAAATGCAGCAATGTAGTGTGTTTACCTCATGAACTTGATCAATTTGCTTACAATGTTGCTTGCCGTTGCAGATGTGGATTGCCAAGGCTGAGTACGACGAGTCTGGCCCATCCATTGTGCACAGGAAATGCTTCTAATTCTTCGGACCCAAGAATGCTAAGCCAAGAGGAGCTGTTATCGC
GCATCTCTCAGCACATTCCAGCAGGTAAATATACAAATGCAGCAATGTAGTGTGTTTACCTCATGAACTTGATCAATTTGCTTACAATGTTGCTTGCCGTTGCAGATGTGGATTGCCAAGGCTGAGTACGACGAGTCTGGCCCATCCATTGTGTcACAGGAAATGCTTCTAATTCTTCGGACCCAAGAATGCTAAGCCAAGAGGAGCTGTCATCGC	21	35	Insertion	0.03	1	ASLSTFQQVNIQMQQCSVFTS*	ASLSTFQQVNIQMQQCSVFTS*	GCATCTCTCAGCACATTCCAGCAGGTAAATATACAAATGCAGCAATGTAGTGTGTTTACCTCATGAACTTGATCAATTTGCTTACAATGTTGCTTGCCGTTGCAGATGTGGATTGCCAAGGCTGAGTACGACGAGTCTGGCCCATCCATTGTGTCACAGGAAATGCTTCTAATTCTTCGGACCCAAGAATGCTAAGCCAAGAGGAGCTGTCATCGC	GCATCTCTCAGCACATTCCAGCAGGTAAATATACAAATGCAGCAATGTAGTGTGTTTACCTCATGAACTTGATCAATTTGCTTACAATGTTGCTTGCCGTTGCAGATGTGGATTGCCAAGGCTGAGTACGACGAGTCTGGCCCATCCATTGTGCACAGGAAATGCTTCTAATTCTTCGGACCCAAGAATGCTAAGCCAAGAGGAGCTGTTATCGC
GCATCTCTCAGCACATTCCAGCAGGTAAATATACAAATGCAGCAATGTAGTGTGTTTACCTCATGAACTTGATCAATTTGCTTACAATGTTGCTTGCCGTTGCAGATGTGGATTGCCAAGGCTGAGTACGACGAGTCTGGCCCATCCATTGTGTcACGGGAAATGCTTCTAATTCTTCGGACCCAAGAATGCTAAGCCAAGAGGAGCTGTTATCGC	21	35	Insertion	0.03	1	ASLSTFQQVNIQMQQCSVFTS*	ASLSTFQQVNIQMQQCSVFTS*	GCATCTCTCAGCACATTCCAGCAGGTAAATATACAAATGCAGCAATGTAGTGTGTTTACCTCATGAACTTGATCAATTTGCTTACAATGTTGCTTGCCGTTGCAGATGTGGATTGCCAAGGCTGAGTACGACGAGTCTGGCCCATCCATTGTGTCACGGGAAATGCTTCTAATTCTTCGGACCCAAGAATGCTAAGCCAAGAGGAGCTGTTATCGC	GCATCTCTCAGCACATTCCAGCAGGTAAATATACAAATGCAGCAATGTAGTGTGTTTACCTCATGAACTTGATCAATTTGCTTACAATGTTGCTTGCCGTTGCAGATGTGGATTGCCAAGGCTGAGTACGACGAGTCTGGCCCATCCATTGTGCACAGGAAATGCTTCTAATTCTTCGGACCCAAGAATGCTAAGCCAAGAGGAGCTGTTATCGC
GCATCTCTCAGCACATTCCAGCAGGTAAATATACAAATGCAGCAATGTAGTGTGTTTACCTCATGAACTTGATCAATTTGCTTACAATGTTGCTTGCCGTTGCAGATGTGGATTGCCAAGGCTGGGTACGACGAGTCTGGCCCATCCATTGTGCACAGGAAATGCTTCTAATTCTTCGGACCCAAGAATGCTAAGCCAAGAGGAGCTGTTATCGC	21	35	1 Base Change	0.03	0	ASLSTFQQVNIQMQQCSVFTS*	ASLSTFQQVNIQMQQCSVFTS*	GCATCTCTCAGCACATTCCAGCAGGTAAATATACAAATGCAGCAATGTAGTGTGTTTACCTCATGAACTTGATCAATTTGCTTACAATGTTGCTTGCCGTTGCAGATGTGGATTGCCAAGGCTGGGTACGACGAGTCTGGCCCATCCATTGTGCACAGGAAATGCTTCTAATTCTTCGGACCCAAGAATGCTAAGCCAAGAGGAGCTGTTATCGC	GCATCTCTCAGCACATTCCAGCAGGTAAATATACAAATGCAGCAATGTAGTGTGTTTACCTCATGAACTTGATCAATTTGCTTACAATGTTGCTTGCCGTTGCAGATGTGGATTGCCAAGGCTGAGTACGACGAGTCTGGCCCATCCATTGTGCACAGGAAATGCTTCTAATTCTTCGGACCCAAGAATGCTAAGCCAAGAGGAGCTGTTATCGC
GCATCTCTCA-CA-ATTCCAGCAGGTAAATATACAAATGCAGCAATGTAGTGTGTTTACCTCATGAACTTGATCAATTTGCTTACAATGTTGCTTGCCGTTGCAGATGTGGATTGCCAAGGCTGAGTACGACGAGTCTGGCCCATCCATTGTGCACAGGAAATGCTTCTAATTCTTCGGACCCAAGAATGCTAAGCCAAGAGGAGCTGTTATCGC	20	35	Deletion	0.03	-2	ASLTIPAGKYTNAAM*	ASLSTFQQVNIQMQQCSVFTS*	GCATCTCTCA-CA-ATTCCAGCAGGTAAATATACAAATGCAGCAATGTAGTGTGTTTACCTCATGAACTTGATCAATTTGCTTACAATGTTGCTTGCCGTTGCAGATGTGGATTGCCAAGGCTGAGTACGACGAGTCTGGCCCATCCATTGTGCACAGGAAATGCTTCTAATTCTTCGGACCCAAGAATGCTAAGCCAAGAGGAGCTGTTATCGC	GCATCTCTCAGCACATTCCAGCAGGTAAATATACAAATGCAGCAATGTAGTGTGTTTACCTCATGAACTTGATCAATTTGCTTACAATGTTGCTTGCCGTTGCAGATGTGGATTGCCAAGGCTGAGTACGACGAGTCTGGCCCATCCATTGTGCACAGGAAATGCTTCTAATTCTTCGGACCCAAGAATGCTAAGCCAAGAGGAGCTGTTATCGC
GCATCTCTCAGCACATTCCAGCAGGTAAATATACAAATGCAGCAATGTAGTGTGTTTACCTCATGAACTTGATCAATTTGCTTACAATGTTGCCTGCCGTTGCAGATGTGGATTGCCAAGGCTGAGTACGACGAGTCTGGCCCATCCATTGTGCACAGGAAATGCTTCTAATTCTTCGGACCCAAGAATGCTAAGCCAAGAGGAGCTGTTATCGC	20	35	1 Base Change	0.03	0	ASLSTFQQVNIQMQQCSVFTS*	ASLSTFQQVNIQMQQCSVFTS*	GCATCTCTCAGCACATTCCAGCAGGTAAATATACAAATGCAGCAATGTAGTGTGTTTACCTCATGAACTTGATCAATTTGCTTACAATGTTGCCTGCCGTTGCAGATGTGGATTGCCAAGGCTGAGTACGACGAGTCTGGCCCATCCATTGTGCACAGGAAATGCTTCTAATTCTTCGGACCCAAGAATGCTAAGCCAAGAGGAGCTGTTATCGC	GCATCTCTCAGCACATTCCAGCAGGTAAATATACAAATGCAGCAATGTAGTGTGTTTACCTCATGAACTTGATCAATTTGCTTACAATGTTGCTTGCCGTTGCAGATGTGGATTGCCAAGGCTGAGTACGACGAGTCTGGCCCATCCATTGTGCACAGGAAATGCTTCTAATTCTTCGGACCCAAGAATGCTAAGCCAAGAGGAGCTGTTATCGC
GCATCTCTCAGCACATTCCAGCAGGTAAATATACAAATGCAGCAATGTAGTGTGTTTACCTCATGAACTTGATCAATTTGCTTACAATGTTGCTTGCCGTTGCAGATGTGGATTGCCAAGGCTGAGTACGACGAGCCTGGCCCATCCATTGTGTcACAGGAAATGCTTCTAATTCTTCGGACCCAAGAATGCTAAGCCAAGAGGAGCTGTTATCGC	20	35	Insertion	0.03	1	ASLSTFQQVNIQMQQCSVFTS*	ASLSTFQQVNIQMQQCSVFTS*	GCATCTCTCAGCACATTCCAGCAGGTAAATATACAAATGCAGCAATGTAGTGTGTTTACCTCATGAACTTGATCAATTTGCTTACAATGTTGCTTGCCGTTGCAGATGTGGATTGCCAAGGCTGAGTACGACGAGCCTGGCCCATCCATTGTGTCACAGGAAATGCTTCTAATTCTTCGGACCCAAGAATGCTAAGCCAAGAGGAGCTGTTATCGC	GCATCTCTCAGCACATTCCAGCAGGTAAATATACAAATGCAGCAATGTAGTGTGTTTACCTCATGAACTTGATCAATTTGCTTACAATGTTGCTTGCCGTTGCAGATGTGGATTGCCAAGGCTGAGTACGACGAGTCTGGCCCATCCATTGTGCACAGGAAATGCTTCTAATTCTTCGGACCCAAGAATGCTAAGCCAAGAGGAGCTGTTATCGC
GCATCTCTCAGCACATTCCAGCAGGTAAATATACAAATGCAGCAATGTAGTGTGTTTACCTCATGAACTTGATCAATTTGCTTACAATGTTGCTTGCCGTTGCAGATGTGGATTGCCAAGGCTGAGTACGACGAGTCTGGCCCACCCATTGTGAcACAGGAAATGCTTCTAATTCTTCGGACCCAAGAATGCTAAGCCAAGAGGAGCTGTTATCGC	20	35	Insertion	0.03	1	ASLSTFQQVNIQMQQCSVFTS*	ASLSTFQQVNIQMQQCSVFTS*	GCATCTCTCAGCACATTCCAGCAGGTAAATATACAAATGCAGCAATGTAGTGTGTTTACCTCATGAACTTGATCAATTTGCTTACAATGTTGCTTGCCGTTGCAGATGTGGATTGCCAAGGCTGAGTACGACGAGTCTGGCCCACCCATTGTGACACAGGAAATGCTTCTAATTCTTCGGACCCAAGAATGCTAAGCCAAGAGGAGCTGTTATCGC	GCATCTCTCAGCACATTCCAGCAGGTAAATATACAAATGCAGCAATGTAGTGTGTTTACCTCATGAACTTGATCAATTTGCTTACAATGTTGCTTGCCGTTGCAGATGTGGATTGCCAAGGCTGAGTACGACGAGTCTGGCCCATCCATTGTGCACAGGAAATGCTTCTAATTCTTCGGACCCAAGAATGCTAAGCCAAGAGGAGCTGTTATCGC
GCATCTCTCAGCACATTCCAGCAGGTAAATATACAAATGCAGCAATGTAGTGTGTTTACCTCATGAACTTGATCAATTTGCTTACAATGTTGCTTGCCGTTGCAGATGTGGATTGCCAAGGCTGAGTACGACGAGTCTGGCCCATCCATTGTGAcACAGGAAATGCTTCTAACTCTTCGGACCCAAGAATGCTAAGCCAAGAGGAGCTGTTATCGC	20	35	Insertion	0.03	1	ASLSTFQQVNIQMQQCSVFTS*	ASLSTFQQVNIQMQQCSVFTS*	GCATCTCTCAGCACATTCCAGCAGGTAAATATACAAATGCAGCAATGTAGTGTGTTTACCTCATGAACTTGATCAATTTGCTTACAATGTTGCTTGCCGTTGCAGATGTGGATTGCCAAGGCTGAGTACGACGAGTCTGGCCCATCCATTGTGACACAGGAAATGCTTCTAACTCTTCGGACCCAAGAATGCTAAGCCAAGAGGAGCTGTTATCGC	GCATCTCTCAGCACATTCCAGCAGGTAAATATACAAATGCAGCAATGTAGTGTGTTTACCTCATGAACTTGATCAATTTGCTTACAATGTTGCTTGCCGTTGCAGATGTGGATTGCCAAGGCTGAGTACGACGAGTCTGGCCCATCCATTGTGCACAGGAAATGCTTCTAATTCTTCGGACCCAAGAATGCTAAGCCAAGAGGAGCTGTTATCGC
GCATCTCTCAGCACATTCCAGCAGGTAAATATACAAATGCAGCAATGTAGTGTGTTTACCTCATGAACTTGATCAATTTGCTTACAATGTTGCTTGCCGTTGCGGATGTGGATTGCCAAGGCTGAGTACGACGAGTCTGGCCCATCCATTGTGTcACAGGAAATGCTTCTAATTCTTCGGACCCAAGAATGCTAAGCCAAGAGGAGCTGTTATCGC	20	35	Insertion	0.03	1	ASLSTFQQVNIQMQQCSVFTS*	ASLSTFQQVNIQMQQCSVFTS*	GCATCTCTCAGCACATTCCAGCAGGTAAATATACAAATGCAGCAATGTAGTGTGTTTACCTCATGAACTTGATCAATTTGCTTACAATGTTGCTTGCCGTTGCGGATGTGGATTGCCAAGGCTGAGTACGACGAGTCTGGCCCATCCATTGTGTCACAGGAAATGCTTCTAATTCTTCGGACCCAAGAATGCTAAGCCAAGAGGAGCTGTTATCGC	GCATCTCTCAGCACATTCCAGCAGGTAAATATACAAATGCAGCAATGTAGTGTGTTTACCTCATGAACTTGATCAATTTGCTTACAATGTTGCTTGCCGTTGCAGATGTGGATTGCCAAGGCTGAGTACGACGAGTCTGGCCCATCCATTGTGCACAGGAAATGCTTCTAATTCTTCGGACCCAAGAATGCTAAGCCAAGAGGAGCTGTTATCGC
GCATCTCTCAGCACA-TCCAGCAGGTAAATATACAAATGCAGCAATGTAGTGTGTTTACCTCATGAACTTGATCAATTTGCTTACAATGTTGCTTGCCGTTGCAGATGTGGATTGCCAAGGCTGAGTACGACGAGTCTGGCCCATCCATTGTGAcACAGGAAATGCTTCTAATTCTTCGGACCCAAGAATGCTAAGCCAAGAGGAGCTGTTATCGC	19	34	Insertion and Deletion	0.03	0	ASLSTSSR*	ASLSTFQQVNIQMQQCSVFTS*	GCATCTCTCAGCACA-TCCAGCAGGTAAATATACAAATGCAGCAATGTAGTGTGTTTACCTCATGAACTTGATCAATTTGCTTACAATGTTGCTTGCCGTTGCAGATGTGGATTGCCAAGGCTGAGTACGACGAGTCTGGCCCATCCATTGTGACACAGGAAATGCTTCTAATTCTTCGGACCCAAGAATGCTAAGCCAAGAGGAGCTGTTATCGC	GCATCTCTCAGCACATTCCAGCAGGTAAATATACAAATGCAGCAATGTAGTGTGTTTACCTCATGAACTTGATCAATTTGCTTACAATGTTGCTTGCCGTTGCAGATGTGGATTGCCAAGGCTGAGTACGACGAGTCTGGCCCATCCATTGTGCACAGGAAATGCTTCTAATTCTTCGGACCCAAGAATGCTAAGCCAAGAGGAGCTGTTATCGC
GCATCTCTCAGCACATTCCAGCAGGTAAATATACAAATGCAGCAATGTAGCGTGTTTACCTCATGAACTTGATCAATTTGCTTACAATGTTGCTTGCCGTTGCAGATGTGGATTGCCAAGGCTGAGTACGACGAGTCTGGCCCATCCATTGTGCACAGGAAATGCTTCTAATTCTTCGGACCCAAGAATGCTAAGCCAAGAGGAGCTGTTATCGC	19	35	1 Base Change	0.03	0	ASLSTFQQVNIQMQQCSVFTS*	ASLSTFQQVNIQMQQCSVFTS*	GCATCTCTCAGCACATTCCAGCAGGTAAATATACAAATGCAGCAATGTAGCGTGTTTACCTCATGAACTTGATCAATTTGCTTACAATGTTGCTTGCCGTTGCAGATGTGGATTGCCAAGGCTGAGTACGACGAGTCTGGCCCATCCATTGTGCACAGGAAATGCTTCTAATTCTTCGGACCCAAGAATGCTAAGCCAAGAGGAGCTGTTATCGC	GCATCTCTCAGCACATTCCAGCAGGTAAATATACAAATGCAGCAATGTAGTGTGTTTACCTCATGAACTTGATCAATTTGCTTACAATGTTGCTTGCCGTTGCAGATGTGGATTGCCAAGGCTGAGTACGACGAGTCTGGCCCATCCATTGTGCACAGGAAATGCTTCTAATTCTTCGGACCCAAGAATGCTAAGCCAAGAGGAGCTGTTATCGC
GCATCTCTCAGCACATTCCAGCAGGTAAATATACAAATGCAGCAATGTAGTGTGTTTACCTCATGAACTTGATCAATTTGCTTACAATGTTGCTTGCCGTTGCAGATGTGGATTGCCAAGGCTGAGTACGACGAGTCTGGCCCATCCATTGTGAcACAGGAAATGCTTCTAATTCTTCGGGCCCAAGAATGCTAAGCCAAGAGGAGCTGTTATCGC	19	35	Insertion	0.03	1	ASLSTFQQVNIQMQQCSVFTS*	ASLSTFQQVNIQMQQCSVFTS*	GCATCTCTCAGCACATTCCAGCAGGTAAATATACAAATGCAGCAATGTAGTGTGTTTACCTCATGAACTTGATCAATTTGCTTACAATGTTGCTTGCCGTTGCAGATGTGGATTGCCAAGGCTGAGTACGACGAGTCTGGCCCATCCATTGTGACACAGGAAATGCTTCTAATTCTTCGGGCCCAAGAATGCTAAGCCAAGAGGAGCTGTTATCGC	GCATCTCTCAGCACATTCCAGCAGGTAAATATACAAATGCAGCAATGTAGTGTGTTTACCTCATGAACTTGATCAATTTGCTTACAATGTTGCTTGCCGTTGCAGATGTGGATTGCCAAGGCTGAGTACGACGAGTCTGGCCCATCCATTGTGCACAGGAAATGCTTCTAATTCTTCGGACCCAAGAATGCTAAGCCAAGAGGAGCTGTTATCGC
GCATCTCTCAGCACATTCCAGCAGGTAAATATACAAATGCAGCAATGTAGTGTGTTTACCTCATGAACTTGATCAATTTGCTTACAATGTTGCTTGCCGTTGCAGATGTGGATTGCCAAGGCTGAGTACGACGAGTCTGGCCCATCCATTGTGAcGCAGGAAATGCTTCTAATTCTTCGGACCCAAGAATGCTAAGCCAAGAGGAGCTGTTATCGC	19	35	Insertion	0.03	1	ASLSTFQQVNIQMQQCSVFTS*	ASLSTFQQVNIQMQQCSVFTS*	GCATCTCTCAGCACATTCCAGCAGGTAAATATACAAATGCAGCAATGTAGTGTGTTTACCTCATGAACTTGATCAATTTGCTTACAATGTTGCTTGCCGTTGCAGATGTGGATTGCCAAGGCTGAGTACGACGAGTCTGGCCCATCCATTGTGACGCAGGAAATGCTTCTAATTCTTCGGACCCAAGAATGCTAAGCCAAGAGGAGCTGTTATCGC	GCATCTCTCAGCACATTCCAGCAGGTAAATATACAAATGCAGCAATGTAGTGTGTTTACCTCATGAACTTGATCAATTTGCTTACAATGTTGCTTGCCGTTGCAGATGTGGATTGCCAAGGCTGAGTACGACGAGTCTGGCCCATCCATTGTGCACAGGAAATGCTTCTAATTCTTCGGACCCAAGAATGCTAAGCCAAGAGGAGCTGTTATCGC
GCATCTCTCAGCACATTCCAGCAGGTAAATATACAAATGCAGCAATGTAGTGTGTTTACCTCATGAACTTGATCAATTTGCTTACAATGTTGCTTGCCGTTGCAGATGTGGATTGCCAAGGCTGAGTACGACGAGTCTGGCCCATCCATTGTGCACAGGAAGTGCTTCTAATTCTTCGGACCCAAGAATGCTAAGCCAAGAGGAGCTGTTATCGC	19	35	1 Base Change	0.03	0	ASLSTFQQVNIQMQQCSVFTS*	ASLSTFQQVNIQMQQCSVFTS*	GCATCTCTCAGCACATTCCAGCAGGTAAATATACAAATGCAGCAATGTAGTGTGTTTACCTCATGAACTTGATCAATTTGCTTACAATGTTGCTTGCCGTTGCAGATGTGGATTGCCAAGGCTGAGTACGACGAGTCTGGCCCATCCATTGTGCACAGGAAGTGCTTCTAATTCTTCGGACCCAAGAATGCTAAGCCAAGAGGAGCTGTTATCGC	GCATCTCTCAGCACATTCCAGCAGGTAAATATACAAATGCAGCAATGTAGTGTGTTTACCTCATGAACTTGATCAATTTGCTTACAATGTTGCTTGCCGTTGCAGATGTGGATTGCCAAGGCTGAGTACGACGAGTCTGGCCCATCCATTGTGCACAGGAAATGCTTCTAATTCTTCGGACCCAAGAATGCTAAGCCAAGAGGAGCTGTTATCGC
GCATCTCTCAGCACATTCCAGCAGGTAAATATACAAATGCAGCAATGTAGTGTGTTTACCTCATGAACTTGATCAATTTGCTTACAATGTTGCTTGCCGTTGCAGATGTGGATTGCCAAGGCTGAGTACGACGAGTCTGGCCCATCCATTGTGTcACAGGAAATGCTCCTAATTCTTCGGACCCAAGAATGCTAAGCCAAGAGGAGCTGTTATCGC	19	34	Insertion	0.03	1	ASLSTFQQVNIQMQQCSVFTS*	ASLSTFQQVNIQMQQCSVFTS*	GCATCTCTCAGCACATTCCAGCAGGTAAATATACAAATGCAGCAATGTAGTGTGTTTACCTCATGAACTTGATCAATTTGCTTACAATGTTGCTTGCCGTTGCAGATGTGGATTGCCAAGGCTGAGTACGACGAGTCTGGCCCATCCATTGTGTCACAGGAAATGCTCCTAATTCTTCGGACCCAAGAATGCTAAGCCAAGAGGAGCTGTTATCGC	GCATCTCTCAGCACATTCCAGCAGGTAAATATACAAATGCAGCAATGTAGTGTGTTTACCTCATGAACTTGATCAATTTGCTTACAATGTTGCTTGCCGTTGCAGATGTGGATTGCCAAGGCTGAGTACGACGAGTCTGGCCCATCCATTGTGCACAGGAAATGCTTCTAATTCTTCGGACCCAAGAATGCTAAGCCAAGAGGAGCTGTTATCGC
GCATCTCTCAGCACATTCCAGCAGGTAAATATACAAATGCAGCAATGTAGTGTGTTTACCTCATGAACTTGATCAATTTGCTTACAATGTTGCTTGCCGTTGCAGATGTGGATTGCCAAGGCTGAGTACGACGAGTCTGGCCCATCCATTGTGTcACAGGGAATGCTTCTAATTCTTCGGACCCAAGAATGCTAAGCCAAGAGGAGCTGTTATCGC	19	35	Insertion	0.03	1	ASLSTFQQVNIQMQQCSVFTS*	ASLSTFQQVNIQMQQCSVFTS*	GCATCTCTCAGCACATTCCAGCAGGTAAATATACAAATGCAGCAATGTAGTGTGTTTACCTCATGAACTTGATCAATTTGCTTACAATGTTGCTTGCCGTTGCAGATGTGGATTGCCAAGGCTGAGTACGACGAGTCTGGCCCATCCATTGTGTCACAGGGAATGCTTCTAATTCTTCGGACCCAAGAATGCTAAGCCAAGAGGAGCTGTTATCGC	GCATCTCTCAGCACATTCCAGCAGGTAAATATACAAATGCAGCAATGTAGTGTGTTTACCTCATGAACTTGATCAATTTGCTTACAATGTTGCTTGCCGTTGCAGATGTGGATTGCCAAGGCTGAGTACGACGAGTCTGGCCCATCCATTGTGCACAGGAAATGCTTCTAATTCTTCGGACCCAAGAATGCTAAGCCAAGAGGAGCTGTTATCGC
GCATCTCTCAGCACATTCCAGCAGGTAAATATACAAATGCAGCAATGTAGTGTGTTTACCTCATGAACTTGATCAATTTGCTTACAATGTTGCTTGCCGTTGCAGATGTGGATTGCCAAGGCTGAGTACGGCGAGTCTGGCCCATCCATTGTGTcACAGGAAATGCTTCTAATTCTTCGGACCCAAGAATGCTAAGCCAAGAGGAGCTGTTATCGC	19	35	Insertion	0.03	1	ASLSTFQQVNIQMQQCSVFTS*	ASLSTFQQVNIQMQQCSVFTS*	GCATCTCTCAGCACATTCCAGCAGGTAAATATACAAATGCAGCAATGTAGTGTGTTTACCTCATGAACTTGATCAATTTGCTTACAATGTTGCTTGCCGTTGCAGATGTGGATTGCCAAGGCTGAGTACGGCGAGTCTGGCCCATCCATTGTGTCACAGGAAATGCTTCTAATTCTTCGGACCCAAGAATGCTAAGCCAAGAGGAGCTGTTATCGC	GCATCTCTCAGCACATTCCAGCAGGTAAATATACAAATGCAGCAATGTAGTGTGTTTACCTCATGAACTTGATCAATTTGCTTACAATGTTGCTTGCCGTTGCAGATGTGGATTGCCAAGGCTGAGTACGACGAGTCTGGCCCATCCATTGTGCACAGGAAATGCTTCTAATTCTTCGGACCCAAGAATGCTAAGCCAAGAGGAGCTGTTATCGC
GCATCTCTCAGCACATTCCAGCAGGTAAATATACAAATGCAGCAATGTAGTGTGTTTACCTCATGAACTTGATCAATTTGCTTACAATGTTGCTTGCCGTTGCAGGTGTGGATTGCCAAGGCTGAGTACGACGAGTCTGGCCCATCCATTGTGTcACAGGAAATGCTTCTAATTCTTCGGACCCAAGAATGCTAAGCCAAGAGGAGCTGTTATCGC	19	34	Insertion	0.03	1	ASLSTFQQVNIQMQQCSVFTS*	ASLSTFQQVNIQMQQCSVFTS*	GCATCTCTCAGCACATTCCAGCAGGTAAATATACAAATGCAGCAATGTAGTGTGTTTACCTCATGAACTTGATCAATTTGCTTACAATGTTGCTTGCCGTTGCAGGTGTGGATTGCCAAGGCTGAGTACGACGAGTCTGGCCCATCCATTGTGTCACAGGAAATGCTTCTAATTCTTCGGACCCAAGAATGCTAAGCCAAGAGGAGCTGTTATCGC	GCATCTCTCAGCACATTCCAGCAGGTAAATATACAAATGCAGCAATGTAGTGTGTTTACCTCATGAACTTGATCAATTTGCTTACAATGTTGCTTGCCGTTGCAGATGTGGATTGCCAAGGCTGAGTACGACGAGTCTGGCCCATCCATTGTGCACAGGAAATGCTTCTAATTCTTCGGACCCAAGAATGCTAAGCCAAGAGGAGCTGTTATCGC
GCATCTCTCAGCACATTCCAGCAGGTAAATATACAAATGCAGCAATGTGGTGTGTTTACCTCATGAACTTGATCAATTTGCTTACAATGTTGCTTGCCGTTGCAGATGTGGATTGCCAAGGCTGAGTACGACGAGTCTGGCCCATCCATTGTGTcACAGGAAATGCTTCTAATTCTTCGGACCCAAGAATGCTAAGCCAAGAGGAGCTGTTATCGC	19	34	Insertion	0.03	1	ASLSTFQQVNIQMQQCGVFTS*	ASLSTFQQVNIQMQQCSVFTS*	GCATCTCTCAGCACATTCCAGCAGGTAAATATACAAATGCAGCAATGTGGTGTGTTTACCTCATGAACTTGATCAATTTGCTTACAATGTTGCTTGCCGTTGCAGATGTGGATTGCCAAGGCTGAGTACGACGAGTCTGGCCCATCCATTGTGTCACAGGAAATGCTTCTAATTCTTCGGACCCAAGAATGCTAAGCCAAGAGGAGCTGTTATCGC	GCATCTCTCAGCACATTCCAGCAGGTAAATATACAAATGCAGCAATGTAGTGTGTTTACCTCATGAACTTGATCAATTTGCTTACAATGTTGCTTGCCGTTGCAGATGTGGATTGCCAAGGCTGAGTACGACGAGTCTGGCCCATCCATTGTGCACAGGAAATGCTTCTAATTCTTCGGACCCAAGAATGCTAAGCCAAGAGGAGCTGTTATCGC
GCATCTCTCAGCACATTCCAGCGGGTAAATATACAAATGCAGCAATGTAGTGTGTTTACCTCATGAACTTGATCAATTTGCTTACAATGTTGCTTGCCGTTGCAGATGTGGATTGCCAAGGCTGAGTACGACGAGTCTGGCCCATCCATTGTGCACAGGAAATGCTTCTAATTCTTCGGACCCAAGAATGCTAAGCCAAGAGGAGCTGTTATCGC	19	34	1 Base Change	0.03	0	ASLSTFQRVNIQMQQCSVFTS*	ASLSTFQQVNIQMQQCSVFTS*	GCATCTCTCAGCACATTCCAGCGGGTAAATATACAAATGCAGCAATGTAGTGTGTTTACCTCATGAACTTGATCAATTTGCTTACAATGTTGCTTGCCGTTGCAGATGTGGATTGCCAAGGCTGAGTACGACGAGTCTGGCCCATCCATTGTGCACAGGAAATGCTTCTAATTCTTCGGACCCAAGAATGCTAAGCCAAGAGGAGCTGTTATCGC	GCATCTCTCAGCACATTCCAGCAGGTAAATATACAAATGCAGCAATGTAGTGTGTTTACCTCATGAACTTGATCAATTTGCTTACAATGTTGCTTGCCGTTGCAGATGTGGATTGCCAAGGCTGAGTACGACGAGTCTGGCCCATCCATTGTGCACAGGAAATGCTTCTAATTCTTCGGACCCAAGAATGCTAAGCCAAGAGGAGCTGTTATCGC
GCAT-TCTCAGCACATTCCAGCAGGTAAATATACAAATGCAGCAATGTAGTGTGTTTACCTCATGAACTTGATCAATTTGCTTACAATGTTGCTTGCCGTTGCAGATGTGGATTGCCAAGGCTGAGTACGACGAGTCTGGCCCATCCATTGTGAcACAGGAAATGCTTCTAATTCTTCGGACCCAAGAATGCTAAGCCAAGAGGAGCTGTTATCGC	18	35	Insertion and Deletion	0.03	0	AFSAHSSR*	ASLSTFQQVNIQMQQCSVFTS*	GCAT-TCTCAGCACATTCCAGCAGGTAAATATACAAATGCAGCAATGTAGTGTGTTTACCTCATGAACTTGATCAATTTGCTTACAATGTTGCTTGCCGTTGCAGATGTGGATTGCCAAGGCTGAGTACGACGAGTCTGGCCCATCCATTGTGACACAGGAAATGCTTCTAATTCTTCGGACCCAAGAATGCTAAGCCAAGAGGAGCTGTTATCGC	GCATCTCTCAGCACATTCCAGCAGGTAAATATACAAATGCAGCAATGTAGTGTGTTTACCTCATGAACTTGATCAATTTGCTTACAATGTTGCTTGCCGTTGCAGATGTGGATTGCCAAGGCTGAGTACGACGAGTCTGGCCCATCCATTGTGCACAGGAAATGCTTCTAATTCTTCGGACCCAAGAATGCTAAGCCAAGAGGAGCTGTTATCGC
GCATCTCT-AGCACATTCCAGCAGGTAAATATACAAATGCAGCAATGTAGTGTGTTTACCTCATGAACTTGATCAATTTGCTTACAATGTTGCTTGCCGTTGCAGATGTGGATTGCCAAGGCTGAGTACGACGAGTCTGGCCCATCCATTGTGAcACAGGAAATGCTTCTAATTCTTCGGACCCAAGAATGCTAAGCCAAGAGGAGCTGTTATCGC	18	35	Insertion and Deletion	0.03	0	ASLAHSSR*	ASLSTFQQVNIQMQQCSVFTS*	GCATCTCT-AGCACATTCCAGCAGGTAAATATACAAATGCAGCAATGTAGTGTGTTTACCTCATGAACTTGATCAATTTGCTTACAATGTTGCTTGCCGTTGCAGATGTGGATTGCCAAGGCTGAGTACGACGAGTCTGGCCCATCCATTGTGACACAGGAAATGCTTCTAATTCTTCGGACCCAAGAATGCTAAGCCAAGAGGAGCTGTTATCGC	GCATCTCTCAGCACATTCCAGCAGGTAAATATACAAATGCAGCAATGTAGTGTGTTTACCTCATGAACTTGATCAATTTGCTTACAATGTTGCTTGCCGTTGCAGATGTGGATTGCCAAGGCTGAGTACGACGAGTCTGGCCCATCCATTGTGCACAGGAAATGCTTCTAATTCTTCGGACCCAAGAATGCTAAGCCAAGAGGAGCTGTTATCGC
GCATCTCTCAGCACA-TCCAGCAGGTAAATATACAAATGCAGCAATGTAGTGTGTTTACCTCATGAACTTGATCAATTTGCTTACAATGTTGCTTGCCGTTGCAGATGTGGATTGCCAAGGCTGAGTACGACGAGTCTGGCCCATCCATTGTGCACAGGAAATGCTTCTAATTCTTCGGACCCAAGAATGCTAAGCCAAGAGGAGCTGTTATCGC	18	34	Deletion	0.03	-1	ASLSTSSR*	ASLSTFQQVNIQMQQCSVFTS*	GCATCTCTCAGCACA-TCCAGCAGGTAAATATACAAATGCAGCAATGTAGTGTGTTTACCTCATGAACTTGATCAATTTGCTTACAATGTTGCTTGCCGTTGCAGATGTGGATTGCCAAGGCTGAGTACGACGAGTCTGGCCCATCCATTGTGCACAGGAAATGCTTCTAATTCTTCGGACCCAAGAATGCTAAGCCAAGAGGAGCTGTTATCGC	GCATCTCTCAGCACATTCCAGCAGGTAAATATACAAATGCAGCAATGTAGTGTGTTTACCTCATGAACTTGATCAATTTGCTTACAATGTTGCTTGCCGTTGCAGATGTGGATTGCCAAGGCTGAGTACGACGAGTCTGGCCCATCCATTGTGCACAGGAAATGCTTCTAATTCTTCGGACCCAAGAATGCTAAGCCAAGAGGAGCTGTTATCGC
GCATCTCTCAGCACATTCCAGCAGGTAAATATACAAATGCAGCAATGTAGTGCGTTTACCTCATGAACTTGATCAATTTGCTTACAATGTTGCTTGCCGTTGCAGATGTGGATTGCCAAGGCTGAGTACGACGAGTCTGGCCCATCCATTGTGCACAGGAAATGCTTCTAATTCTTCGGACCCAAGAATGCTAAGCCAAGAGGAGCTGTTATCGC	18	35	1 Base Change	0.03	0	ASLSTFQQVNIQMQQCSAFTS*	ASLSTFQQVNIQMQQCSVFTS*	GCATCTCTCAGCACATTCCAGCAGGTAAATATACAAATGCAGCAATGTAGTGCGTTTACCTCATGAACTTGATCAATTTGCTTACAATGTTGCTTGCCGTTGCAGATGTGGATTGCCAAGGCTGAGTACGACGAGTCTGGCCCATCCATTGTGCACAGGAAATGCTTCTAATTCTTCGGACCCAAGAATGCTAAGCCAAGAGGAGCTGTTATCGC	GCATCTCTCAGCACATTCCAGCAGGTAAATATACAAATGCAGCAATGTAGTGTGTTTACCTCATGAACTTGATCAATTTGCTTACAATGTTGCTTGCCGTTGCAGATGTGGATTGCCAAGGCTGAGTACGACGAGTCTGGCCCATCCATTGTGCACAGGAAATGCTTCTAATTCTTCGGACCCAAGAATGCTAAGCCAAGAGGAGCTGTTATCGC
GCATCTCTCAGCACATTCCAGCAGGTAAATATACAAATGCAGCAATGTAGTGTGTTTACCTCATGAACTTGATCAATTTGCTTACAATGTTGCTTGCCGCTGCAGATGTGGATTGCCAAGGCTGAGTACGACGAGTCTGGCCCATCCATTGTGCACAGGAAATGCTTCTAATTCTTCGGACCCAAGAATGCTAAGCCAAGAGGAGCTGTTATCGC	18	34	1 Base Change	0.03	0	ASLSTFQQVNIQMQQCSVFTS*	ASLSTFQQVNIQMQQCSVFTS*	GCATCTCTCAGCACATTCCAGCAGGTAAATATACAAATGCAGCAATGTAGTGTGTTTACCTCATGAACTTGATCAATTTGCTTACAATGTTGCTTGCCGCTGCAGATGTGGATTGCCAAGGCTGAGTACGACGAGTCTGGCCCATCCATTGTGCACAGGAAATGCTTCTAATTCTTCGGACCCAAGAATGCTAAGCCAAGAGGAGCTGTTATCGC	GCATCTCTCAGCACATTCCAGCAGGTAAATATACAAATGCAGCAATGTAGTGTGTTTACCTCATGAACTTGATCAATTTGCTTACAATGTTGCTTGCCGTTGCAGATGTGGATTGCCAAGGCTGAGTACGACGAGTCTGGCCCATCCATTGTGCACAGGAAATGCTTCTAATTCTTCGGACCCAAGAATGCTAAGCCAAGAGGAGCTGTTATCGC
GCATCTCTCAGCACATTCCAGCAGGTAAATATACAAATGCAGCAATGTAGTGTGTTTACCTCATGAACTTGATCAATTTGCTTACAATGTTGCTTGCCGTTGCAGATGTGGATTGCCAAGGCTGAGTACGACGAGTCTGGCCCACCCATTGTGCACAGGAAATGCTTCTAATTCTTCGGACCCAAGAATGCTAAGCCAAGAGGAGCTGTTATCGC	18	36	1 Base Change	0.03	0	ASLSTFQQVNIQMQQCSVFTS*	ASLSTFQQVNIQMQQCSVFTS*	GCATCTCTCAGCACATTCCAGCAGGTAAATATACAAATGCAGCAATGTAGTGTGTTTACCTCATGAACTTGATCAATTTGCTTACAATGTTGCTTGCCGTTGCAGATGTGGATTGCCAAGGCTGAGTACGACGAGTCTGGCCCACCCATTGTGCACAGGAAATGCTTCTAATTCTTCGGACCCAAGAATGCTAAGCCAAGAGGAGCTGTTATCGC	GCATCTCTCAGCACATTCCAGCAGGTAAATATACAAATGCAGCAATGTAGTGTGTTTACCTCATGAACTTGATCAATTTGCTTACAATGTTGCTTGCCGTTGCAGATGTGGATTGCCAAGGCTGAGTACGACGAGTCTGGCCCATCCATTGTGCACAGGAAATGCTTCTAATTCTTCGGACCCAAGAATGCTAAGCCAAGAGGAGCTGTTATCGC
GCATCTCTCAGCACATTCCAGCAGGTAAATATACAAATGCAGCAATGTAGTGTGTTTACCTCATGAACTTGATCAATTTGCTTACAATGTTGCTTGCCGTTGCAGATGTGGATTGCCAAGGCTGAGTACGACGAGTCTGGCCCATCCATTGTGAcACAGGAAATGCTTCTAATTCTTCGGACCCAAGAATGCTAAGCCAAGAGGAGCTG-TATCGC	18	34	Insertion and Deletion	0.03	0	ASLSTFQQVNIQMQQCSVFTS*	ASLSTFQQVNIQMQQCSVFTS*	GCATCTCTCAGCACATTCCAGCAGGTAAATATACAAATGCAGCAATGTAGTGTGTTTACCTCATGAACTTGATCAATTTGCTTACAATGTTGCTTGCCGTTGCAGATGTGGATTGCCAAGGCTGAGTACGACGAGTCTGGCCCATCCATTGTGACACAGGAAATGCTTCTAATTCTTCGGACCCAAGAATGCTAAGCCAAGAGGAGCTG-TATCGC	GCATCTCTCAGCACATTCCAGCAGGTAAATATACAAATGCAGCAATGTAGTGTGTTTACCTCATGAACTTGATCAATTTGCTTACAATGTTGCTTGCCGTTGCAGATGTGGATTGCCAAGGCTGAGTACGACGAGTCTGGCCCATCCATTGTGCACAGGAAATGCTTCTAATTCTTCGGACCCAAGAATGCTAAGCCAAGAGGAGCTGTTATCGC
GCATCTCTCAGCACATTCCAGCAGGTAAATATACAAATGCAGCAATGTAGTGTGTTTACCTCATGAACTTGATCAATTTGCTTACAATGTTGCTTGCCGTTGCAGATGTGGATTGCCAAGGCTGAGTACGACGAGTCTGGCCCATCCATTGTGCACAGGAAATGCTCCTAATTCTTCGGACCCAAGAATGCTAAGCCAAGAGGAGCTGTTATCGC	18	35	1 Base Change	0.03	0	ASLSTFQQVNIQMQQCSVFTS*	ASLSTFQQVNIQMQQCSVFTS*	GCATCTCTCAGCACATTCCAGCAGGTAAATATACAAATGCAGCAATGTAGTGTGTTTACCTCATGAACTTGATCAATTTGCTTACAATGTTGCTTGCCGTTGCAGATGTGGATTGCCAAGGCTGAGTACGACGAGTCTGGCCCATCCATTGTGCACAGGAAATGCTCCTAATTCTTCGGACCCAAGAATGCTAAGCCAAGAGGAGCTGTTATCGC	GCATCTCTCAGCACATTCCAGCAGGTAAATATACAAATGCAGCAATGTAGTGTGTTTACCTCATGAACTTGATCAATTTGCTTACAATGTTGCTTGCCGTTGCAGATGTGGATTGCCAAGGCTGAGTACGACGAGTCTGGCCCATCCATTGTGCACAGGAAATGCTTCTAATTCTTCGGACCCAAGAATGCTAAGCCAAGAGGAGCTGTTATCGC
GCATCTCTCAGCACATTCCAGCAGGTAAATATACAAATGCAGCAATGTAGTGTGTTTACCTCATGAACTTGATCAATTTGCTTACAATGTTGCTTGCCGTTGCAGATGTGGATTGCCAAGGCTGAGTACGACGAGTCTGGCCCATCCATTGTGTcACAGGAAATGCTTCTAATTCTTCGGACCCAGGAATGCTAAGCCAAGAGGAGCTGTTATCGC	18	35	Insertion	0.03	1	ASLSTFQQVNIQMQQCSVFTS*	ASLSTFQQVNIQMQQCSVFTS*	GCATCTCTCAGCACATTCCAGCAGGTAAATATACAAATGCAGCAATGTAGTGTGTTTACCTCATGAACTTGATCAATTTGCTTACAATGTTGCTTGCCGTTGCAGATGTGGATTGCCAAGGCTGAGTACGACGAGTCTGGCCCATCCATTGTGTCACAGGAAATGCTTCTAATTCTTCGGACCCAGGAATGCTAAGCCAAGAGGAGCTGTTATCGC	GCATCTCTCAGCACATTCCAGCAGGTAAATATACAAATGCAGCAATGTAGTGTGTTTACCTCATGAACTTGATCAATTTGCTTACAATGTTGCTTGCCGTTGCAGATGTGGATTGCCAAGGCTGAGTACGACGAGTCTGGCCCATCCATTGTGCACAGGAAATGCTTCTAATTCTTCGGACCCAAGAATGCTAAGCCAAGAGGAGCTGTTATCGC
GCATCTCTCAGCACATTCCAGCAGGTAAATATACAAATGCAGCAATGTAGTGTGTTTACCTCGTGAACTTGATCAATTTGCTTACAATGTTGCTTGCCGTTGCAGATGTGGATTGCCAAGGCTGAGTACGACGAGTCTGGCCCATCCATTGTGTcACAGGAAATGCTTCTAATTCTTCGGACCCAAGAATGCTAAGCCAAGAGGAGCTGTTATCGC	18	35	Insertion	0.03	1	ASLSTFQQVNIQMQQCSVFTS*	ASLSTFQQVNIQMQQCSVFTS*	GCATCTCTCAGCACATTCCAGCAGGTAAATATACAAATGCAGCAATGTAGTGTGTTTACCTCGTGAACTTGATCAATTTGCTTACAATGTTGCTTGCCGTTGCAGATGTGGATTGCCAAGGCTGAGTACGACGAGTCTGGCCCATCCATTGTGTCACAGGAAATGCTTCTAATTCTTCGGACCCAAGAATGCTAAGCCAAGAGGAGCTGTTATCGC	GCATCTCTCAGCACATTCCAGCAGGTAAATATACAAATGCAGCAATGTAGTGTGTTTACCTCATGAACTTGATCAATTTGCTTACAATGTTGCTTGCCGTTGCAGATGTGGATTGCCAAGGCTGAGTACGACGAGTCTGGCCCATCCATTGTGCACAGGAAATGCTTCTAATTCTTCGGACCCAAGAATGCTAAGCCAAGAGGAGCTGTTATCGC
GCATCTCTCAGCACATTCCAGCAGGTAAATATACAAATGCAGCAATGTAGCGTGTTTACCTCATGAACTTGATCAATTTGCTTACAATGTTGCTTGCCGTTGCAGATGTGGATTGCCAAGGCTGAGTACGACGAGTCTGGCCCATCCATTGTGTcACAGGAAATGCTTCTAATTCTTCGGACCCAAGAATGCTAAGCCAAGAGGAGCTGTTATCGC	17	35	Insertion	0.03	1	ASLSTFQQVNIQMQQCSVFTS*	ASLSTFQQVNIQMQQCSVFTS*	GCATCTCTCAGCACATTCCAGCAGGTAAATATACAAATGCAGCAATGTAGCGTGTTTACCTCATGAACTTGATCAATTTGCTTACAATGTTGCTTGCCGTTGCAGATGTGGATTGCCAAGGCTGAGTACGACGAGTCTGGCCCATCCATTGTGTCACAGGAAATGCTTCTAATTCTTCGGACCCAAGAATGCTAAGCCAAGAGGAGCTGTTATCGC	GCATCTCTCAGCACATTCCAGCAGGTAAATATACAAATGCAGCAATGTAGTGTGTTTACCTCATGAACTTGATCAATTTGCTTACAATGTTGCTTGCCGTTGCAGATGTGGATTGCCAAGGCTGAGTACGACGAGTCTGGCCCATCCATTGTGCACAGGAAATGCTTCTAATTCTTCGGACCCAAGAATGCTAAGCCAAGAGGAGCTGTTATCGC
GCATCTCTCAGCACATTCCAGCAGGTAAATATACAAATGCAGCAATGTAGTGTGCTTACCTCATGAACTTGATCAATTTGCTTACAATGTTGCTTGCCGTTGCAGATGTGGATTGCCAAGGCTGAGTACGACGAGTCTGGCCCATCCATTGTGAcACAGGAAATGCTTCTAATTCTTCGGACCCAAGAATGCTAAGCCAAGAGGAGCTGTTATCGC	17	35	Insertion	0.03	1	ASLSTFQQVNIQMQQCSVLTS*	ASLSTFQQVNIQMQQCSVFTS*	GCATCTCTCAGCACATTCCAGCAGGTAAATATACAAATGCAGCAATGTAGTGTGCTTACCTCATGAACTTGATCAATTTGCTTACAATGTTGCTTGCCGTTGCAGATGTGGATTGCCAAGGCTGAGTACGACGAGTCTGGCCCATCCATTGTGACACAGGAAATGCTTCTAATTCTTCGGACCCAAGAATGCTAAGCCAAGAGGAGCTGTTATCGC	GCATCTCTCAGCACATTCCAGCAGGTAAATATACAAATGCAGCAATGTAGTGTGTTTACCTCATGAACTTGATCAATTTGCTTACAATGTTGCTTGCCGTTGCAGATGTGGATTGCCAAGGCTGAGTACGACGAGTCTGGCCCATCCATTGTGCACAGGAAATGCTTCTAATTCTTCGGACCCAAGAATGCTAAGCCAAGAGGAGCTGTTATCGC
GCATCTCTCAGCACATTCCAGCAGGTAAATATACAAATGCAGCAATGTAGTGTGTTTACCCCATGAACTTGATCAATTTGCTTACAATGTTGCTTGCCGTTGCAGATGTGGATTGCCAAGGCTGAGTACGACGAGTCTGGCCCATCCATTGTGAcACAGGAAATGCTTCTAATTCTTCGGACCCAAGAATGCTAAGCCAAGAGGAGCTGTTATCGC	17	33	Insertion	0.03	1	ASLSTFQQVNIQMQQCSVFTP*	ASLSTFQQVNIQMQQCSVFTS*	GCATCTCTCAGCACATTCCAGCAGGTAAATATACAAATGCAGCAATGTAGTGTGTTTACCCCATGAACTTGATCAATTTGCTTACAATGTTGCTTGCCGTTGCAGATGTGGATTGCCAAGGCTGAGTACGACGAGTCTGGCCCATCCATTGTGACACAGGAAATGCTTCTAATTCTTCGGACCCAAGAATGCTAAGCCAAGAGGAGCTGTTATCGC	GCATCTCTCAGCACATTCCAGCAGGTAAATATACAAATGCAGCAATGTAGTGTGTTTACCTCATGAACTTGATCAATTTGCTTACAATGTTGCTTGCCGTTGCAGATGTGGATTGCCAAGGCTGAGTACGACGAGTCTGGCCCATCCATTGTGCACAGGAAATGCTTCTAATTCTTCGGACCCAAGAATGCTAAGCCAAGAGGAGCTGTTATCGC
GCATCTCTCAGCACATTCCAGCAGGTAAATATACAAATGCAGCAATGTAGTGTGTTTACCTCATGAACTTGATCAATTTGCTTACAATGTTGCTTGCCGTTGCAGATGTGGATTGCCAAGGCTGAGTACGACGAGTCTGGCCCATCCACTGTGTcACAGGAAATGCTTCTAATTCTTCGGACCCAAGAATGCTAAGCCAAGAGGAGCTGTTATCGC	17	35	Insertion	0.03	1	ASLSTFQQVNIQMQQCSVFTS*	ASLSTFQQVNIQMQQCSVFTS*	GCATCTCTCAGCACATTCCAGCAGGTAAATATACAAATGCAGCAATGTAGTGTGTTTACCTCATGAACTTGATCAATTTGCTTACAATGTTGCTTGCCGTTGCAGATGTGGATTGCCAAGGCTGAGTACGACGAGTCTGGCCCATCCACTGTGTCACAGGAAATGCTTCTAATTCTTCGGACCCAAGAATGCTAAGCCAAGAGGAGCTGTTATCGC	GCATCTCTCAGCACATTCCAGCAGGTAAATATACAAATGCAGCAATGTAGTGTGTTTACCTCATGAACTTGATCAATTTGCTTACAATGTTGCTTGCCGTTGCAGATGTGGATTGCCAAGGCTGAGTACGACGAGTCTGGCCCATCCATTGTGCACAGGAAATGCTTCTAATTCTTCGGACCCAAGAATGCTAAGCCAAGAGGAGCTGTTATCGC
GCATCTCTCAGCACATTCCAGCAGGTAAATATACAAATGCAGCAATGTAGTGTGTTTACCTCATGAACTTGATCAATTTGCTTACAATGTTGCTTGCCGTTGCAGATGTGGATTGCCAAGGCTGAGTACGACGAGTCTGGCCCATCCATTGTGAcACAGGAAATGCTTCTAATTCTTCGGACCCAAGAATGCTAAGCCAAGA-GAGCTGTTATCGC	17	35	Insertion and Deletion	0.03	0	ASLSTFQQVNIQMQQCSVFTS*	ASLSTFQQVNIQMQQCSVFTS*	GCATCTCTCAGCACATTCCAGCAGGTAAATATACAAATGCAGCAATGTAGTGTGTTTACCTCATGAACTTGATCAATTTGCTTACAATGTTGCTTGCCGTTGCAGATGTGGATTGCCAAGGCTGAGTACGACGAGTCTGGCCCATCCATTGTGACACAGGAAATGCTTCTAATTCTTCGGACCCAAGAATGCTAAGCCAAGA-GAGCTGTTATCGC	GCATCTCTCAGCACATTCCAGCAGGTAAATATACAAATGCAGCAATGTAGTGTGTTTACCTCATGAACTTGATCAATTTGCTTACAATGTTGCTTGCCGTTGCAGATGTGGATTGCCAAGGCTGAGTACGACGAGTCTGGCCCATCCATTGTGCACAGGAAATGCTTCTAATTCTTCGGACCCAAGAATGCTAAGCCAAGAGGAGCTGTTATCGC
GCATCTCTCAGCACATTCCAGCAGGTAAATATACAAATGCAGCAATGTAGTGTGTTTACCTCATGAACTTGATCAATTTGCTTACAATGTTGCTTGCCGTTGCAGATGTGGATTGCCAAGGCTGAGTACGACGAGTCTGGCCCATCCATTGTGAcACAGGAAATGCTTCTAATTCTTCGGACCCAAGAATGCTAAGCCAAGAGGAGCTGTCATCGC	17	35	Insertion	0.03	1	ASLSTFQQVNIQMQQCSVFTS*	ASLSTFQQVNIQMQQCSVFTS*	GCATCTCTCAGCACATTCCAGCAGGTAAATATACAAATGCAGCAATGTAGTGTGTTTACCTCATGAACTTGATCAATTTGCTTACAATGTTGCTTGCCGTTGCAGATGTGGATTGCCAAGGCTGAGTACGACGAGTCTGGCCCATCCATTGTGACACAGGAAATGCTTCTAATTCTTCGGACCCAAGAATGCTAAGCCAAGAGGAGCTGTCATCGC	GCATCTCTCAGCACATTCCAGCAGGTAAATATACAAATGCAGCAATGTAGTGTGTTTACCTCATGAACTTGATCAATTTGCTTACAATGTTGCTTGCCGTTGCAGATGTGGATTGCCAAGGCTGAGTACGACGAGTCTGGCCCATCCATTGTGCACAGGAAATGCTTCTAATTCTTCGGACCCAAGAATGCTAAGCCAAGAGGAGCTGTTATCGC
GCATCTCTCAGCACATTCCAGCAGGTAAATATACAAATGCAGCAATGTAGTGTGTTTACCTCATGAACTTGATCAATTTGCTTACAATGTTGCTTGCCGTTGCAGATGTGGATTGCCAAGGCTGAGTACGACGAGTCTGGCCCATCCATTGTGCACAGGAAATGCTTCTAATTCTTCGGACCCAAGAATGCTAAGCCAAGA-GAGCTGTTATCGC	17	34	Deletion	0.03	-1	ASLSTFQQVNIQMQQCSVFTS*	ASLSTFQQVNIQMQQCSVFTS*	GCATCTCTCAGCACATTCCAGCAGGTAAATATACAAATGCAGCAATGTAGTGTGTTTACCTCATGAACTTGATCAATTTGCTTACAATGTTGCTTGCCGTTGCAGATGTGGATTGCCAAGGCTGAGTACGACGAGTCTGGCCCATCCATTGTGCACAGGAAATGCTTCTAATTCTTCGGACCCAAGAATGCTAAGCCAAGA-GAGCTGTTATCGC	GCATCTCTCAGCACATTCCAGCAGGTAAATATACAAATGCAGCAATGTAGTGTGTTTACCTCATGAACTTGATCAATTTGCTTACAATGTTGCTTGCCGTTGCAGATGTGGATTGCCAAGGCTGAGTACGACGAGTCTGGCCCATCCATTGTGCACAGGAAATGCTTCTAATTCTTCGGACCCAAGAATGCTAAGCCAAGAGGAGCTGTTATCGC
GCATCTCTCAGCACATTCCAGCAGGTAAATATACAAATGCAGCAATGTAGTGTGTTTACCTCATGAACTTGATCAATTTGCTTACAATGTTGCTTGCCGTTGCAGATGTGGATTGCCAAGGCTGAGTACGACGAGTCTGGCCCATCCATTGTGCACAGGAAATGCTTCTAATTCTTCGGACCCAGGAATGCTAAGCCAAGAGGAGCTGTTATCGC	17	35	1 Base Change	0.03	0	ASLSTFQQVNIQMQQCSVFTS*	ASLSTFQQVNIQMQQCSVFTS*	GCATCTCTCAGCACATTCCAGCAGGTAAATATACAAATGCAGCAATGTAGTGTGTTTACCTCATGAACTTGATCAATTTGCTTACAATGTTGCTTGCCGTTGCAGATGTGGATTGCCAAGGCTGAGTACGACGAGTCTGGCCCATCCATTGTGCACAGGAAATGCTTCTAATTCTTCGGACCCAGGAATGCTAAGCCAAGAGGAGCTGTTATCGC	GCATCTCTCAGCACATTCCAGCAGGTAAATATACAAATGCAGCAATGTAGTGTGTTTACCTCATGAACTTGATCAATTTGCTTACAATGTTGCTTGCCGTTGCAGATGTGGATTGCCAAGGCTGAGTACGACGAGTCTGGCCCATCCATTGTGCACAGGAAATGCTTCTAATTCTTCGGACCCAAGAATGCTAAGCCAAGAGGAGCTGTTATCGC
GCATCTCTCAGCACATTCCAGCAGGTAAATATACAAATGCAGCAATGTAGTGTGTTTACCTCATGAACTTGATCAATTTGCTTACAATGTTGCTTGCCGTTGCAGATGTGGATTGCCAAGGCTGAGTACGACGAGTCTGGCCCATCCATTGTGCACAGGGAATGCTTCTAATTCTTCGGACCCAAGAATGCTAAGCCAAGAGGAGCTGTTATCGC	17	35	1 Base Change	0.03	0	ASLSTFQQVNIQMQQCSVFTS*	ASLSTFQQVNIQMQQCSVFTS*	GCATCTCTCAGCACATTCCAGCAGGTAAATATACAAATGCAGCAATGTAGTGTGTTTACCTCATGAACTTGATCAATTTGCTTACAATGTTGCTTGCCGTTGCAGATGTGGATTGCCAAGGCTGAGTACGACGAGTCTGGCCCATCCATTGTGCACAGGGAATGCTTCTAATTCTTCGGACCCAAGAATGCTAAGCCAAGAGGAGCTGTTATCGC	GCATCTCTCAGCACATTCCAGCAGGTAAATATACAAATGCAGCAATGTAGTGTGTTTACCTCATGAACTTGATCAATTTGCTTACAATGTTGCTTGCCGTTGCAGATGTGGATTGCCAAGGCTGAGTACGACGAGTCTGGCCCATCCATTGTGCACAGGAAATGCTTCTAATTCTTCGGACCCAAGAATGCTAAGCCAAGAGGAGCTGTTATCGC
GCATCTCTCAGCACATTCCAGCAGGTAAATATACAAATGCAGCAATGTAGTGTGTTTACCTCATGAACTTGATCAATTTGCTTACAATGTTGCTTGCCGTTGCAGATGTGGATTGCCAAGGCTGAGTACGACGAGTCTGGCCCATCCATTGTGCcACAGGAAATGCTTCTAATTCTTCGGACCCAAGAATGCTAAGCCAAGAGGAGCTGTT-TCGC	17	33	Insertion and Deletion	0.03	0	ASLSTFQQVNIQMQQCSVFTS*	ASLSTFQQVNIQMQQCSVFTS*	GCATCTCTCAGCACATTCCAGCAGGTAAATATACAAATGCAGCAATGTAGTGTGTTTACCTCATGAACTTGATCAATTTGCTTACAATGTTGCTTGCCGTTGCAGATGTGGATTGCCAAGGCTGAGTACGACGAGTCTGGCCCATCCATTGTGCCACAGGAAATGCTTCTAATTCTTCGGACCCAAGAATGCTAAGCCAAGAGGAGCTGTT-TCGC	GCATCTCTCAGCACATTCCAGCAGGTAAATATACAAATGCAGCAATGTAGTGTGTTTACCTCATGAACTTGATCAATTTGCTTACAATGTTGCTTGCCGTTGCAGATGTGGATTGCCAAGGCTGAGTACGACGAGTCTGGCCCATCCATTGTGCACAGGAAATGCTTCTAATTCTTCGGACCCAAGAATGCTAAGCCAAGAGGAGCTGTTATCGC
GCATCTCTCAGCACATTCCAGCAGGTAAATATACAAATGCAGCAATGTAGTGTGTTTACCTCATGAACTTGATCAATTTGCTTACAATGTTGCTTGCCGTTGCAGATGTGGATTGCCAAGGCTGAGTACGACGAGTCTGGCCCATCCATTGTGTcACAGGAAATGCTTCTAATTCTTCGGACCCAAGAATGCTAAGCCAAGAGGAGCTCTTATCGC	17	35	Insertion	0.03	1	ASLSTFQQVNIQMQQCSVFTS*	ASLSTFQQVNIQMQQCSVFTS*	GCATCTCTCAGCACATTCCAGCAGGTAAATATACAAATGCAGCAATGTAGTGTGTTTACCTCATGAACTTGATCAATTTGCTTACAATGTTGCTTGCCGTTGCAGATGTGGATTGCCAAGGCTGAGTACGACGAGTCTGGCCCATCCATTGTGTCACAGGAAATGCTTCTAATTCTTCGGACCCAAGAATGCTAAGCCAAGAGGAGCTCTTATCGC	GCATCTCTCAGCACATTCCAGCAGGTAAATATACAAATGCAGCAATGTAGTGTGTTTACCTCATGAACTTGATCAATTTGCTTACAATGTTGCTTGCCGTTGCAGATGTGGATTGCCAAGGCTGAGTACGACGAGTCTGGCCCATCCATTGTGCACAGGAAATGCTTCTAATTCTTCGGACCCAAGAATGCTAAGCCAAGAGGAGCTGTTATCGC
GCATCTCTCAGCACATTCCAGCAGGTAAATATACAAATGCAGCAATGTAGTGTGTTTACCTCATGAACTTGATCAATTTGCTTACAATGTTGCTTGCCGTTGCAGATGTGGATTGCCAAGGCTGAGTACGGCGAGTCTGGCCCATCCATTGTGCACAGGAAATGCTTCTAATTCTTCGGACCCAAGAATGCTAAGCCAAGAGGAGCTGTTATCGC	17	35	1 Base Change	0.03	0	ASLSTFQQVNIQMQQCSVFTS*	ASLSTFQQVNIQMQQCSVFTS*	GCATCTCTCAGCACATTCCAGCAGGTAAATATACAAATGCAGCAATGTAGTGTGTTTACCTCATGAACTTGATCAATTTGCTTACAATGTTGCTTGCCGTTGCAGATGTGGATTGCCAAGGCTGAGTACGGCGAGTCTGGCCCATCCATTGTGCACAGGAAATGCTTCTAATTCTTCGGACCCAAGAATGCTAAGCCAAGAGGAGCTGTTATCGC	GCATCTCTCAGCACATTCCAGCAGGTAAATATACAAATGCAGCAATGTAGTGTGTTTACCTCATGAACTTGATCAATTTGCTTACAATGTTGCTTGCCGTTGCAGATGTGGATTGCCAAGGCTGAGTACGACGAGTCTGGCCCATCCATTGTGCACAGGAAATGCTTCTAATTCTTCGGACCCAAGAATGCTAAGCCAAGAGGAGCTGTTATCGC
GCATCTCTCAGCACATTCCAGCAGGTAAATATACAAATGCAGCAATGTAGTGTGTTTACCTCATGAACTTGATCAATTTGCTTACAATGTTGCTTGCCGTTGCGGATGTGGATTGCCAAGGCTGAGTACGACGAGTCTGGCCCATCCATTGTGCACAGGAAATGCTTCTAATTCTTCGGACCCAAGAATGCTAAGCCAAGAGGAGCTGTTATCGC	17	35	1 Base Change	0.03	0	ASLSTFQQVNIQMQQCSVFTS*	ASLSTFQQVNIQMQQCSVFTS*	GCATCTCTCAGCACATTCCAGCAGGTAAATATACAAATGCAGCAATGTAGTGTGTTTACCTCATGAACTTGATCAATTTGCTTACAATGTTGCTTGCCGTTGCGGATGTGGATTGCCAAGGCTGAGTACGACGAGTCTGGCCCATCCATTGTGCACAGGAAATGCTTCTAATTCTTCGGACCCAAGAATGCTAAGCCAAGAGGAGCTGTTATCGC	GCATCTCTCAGCACATTCCAGCAGGTAAATATACAAATGCAGCAATGTAGTGTGTTTACCTCATGAACTTGATCAATTTGCTTACAATGTTGCTTGCCGTTGCAGATGTGGATTGCCAAGGCTGAGTACGACGAGTCTGGCCCATCCATTGTGCACAGGAAATGCTTCTAATTCTTCGGACCCAAGAATGCTAAGCCAAGAGGAGCTGTTATCGC
GCATCTCTCAGCACATTCCAGCAGGTAAATATACAAATGCAGCAATGTAGTGTGTTTACCTCATGAACTTGGTCAATTTGCTTACAATGTTGCTTGCCGTTGCAGATGTGGATTGCCAAGGCTGAGTACGACGAGTCTGGCCCATCCATTGTGTcACAGGAAATGCTTCTAATTCTTCGGACCCAAGAATGCTAAGCCAAGAGGAGCTGTTATCGC	17	35	Insertion	0.03	1	ASLSTFQQVNIQMQQCSVFTS*	ASLSTFQQVNIQMQQCSVFTS*	GCATCTCTCAGCACATTCCAGCAGGTAAATATACAAATGCAGCAATGTAGTGTGTTTACCTCATGAACTTGGTCAATTTGCTTACAATGTTGCTTGCCGTTGCAGATGTGGATTGCCAAGGCTGAGTACGACGAGTCTGGCCCATCCATTGTGTCACAGGAAATGCTTCTAATTCTTCGGACCCAAGAATGCTAAGCCAAGAGGAGCTGTTATCGC	GCATCTCTCAGCACATTCCAGCAGGTAAATATACAAATGCAGCAATGTAGTGTGTTTACCTCATGAACTTGATCAATTTGCTTACAATGTTGCTTGCCGTTGCAGATGTGGATTGCCAAGGCTGAGTACGACGAGTCTGGCCCATCCATTGTGCACAGGAAATGCTTCTAATTCTTCGGACCCAAGAATGCTAAGCCAAGAGGAGCTGTTATCGC
GCATCTCTCAGCACATTCCAGCAGGTAAATATACAAATGCAGCAATGTAGTGTGTTTACCTCATGGACTTGATCAATTTGCTTACAATGTTGCTTGCCGTTGCAGATGTGGATTGCCAAGGCTGAGTACGACGAGTCTGGCCCATCCATTGTGCACAGGAAATGCTTCTAATTCTTCGGACCCAAGAATGCTAAGCCAAGAGGAGCTGTTATCGC	17	35	1 Base Change	0.03	0	ASLSTFQQVNIQMQQCSVFTSWT*	ASLSTFQQVNIQMQQCSVFTS*	GCATCTCTCAGCACATTCCAGCAGGTAAATATACAAATGCAGCAATGTAGTGTGTTTACCTCATGGACTTGATCAATTTGCTTACAATGTTGCTTGCCGTTGCAGATGTGGATTGCCAAGGCTGAGTACGACGAGTCTGGCCCATCCATTGTGCACAGGAAATGCTTCTAATTCTTCGGACCCAAGAATGCTAAGCCAAGAGGAGCTGTTATCGC	GCATCTCTCAGCACATTCCAGCAGGTAAATATACAAATGCAGCAATGTAGTGTGTTTACCTCATGAACTTGATCAATTTGCTTACAATGTTGCTTGCCGTTGCAGATGTGGATTGCCAAGGCTGAGTACGACGAGTCTGGCCCATCCATTGTGCACAGGAAATGCTTCTAATTCTTCGGACCCAAGAATGCTAAGCCAAGAGGAGCTGTTATCGC
GCATCTCTCAGCACATTCCAGCGGGTAAATATACAAATGCAGCAATGTAGTGTGTTTACCTCATGAACTTGATCAATTTGCTTACAATGTTGCTTGCCGTTGCAGATGTGGATTGCCAAGGCTGAGTACGACGAGTCTGGCCCATCCATTGTGTcACAGGAAATGCTTCTAATTCTTCGGACCCAAGAATGCTAAGCCAAGAGGAGCTGTTATCGC	17	35	Insertion	0.03	1	ASLSTFQRVNIQMQQCSVFTS*	ASLSTFQQVNIQMQQCSVFTS*	GCATCTCTCAGCACATTCCAGCGGGTAAATATACAAATGCAGCAATGTAGTGTGTTTACCTCATGAACTTGATCAATTTGCTTACAATGTTGCTTGCCGTTGCAGATGTGGATTGCCAAGGCTGAGTACGACGAGTCTGGCCCATCCATTGTGTCACAGGAAATGCTTCTAATTCTTCGGACCCAAGAATGCTAAGCCAAGAGGAGCTGTTATCGC	GCATCTCTCAGCACATTCCAGCAGGTAAATATACAAATGCAGCAATGTAGTGTGTTTACCTCATGAACTTGATCAATTTGCTTACAATGTTGCTTGCCGTTGCAGATGTGGATTGCCAAGGCTGAGTACGACGAGTCTGGCCCATCCATTGTGCACAGGAAATGCTTCTAATTCTTCGGACCCAAGAATGCTAAGCCAAGAGGAGCTGTTATCGC
GCATCTCTCAGCA-ATTCCAGCAGGTAAATATACAAATGCAGCAATGTAGTGTGTTTACCTCATGAACTTGATCAATTTGCTTACAATGTTGCTTGCCGTTGCAGATGTGGATTGCCAAGGCTGAGTACGACGAGTCTGGCCCATCCATTGTGTcACAGGAAATGCTTCTAATTCTTCGGACCCAAGAATGCTAAGCCAAGAGGAGC-GTTATCGC	16	35	Insertion and Deletion	0.03	-1	ASLSNSSR*	ASLSTFQQVNIQMQQCSVFTS*	GCATCTCTCAGCA-ATTCCAGCAGGTAAATATACAAATGCAGCAATGTAGTGTGTTTACCTCATGAACTTGATCAATTTGCTTACAATGTTGCTTGCCGTTGCAGATGTGGATTGCCAAGGCTGAGTACGACGAGTCTGGCCCATCCATTGTGTCACAGGAAATGCTTCTAATTCTTCGGACCCAAGAATGCTAAGCCAAGAGGAGC-GTTATCGC	GCATCTCTCAGCACATTCCAGCAGGTAAATATACAAATGCAGCAATGTAGTGTGTTTACCTCATGAACTTGATCAATTTGCTTACAATGTTGCTTGCCGTTGCAGATGTGGATTGCCAAGGCTGAGTACGACGAGTCTGGCCCATCCATTGTGCACAGGAAATGCTTCTAATTCTTCGGACCCAAGAATGCTAAGCCAAGAGGAGCTGTTATCGC
GCATCTCTCAGCACA-TCCAGCAGGTAAATATACAAATGCAGCAATGTAGTGTGTTTACCTCATGAACTTGATCAATTTGCTTACAATGTTGCTTGCCGTTGCAGATGTGGATTGCCAAGGCTGAGTACGACGAGTCTGGCCCATCCATTGTGTcACAGGAAATGCTTCTAATTCTTCGGACCCAAGAATGCTAAGCCAAGAGGAGCTGTTATCGC	16	35	Insertion and Deletion	0.03	0	ASLSTSSR*	ASLSTFQQVNIQMQQCSVFTS*	GCATCTCTCAGCACA-TCCAGCAGGTAAATATACAAATGCAGCAATGTAGTGTGTTTACCTCATGAACTTGATCAATTTGCTTACAATGTTGCTTGCCGTTGCAGATGTGGATTGCCAAGGCTGAGTACGACGAGTCTGGCCCATCCATTGTGTCACAGGAAATGCTTCTAATTCTTCGGACCCAAGAATGCTAAGCCAAGAGGAGCTGTTATCGC	GCATCTCTCAGCACATTCCAGCAGGTAAATATACAAATGCAGCAATGTAGTGTGTTTACCTCATGAACTTGATCAATTTGCTTACAATGTTGCTTGCCGTTGCAGATGTGGATTGCCAAGGCTGAGTACGACGAGTCTGGCCCATCCATTGTGCACAGGAAATGCTTCTAATTCTTCGGACCCAAGAATGCTAAGCCAAGAGGAGCTGTTATCGC
GCATCTCTCAGCACATTCCAGCAGGTAAATATACAAATGCAGCAATGTAGTGTGTTTACCTCATGAACCTGATCAATTTGCTTACAATGTTGCTTGCCGTTGCAGATGTGGATTGCCAAGGCTGAGTACGACGAGTCTGGCCCATCCATTGTGCACAGGAAATGCTTCTAATTCTTCGGACCCAAGAATGCTAAGCCAAGAGGAGCTGTTATCGC	16	35	1 Base Change	0.03	0	ASLSTFQQVNIQMQQCSVFTS*	ASLSTFQQVNIQMQQCSVFTS*	GCATCTCTCAGCACATTCCAGCAGGTAAATATACAAATGCAGCAATGTAGTGTGTTTACCTCATGAACCTGATCAATTTGCTTACAATGTTGCTTGCCGTTGCAGATGTGGATTGCCAAGGCTGAGTACGACGAGTCTGGCCCATCCATTGTGCACAGGAAATGCTTCTAATTCTTCGGACCCAAGAATGCTAAGCCAAGAGGAGCTGTTATCGC	GCATCTCTCAGCACATTCCAGCAGGTAAATATACAAATGCAGCAATGTAGTGTGTTTACCTCATGAACTTGATCAATTTGCTTACAATGTTGCTTGCCGTTGCAGATGTGGATTGCCAAGGCTGAGTACGACGAGTCTGGCCCATCCATTGTGCACAGGAAATGCTTCTAATTCTTCGGACCCAAGAATGCTAAGCCAAGAGGAGCTGTTATCGC
GCATCTCTCAGCACATTCCAGCAGGTAAATATACAAATGCAGCAATGTAGTGTGTTTACCTCATGAACTTGATCAATTTGCCTACAATGTTGCTTGCCGTTGCAGATGTGGATTGCCAAGGCTGAGTACGACGAGTCTGGCCCATCCATTGTGAcACAGGAAATGCTTCTAATTCTTCGGACCCAAGAATGCTAAGCCAAGAGGAGCTGTTATCGC	16	35	Insertion	0.03	1	ASLSTFQQVNIQMQQCSVFTS*	ASLSTFQQVNIQMQQCSVFTS*	GCATCTCTCAGCACATTCCAGCAGGTAAATATACAAATGCAGCAATGTAGTGTGTTTACCTCATGAACTTGATCAATTTGCCTACAATGTTGCTTGCCGTTGCAGATGTGGATTGCCAAGGCTGAGTACGACGAGTCTGGCCCATCCATTGTGACACAGGAAATGCTTCTAATTCTTCGGACCCAAGAATGCTAAGCCAAGAGGAGCTGTTATCGC	GCATCTCTCAGCACATTCCAGCAGGTAAATATACAAATGCAGCAATGTAGTGTGTTTACCTCATGAACTTGATCAATTTGCTTACAATGTTGCTTGCCGTTGCAGATGTGGATTGCCAAGGCTGAGTACGACGAGTCTGGCCCATCCATTGTGCACAGGAAATGCTTCTAATTCTTCGGACCCAAGAATGCTAAGCCAAGAGGAGCTGTTATCGC
GCATCTCTCAGCACATTCCAGCAGGTAAATATACAAATGCAGCAATGTAGTGTGTTTACCTCATGAACTTGATCAATTTGCTTACAATGCTGCTTGCCGTTGCAGATGTGGATTGCCAAGGCTGAGTACGACGAGTCTGGCCCATCCATTGTGAcACAGGAAATGCTTCTAATTCTTCGGACCCAAGAATGCTAAGCCAAGAGGAGCTGTTATCGC	16	35	Insertion	0.03	1	ASLSTFQQVNIQMQQCSVFTS*	ASLSTFQQVNIQMQQCSVFTS*	GCATCTCTCAGCACATTCCAGCAGGTAAATATACAAATGCAGCAATGTAGTGTGTTTACCTCATGAACTTGATCAATTTGCTTACAATGCTGCTTGCCGTTGCAGATGTGGATTGCCAAGGCTGAGTACGACGAGTCTGGCCCATCCATTGTGACACAGGAAATGCTTCTAATTCTTCGGACCCAAGAATGCTAAGCCAAGAGGAGCTGTTATCGC	GCATCTCTCAGCACATTCCAGCAGGTAAATATACAAATGCAGCAATGTAGTGTGTTTACCTCATGAACTTGATCAATTTGCTTACAATGTTGCTTGCCGTTGCAGATGTGGATTGCCAAGGCTGAGTACGACGAGTCTGGCCCATCCATTGTGCACAGGAAATGCTTCTAATTCTTCGGACCCAAGAATGCTAAGCCAAGAGGAGCTGTTATCGC
GCATCTCTCAGCACATTCCAGCAGGTAAATATACAAATGCAGCAATGTAGTGTGTTTACCTCATGAACTTGATCAATTTGCTTACAATGTTGCCTGCCGTTGCAGATGTGGATTGCCAAGGCTGAGTACGACGAGTCTGGCCCATCCATTGTGAcACAGGAAATGCTTCTAATTCTTCGGACCCAAGAATGCTAAGCCAAGAGGAGCTGTTATCGC	16	35	Insertion	0.03	1	ASLSTFQQVNIQMQQCSVFTS*	ASLSTFQQVNIQMQQCSVFTS*	GCATCTCTCAGCACATTCCAGCAGGTAAATATACAAATGCAGCAATGTAGTGTGTTTACCTCATGAACTTGATCAATTTGCTTACAATGTTGCCTGCCGTTGCAGATGTGGATTGCCAAGGCTGAGTACGACGAGTCTGGCCCATCCATTGTGACACAGGAAATGCTTCTAATTCTTCGGACCCAAGAATGCTAAGCCAAGAGGAGCTGTTATCGC	GCATCTCTCAGCACATTCCAGCAGGTAAATATACAAATGCAGCAATGTAGTGTGTTTACCTCATGAACTTGATCAATTTGCTTACAATGTTGCTTGCCGTTGCAGATGTGGATTGCCAAGGCTGAGTACGACGAGTCTGGCCCATCCATTGTGCACAGGAAATGCTTCTAATTCTTCGGACCCAAGAATGCTAAGCCAAGAGGAGCTGTTATCGC
GCATCTCTCAGCACATTCCAGCAGGTAAATATACAAATGCAGCAATGTAGTGTGTTTACCTCATGAACTTGATCAATTTGCTTACAATGTTGCTTGCCGTTGCAGATGTGGATTGCCAAGGCTGAGTACGACGAGTCTGGCCCATCCATTGTGAcACAGGAAATGCTTCTAATTCTTCGGACCCAAGAATGCTAAGCCAAGAGGAGCTGTTATCAC	16	35	Insertion	0.03	1	ASLSTFQQVNIQMQQCSVFTS*	ASLSTFQQVNIQMQQCSVFTS*	GCATCTCTCAGCACATTCCAGCAGGTAAATATACAAATGCAGCAATGTAGTGTGTTTACCTCATGAACTTGATCAATTTGCTTACAATGTTGCTTGCCGTTGCAGATGTGGATTGCCAAGGCTGAGTACGACGAGTCTGGCCCATCCATTGTGACACAGGAAATGCTTCTAATTCTTCGGACCCAAGAATGCTAAGCCAAGAGGAGCTGTTATCAC	GCATCTCTCAGCACATTCCAGCAGGTAAATATACAAATGCAGCAATGTAGTGTGTTTACCTCATGAACTTGATCAATTTGCTTACAATGTTGCTTGCCGTTGCAGATGTGGATTGCCAAGGCTGAGTACGACGAGTCTGGCCCATCCATTGTGCACAGGAAATGCTTCTAATTCTTCGGACCCAAGAATGCTAAGCCAAGAGGAGCTGTTATCGC
GCATCTCTCAGCACATTCCAGCAGGTAAATATACAAATGCAGCAATGTAGTGTGTTTACCTCATGAACTTGATCAATTTGCTTACAATGTTGCTTGCCGTTGCAGATGTGGATTGCCAAGGCTGAGTACGACGAGTCTGGCCCATCCATTGTGCACAGGAAATGCTTCTAACTCTTCGGACCCAAGAATGCTAAGCCAAGAGGAGCTGTTATCGC	16	35	1 Base Change	0.03	0	ASLSTFQQVNIQMQQCSVFTS*	ASLSTFQQVNIQMQQCSVFTS*	GCATCTCTCAGCACATTCCAGCAGGTAAATATACAAATGCAGCAATGTAGTGTGTTTACCTCATGAACTTGATCAATTTGCTTACAATGTTGCTTGCCGTTGCAGATGTGGATTGCCAAGGCTGAGTACGACGAGTCTGGCCCATCCATTGTGCACAGGAAATGCTTCTAACTCTTCGGACCCAAGAATGCTAAGCCAAGAGGAGCTGTTATCGC	GCATCTCTCAGCACATTCCAGCAGGTAAATATACAAATGCAGCAATGTAGTGTGTTTACCTCATGAACTTGATCAATTTGCTTACAATGTTGCTTGCCGTTGCAGATGTGGATTGCCAAGGCTGAGTACGACGAGTCTGGCCCATCCATTGTGCACAGGAAATGCTTCTAATTCTTCGGACCCAAGAATGCTAAGCCAAGAGGAGCTGTTATCGC
GCATCTCTCAGCACATTCCAGCAGGTAAATATACAAATGCAGCAATGTAGTGTGTTTACCTCATGAACTTGATCAATTTGCTTACAATGTTGCTTGCCGTTGCAGATGTGGATTGCCAAGGCTGAGTACGACGAGTCTGGCCCATCCATTGTGCACAGGAGATGCTTCTAATTCTTCGGACCCAAGAATGCTAAGCCAAGAGGAGCTGTTATCGC	16	35	1 Base Change	0.03	0	ASLSTFQQVNIQMQQCSVFTS*	ASLSTFQQVNIQMQQCSVFTS*	GCATCTCTCAGCACATTCCAGCAGGTAAATATACAAATGCAGCAATGTAGTGTGTTTACCTCATGAACTTGATCAATTTGCTTACAATGTTGCTTGCCGTTGCAGATGTGGATTGCCAAGGCTGAGTACGACGAGTCTGGCCCATCCATTGTGCACAGGAGATGCTTCTAATTCTTCGGACCCAAGAATGCTAAGCCAAGAGGAGCTGTTATCGC	GCATCTCTCAGCACATTCCAGCAGGTAAATATACAAATGCAGCAATGTAGTGTGTTTACCTCATGAACTTGATCAATTTGCTTACAATGTTGCTTGCCGTTGCAGATGTGGATTGCCAAGGCTGAGTACGACGAGTCTGGCCCATCCATTGTGCACAGGAAATGCTTCTAATTCTTCGGACCCAAGAATGCTAAGCCAAGAGGAGCTGTTATCGC
GCATCTCTCAGCACATTCCAGCAGGTAAATATACAAATGCAGCAATGTAGTGTGTTTACCTCATGAACTTGATCAATTTGCTTACAATGTTGCTTGCCGTTGCAGATGTGGATTGCCAAGGCTGAGTACGACGAGTCTGGCCCATCCATTGTGCcACAGGAAATGCTTCTAATTCTTCGGACCCAAGAATGCTAAGCCAAGAGGAGC-GTTATCGC	16	35	Insertion and Deletion	0.03	0	ASLSTFQQVNIQMQQCSVFTS*	ASLSTFQQVNIQMQQCSVFTS*	GCATCTCTCAGCACATTCCAGCAGGTAAATATACAAATGCAGCAATGTAGTGTGTTTACCTCATGAACTTGATCAATTTGCTTACAATGTTGCTTGCCGTTGCAGATGTGGATTGCCAAGGCTGAGTACGACGAGTCTGGCCCATCCATTGTGCCACAGGAAATGCTTCTAATTCTTCGGACCCAAGAATGCTAAGCCAAGAGGAGC-GTTATCGC	GCATCTCTCAGCACATTCCAGCAGGTAAATATACAAATGCAGCAATGTAGTGTGTTTACCTCATGAACTTGATCAATTTGCTTACAATGTTGCTTGCCGTTGCAGATGTGGATTGCCAAGGCTGAGTACGACGAGTCTGGCCCATCCATTGTGCACAGGAAATGCTTCTAATTCTTCGGACCCAAGAATGCTAAGCCAAGAGGAGCTGTTATCGC
GCATCTCTCAGCACATTCCAGCAGGTAAATATACAAATGCAGCAATGTAGTGTGTTTACCTCATGAACTTGATCAATTTGCTTACAATGTTGCTTGCCGTTGCAGATGTGGATTGCCAAGGCTGAGTACGACGAGTCTGGCCCATCCATTGTGTcACAGGAAATGCTTCTAATTCCTCGGACCCAAGAATGCTAAGCCAAGAGGAGCTGTTATCGC	16	35	Insertion	0.03	1	ASLSTFQQVNIQMQQCSVFTS*	ASLSTFQQVNIQMQQCSVFTS*	GCATCTCTCAGCACATTCCAGCAGGTAAATATACAAATGCAGCAATGTAGTGTGTTTACCTCATGAACTTGATCAATTTGCTTACAATGTTGCTTGCCGTTGCAGATGTGGATTGCCAAGGCTGAGTACGACGAGTCTGGCCCATCCATTGTGTCACAGGAAATGCTTCTAATTCCTCGGACCCAAGAATGCTAAGCCAAGAGGAGCTGTTATCGC	GCATCTCTCAGCACATTCCAGCAGGTAAATATACAAATGCAGCAATGTAGTGTGTTTACCTCATGAACTTGATCAATTTGCTTACAATGTTGCTTGCCGTTGCAGATGTGGATTGCCAAGGCTGAGTACGACGAGTCTGGCCCATCCATTGTGCACAGGAAATGCTTCTAATTCTTCGGACCCAAGAATGCTAAGCCAAGAGGAGCTGTTATCGC
GCATCTCTCAGCACATTCCAGCAGGTAAATATACAAATGCAGCAATGTAGTGTGTTTACCTCATGAACTTGATCAATTTGCTTACAATGTTGCTTGCCGTTGCAGATGTGGATTGCCAAGGCTGAGTATGACGAGTCTGGCCCATCCATTGTGTcACAGGAAATGCTTCTAATTCTTCGGACCCAAGAATGCTAAGCCAAGAGGAGCTGTTATCGC	16	35	Insertion	0.03	1	ASLSTFQQVNIQMQQCSVFTS*	ASLSTFQQVNIQMQQCSVFTS*	GCATCTCTCAGCACATTCCAGCAGGTAAATATACAAATGCAGCAATGTAGTGTGTTTACCTCATGAACTTGATCAATTTGCTTACAATGTTGCTTGCCGTTGCAGATGTGGATTGCCAAGGCTGAGTATGACGAGTCTGGCCCATCCATTGTGTCACAGGAAATGCTTCTAATTCTTCGGACCCAAGAATGCTAAGCCAAGAGGAGCTGTTATCGC	GCATCTCTCAGCACATTCCAGCAGGTAAATATACAAATGCAGCAATGTAGTGTGTTTACCTCATGAACTTGATCAATTTGCTTACAATGTTGCTTGCCGTTGCAGATGTGGATTGCCAAGGCTGAGTACGACGAGTCTGGCCCATCCATTGTGCACAGGAAATGCTTCTAATTCTTCGGACCCAAGAATGCTAAGCCAAGAGGAGCTGTTATCGC
GCATCTCTCAGCACATTCCAGCAGGTAAATATACAAATGCAGCAATGTAGTGTGTTTACCTCATGAACTTGATCAATTTGCTTACAATGTTGCTTGCCGTTGCAGATGTGGATTGCCGAGGCTGAGTACGACGAGTCTGGCCCATCCATTGTGCACAGGAAATGCTTCTAATTCTTCGGACCCAAGAATGCTAAGCCAAGAGGAGCTGTTATCGC	16	35	1 Base Change	0.03	0	ASLSTFQQVNIQMQQCSVFTS*	ASLSTFQQVNIQMQQCSVFTS*	GCATCTCTCAGCACATTCCAGCAGGTAAATATACAAATGCAGCAATGTAGTGTGTTTACCTCATGAACTTGATCAATTTGCTTACAATGTTGCTTGCCGTTGCAGATGTGGATTGCCGAGGCTGAGTACGACGAGTCTGGCCCATCCATTGTGCACAGGAAATGCTTCTAATTCTTCGGACCCAAGAATGCTAAGCCAAGAGGAGCTGTTATCGC	GCATCTCTCAGCACATTCCAGCAGGTAAATATACAAATGCAGCAATGTAGTGTGTTTACCTCATGAACTTGATCAATTTGCTTACAATGTTGCTTGCCGTTGCAGATGTGGATTGCCAAGGCTGAGTACGACGAGTCTGGCCCATCCATTGTGCACAGGAAATGCTTCTAATTCTTCGGACCCAAGAATGCTAAGCCAAGAGGAGCTGTTATCGC
GCATCTCTCAGCACATTCCAGCAGGTAAATATACAAATGCAGCAATGTAGTGTGTTTACCTCATGAACTTGGTCAATTTGCTTACAATGTTGCTTGCCGTTGCAGATGTGGATTGCCAAGGCTGAGTACGACGAGTCTGGCCCATCCATTGTGCACAGGAAATGCTTCTAATTCTTCGGACCCAAGAATGCTAAGCCAAGAGGAGCTGTTATCGC	16	35	1 Base Change	0.03	0	ASLSTFQQVNIQMQQCSVFTS*	ASLSTFQQVNIQMQQCSVFTS*	GCATCTCTCAGCACATTCCAGCAGGTAAATATACAAATGCAGCAATGTAGTGTGTTTACCTCATGAACTTGGTCAATTTGCTTACAATGTTGCTTGCCGTTGCAGATGTGGATTGCCAAGGCTGAGTACGACGAGTCTGGCCCATCCATTGTGCACAGGAAATGCTTCTAATTCTTCGGACCCAAGAATGCTAAGCCAAGAGGAGCTGTTATCGC	GCATCTCTCAGCACATTCCAGCAGGTAAATATACAAATGCAGCAATGTAGTGTGTTTACCTCATGAACTTGATCAATTTGCTTACAATGTTGCTTGCCGTTGCAGATGTGGATTGCCAAGGCTGAGTACGACGAGTCTGGCCCATCCATTGTGCACAGGAAATGCTTCTAATTCTTCGGACCCAAGAATGCTAAGCCAAGAGGAGCTGTTATCGC
GCATCTCTCAGCACATTCCAGCAGGTAAGTATACAAATGCAGCAATGTAGTGTGTTTACCTCATGAACTTGATCAATTTGCTTACAATGTTGCTTGCCGTTGCAGATGTGGATTGCCAAGGCTGAGTACGACGAGTCTGGCCCATCCATTGTGTcACAGGAAATGCTTCTAATTCTTCGGACCCAAGAATGCTAAGCCAAGAGGAGCTGTTATCGC	16	35	Insertion	0.03	1	ASLSTFQQVSIQMQQCSVFTS*	ASLSTFQQVNIQMQQCSVFTS*	GCATCTCTCAGCACATTCCAGCAGGTAAGTATACAAATGCAGCAATGTAGTGTGTTTACCTCATGAACTTGATCAATTTGCTTACAATGTTGCTTGCCGTTGCAGATGTGGATTGCCAAGGCTGAGTACGACGAGTCTGGCCCATCCATTGTGTCACAGGAAATGCTTCTAATTCTTCGGACCCAAGAATGCTAAGCCAAGAGGAGCTGTTATCGC	GCATCTCTCAGCACATTCCAGCAGGTAAATATACAAATGCAGCAATGTAGTGTGTTTACCTCATGAACTTGATCAATTTGCTTACAATGTTGCTTGCCGTTGCAGATGTGGATTGCCAAGGCTGAGTACGACGAGTCTGGCCCATCCATTGTGCACAGGAAATGCTTCTAATTCTTCGGACCCAAGAATGCTAAGCCAAGAGGAGCTGTTATCGC
GCATCTCTCAGCACATTCCAGCGGGTAAATATACAAATGCAGCAATGTAGTGTGTTTACCTCATGAACTTGATCAATTTGCTTACAATGTTGCTTGCCGTTGCAGATGTGGATTGCCAAGGCTGAGTACGACGAGTCTGGCCCATCCATTGTGAcACAGGAAATGCTTCTAATTCTTCGGACCCAAGAATGCTAAGCCAAGAGGAGCTGTTATCGC	16	34	Insertion	0.03	1	ASLSTFQRVNIQMQQCSVFTS*	ASLSTFQQVNIQMQQCSVFTS*	GCATCTCTCAGCACATTCCAGCGGGTAAATATACAAATGCAGCAATGTAGTGTGTTTACCTCATGAACTTGATCAATTTGCTTACAATGTTGCTTGCCGTTGCAGATGTGGATTGCCAAGGCTGAGTACGACGAGTCTGGCCCATCCATTGTGACACAGGAAATGCTTCTAATTCTTCGGACCCAAGAATGCTAAGCCAAGAGGAGCTGTTATCGC	GCATCTCTCAGCACATTCCAGCAGGTAAATATACAAATGCAGCAATGTAGTGTGTTTACCTCATGAACTTGATCAATTTGCTTACAATGTTGCTTGCCGTTGCAGATGTGGATTGCCAAGGCTGAGTACGACGAGTCTGGCCCATCCATTGTGCACAGGAAATGCTTCTAATTCTTCGGACCCAAGAATGCTAAGCCAAGAGGAGCTGTTATCGC
GCATCTCTCAGCACATTCCAGCAGGTAAATATACAAATGCAGCAATGTAGTGTGTTTACCTCATGAACTTGATCAATTTGCCTACAATGTTGCTTGCCGTTGCAGATGTGGATTGCCAAGGCTGAGTACGACGAGTCTGGCCCATCCATTGTGCACAGGAAATGCTTCTAATTCTTCGGACCCAAGAATGCTAAGCCAAGAGGAGCTGTTATCGC	15	35	1 Base Change	0.02	0	ASLSTFQQVNIQMQQCSVFTS*	ASLSTFQQVNIQMQQCSVFTS*	GCATCTCTCAGCACATTCCAGCAGGTAAATATACAAATGCAGCAATGTAGTGTGTTTACCTCATGAACTTGATCAATTTGCCTACAATGTTGCTTGCCGTTGCAGATGTGGATTGCCAAGGCTGAGTACGACGAGTCTGGCCCATCCATTGTGCACAGGAAATGCTTCTAATTCTTCGGACCCAAGAATGCTAAGCCAAGAGGAGCTGTTATCGC	GCATCTCTCAGCACATTCCAGCAGGTAAATATACAAATGCAGCAATGTAGTGTGTTTACCTCATGAACTTGATCAATTTGCTTACAATGTTGCTTGCCGTTGCAGATGTGGATTGCCAAGGCTGAGTACGACGAGTCTGGCCCATCCATTGTGCACAGGAAATGCTTCTAATTCTTCGGACCCAAGAATGCTAAGCCAAGAGGAGCTGTTATCGC
GCATCTCTCAGCACATTCCAGCAGGTAAATATACAAATGCAGCAATGTAGTGTGTTTACCTCATGAACTTGATCAATTTGCTTACAATGTTGCTTGCCGTTGCAGATGTGGATCGCCAAGGCTGAGTACGACGAGTCTGGCCCATCCATTGTGTcACAGGAAATGCTTCTAATTCTTCGGACCCAAGAATGCTAAGCCAAGAGGAGCTGTTATCGC	15	36	Insertion	0.02	1	ASLSTFQQVNIQMQQCSVFTS*	ASLSTFQQVNIQMQQCSVFTS*	GCATCTCTCAGCACATTCCAGCAGGTAAATATACAAATGCAGCAATGTAGTGTGTTTACCTCATGAACTTGATCAATTTGCTTACAATGTTGCTTGCCGTTGCAGATGTGGATCGCCAAGGCTGAGTACGACGAGTCTGGCCCATCCATTGTGTCACAGGAAATGCTTCTAATTCTTCGGACCCAAGAATGCTAAGCCAAGAGGAGCTGTTATCGC	GCATCTCTCAGCACATTCCAGCAGGTAAATATACAAATGCAGCAATGTAGTGTGTTTACCTCATGAACTTGATCAATTTGCTTACAATGTTGCTTGCCGTTGCAGATGTGGATTGCCAAGGCTGAGTACGACGAGTCTGGCCCATCCATTGTGCACAGGAAATGCTTCTAATTCTTCGGACCCAAGAATGCTAAGCCAAGAGGAGCTGTTATCGC
GCATCTCTCAGCACATTCCAGCAGGTAAATATACAAATGCAGCAATGTAGTGTGTTTACCTCATGAACTTGATCAATTTGCTTACAATGTTGCTTGCCGTTGCAGATGTGGATTGCCAAGGCTGAGTACGACGAGTCTGGCCCATCCA----------GAAATGCTTCTAATTCTTCGGACCCAAGAATGCTAAGCCAAGAGGAGCTGTT-TCGC	15	35	Deletion	0.02	-11	ASLSTFQQVNIQMQQCSVFTS*	ASLSTFQQVNIQMQQCSVFTS*	GCATCTCTCAGCACATTCCAGCAGGTAAATATACAAATGCAGCAATGTAGTGTGTTTACCTCATGAACTTGATCAATTTGCTTACAATGTTGCTTGCCGTTGCAGATGTGGATTGCCAAGGCTGAGTACGACGAGTCTGGCCCATCCA----------GAAATGCTTCTAATTCTTCGGACCCAAGAATGCTAAGCCAAGAGGAGCTGTT-TCGC	GCATCTCTCAGCACATTCCAGCAGGTAAATATACAAATGCAGCAATGTAGTGTGTTTACCTCATGAACTTGATCAATTTGCTTACAATGTTGCTTGCCGTTGCAGATGTGGATTGCCAAGGCTGAGTACGACGAGTCTGGCCCATCCATTGTGCACAGGAAATGCTTCTAATTCTTCGGACCCAAGAATGCTAAGCCAAGAGGAGCTGTTATCGC
GCATCTCTCAGCACATTCCAGCAGGTAAATATACAAATGCAGCAATGTAGTGTGTTTACCTCATGAACTTGATCAATTTGCTTACAATGTTGCTTGCCGTTGCAGATGTGGATTGCCAAGGCTGAGTACGACGAGTCTGGCCCATCCATTGTGAcACAGGGAATGCTTCTAATTCTTCGGACCCAAGAATGCTAAGCCAAGAGGAGCTGTTATCGC	15	33	Insertion	0.02	1	ASLSTFQQVNIQMQQCSVFTS*	ASLSTFQQVNIQMQQCSVFTS*	GCATCTCTCAGCACATTCCAGCAGGTAAATATACAAATGCAGCAATGTAGTGTGTTTACCTCATGAACTTGATCAATTTGCTTACAATGTTGCTTGCCGTTGCAGATGTGGATTGCCAAGGCTGAGTACGACGAGTCTGGCCCATCCATTGTGACACAGGGAATGCTTCTAATTCTTCGGACCCAAGAATGCTAAGCCAAGAGGAGCTGTTATCGC	GCATCTCTCAGCACATTCCAGCAGGTAAATATACAAATGCAGCAATGTAGTGTGTTTACCTCATGAACTTGATCAATTTGCTTACAATGTTGCTTGCCGTTGCAGATGTGGATTGCCAAGGCTGAGTACGACGAGTCTGGCCCATCCATTGTGCACAGGAAATGCTTCTAATTCTTCGGACCCAAGAATGCTAAGCCAAGAGGAGCTGTTATCGC
GCATCTCTCAGCACATTCCAGCAGGTAAATATACAAATGCAGCAATGTAGTGTGTTTACCTCATGAACTTGATCAATTTGCTTACAATGTTGCTTGCCGTTGCAGATGTGGATTGCCAAGGCTGAGTACGACGAGTCTGGCCCATCCATTGTGTcACAGGAAATGCTTCTAATTCTTCGGACCCAAGAATGCTAAGCCAAGA-GAGCTGTTATCGC	15	35	Insertion and Deletion	0.02	0	ASLSTFQQVNIQMQQCSVFTS*	ASLSTFQQVNIQMQQCSVFTS*	GCATCTCTCAGCACATTCCAGCAGGTAAATATACAAATGCAGCAATGTAGTGTGTTTACCTCATGAACTTGATCAATTTGCTTACAATGTTGCTTGCCGTTGCAGATGTGGATTGCCAAGGCTGAGTACGACGAGTCTGGCCCATCCATTGTGTCACAGGAAATGCTTCTAATTCTTCGGACCCAAGAATGCTAAGCCAAGA-GAGCTGTTATCGC	GCATCTCTCAGCACATTCCAGCAGGTAAATATACAAATGCAGCAATGTAGTGTGTTTACCTCATGAACTTGATCAATTTGCTTACAATGTTGCTTGCCGTTGCAGATGTGGATTGCCAAGGCTGAGTACGACGAGTCTGGCCCATCCATTGTGCACAGGAAATGCTTCTAATTCTTCGGACCCAAGAATGCTAAGCCAAGAGGAGCTGTTATCGC
GCATCTCTCAGCACATTCCAGCAGGTAAATATACAAATGCAGCAATGTAGTGTGTTTACCTCATGAACTTGATCAATTTGCTTACAATGTTGCTTGCCGTTGCAGATGTGGATTGCCAAGGCTGAGTACGACGAGTCTGGCCCATCCATTGTGTcACAGGAAATGCTTCTAATTCTTCGGACCCAAGGATGCTAAGCCAAGAGGAGCTGTTATCGC	15	34	Insertion	0.02	1	ASLSTFQQVNIQMQQCSVFTS*	ASLSTFQQVNIQMQQCSVFTS*	GCATCTCTCAGCACATTCCAGCAGGTAAATATACAAATGCAGCAATGTAGTGTGTTTACCTCATGAACTTGATCAATTTGCTTACAATGTTGCTTGCCGTTGCAGATGTGGATTGCCAAGGCTGAGTACGACGAGTCTGGCCCATCCATTGTGTCACAGGAAATGCTTCTAATTCTTCGGACCCAAGGATGCTAAGCCAAGAGGAGCTGTTATCGC	GCATCTCTCAGCACATTCCAGCAGGTAAATATACAAATGCAGCAATGTAGTGTGTTTACCTCATGAACTTGATCAATTTGCTTACAATGTTGCTTGCCGTTGCAGATGTGGATTGCCAAGGCTGAGTACGACGAGTCTGGCCCATCCATTGTGCACAGGAAATGCTTCTAATTCTTCGGACCCAAGAATGCTAAGCCAAGAGGAGCTGTTATCGC
GCATCTCTCAGCACATTCCAGCAGGTAAATATACAAATGCAGCAATGTAGTGTGTTTACCTCATGAACTTGATCAATTTGCTTACAATGTTGCTTGCCGTTGCAGATGTGGATTGCCAAGGCTGAGTACGACGAGTCTGGCCCATCCATTGTGTcACAGGAAGTGCTTCTAATTCTTCGGACCCAAGAATGCTAAGCCAAGAGGAGCTGTTATCGC	15	35	Insertion	0.02	1	ASLSTFQQVNIQMQQCSVFTS*	ASLSTFQQVNIQMQQCSVFTS*	GCATCTCTCAGCACATTCCAGCAGGTAAATATACAAATGCAGCAATGTAGTGTGTTTACCTCATGAACTTGATCAATTTGCTTACAATGTTGCTTGCCGTTGCAGATGTGGATTGCCAAGGCTGAGTACGACGAGTCTGGCCCATCCATTGTGTCACAGGAAGTGCTTCTAATTCTTCGGACCCAAGAATGCTAAGCCAAGAGGAGCTGTTATCGC	GCATCTCTCAGCACATTCCAGCAGGTAAATATACAAATGCAGCAATGTAGTGTGTTTACCTCATGAACTTGATCAATTTGCTTACAATGTTGCTTGCCGTTGCAGATGTGGATTGCCAAGGCTGAGTACGACGAGTCTGGCCCATCCATTGTGCACAGGAAATGCTTCTAATTCTTCGGACCCAAGAATGCTAAGCCAAGAGGAGCTGTTATCGC
GCATCTCTCAGCACATTCCAGCAGGTAAATATACAAATGCAGCAATGTAGTGTGTTTACCTCATGAACTTGATCAATTTGCTTACAATGTTGCTTGCCGTTGCAGATGTGGGTTGCCAAGGCTGAGTACGACGAGTCTGGCCCATCCATTGTGAcACAGGAAATGCTTCTAATTCTTCGGACCCAAGAATGCTAAGCCAAGAGGAGCTGTTATCGC	15	34	Insertion	0.02	1	ASLSTFQQVNIQMQQCSVFTS*	ASLSTFQQVNIQMQQCSVFTS*	GCATCTCTCAGCACATTCCAGCAGGTAAATATACAAATGCAGCAATGTAGTGTGTTTACCTCATGAACTTGATCAATTTGCTTACAATGTTGCTTGCCGTTGCAGATGTGGGTTGCCAAGGCTGAGTACGACGAGTCTGGCCCATCCATTGTGACACAGGAAATGCTTCTAATTCTTCGGACCCAAGAATGCTAAGCCAAGAGGAGCTGTTATCGC	GCATCTCTCAGCACATTCCAGCAGGTAAATATACAAATGCAGCAATGTAGTGTGTTTACCTCATGAACTTGATCAATTTGCTTACAATGTTGCTTGCCGTTGCAGATGTGGATTGCCAAGGCTGAGTACGACGAGTCTGGCCCATCCATTGTGCACAGGAAATGCTTCTAATTCTTCGGACCCAAGAATGCTAAGCCAAGAGGAGCTGTTATCGC
GCATCTCTCAGCACATTCCAGCAGGTAAATATACAAATGCAGCAATGTAGTGTGTTTACCTCATGAACTTGATCAATTTGCTTACAGTGTTGCTTGCCGTTGCAGATGTGGATTGCCAAGGCTGAGTACGACGAGTCTGGCCCATCCATTGTGCACAGGAAATGCTTCTAATTCTTCGGACCCAAGAATGCTAAGCCAAGAGGAGCTGTTATCGC	15	35	1 Base Change	0.02	0	ASLSTFQQVNIQMQQCSVFTS*	ASLSTFQQVNIQMQQCSVFTS*	GCATCTCTCAGCACATTCCAGCAGGTAAATATACAAATGCAGCAATGTAGTGTGTTTACCTCATGAACTTGATCAATTTGCTTACAGTGTTGCTTGCCGTTGCAGATGTGGATTGCCAAGGCTGAGTACGACGAGTCTGGCCCATCCATTGTGCACAGGAAATGCTTCTAATTCTTCGGACCCAAGAATGCTAAGCCAAGAGGAGCTGTTATCGC	GCATCTCTCAGCACATTCCAGCAGGTAAATATACAAATGCAGCAATGTAGTGTGTTTACCTCATGAACTTGATCAATTTGCTTACAATGTTGCTTGCCGTTGCAGATGTGGATTGCCAAGGCTGAGTACGACGAGTCTGGCCCATCCATTGTGCACAGGAAATGCTTCTAATTCTTCGGACCCAAGAATGCTAAGCCAAGAGGAGCTGTTATCGC
GCATCTCTCAGCACATTCCAGCAGGTAAATATACAAATGCGGCAATGTAGTGTGTTTACCTCATGAACTTGATCAATTTGCTTACAATGTTGCTTGCCGTTGCAGATGTGGATTGCCAAGGCTGAGTACGACGAGTCTGGCCCATCCATTGTGTcACAGGAAATGCTTCTAATTCTTCGGACCCAAGAATGCTAAGCCAAGAGGAGCTGTTATCGC	15	35	Insertion	0.02	1	ASLSTFQQVNIQMRQCSVFTS*	ASLSTFQQVNIQMQQCSVFTS*	GCATCTCTCAGCACATTCCAGCAGGTAAATATACAAATGCGGCAATGTAGTGTGTTTACCTCATGAACTTGATCAATTTGCTTACAATGTTGCTTGCCGTTGCAGATGTGGATTGCCAAGGCTGAGTACGACGAGTCTGGCCCATCCATTGTGTCACAGGAAATGCTTCTAATTCTTCGGACCCAAGAATGCTAAGCCAAGAGGAGCTGTTATCGC	GCATCTCTCAGCACATTCCAGCAGGTAAATATACAAATGCAGCAATGTAGTGTGTTTACCTCATGAACTTGATCAATTTGCTTACAATGTTGCTTGCCGTTGCAGATGTGGATTGCCAAGGCTGAGTACGACGAGTCTGGCCCATCCATTGTGCACAGGAAATGCTTCTAATTCTTCGGACCCAAGAATGCTAAGCCAAGAGGAGCTGTTATCGC
GCATCT-TCAGCACATTCCAGCAGGTAAATATACAAATGCAGCAATGTAGTGTGTTTACCTCATGAACTTGATCAATTTGCTTACAATGTTGCTTGCCGTTGCAGATGTGGATTGCCAAGGCTGAGTACGACGAGTCTGGCCCATCCATTGTGTcACAGGAAATGCTTCTAATTCTTCGGACCCAAGAATGCTAAGCCAAGAGGAGCTGTTATCGC	14	35	Insertion and Deletion	0.02	0	ASSAHSSR*	ASLSTFQQVNIQMQQCSVFTS*	GCATCT-TCAGCACATTCCAGCAGGTAAATATACAAATGCAGCAATGTAGTGTGTTTACCTCATGAACTTGATCAATTTGCTTACAATGTTGCTTGCCGTTGCAGATGTGGATTGCCAAGGCTGAGTACGACGAGTCTGGCCCATCCATTGTGTCACAGGAAATGCTTCTAATTCTTCGGACCCAAGAATGCTAAGCCAAGAGGAGCTGTTATCGC	GCATCTCTCAGCACATTCCAGCAGGTAAATATACAAATGCAGCAATGTAGTGTGTTTACCTCATGAACTTGATCAATTTGCTTACAATGTTGCTTGCCGTTGCAGATGTGGATTGCCAAGGCTGAGTACGACGAGTCTGGCCCATCCATTGTGCACAGGAAATGCTTCTAATTCTTCGGACCCAAGAATGCTAAGCCAAGAGGAGCTGTTATCGC
GCATCTCTCAGCACATTCCAGCAGGCAAATATACAAATGCAGCAATGTAGTGTGTTTACCTCATGAACTTGATCAATTTGCTTACAATGTTGCTTGCCGTTGCAGATGTGGATTGCCAAGGCTGAGTACGACGAGTCTGGCCCATCCATTGTGCACAGGAAATGCTTCTAATTCTTCGGACCCAAGAATGCTAAGCCAAGAGGAGCTGTTATCGC	14	33	1 Base Change	0.02	0	ASLSTFQQANIQMQQCSVFTS*	ASLSTFQQVNIQMQQCSVFTS*	GCATCTCTCAGCACATTCCAGCAGGCAAATATACAAATGCAGCAATGTAGTGTGTTTACCTCATGAACTTGATCAATTTGCTTACAATGTTGCTTGCCGTTGCAGATGTGGATTGCCAAGGCTGAGTACGACGAGTCTGGCCCATCCATTGTGCACAGGAAATGCTTCTAATTCTTCGGACCCAAGAATGCTAAGCCAAGAGGAGCTGTTATCGC	GCATCTCTCAGCACATTCCAGCAGGTAAATATACAAATGCAGCAATGTAGTGTGTTTACCTCATGAACTTGATCAATTTGCTTACAATGTTGCTTGCCGTTGCAGATGTGGATTGCCAAGGCTGAGTACGACGAGTCTGGCCCATCCATTGTGCACAGGAAATGCTTCTAATTCTTCGGACCCAAGAATGCTAAGCCAAGAGGAGCTGTTATCGC
GCATCTCTCAGCACATTCCAGCAGGTAAATATACAAATGCAGCAACGTAGTGTGTTTACCTCATGAACTTGATCAATTTGCTTACAATGTTGCTTGCCGTTGCAGATGTGGATTGCCAAGGCTGAGTACGACGAGTCTGGCCCATCCATTGTGTcACAGGAAATGCTTCTAATTCTTCGGACCCAAGAATGCTAAGCCAAGAGGAGCTGTTATCGC	14	35	Insertion	0.02	1	ASLSTFQQVNIQMQQRSVFTS*	ASLSTFQQVNIQMQQCSVFTS*	GCATCTCTCAGCACATTCCAGCAGGTAAATATACAAATGCAGCAACGTAGTGTGTTTACCTCATGAACTTGATCAATTTGCTTACAATGTTGCTTGCCGTTGCAGATGTGGATTGCCAAGGCTGAGTACGACGAGTCTGGCCCATCCATTGTGTCACAGGAAATGCTTCTAATTCTTCGGACCCAAGAATGCTAAGCCAAGAGGAGCTGTTATCGC	GCATCTCTCAGCACATTCCAGCAGGTAAATATACAAATGCAGCAATGTAGTGTGTTTACCTCATGAACTTGATCAATTTGCTTACAATGTTGCTTGCCGTTGCAGATGTGGATTGCCAAGGCTGAGTACGACGAGTCTGGCCCATCCATTGTGCACAGGAAATGCTTCTAATTCTTCGGACCCAAGAATGCTAAGCCAAGAGGAGCTGTTATCGC
GCATCTCTCAGCACATTCCAGCAGGTAAATATACAAATGCAGCAATGTAGTGTGTCTACCTCATGAACTTGATCAATTTGCTTACAATGTTGCTTGCCGTTGCAGATGTGGATTGCCAAGGCTGAGTACGACGAGTCTGGCCCATCCATTGTGCACAGGAAATGCTTCTAATTCTTCGGACCCAAGAATGCTAAGCCAAGAGGAGCTGTTATCGC	14	35	1 Base Change	0.02	0	ASLSTFQQVNIQMQQCSVSTS*	ASLSTFQQVNIQMQQCSVFTS*	GCATCTCTCAGCACATTCCAGCAGGTAAATATACAAATGCAGCAATGTAGTGTGTCTACCTCATGAACTTGATCAATTTGCTTACAATGTTGCTTGCCGTTGCAGATGTGGATTGCCAAGGCTGAGTACGACGAGTCTGGCCCATCCATTGTGCACAGGAAATGCTTCTAATTCTTCGGACCCAAGAATGCTAAGCCAAGAGGAGCTGTTATCGC	GCATCTCTCAGCACATTCCAGCAGGTAAATATACAAATGCAGCAATGTAGTGTGTTTACCTCATGAACTTGATCAATTTGCTTACAATGTTGCTTGCCGTTGCAGATGTGGATTGCCAAGGCTGAGTACGACGAGTCTGGCCCATCCATTGTGCACAGGAAATGCTTCTAATTCTTCGGACCCAAGAATGCTAAGCCAAGAGGAGCTGTTATCGC
GCATCTCTCAGCACATTCCAGCAGGTAAATATACAAATGCAGCAATGTAGTGTGTTTACCTCATGAACTTGATCAATTTGCTTACAATGTTGCTTGCCGCTGCAGATGTGGATTGCCAAGGCTGAGTACGACGAGTCTGGCCCATCCATTGTGAcACAGGAAATGCTTCTAATTCTTCGGACCCAAGAATGCTAAGCCAAGAGGAGCTGTTATCGC	14	35	Insertion	0.02	1	ASLSTFQQVNIQMQQCSVFTS*	ASLSTFQQVNIQMQQCSVFTS*	GCATCTCTCAGCACATTCCAGCAGGTAAATATACAAATGCAGCAATGTAGTGTGTTTACCTCATGAACTTGATCAATTTGCTTACAATGTTGCTTGCCGCTGCAGATGTGGATTGCCAAGGCTGAGTACGACGAGTCTGGCCCATCCATTGTGACACAGGAAATGCTTCTAATTCTTCGGACCCAAGAATGCTAAGCCAAGAGGAGCTGTTATCGC	GCATCTCTCAGCACATTCCAGCAGGTAAATATACAAATGCAGCAATGTAGTGTGTTTACCTCATGAACTTGATCAATTTGCTTACAATGTTGCTTGCCGTTGCAGATGTGGATTGCCAAGGCTGAGTACGACGAGTCTGGCCCATCCATTGTGCACAGGAAATGCTTCTAATTCTTCGGACCCAAGAATGCTAAGCCAAGAGGAGCTGTTATCGC
GCATCTCTCAGCACATTCCAGCAGGTAAATATACAAATGCAGCAATGTAGTGTGTTTACCTCATGAACTTGATCAATTTGCTTACAATGTTGCTTGCCGTTGCAGATGTGGACTGCCAAGGCTGAGTACGACGAGTCTGGCCCATCCATTGTGTcACAGGAAATGCTTCTAATTCTTCGGACCCAAGAATGCTAAGCCAAGAGGAGCTGTTATCGC	14	35	Insertion	0.02	1	ASLSTFQQVNIQMQQCSVFTS*	ASLSTFQQVNIQMQQCSVFTS*	GCATCTCTCAGCACATTCCAGCAGGTAAATATACAAATGCAGCAATGTAGTGTGTTTACCTCATGAACTTGATCAATTTGCTTACAATGTTGCTTGCCGTTGCAGATGTGGACTGCCAAGGCTGAGTACGACGAGTCTGGCCCATCCATTGTGTCACAGGAAATGCTTCTAATTCTTCGGACCCAAGAATGCTAAGCCAAGAGGAGCTGTTATCGC	GCATCTCTCAGCACATTCCAGCAGGTAAATATACAAATGCAGCAATGTAGTGTGTTTACCTCATGAACTTGATCAATTTGCTTACAATGTTGCTTGCCGTTGCAGATGTGGATTGCCAAGGCTGAGTACGACGAGTCTGGCCCATCCATTGTGCACAGGAAATGCTTCTAATTCTTCGGACCCAAGAATGCTAAGCCAAGAGGAGCTGTTATCGC
GCATCTCTCAGCACATTCCAGCAGGTAAATATACAAATGCAGCAATGTAGTGTGTTTACCTCATGAACTTGATCAATTTGCTTACAATGTTGCTTGCCGTTGCAGATGTGGATTGCCAAGGCTGAGTACGACGAGTCCGGCCCATCCATTGTGCACAGGAAATGCTTCTAATTCTTCGGACCCAAGAATGCTAAGCCAAGAGGAGCTGTTATCGC	14	35	1 Base Change	0.02	0	ASLSTFQQVNIQMQQCSVFTS*	ASLSTFQQVNIQMQQCSVFTS*	GCATCTCTCAGCACATTCCAGCAGGTAAATATACAAATGCAGCAATGTAGTGTGTTTACCTCATGAACTTGATCAATTTGCTTACAATGTTGCTTGCCGTTGCAGATGTGGATTGCCAAGGCTGAGTACGACGAGTCCGGCCCATCCATTGTGCACAGGAAATGCTTCTAATTCTTCGGACCCAAGAATGCTAAGCCAAGAGGAGCTGTTATCGC	GCATCTCTCAGCACATTCCAGCAGGTAAATATACAAATGCAGCAATGTAGTGTGTTTACCTCATGAACTTGATCAATTTGCTTACAATGTTGCTTGCCGTTGCAGATGTGGATTGCCAAGGCTGAGTACGACGAGTCTGGCCCATCCATTGTGCACAGGAAATGCTTCTAATTCTTCGGACCCAAGAATGCTAAGCCAAGAGGAGCTGTTATCGC
GCATCTCTCAGCACATTCCAGCAGGTAAATATACAAATGCAGCAATGTAGTGTGTTTACCTCATGAACTTGATCAATTTGCTTACAATGTTGCTTGCCGTTGCAGATGTGGATTGCCAAGGCTGAGTACGACGAGTCTGGCCCATCCATTGTGCACAGGAAATGCTTCTAATTCTTCGGACCCAAGAATGCTAAGCCAAGAGGAGCT-TTATCGC	14	35	Deletion	0.02	-1	ASLSTFQQVNIQMQQCSVFTS*	ASLSTFQQVNIQMQQCSVFTS*	GCATCTCTCAGCACATTCCAGCAGGTAAATATACAAATGCAGCAATGTAGTGTGTTTACCTCATGAACTTGATCAATTTGCTTACAATGTTGCTTGCCGTTGCAGATGTGGATTGCCAAGGCTGAGTACGACGAGTCTGGCCCATCCATTGTGCACAGGAAATGCTTCTAATTCTTCGGACCCAAGAATGCTAAGCCAAGAGGAGCT-TTATCGC	GCATCTCTCAGCACATTCCAGCAGGTAAATATACAAATGCAGCAATGTAGTGTGTTTACCTCATGAACTTGATCAATTTGCTTACAATGTTGCTTGCCGTTGCAGATGTGGATTGCCAAGGCTGAGTACGACGAGTCTGGCCCATCCATTGTGCACAGGAAATGCTTCTAATTCTTCGGACCCAAGAATGCTAAGCCAAGAGGAGCTGTTATCGC
GCATCTCTCAGCACATTCCAGCAGGTAAATATACAAATGCAGCAATGTAGTGTGTTTACCTCATGAACTTGATCAATTTGCTTACAATGTTGCTTGCCGTTGCAGATGTGGATTGCCAAGGCTGAGTACGACGAGTCTGGCCCATCCATTGTGCACAGGAAATGCTTCTAATTCTTCGGACCCAAGAATGCTAAGCTAAGAGGAGCTGTTATCGC	14	36	1 Base Change	0.02	0	ASLSTFQQVNIQMQQCSVFTS*	ASLSTFQQVNIQMQQCSVFTS*	GCATCTCTCAGCACATTCCAGCAGGTAAATATACAAATGCAGCAATGTAGTGTGTTTACCTCATGAACTTGATCAATTTGCTTACAATGTTGCTTGCCGTTGCAGATGTGGATTGCCAAGGCTGAGTACGACGAGTCTGGCCCATCCATTGTGCACAGGAAATGCTTCTAATTCTTCGGACCCAAGAATGCTAAGCTAAGAGGAGCTGTTATCGC	GCATCTCTCAGCACATTCCAGCAGGTAAATATACAAATGCAGCAATGTAGTGTGTTTACCTCATGAACTTGATCAATTTGCTTACAATGTTGCTTGCCGTTGCAGATGTGGATTGCCAAGGCTGAGTACGACGAGTCTGGCCCATCCATTGTGCACAGGAAATGCTTCTAATTCTTCGGACCCAAGAATGCTAAGCCAAGAGGAGCTGTTATCGC
GCATCTCTCAGCACATTCCAGCAGGTAAATATACAAATGCAGCAATGTAGTGTGTTTACCTCATGAACTTGATCAATTTGCTTACAATGTTGCTTGCCGTTGCAGATGTGGATTGCCAAGGCTGAGTACGACGAGTCTGGCCCATCCATTGTGCACAGGAAATGCTTCTAATTCTTCGGACCCGAGAATGCTAAGCCAAGAGGAGCTGTTATCGC	14	35	1 Base Change	0.02	0	ASLSTFQQVNIQMQQCSVFTS*	ASLSTFQQVNIQMQQCSVFTS*	GCATCTCTCAGCACATTCCAGCAGGTAAATATACAAATGCAGCAATGTAGTGTGTTTACCTCATGAACTTGATCAATTTGCTTACAATGTTGCTTGCCGTTGCAGATGTGGATTGCCAAGGCTGAGTACGACGAGTCTGGCCCATCCATTGTGCACAGGAAATGCTTCTAATTCTTCGGACCCGAGAATGCTAAGCCAAGAGGAGCTGTTATCGC	GCATCTCTCAGCACATTCCAGCAGGTAAATATACAAATGCAGCAATGTAGTGTGTTTACCTCATGAACTTGATCAATTTGCTTACAATGTTGCTTGCCGTTGCAGATGTGGATTGCCAAGGCTGAGTACGACGAGTCTGGCCCATCCATTGTGCACAGGAAATGCTTCTAATTCTTCGGACCCAAGAATGCTAAGCCAAGAGGAGCTGTTATCGC
GCATCTCTCAGCACATTCCAGCAGGTAAATATACAAATGCAGCAATGTAGTGTGTTTACCTCATGAACTTGATCAATTTGCTTACAATGTTGCTTGCCGTTGCAGATGTGGATTGCCAAGGCTGAGTACGACGAGTCTGGCCCATCCATTGTGCACGGGAAATGCTTCTAATTCTTCGGACCCAAGAATGCTAAGCCAAGAGGAGCTGTTATCGC	14	35	1 Base Change	0.02	0	ASLSTFQQVNIQMQQCSVFTS*	ASLSTFQQVNIQMQQCSVFTS*	GCATCTCTCAGCACATTCCAGCAGGTAAATATACAAATGCAGCAATGTAGTGTGTTTACCTCATGAACTTGATCAATTTGCTTACAATGTTGCTTGCCGTTGCAGATGTGGATTGCCAAGGCTGAGTACGACGAGTCTGGCCCATCCATTGTGCACGGGAAATGCTTCTAATTCTTCGGACCCAAGAATGCTAAGCCAAGAGGAGCTGTTATCGC	GCATCTCTCAGCACATTCCAGCAGGTAAATATACAAATGCAGCAATGTAGTGTGTTTACCTCATGAACTTGATCAATTTGCTTACAATGTTGCTTGCCGTTGCAGATGTGGATTGCCAAGGCTGAGTACGACGAGTCTGGCCCATCCATTGTGCACAGGAAATGCTTCTAATTCTTCGGACCCAAGAATGCTAAGCCAAGAGGAGCTGTTATCGC
GCATCTCTCAGCACATTCCAGCAGGTAAATATACAAATGCAGCAATGTAGTGTGTTTACCTCATGAACTTGATCAATTTGCTTACAATGTTGCTTGCCGTTGCAGATGTGGATTGCCAAGGCTGAGTACGACGGGTCTGGCCCATCCATTGTGCACAGGAAATGCTTCTAATTCTTCGGACCCAAGAATGCTAAGCCAAGAGGAGCTGTTATCGC	14	35	1 Base Change	0.02	0	ASLSTFQQVNIQMQQCSVFTS*	ASLSTFQQVNIQMQQCSVFTS*	GCATCTCTCAGCACATTCCAGCAGGTAAATATACAAATGCAGCAATGTAGTGTGTTTACCTCATGAACTTGATCAATTTGCTTACAATGTTGCTTGCCGTTGCAGATGTGGATTGCCAAGGCTGAGTACGACGGGTCTGGCCCATCCATTGTGCACAGGAAATGCTTCTAATTCTTCGGACCCAAGAATGCTAAGCCAAGAGGAGCTGTTATCGC	GCATCTCTCAGCACATTCCAGCAGGTAAATATACAAATGCAGCAATGTAGTGTGTTTACCTCATGAACTTGATCAATTTGCTTACAATGTTGCTTGCCGTTGCAGATGTGGATTGCCAAGGCTGAGTACGACGAGTCTGGCCCATCCATTGTGCACAGGAAATGCTTCTAATTCTTCGGACCCAAGAATGCTAAGCCAAGAGGAGCTGTTATCGC
GCATCTCTCAGCACATTCCAGCAGGTAAATATACAAATGCAGCAATGTAGTGTGTTTACCTCATGAGCTTGATCAATTTGCTTACAATGTTGCTTGCCGTTGCAGATGTGGATTGCCAAGGCTGAGTACGACGAGTCTGGCCCATCCATTGTGTcACAGGAAATGCTTCTAATTCTTCGGACCCAAGAATGCTAAGCCAAGAGGAGCTGTTATCGC	14	35	Insertion	0.02	1	ASLSTFQQVNIQMQQCSVFTS*	ASLSTFQQVNIQMQQCSVFTS*	GCATCTCTCAGCACATTCCAGCAGGTAAATATACAAATGCAGCAATGTAGTGTGTTTACCTCATGAGCTTGATCAATTTGCTTACAATGTTGCTTGCCGTTGCAGATGTGGATTGCCAAGGCTGAGTACGACGAGTCTGGCCCATCCATTGTGTCACAGGAAATGCTTCTAATTCTTCGGACCCAAGAATGCTAAGCCAAGAGGAGCTGTTATCGC	GCATCTCTCAGCACATTCCAGCAGGTAAATATACAAATGCAGCAATGTAGTGTGTTTACCTCATGAACTTGATCAATTTGCTTACAATGTTGCTTGCCGTTGCAGATGTGGATTGCCAAGGCTGAGTACGACGAGTCTGGCCCATCCATTGTGCACAGGAAATGCTTCTAATTCTTCGGACCCAAGAATGCTAAGCCAAGAGGAGCTGTTATCGC
GCATCTCTCAGCACATTCCAGCAGGTAAATATACAAATGCAGCAATGTAGTGTGTTTACCTCGTGAACTTGATCAATTTGCTTACAATGTTGCTTGCCGTTGCAGATGTGGATTGCCAAGGCTGAGTACGACGAGTCTGGCCCATCCATTGTGAcACAGGAAATGCTTCTAATTCTTCGGACCCAAGAATGCTAAGCCAAGAGGAGCTGTTATCGC	14	34	Insertion	0.02	1	ASLSTFQQVNIQMQQCSVFTS*	ASLSTFQQVNIQMQQCSVFTS*	GCATCTCTCAGCACATTCCAGCAGGTAAATATACAAATGCAGCAATGTAGTGTGTTTACCTCGTGAACTTGATCAATTTGCTTACAATGTTGCTTGCCGTTGCAGATGTGGATTGCCAAGGCTGAGTACGACGAGTCTGGCCCATCCATTGTGACACAGGAAATGCTTCTAATTCTTCGGACCCAAGAATGCTAAGCCAAGAGGAGCTGTTATCGC	GCATCTCTCAGCACATTCCAGCAGGTAAATATACAAATGCAGCAATGTAGTGTGTTTACCTCATGAACTTGATCAATTTGCTTACAATGTTGCTTGCCGTTGCAGATGTGGATTGCCAAGGCTGAGTACGACGAGTCTGGCCCATCCATTGTGCACAGGAAATGCTTCTAATTCTTCGGACCCAAGAATGCTAAGCCAAGAGGAGCTGTTATCGC
GCATCTCTCAGCACATTCCAGCAGGTAAATATACAAATGCAGCAATGTAGTGTGTTTACCTCGTGAACTTGATCAATTTGCTTACAATGTTGCTTGCCGTTGCAGATGTGGATTGCCAAGGCTGAGTACGACGAGTCTGGCCCATCCATTGTGCACAGGAAATGCTTCTAATTCTTCGGACCCAAGAATGCTAAGCCAAGAGGAGCTGTTATCGC	14	35	1 Base Change	0.02	0	ASLSTFQQVNIQMQQCSVFTS*	ASLSTFQQVNIQMQQCSVFTS*	GCATCTCTCAGCACATTCCAGCAGGTAAATATACAAATGCAGCAATGTAGTGTGTTTACCTCGTGAACTTGATCAATTTGCTTACAATGTTGCTTGCCGTTGCAGATGTGGATTGCCAAGGCTGAGTACGACGAGTCTGGCCCATCCATTGTGCACAGGAAATGCTTCTAATTCTTCGGACCCAAGAATGCTAAGCCAAGAGGAGCTGTTATCGC	GCATCTCTCAGCACATTCCAGCAGGTAAATATACAAATGCAGCAATGTAGTGTGTTTACCTCATGAACTTGATCAATTTGCTTACAATGTTGCTTGCCGTTGCAGATGTGGATTGCCAAGGCTGAGTACGACGAGTCTGGCCCATCCATTGTGCACAGGAAATGCTTCTAATTCTTCGGACCCAAGAATGCTAAGCCAAGAGGAGCTGTTATCGC
GCATCTCTCAGCACATTCCAGCAGGTAAATATACAAATGCGGCAATGTAGTGTGTTTACCTCATGAACTTGATCAATTTGCTTACAATGTTGCTTGCCGTTGCAGATGTGGATTGCCAAGGCTGAGTACGACGAGTCTGGCCCATCCATTGTGCACAGGAAATGCTTCTAATTCTTCGGACCCAAGAATGCTAAGCCAAGAGGAGCTGTTATCGC	14	35	1 Base Change	0.02	0	ASLSTFQQVNIQMRQCSVFTS*	ASLSTFQQVNIQMQQCSVFTS*	GCATCTCTCAGCACATTCCAGCAGGTAAATATACAAATGCGGCAATGTAGTGTGTTTACCTCATGAACTTGATCAATTTGCTTACAATGTTGCTTGCCGTTGCAGATGTGGATTGCCAAGGCTGAGTACGACGAGTCTGGCCCATCCATTGTGCACAGGAAATGCTTCTAATTCTTCGGACCCAAGAATGCTAAGCCAAGAGGAGCTGTTATCGC	GCATCTCTCAGCACATTCCAGCAGGTAAATATACAAATGCAGCAATGTAGTGTGTTTACCTCATGAACTTGATCAATTTGCTTACAATGTTGCTTGCCGTTGCAGATGTGGATTGCCAAGGCTGAGTACGACGAGTCTGGCCCATCCATTGTGCACAGGAAATGCTTCTAATTCTTCGGACCCAAGAATGCTAAGCCAAGAGGAGCTGTTATCGC
GCATCTCTCAGCACATTCCAGCAGGTAAATATACGAATGCAGCAATGTAGTGTGTTTACCTCATGAACTTGATCAATTTGCTTACAATGTTGCTTGCCGTTGCAGATGTGGATTGCCAAGGCTGAGTACGACGAGTCTGGCCCATCCATTGTGTcACAGGAAATGCTTCTAATTCTTCGGACCCAAGAATGCTAAGCCAAGAGGAGCTGTTATCGC	14	34	Insertion	0.02	1	ASLSTFQQVNIRMQQCSVFTS*	ASLSTFQQVNIQMQQCSVFTS*	GCATCTCTCAGCACATTCCAGCAGGTAAATATACGAATGCAGCAATGTAGTGTGTTTACCTCATGAACTTGATCAATTTGCTTACAATGTTGCTTGCCGTTGCAGATGTGGATTGCCAAGGCTGAGTACGACGAGTCTGGCCCATCCATTGTGTCACAGGAAATGCTTCTAATTCTTCGGACCCAAGAATGCTAAGCCAAGAGGAGCTGTTATCGC	GCATCTCTCAGCACATTCCAGCAGGTAAATATACAAATGCAGCAATGTAGTGTGTTTACCTCATGAACTTGATCAATTTGCTTACAATGTTGCTTGCCGTTGCAGATGTGGATTGCCAAGGCTGAGTACGACGAGTCTGGCCCATCCATTGTGCACAGGAAATGCTTCTAATTCTTCGGACCCAAGAATGCTAAGCCAAGAGGAGCTGTTATCGC
GCATCTCTCA-CA-ATTCCAGCAGGTAAATATACAAATGCAGCAATGTAGTGTGTTTACCTCATGAACTTGATCAATTTGCTTACAATGTTGCTTGCCGTTGCAGATGTGGATTGCCAAGGCTGAGTACGACGAGTCTGGCCCATCCATTGTGTcACAGGAAATGCTTCTAATTCTTCGGACCCAAGAATGCTAAGCCAAGAGGAGCTGTTATCGC	13	34	Insertion and Deletion	0.02	-1	ASLTIPAGKYTNAAM*	ASLSTFQQVNIQMQQCSVFTS*	GCATCTCTCA-CA-ATTCCAGCAGGTAAATATACAAATGCAGCAATGTAGTGTGTTTACCTCATGAACTTGATCAATTTGCTTACAATGTTGCTTGCCGTTGCAGATGTGGATTGCCAAGGCTGAGTACGACGAGTCTGGCCCATCCATTGTGTCACAGGAAATGCTTCTAATTCTTCGGACCCAAGAATGCTAAGCCAAGAGGAGCTGTTATCGC	GCATCTCTCAGCACATTCCAGCAGGTAAATATACAAATGCAGCAATGTAGTGTGTTTACCTCATGAACTTGATCAATTTGCTTACAATGTTGCTTGCCGTTGCAGATGTGGATTGCCAAGGCTGAGTACGACGAGTCTGGCCCATCCATTGTGCACAGGAAATGCTTCTAATTCTTCGGACCCAAGAATGCTAAGCCAAGAGGAGCTGTTATCGC
GCATCTCTCAGCACATTCCAGCAGGTAAATATACAAATGCAGCAATGCAGTGTGTTTACCTCATGAACTTGATCAATTTGCTTACAATGTTGCTTGCCGTTGCAGATGTGGATTGCCAAGGCTGAGTACGACGAGTCTGGCCCATCCATTGTGAcACAGGAAATGCTTCTAATTCTTCGGACCCAAGAATGCTAAGCCAAGAGGAGCTGTTATCGC	13	36	Insertion	0.02	1	ASLSTFQQVNIQMQQCSVFTS*	ASLSTFQQVNIQMQQCSVFTS*	GCATCTCTCAGCACATTCCAGCAGGTAAATATACAAATGCAGCAATGCAGTGTGTTTACCTCATGAACTTGATCAATTTGCTTACAATGTTGCTTGCCGTTGCAGATGTGGATTGCCAAGGCTGAGTACGACGAGTCTGGCCCATCCATTGTGACACAGGAAATGCTTCTAATTCTTCGGACCCAAGAATGCTAAGCCAAGAGGAGCTGTTATCGC	GCATCTCTCAGCACATTCCAGCAGGTAAATATACAAATGCAGCAATGTAGTGTGTTTACCTCATGAACTTGATCAATTTGCTTACAATGTTGCTTGCCGTTGCAGATGTGGATTGCCAAGGCTGAGTACGACGAGTCTGGCCCATCCATTGTGCACAGGAAATGCTTCTAATTCTTCGGACCCAAGAATGCTAAGCCAAGAGGAGCTGTTATCGC
GCATCTCTCAGCACATTCCAGCAGGTAAATATACAAATGCAGCAATGTAGTGTGTCTACCTCATGAACTTGATCAATTTGCTTACAATGTTGCTTGCCGTTGCAGATGTGGATTGCCAAGGCTGAGTACGACGAGTCTGGCCCATCCATTGTGTcACAGGAAATGCTTCTAATTCTTCGGACCCAAGAATGCTAAGCCAAGAGGAGCTGTTATCGC	13	35	Insertion	0.02	1	ASLSTFQQVNIQMQQCSVSTS*	ASLSTFQQVNIQMQQCSVFTS*	GCATCTCTCAGCACATTCCAGCAGGTAAATATACAAATGCAGCAATGTAGTGTGTCTACCTCATGAACTTGATCAATTTGCTTACAATGTTGCTTGCCGTTGCAGATGTGGATTGCCAAGGCTGAGTACGACGAGTCTGGCCCATCCATTGTGTCACAGGAAATGCTTCTAATTCTTCGGACCCAAGAATGCTAAGCCAAGAGGAGCTGTTATCGC	GCATCTCTCAGCACATTCCAGCAGGTAAATATACAAATGCAGCAATGTAGTGTGTTTACCTCATGAACTTGATCAATTTGCTTACAATGTTGCTTGCCGTTGCAGATGTGGATTGCCAAGGCTGAGTACGACGAGTCTGGCCCATCCATTGTGCACAGGAAATGCTTCTAATTCTTCGGACCCAAGAATGCTAAGCCAAGAGGAGCTGTTATCGC
GCATCTCTCAGCACATTCCAGCAGGTAAATATACAAATGCAGCAATGTAGTGTGTTTACCTCACGAACTTGATCAATTTGCTTACAATGTTGCTTGCCGTTGCAGATGTGGATTGCCAAGGCTGAGTACGACGAGTCTGGCCCATCCATTGTGTcACAGGAAATGCTTCTAATTCTTCGGACCCAAGAATGCTAAGCCAAGAGGAGCTGTTATCGC	13	35	Insertion	0.02	1	ASLSTFQQVNIQMQQCSVFTSRT*	ASLSTFQQVNIQMQQCSVFTS*	GCATCTCTCAGCACATTCCAGCAGGTAAATATACAAATGCAGCAATGTAGTGTGTTTACCTCACGAACTTGATCAATTTGCTTACAATGTTGCTTGCCGTTGCAGATGTGGATTGCCAAGGCTGAGTACGACGAGTCTGGCCCATCCATTGTGTCACAGGAAATGCTTCTAATTCTTCGGACCCAAGAATGCTAAGCCAAGAGGAGCTGTTATCGC	GCATCTCTCAGCACATTCCAGCAGGTAAATATACAAATGCAGCAATGTAGTGTGTTTACCTCATGAACTTGATCAATTTGCTTACAATGTTGCTTGCCGTTGCAGATGTGGATTGCCAAGGCTGAGTACGACGAGTCTGGCCCATCCATTGTGCACAGGAAATGCTTCTAATTCTTCGGACCCAAGAATGCTAAGCCAAGAGGAGCTGTTATCGC
GCATCTCTCAGCACATTCCAGCAGGTAAATATACAAATGCAGCAATGTAGTGTGTTTACCTCATGAACTCGATCAATTTGCTTACAATGTTGCTTGCCGTTGCAGATGTGGATTGCCAAGGCTGAGTACGACGAGTCTGGCCCATCCATTGTGCACAGGAAATGCTTCTAATTCTTCGGACCCAAGAATGCTAAGCCAAGAGGAGCTGTTATCGC	13	36	1 Base Change	0.02	0	ASLSTFQQVNIQMQQCSVFTS*	ASLSTFQQVNIQMQQCSVFTS*	GCATCTCTCAGCACATTCCAGCAGGTAAATATACAAATGCAGCAATGTAGTGTGTTTACCTCATGAACTCGATCAATTTGCTTACAATGTTGCTTGCCGTTGCAGATGTGGATTGCCAAGGCTGAGTACGACGAGTCTGGCCCATCCATTGTGCACAGGAAATGCTTCTAATTCTTCGGACCCAAGAATGCTAAGCCAAGAGGAGCTGTTATCGC	GCATCTCTCAGCACATTCCAGCAGGTAAATATACAAATGCAGCAATGTAGTGTGTTTACCTCATGAACTTGATCAATTTGCTTACAATGTTGCTTGCCGTTGCAGATGTGGATTGCCAAGGCTGAGTACGACGAGTCTGGCCCATCCATTGTGCACAGGAAATGCTTCTAATTCTTCGGACCCAAGAATGCTAAGCCAAGAGGAGCTGTTATCGC
GCATCTCTCAGCACATTCCAGCAGGTAAATATACAAATGCAGCAATGTAGTGTGTTTACCTCATGAACTTGATCAACTTGCTTACAATGTTGCTTGCCGTTGCAGATGTGGATTGCCAAGGCTGAGTACGACGAGTCTGGCCCATCCATTGTGCACAGGAAATGCTTCTAATTCTTCGGACCCAAGAATGCTAAGCCAAGAGGAGCTGTTATCGC	13	34	1 Base Change	0.02	0	ASLSTFQQVNIQMQQCSVFTS*	ASLSTFQQVNIQMQQCSVFTS*	GCATCTCTCAGCACATTCCAGCAGGTAAATATACAAATGCAGCAATGTAGTGTGTTTACCTCATGAACTTGATCAACTTGCTTACAATGTTGCTTGCCGTTGCAGATGTGGATTGCCAAGGCTGAGTACGACGAGTCTGGCCCATCCATTGTGCACAGGAAATGCTTCTAATTCTTCGGACCCAAGAATGCTAAGCCAAGAGGAGCTGTTATCGC	GCATCTCTCAGCACATTCCAGCAGGTAAATATACAAATGCAGCAATGTAGTGTGTTTACCTCATGAACTTGATCAATTTGCTTACAATGTTGCTTGCCGTTGCAGATGTGGATTGCCAAGGCTGAGTACGACGAGTCTGGCCCATCCATTGTGCACAGGAAATGCTTCTAATTCTTCGGACCCAAGAATGCTAAGCCAAGAGGAGCTGTTATCGC
GCATCTCTCAGCACATTCCAGCAGGTAAATATACAAATGCAGCAATGTAGTGTGTTTACCTCATGAACTTGATCAATTTGCTTACAACGTTGCTTGCCGTTGCAGATGTGGATTGCCAAGGCTGAGTACGACGAGTCTGGCCCATCCATTGTGCACAGGAAATGCTTCTAATTCTTCGGACCCAAGAATGCTAAGCCAAGAGGAGCTGTTATCGC	13	35	1 Base Change	0.02	0	ASLSTFQQVNIQMQQCSVFTS*	ASLSTFQQVNIQMQQCSVFTS*	GCATCTCTCAGCACATTCCAGCAGGTAAATATACAAATGCAGCAATGTAGTGTGTTTACCTCATGAACTTGATCAATTTGCTTACAACGTTGCTTGCCGTTGCAGATGTGGATTGCCAAGGCTGAGTACGACGAGTCTGGCCCATCCATTGTGCACAGGAAATGCTTCTAATTCTTCGGACCCAAGAATGCTAAGCCAAGAGGAGCTGTTATCGC	GCATCTCTCAGCACATTCCAGCAGGTAAATATACAAATGCAGCAATGTAGTGTGTTTACCTCATGAACTTGATCAATTTGCTTACAATGTTGCTTGCCGTTGCAGATGTGGATTGCCAAGGCTGAGTACGACGAGTCTGGCCCATCCATTGTGCACAGGAAATGCTTCTAATTCTTCGGACCCAAGAATGCTAAGCCAAGAGGAGCTGTTATCGC
GCATCTCTCAGCACATTCCAGCAGGTAAATATACAAATGCAGCAATGTAGTGTGTTTACCTCATGAACTTGATCAATTTGCTTACAATGTTGCTTGCCGTTGCAGACGTGGATTGCCAAGGCTGAGTACGACGAGTCTGGCCCATCCATTGTGTcACAGGAAATGCTTCTAATTCTTCGGACCCAAGAATGCTAAGCCAAGAGGAGCTGTTATCGC	13	35	Insertion	0.02	1	ASLSTFQQVNIQMQQCSVFTS*	ASLSTFQQVNIQMQQCSVFTS*	GCATCTCTCAGCACATTCCAGCAGGTAAATATACAAATGCAGCAATGTAGTGTGTTTACCTCATGAACTTGATCAATTTGCTTACAATGTTGCTTGCCGTTGCAGACGTGGATTGCCAAGGCTGAGTACGACGAGTCTGGCCCATCCATTGTGTCACAGGAAATGCTTCTAATTCTTCGGACCCAAGAATGCTAAGCCAAGAGGAGCTGTTATCGC	GCATCTCTCAGCACATTCCAGCAGGTAAATATACAAATGCAGCAATGTAGTGTGTTTACCTCATGAACTTGATCAATTTGCTTACAATGTTGCTTGCCGTTGCAGATGTGGATTGCCAAGGCTGAGTACGACGAGTCTGGCCCATCCATTGTGCACAGGAAATGCTTCTAATTCTTCGGACCCAAGAATGCTAAGCCAAGAGGAGCTGTTATCGC
GCATCTCTCAGCACATTCCAGCAGGTAAATATACAAATGCAGCAATGTAGTGTGTTTACCTCATGAACTTGATCAATTTGCTTACAATGTTGCTTGCCGTTGCAGATGCGGATTGCCAAGGCTGAGTACGACGAGTCTGGCCCATCCATTGTGTcACAGGAAATGCTTCTAATTCTTCGGACCCAAGAATGCTAAGCCAAGAGGAGCTGTTATCGC	13	33	Insertion	0.02	1	ASLSTFQQVNIQMQQCSVFTS*	ASLSTFQQVNIQMQQCSVFTS*	GCATCTCTCAGCACATTCCAGCAGGTAAATATACAAATGCAGCAATGTAGTGTGTTTACCTCATGAACTTGATCAATTTGCTTACAATGTTGCTTGCCGTTGCAGATGCGGATTGCCAAGGCTGAGTACGACGAGTCTGGCCCATCCATTGTGTCACAGGAAATGCTTCTAATTCTTCGGACCCAAGAATGCTAAGCCAAGAGGAGCTGTTATCGC	GCATCTCTCAGCACATTCCAGCAGGTAAATATACAAATGCAGCAATGTAGTGTGTTTACCTCATGAACTTGATCAATTTGCTTACAATGTTGCTTGCCGTTGCAGATGTGGATTGCCAAGGCTGAGTACGACGAGTCTGGCCCATCCATTGTGCACAGGAAATGCTTCTAATTCTTCGGACCCAAGAATGCTAAGCCAAGAGGAGCTGTTATCGC
GCATCTCTCAGCACATTCCAGCAGGTAAATATACAAATGCAGCAATGTAGTGTGTTTACCTCATGAACTTGATCAATTTGCTTACAATGTTGCTTGCCGTTGCAGATGTGGATTGCCAAGGCCGAGTACGACGAGTCTGGCCCATCCATTGTGCACAGGAAATGCTTCTAATTCTTCGGACCCAAGAATGCTAAGCCAAGAGGAGCTGTTATCGC	13	35	1 Base Change	0.02	0	ASLSTFQQVNIQMQQCSVFTS*	ASLSTFQQVNIQMQQCSVFTS*	GCATCTCTCAGCACATTCCAGCAGGTAAATATACAAATGCAGCAATGTAGTGTGTTTACCTCATGAACTTGATCAATTTGCTTACAATGTTGCTTGCCGTTGCAGATGTGGATTGCCAAGGCCGAGTACGACGAGTCTGGCCCATCCATTGTGCACAGGAAATGCTTCTAATTCTTCGGACCCAAGAATGCTAAGCCAAGAGGAGCTGTTATCGC	GCATCTCTCAGCACATTCCAGCAGGTAAATATACAAATGCAGCAATGTAGTGTGTTTACCTCATGAACTTGATCAATTTGCTTACAATGTTGCTTGCCGTTGCAGATGTGGATTGCCAAGGCTGAGTACGACGAGTCTGGCCCATCCATTGTGCACAGGAAATGCTTCTAATTCTTCGGACCCAAGAATGCTAAGCCAAGAGGAGCTGTTATCGC
GCATCTCTCAGCACATTCCAGCAGGTAAATATACAAATGCAGCAATGTAGTGTGTTTACCTCATGAACTTGATCAATTTGCTTACAATGTTGCTTGCCGTTGCAGATGTGGATTGCCAAGGCTGAGTACAACGAGTCTGGCCCATCCATTGTGTcACAGGAAATGCTTCTAATTCTTCGGACCCAAGAATGCTAAGCCAAGAGGAGCTGTTATCGC	13	34	Insertion	0.02	1	ASLSTFQQVNIQMQQCSVFTS*	ASLSTFQQVNIQMQQCSVFTS*	GCATCTCTCAGCACATTCCAGCAGGTAAATATACAAATGCAGCAATGTAGTGTGTTTACCTCATGAACTTGATCAATTTGCTTACAATGTTGCTTGCCGTTGCAGATGTGGATTGCCAAGGCTGAGTACAACGAGTCTGGCCCATCCATTGTGTCACAGGAAATGCTTCTAATTCTTCGGACCCAAGAATGCTAAGCCAAGAGGAGCTGTTATCGC	GCATCTCTCAGCACATTCCAGCAGGTAAATATACAAATGCAGCAATGTAGTGTGTTTACCTCATGAACTTGATCAATTTGCTTACAATGTTGCTTGCCGTTGCAGATGTGGATTGCCAAGGCTGAGTACGACGAGTCTGGCCCATCCATTGTGCACAGGAAATGCTTCTAATTCTTCGGACCCAAGAATGCTAAGCCAAGAGGAGCTGTTATCGC
GCATCTCTCAGCACATTCCAGCAGGTAAATATACAAATGCAGCAATGTAGTGTGTTTACCTCATGAACTTGATCAATTTGCTTACAATGTTGCTTGCCGTTGCAGATGTGGATTGCCAAGGCTGAGTACGACGAGCCTGGCCCATCCATTGTGAcACAGGAAATGCTTCTAATTCTTCGGACCCAAGAATGCTAAGCCAAGAGGAGCTGTTATCGC	13	34	Insertion	0.02	1	ASLSTFQQVNIQMQQCSVFTS*	ASLSTFQQVNIQMQQCSVFTS*	GCATCTCTCAGCACATTCCAGCAGGTAAATATACAAATGCAGCAATGTAGTGTGTTTACCTCATGAACTTGATCAATTTGCTTACAATGTTGCTTGCCGTTGCAGATGTGGATTGCCAAGGCTGAGTACGACGAGCCTGGCCCATCCATTGTGACACAGGAAATGCTTCTAATTCTTCGGACCCAAGAATGCTAAGCCAAGAGGAGCTGTTATCGC	GCATCTCTCAGCACATTCCAGCAGGTAAATATACAAATGCAGCAATGTAGTGTGTTTACCTCATGAACTTGATCAATTTGCTTACAATGTTGCTTGCCGTTGCAGATGTGGATTGCCAAGGCTGAGTACGACGAGTCTGGCCCATCCATTGTGCACAGGAAATGCTTCTAATTCTTCGGACCCAAGAATGCTAAGCCAAGAGGAGCTGTTATCGC
GCATCTCTCAGCACATTCCAGCAGGTAAATATACAAATGCAGCAATGTAGTGTGTTTACCTCATGAACTTGATCAATTTGCTTACAATGTTGCTTGCCGTTGCAGATGTGGATTGCCAAGGCTGAGTACGACGAGCCTGGCCCATCCATTGTGCACAGGAAATGCTTCTAATTCTTCGGACCCAAGAATGCTAAGCCAAGAGGAGCTGTTATCGC	13	35	1 Base Change	0.02	0	ASLSTFQQVNIQMQQCSVFTS*	ASLSTFQQVNIQMQQCSVFTS*	GCATCTCTCAGCACATTCCAGCAGGTAAATATACAAATGCAGCAATGTAGTGTGTTTACCTCATGAACTTGATCAATTTGCTTACAATGTTGCTTGCCGTTGCAGATGTGGATTGCCAAGGCTGAGTACGACGAGCCTGGCCCATCCATTGTGCACAGGAAATGCTTCTAATTCTTCGGACCCAAGAATGCTAAGCCAAGAGGAGCTGTTATCGC	GCATCTCTCAGCACATTCCAGCAGGTAAATATACAAATGCAGCAATGTAGTGTGTTTACCTCATGAACTTGATCAATTTGCTTACAATGTTGCTTGCCGTTGCAGATGTGGATTGCCAAGGCTGAGTACGACGAGTCTGGCCCATCCATTGTGCACAGGAAATGCTTCTAATTCTTCGGACCCAAGAATGCTAAGCCAAGAGGAGCTGTTATCGC
GCATCTCTCAGCACATTCCAGCAGGTAAATATACAAATGCAGCAATGTAGTGTGTTTACCTCATGAACTTGATCAATTTGCTTACAATGTTGCTTGCCGTTGCAGATGTGGATTGCCAAGGCTGAGTACGACGAGTCTGGCCCATCCACTGTGCACAGGAAATGCTTCTAATTCTTCGGACCCAAGAATGCTAAGCCAAGAGGAGCTGTTATCGC	13	35	1 Base Change	0.02	0	ASLSTFQQVNIQMQQCSVFTS*	ASLSTFQQVNIQMQQCSVFTS*	GCATCTCTCAGCACATTCCAGCAGGTAAATATACAAATGCAGCAATGTAGTGTGTTTACCTCATGAACTTGATCAATTTGCTTACAATGTTGCTTGCCGTTGCAGATGTGGATTGCCAAGGCTGAGTACGACGAGTCTGGCCCATCCACTGTGCACAGGAAATGCTTCTAATTCTTCGGACCCAAGAATGCTAAGCCAAGAGGAGCTGTTATCGC	GCATCTCTCAGCACATTCCAGCAGGTAAATATACAAATGCAGCAATGTAGTGTGTTTACCTCATGAACTTGATCAATTTGCTTACAATGTTGCTTGCCGTTGCAGATGTGGATTGCCAAGGCTGAGTACGACGAGTCTGGCCCATCCATTGTGCACAGGAAATGCTTCTAATTCTTCGGACCCAAGAATGCTAAGCCAAGAGGAGCTGTTATCGC
GCATCTCTCAGCACATTCCAGCAGGTAAATATACAAATGCAGCAATGTAGTGTGTTTACCTCATGAACTTGATCAATTTGCTTACAATGTTGCTTGCCGTTGCAGATGTGGATTGCCAAGGCTGAGTACGACGAGTCTGGCCCATCCATTGTGCACAGGAAATGCTTCTAATTCTTCGGACCCAAGGATGCTAAGCCAAGAGGAGCTGTTATCGC	13	34	1 Base Change	0.02	0	ASLSTFQQVNIQMQQCSVFTS*	ASLSTFQQVNIQMQQCSVFTS*	GCATCTCTCAGCACATTCCAGCAGGTAAATATACAAATGCAGCAATGTAGTGTGTTTACCTCATGAACTTGATCAATTTGCTTACAATGTTGCTTGCCGTTGCAGATGTGGATTGCCAAGGCTGAGTACGACGAGTCTGGCCCATCCATTGTGCACAGGAAATGCTTCTAATTCTTCGGACCCAAGGATGCTAAGCCAAGAGGAGCTGTTATCGC	GCATCTCTCAGCACATTCCAGCAGGTAAATATACAAATGCAGCAATGTAGTGTGTTTACCTCATGAACTTGATCAATTTGCTTACAATGTTGCTTGCCGTTGCAGATGTGGATTGCCAAGGCTGAGTACGACGAGTCTGGCCCATCCATTGTGCACAGGAAATGCTTCTAATTCTTCGGACCCAAGAATGCTAAGCCAAGAGGAGCTGTTATCGC
GCATCTCTCAGCACATTCCAGCAGGTAAATATACAAATGCAGCAATGTAGTGTGTTTACCTCATGAACTTGATCAATTTGCTTACAATGTTGCTTGCCGTTGCAGATGTGGATTGCCAAGGCTGAGTACGACGAGTCTGGCCCATCCATTGTGTcACAGGAAATGCTTCTAATCCTTCGGACCCAAGAATGCTAAGCCAAGAGGAGCTGTTATCGC	13	35	Insertion	0.02	1	ASLSTFQQVNIQMQQCSVFTS*	ASLSTFQQVNIQMQQCSVFTS*	GCATCTCTCAGCACATTCCAGCAGGTAAATATACAAATGCAGCAATGTAGTGTGTTTACCTCATGAACTTGATCAATTTGCTTACAATGTTGCTTGCCGTTGCAGATGTGGATTGCCAAGGCTGAGTACGACGAGTCTGGCCCATCCATTGTGTCACAGGAAATGCTTCTAATCCTTCGGACCCAAGAATGCTAAGCCAAGAGGAGCTGTTATCGC	GCATCTCTCAGCACATTCCAGCAGGTAAATATACAAATGCAGCAATGTAGTGTGTTTACCTCATGAACTTGATCAATTTGCTTACAATGTTGCTTGCCGTTGCAGATGTGGATTGCCAAGGCTGAGTACGACGAGTCTGGCCCATCCATTGTGCACAGGAAATGCTTCTAATTCTTCGGACCCAAGAATGCTAAGCCAAGAGGAGCTGTTATCGC
GCATCTCTCAGCACATTCCAGCAGGTAAATATACAAATGCAGCAATGTAGTGTGTTTACCTCATGAACTTGATCAATTTGCTTACAATGTTGCTTGCCGTTGCAGATGTGGATTGCCAAGGCTGAGTACGACGAGTCTGGCCCATCCATTGTGTcACAGGAAATGCTTCTAATTCTTCGGACCCAAGAATGCTAAGCCAAGAGGAGCTGTTATCAC	13	35	Insertion	0.02	1	ASLSTFQQVNIQMQQCSVFTS*	ASLSTFQQVNIQMQQCSVFTS*	GCATCTCTCAGCACATTCCAGCAGGTAAATATACAAATGCAGCAATGTAGTGTGTTTACCTCATGAACTTGATCAATTTGCTTACAATGTTGCTTGCCGTTGCAGATGTGGATTGCCAAGGCTGAGTACGACGAGTCTGGCCCATCCATTGTGTCACAGGAAATGCTTCTAATTCTTCGGACCCAAGAATGCTAAGCCAAGAGGAGCTGTTATCAC	GCATCTCTCAGCACATTCCAGCAGGTAAATATACAAATGCAGCAATGTAGTGTGTTTACCTCATGAACTTGATCAATTTGCTTACAATGTTGCTTGCCGTTGCAGATGTGGATTGCCAAGGCTGAGTACGACGAGTCTGGCCCATCCATTGTGCACAGGAAATGCTTCTAATTCTTCGGACCCAAGAATGCTAAGCCAAGAGGAGCTGTTATCGC
GCATCTCTCAGCACATTCCAGCAGGTAAATATACAAATGCAGCAATGTAGTGTGTTTACCTCATGAACTTGATCAATTTGCTTACAATGTTGCTTGCCGTTGCAGATGTGGATTGCCAAGGCTGAGTACGACGAGTCTGGCCCATCCATTGTGTcACAGGAAATGCTTCTAATTCTTCGGACCCGAGAATGCTAAGCCAAGAGGAGCTGTTATCGC	13	34	Insertion	0.02	1	ASLSTFQQVNIQMQQCSVFTS*	ASLSTFQQVNIQMQQCSVFTS*	GCATCTCTCAGCACATTCCAGCAGGTAAATATACAAATGCAGCAATGTAGTGTGTTTACCTCATGAACTTGATCAATTTGCTTACAATGTTGCTTGCCGTTGCAGATGTGGATTGCCAAGGCTGAGTACGACGAGTCTGGCCCATCCATTGTGTCACAGGAAATGCTTCTAATTCTTCGGACCCGAGAATGCTAAGCCAAGAGGAGCTGTTATCGC	GCATCTCTCAGCACATTCCAGCAGGTAAATATACAAATGCAGCAATGTAGTGTGTTTACCTCATGAACTTGATCAATTTGCTTACAATGTTGCTTGCCGTTGCAGATGTGGATTGCCAAGGCTGAGTACGACGAGTCTGGCCCATCCATTGTGCACAGGAAATGCTTCTAATTCTTCGGACCCAAGAATGCTAAGCCAAGAGGAGCTGTTATCGC
GCATCTCTCAGCACATTCCAGCAGGTAAATATACAAATGCAGCAATGTAGTGTGTTTACCTCATGAACTTGATCAATTTGCTTACAATGTTGCTTGCCGTTGCAGATGTGGATTGCCAAGGCTGAGTACGACGAGTCTGGCCCATCCATTGTGTcACAGGAAATGCTTCTAATTCTTTGGACCCAAGAATGCTAAGCCAAGAGGAGCTGTTATCGC	13	35	Insertion	0.02	1	ASLSTFQQVNIQMQQCSVFTS*	ASLSTFQQVNIQMQQCSVFTS*	GCATCTCTCAGCACATTCCAGCAGGTAAATATACAAATGCAGCAATGTAGTGTGTTTACCTCATGAACTTGATCAATTTGCTTACAATGTTGCTTGCCGTTGCAGATGTGGATTGCCAAGGCTGAGTACGACGAGTCTGGCCCATCCATTGTGTCACAGGAAATGCTTCTAATTCTTTGGACCCAAGAATGCTAAGCCAAGAGGAGCTGTTATCGC	GCATCTCTCAGCACATTCCAGCAGGTAAATATACAAATGCAGCAATGTAGTGTGTTTACCTCATGAACTTGATCAATTTGCTTACAATGTTGCTTGCCGTTGCAGATGTGGATTGCCAAGGCTGAGTACGACGAGTCTGGCCCATCCATTGTGCACAGGAAATGCTTCTAATTCTTCGGACCCAAGAATGCTAAGCCAAGAGGAGCTGTTATCGC
GCATCTCTCAGCACATTCCAGCAGGTAAATATACAAATGCAGCAATGTAGTGTGTTTACCTCATGAACTTGATCAATTTGCTTACAATGTTGCTTGCCGTTGCAGATGTGGATTGCCGAGGCTGAGTACGACGAGTCTGGCCCATCCATTGTGTcACAGGAAATGCTTCTAATTCTTCGGACCCAAGAATGCTAAGCCAAGAGGAGCTGTTATCGC	13	35	Insertion	0.02	1	ASLSTFQQVNIQMQQCSVFTS*	ASLSTFQQVNIQMQQCSVFTS*	GCATCTCTCAGCACATTCCAGCAGGTAAATATACAAATGCAGCAATGTAGTGTGTTTACCTCATGAACTTGATCAATTTGCTTACAATGTTGCTTGCCGTTGCAGATGTGGATTGCCGAGGCTGAGTACGACGAGTCTGGCCCATCCATTGTGTCACAGGAAATGCTTCTAATTCTTCGGACCCAAGAATGCTAAGCCAAGAGGAGCTGTTATCGC	GCATCTCTCAGCACATTCCAGCAGGTAAATATACAAATGCAGCAATGTAGTGTGTTTACCTCATGAACTTGATCAATTTGCTTACAATGTTGCTTGCCGTTGCAGATGTGGATTGCCAAGGCTGAGTACGACGAGTCTGGCCCATCCATTGTGCACAGGAAATGCTTCTAATTCTTCGGACCCAAGAATGCTAAGCCAAGAGGAGCTGTTATCGC
GCATCTCTCAGCACATTCCAGCAGGTAAATATACAAATGCAGCAATGTAGTGTGTTTACCTCATGAACTTGATCAATTTGCTTACAGTGTTGCTTGCCGTTGCAGATGTGGATTGCCAAGGCTGAGTACGACGAGTCTGGCCCATCCATTGTGAcACAGGAAATGCTTCTAATTCTTCGGACCCAAGAATGCTAAGCCAAGAGGAGCTGTTATCGC	13	35	Insertion	0.02	1	ASLSTFQQVNIQMQQCSVFTS*	ASLSTFQQVNIQMQQCSVFTS*	GCATCTCTCAGCACATTCCAGCAGGTAAATATACAAATGCAGCAATGTAGTGTGTTTACCTCATGAACTTGATCAATTTGCTTACAGTGTTGCTTGCCGTTGCAGATGTGGATTGCCAAGGCTGAGTACGACGAGTCTGGCCCATCCATTGTGACACAGGAAATGCTTCTAATTCTTCGGACCCAAGAATGCTAAGCCAAGAGGAGCTGTTATCGC	GCATCTCTCAGCACATTCCAGCAGGTAAATATACAAATGCAGCAATGTAGTGTGTTTACCTCATGAACTTGATCAATTTGCTTACAATGTTGCTTGCCGTTGCAGATGTGGATTGCCAAGGCTGAGTACGACGAGTCTGGCCCATCCATTGTGCACAGGAAATGCTTCTAATTCTTCGGACCCAAGAATGCTAAGCCAAGAGGAGCTGTTATCGC
GCATCTCTCAGCACATTCCAGCAGGTAAATATACAAATGCAGCAATGTAGTGTGTTTACCTCATGAACTTGATCAATTTGCTTACAGTGTTGCTTGCCGTTGCAGATGTGGATTGCCAAGGCTGAGTACGACGAGTCTGGCCCATCCATTGTGTcACAGGAAATGCTTCTAATTCTTCGGACCCAAGAATGCTAAGCCAAGAGGAGCTGTTATCGC	13	36	Insertion	0.02	1	ASLSTFQQVNIQMQQCSVFTS*	ASLSTFQQVNIQMQQCSVFTS*	GCATCTCTCAGCACATTCCAGCAGGTAAATATACAAATGCAGCAATGTAGTGTGTTTACCTCATGAACTTGATCAATTTGCTTACAGTGTTGCTTGCCGTTGCAGATGTGGATTGCCAAGGCTGAGTACGACGAGTCTGGCCCATCCATTGTGTCACAGGAAATGCTTCTAATTCTTCGGACCCAAGAATGCTAAGCCAAGAGGAGCTGTTATCGC	GCATCTCTCAGCACATTCCAGCAGGTAAATATACAAATGCAGCAATGTAGTGTGTTTACCTCATGAACTTGATCAATTTGCTTACAATGTTGCTTGCCGTTGCAGATGTGGATTGCCAAGGCTGAGTACGACGAGTCTGGCCCATCCATTGTGCACAGGAAATGCTTCTAATTCTTCGGACCCAAGAATGCTAAGCCAAGAGGAGCTGTTATCGC
GCATCTCTCAGCACATTCCAGCAGGTAAATATACAAATGCAGCAATGTAGTGTGTTTACCTCATGAACTTGATCAATTTGCTTGCAATGTTGCTTGCCGTTGCAGATGTGGATTGCCAAGGCTGAGTACGACGAGTCTGGCCCATCCATTGTGTcACAGGAAATGCTTCTAATTCTTCGGACCCAAGAATGCTAAGCCAAGAGGAGCTGTTATCGC	13	33	Insertion	0.02	1	ASLSTFQQVNIQMQQCSVFTS*	ASLSTFQQVNIQMQQCSVFTS*	GCATCTCTCAGCACATTCCAGCAGGTAAATATACAAATGCAGCAATGTAGTGTGTTTACCTCATGAACTTGATCAATTTGCTTGCAATGTTGCTTGCCGTTGCAGATGTGGATTGCCAAGGCTGAGTACGACGAGTCTGGCCCATCCATTGTGTCACAGGAAATGCTTCTAATTCTTCGGACCCAAGAATGCTAAGCCAAGAGGAGCTGTTATCGC	GCATCTCTCAGCACATTCCAGCAGGTAAATATACAAATGCAGCAATGTAGTGTGTTTACCTCATGAACTTGATCAATTTGCTTACAATGTTGCTTGCCGTTGCAGATGTGGATTGCCAAGGCTGAGTACGACGAGTCTGGCCCATCCATTGTGCACAGGAAATGCTTCTAATTCTTCGGACCCAAGAATGCTAAGCCAAGAGGAGCTGTTATCGC
GCATCTCTCAGCACATTCCAGCAGGTAAATATACAAATGCAGCAATGTAGTGTGTTTACCTCATGGACTTGATCAATTTGCTTACAATGTTGCTTGCCGTTGCAGATGTGGATTGCCAAGGCTGAGTACGACGAGTCTGGCCCATCCATTGTGTcACAGGAAATGCTTCTAATTCTTCGGACCCAAGAATGCTAAGCCAAGAGGAGCTGTTATCGC	13	35	Insertion	0.02	1	ASLSTFQQVNIQMQQCSVFTSWT*	ASLSTFQQVNIQMQQCSVFTS*	GCATCTCTCAGCACATTCCAGCAGGTAAATATACAAATGCAGCAATGTAGTGTGTTTACCTCATGGACTTGATCAATTTGCTTACAATGTTGCTTGCCGTTGCAGATGTGGATTGCCAAGGCTGAGTACGACGAGTCTGGCCCATCCATTGTGTCACAGGAAATGCTTCTAATTCTTCGGACCCAAGAATGCTAAGCCAAGAGGAGCTGTTATCGC	GCATCTCTCAGCACATTCCAGCAGGTAAATATACAAATGCAGCAATGTAGTGTGTTTACCTCATGAACTTGATCAATTTGCTTACAATGTTGCTTGCCGTTGCAGATGTGGATTGCCAAGGCTGAGTACGACGAGTCTGGCCCATCCATTGTGCACAGGAAATGCTTCTAATTCTTCGGACCCAAGAATGCTAAGCCAAGAGGAGCTGTTATCGC
GCATCTCTCAGCACATTCCAGCAGGTAAATATGCAAATGCAGCAATGTAGTGTGTTTACCTCATGAACTTGATCAATTTGCTTACAATGTTGCTTGCCGTTGCAGATGTGGATTGCCAAGGCTGAGTACGACGAGTCTGGCCCATCCATTGTGTcACAGGAAATGCTTCTAATTCTTCGGACCCAAGAATGCTAAGCCAAGAGGAGCTGTTATCGC	13	35	Insertion	0.02	1	ASLSTFQQVNMQMQQCSVFTS*	ASLSTFQQVNIQMQQCSVFTS*	GCATCTCTCAGCACATTCCAGCAGGTAAATATGCAAATGCAGCAATGTAGTGTGTTTACCTCATGAACTTGATCAATTTGCTTACAATGTTGCTTGCCGTTGCAGATGTGGATTGCCAAGGCTGAGTACGACGAGTCTGGCCCATCCATTGTGTCACAGGAAATGCTTCTAATTCTTCGGACCCAAGAATGCTAAGCCAAGAGGAGCTGTTATCGC	GCATCTCTCAGCACATTCCAGCAGGTAAATATACAAATGCAGCAATGTAGTGTGTTTACCTCATGAACTTGATCAATTTGCTTACAATGTTGCTTGCCGTTGCAGATGTGGATTGCCAAGGCTGAGTACGACGAGTCTGGCCCATCCATTGTGCACAGGAAATGCTTCTAATTCTTCGGACCCAAGAATGCTAAGCCAAGAGGAGCTGTTATCGC
GCAT-TCTCAGCACATTCCAGCAGGTAAATATACAAATGCAGCAATGTAGTGTGTTTACCTCATGAACTTGATCAATTTGCTTACAATGTTGCTTGCCGTTGCAGATGTGGATTGCCAAGGCTGAGTACGACGAGTCTGGCCCATCCATTGTGCACAGGAAATGCTTCTAATTCTTCGGACCCAAGAATGCTAAGCCAAGAGGAGCTGTTATCGC	12	34	Deletion	0.02	-1	AFSAHSSR*	ASLSTFQQVNIQMQQCSVFTS*	GCAT-TCTCAGCACATTCCAGCAGGTAAATATACAAATGCAGCAATGTAGTGTGTTTACCTCATGAACTTGATCAATTTGCTTACAATGTTGCTTGCCGTTGCAGATGTGGATTGCCAAGGCTGAGTACGACGAGTCTGGCCCATCCATTGTGCACAGGAAATGCTTCTAATTCTTCGGACCCAAGAATGCTAAGCCAAGAGGAGCTGTTATCGC	GCATCTCTCAGCACATTCCAGCAGGTAAATATACAAATGCAGCAATGTAGTGTGTTTACCTCATGAACTTGATCAATTTGCTTACAATGTTGCTTGCCGTTGCAGATGTGGATTGCCAAGGCTGAGTACGACGAGTCTGGCCCATCCATTGTGCACAGGAAATGCTTCTAATTCTTCGGACCCAAGAATGCTAAGCCAAGAGGAGCTGTTATCGC
GCATCTCTCAGCA-ATTCCAGCAGGTAAATATACAAATGCAGCAATGTAGTGTGTTTATCTCATGAACTTGATCAATTTGCTTACAATGTTGCTTGCCGTTGCAGATGTGGATTGCCAAGGCTGAGTACGACGAGTCTGGCCCATCCATTGTGTcACAGGAAATGCTTCTAATTCTTCGGACCCAAGAATGCTAAGCCAAGAGGAGCTGTTATCGC	12	35	Insertion and Deletion	0.02	0	ASLSNSSR*	ASLSTFQQVNIQMQQCSVFTS*	GCATCTCTCAGCA-ATTCCAGCAGGTAAATATACAAATGCAGCAATGTAGTGTGTTTATCTCATGAACTTGATCAATTTGCTTACAATGTTGCTTGCCGTTGCAGATGTGGATTGCCAAGGCTGAGTACGACGAGTCTGGCCCATCCATTGTGTCACAGGAAATGCTTCTAATTCTTCGGACCCAAGAATGCTAAGCCAAGAGGAGCTGTTATCGC	GCATCTCTCAGCACATTCCAGCAGGTAAATATACAAATGCAGCAATGTAGTGTGTTTACCTCATGAACTTGATCAATTTGCTTACAATGTTGCTTGCCGTTGCAGATGTGGATTGCCAAGGCTGAGTACGACGAGTCTGGCCCATCCATTGTGCACAGGAAATGCTTCTAATTCTTCGGACCCAAGAATGCTAAGCCAAGAGGAGCTGTTATCGC
GCATCTCTCAGCACATTCCAGCAGGCAAATATACAAATGCAGCAATGTAGTGTGTTTACCTCATGAACTTGATCAATTTGCTTACAATGTTGCTTGCCGTTGCAGATGTGGATTGCCAAGGCTGAGTACGACGAGTCTGGCCCATCCATTGTGTcACAGGAAATGCTTCTAATTCTTCGGACCCAAGAATGCTAAGCCAAGAGGAGCTGTTATCGC	12	33	Insertion	0.02	1	ASLSTFQQANIQMQQCSVFTS*	ASLSTFQQVNIQMQQCSVFTS*	GCATCTCTCAGCACATTCCAGCAGGCAAATATACAAATGCAGCAATGTAGTGTGTTTACCTCATGAACTTGATCAATTTGCTTACAATGTTGCTTGCCGTTGCAGATGTGGATTGCCAAGGCTGAGTACGACGAGTCTGGCCCATCCATTGTGTCACAGGAAATGCTTCTAATTCTTCGGACCCAAGAATGCTAAGCCAAGAGGAGCTGTTATCGC	GCATCTCTCAGCACATTCCAGCAGGTAAATATACAAATGCAGCAATGTAGTGTGTTTACCTCATGAACTTGATCAATTTGCTTACAATGTTGCTTGCCGTTGCAGATGTGGATTGCCAAGGCTGAGTACGACGAGTCTGGCCCATCCATTGTGCACAGGAAATGCTTCTAATTCTTCGGACCCAAGAATGCTAAGCCAAGAGGAGCTGTTATCGC
GCATCTCTCAGCACATTCCAGCAGGTAAATATACAAATGCAGCAATGCAGTGTGTTTACCTCATGAACTTGATCAATTTGCTTACAATGTTGCTTGCCGTTGCAGATGTGGATTGCCAAGGCTGAGTACGACGAGTCTGGCCCATCCATTGTGCACAGGAAATGCTTCTAATTCTTCGGACCCAAGAATGCTAAGCCAAGAGGAGCTGTTATCGC	12	34	1 Base Change	0.02	0	ASLSTFQQVNIQMQQCSVFTS*	ASLSTFQQVNIQMQQCSVFTS*	GCATCTCTCAGCACATTCCAGCAGGTAAATATACAAATGCAGCAATGCAGTGTGTTTACCTCATGAACTTGATCAATTTGCTTACAATGTTGCTTGCCGTTGCAGATGTGGATTGCCAAGGCTGAGTACGACGAGTCTGGCCCATCCATTGTGCACAGGAAATGCTTCTAATTCTTCGGACCCAAGAATGCTAAGCCAAGAGGAGCTGTTATCGC	GCATCTCTCAGCACATTCCAGCAGGTAAATATACAAATGCAGCAATGTAGTGTGTTTACCTCATGAACTTGATCAATTTGCTTACAATGTTGCTTGCCGTTGCAGATGTGGATTGCCAAGGCTGAGTACGACGAGTCTGGCCCATCCATTGTGCACAGGAAATGCTTCTAATTCTTCGGACCCAAGAATGCTAAGCCAAGAGGAGCTGTTATCGC
GCATCTCTCAGCACATTCCAGCAGGTAAATATACAAATGCAGCAATGCAGTGTGTTTACCTCATGAACTTGATCAATTTGCTTACAATGTTGCTTGCCGTTGCAGATGTGGATTGCCAAGGCTGAGTACGACGAGTCTGGCCCATCCATTGTGTcACAGGAAATGCTTCTAATTCTTCGGACCCAAGAATGCTAAGCCAAGAGGAGCTGTTATCGC	12	33	Insertion	0.02	1	ASLSTFQQVNIQMQQCSVFTS*	ASLSTFQQVNIQMQQCSVFTS*	GCATCTCTCAGCACATTCCAGCAGGTAAATATACAAATGCAGCAATGCAGTGTGTTTACCTCATGAACTTGATCAATTTGCTTACAATGTTGCTTGCCGTTGCAGATGTGGATTGCCAAGGCTGAGTACGACGAGTCTGGCCCATCCATTGTGTCACAGGAAATGCTTCTAATTCTTCGGACCCAAGAATGCTAAGCCAAGAGGAGCTGTTATCGC	GCATCTCTCAGCACATTCCAGCAGGTAAATATACAAATGCAGCAATGTAGTGTGTTTACCTCATGAACTTGATCAATTTGCTTACAATGTTGCTTGCCGTTGCAGATGTGGATTGCCAAGGCTGAGTACGACGAGTCTGGCCCATCCATTGTGCACAGGAAATGCTTCTAATTCTTCGGACCCAAGAATGCTAAGCCAAGAGGAGCTGTTATCGC
GCATCTCTCAGCACATTCCAGCAGGTAAATATACAAATGCAGCAATGTAGTGTGTTTACCTCATGAACTTGATCAATTTGCTTACAATGTTGCTCGCCGTTGCAGATGTGGATTGCCAAGGCTGAGTACGACGAGTCTGGCCCATCCATTGTGTcACAGGAAATGCTTCTAATTCTTCGGACCCAAGAATGCTAAGCCAAGAGGAGCTGTTATCGC	12	35	Insertion	0.02	1	ASLSTFQQVNIQMQQCSVFTS*	ASLSTFQQVNIQMQQCSVFTS*	GCATCTCTCAGCACATTCCAGCAGGTAAATATACAAATGCAGCAATGTAGTGTGTTTACCTCATGAACTTGATCAATTTGCTTACAATGTTGCTCGCCGTTGCAGATGTGGATTGCCAAGGCTGAGTACGACGAGTCTGGCCCATCCATTGTGTCACAGGAAATGCTTCTAATTCTTCGGACCCAAGAATGCTAAGCCAAGAGGAGCTGTTATCGC	GCATCTCTCAGCACATTCCAGCAGGTAAATATACAAATGCAGCAATGTAGTGTGTTTACCTCATGAACTTGATCAATTTGCTTACAATGTTGCTTGCCGTTGCAGATGTGGATTGCCAAGGCTGAGTACGACGAGTCTGGCCCATCCATTGTGCACAGGAAATGCTTCTAATTCTTCGGACCCAAGAATGCTAAGCCAAGAGGAGCTGTTATCGC
GCATCTCTCAGCACATTCCAGCAGGTAAATATACAAATGCAGCAATGTAGTGTGTTTACCTCATGAACTTGATCAATTTGCTTACAATGTTGCTTGCCGTTGCAGATGTGGATCGCCAAGGCTGAGTACGACGAGTCTGGCCCATCCATTGTGCACAGGAAATGCTTCTAATTCTTCGGACCCAAGAATGCTAAGCCAAGAGGAGCTGTTATCGC	12	35	1 Base Change	0.02	0	ASLSTFQQVNIQMQQCSVFTS*	ASLSTFQQVNIQMQQCSVFTS*	GCATCTCTCAGCACATTCCAGCAGGTAAATATACAAATGCAGCAATGTAGTGTGTTTACCTCATGAACTTGATCAATTTGCTTACAATGTTGCTTGCCGTTGCAGATGTGGATCGCCAAGGCTGAGTACGACGAGTCTGGCCCATCCATTGTGCACAGGAAATGCTTCTAATTCTTCGGACCCAAGAATGCTAAGCCAAGAGGAGCTGTTATCGC	GCATCTCTCAGCACATTCCAGCAGGTAAATATACAAATGCAGCAATGTAGTGTGTTTACCTCATGAACTTGATCAATTTGCTTACAATGTTGCTTGCCGTTGCAGATGTGGATTGCCAAGGCTGAGTACGACGAGTCTGGCCCATCCATTGTGCACAGGAAATGCTTCTAATTCTTCGGACCCAAGAATGCTAAGCCAAGAGGAGCTGTTATCGC
GCATCTCTCAGCACATTCCAGCAGGTAAATATACAAATGCAGCAATGTAGTGTGTTTACCTCATGAACTTGATCAATTTGCTTACAATGTTGCTTGCCGTTGCAGATGTGGATTGCCAAGGCCGAGTACGACGAGTCTGGCCCATCCATTGTGTcACAGGAAATGCTTCTAATTCTTCGGACCCAAGAATGCTAAGCCAAGAGGAGCTGTTATCGC	12	34	Insertion	0.02	1	ASLSTFQQVNIQMQQCSVFTS*	ASLSTFQQVNIQMQQCSVFTS*	GCATCTCTCAGCACATTCCAGCAGGTAAATATACAAATGCAGCAATGTAGTGTGTTTACCTCATGAACTTGATCAATTTGCTTACAATGTTGCTTGCCGTTGCAGATGTGGATTGCCAAGGCCGAGTACGACGAGTCTGGCCCATCCATTGTGTCACAGGAAATGCTTCTAATTCTTCGGACCCAAGAATGCTAAGCCAAGAGGAGCTGTTATCGC	GCATCTCTCAGCACATTCCAGCAGGTAAATATACAAATGCAGCAATGTAGTGTGTTTACCTCATGAACTTGATCAATTTGCTTACAATGTTGCTTGCCGTTGCAGATGTGGATTGCCAAGGCTGAGTACGACGAGTCTGGCCCATCCATTGTGCACAGGAAATGCTTCTAATTCTTCGGACCCAAGAATGCTAAGCCAAGAGGAGCTGTTATCGC
GCATCTCTCAGCACATTCCAGCAGGTAAATATACAAATGCAGCAATGTAGTGTGTTTACCTCATGAACTTGATCAATTTGCTTACAATGTTGCTTGCCGTTGCAGATGTGGATTGCCAAGGCTGAGTACGACGAGTCTGACCCATCCATTGTGTcACAGGAAATGCTTCTAATTCTTCGGACCCAAGAATGCTAAGCCAAGAGGAGCTGTTATCGC	12	33	Insertion	0.02	1	ASLSTFQQVNIQMQQCSVFTS*	ASLSTFQQVNIQMQQCSVFTS*	GCATCTCTCAGCACATTCCAGCAGGTAAATATACAAATGCAGCAATGTAGTGTGTTTACCTCATGAACTTGATCAATTTGCTTACAATGTTGCTTGCCGTTGCAGATGTGGATTGCCAAGGCTGAGTACGACGAGTCTGACCCATCCATTGTGTCACAGGAAATGCTTCTAATTCTTCGGACCCAAGAATGCTAAGCCAAGAGGAGCTGTTATCGC	GCATCTCTCAGCACATTCCAGCAGGTAAATATACAAATGCAGCAATGTAGTGTGTTTACCTCATGAACTTGATCAATTTGCTTACAATGTTGCTTGCCGTTGCAGATGTGGATTGCCAAGGCTGAGTACGACGAGTCTGGCCCATCCATTGTGCACAGGAAATGCTTCTAATTCTTCGGACCCAAGAATGCTAAGCCAAGAGGAGCTGTTATCGC
GCATCTCTCAGCACATTCCAGCAGGTAAATATACAAATGCAGCAATGTAGTGTGTTTACCTCATGAACTTGATCAATTTGCTTACAATGTTGCTTGCCGTTGCAGATGTGGATTGCCAAGGCTGAGTACGACGAGTCTGGCCCATCCATTGTGAcACAGGAAATGCTCCTAATTCTTCGGACCCAAGAATGCTAAGCCAAGAGGAGCTGTTATCGC	12	34	Insertion	0.02	1	ASLSTFQQVNIQMQQCSVFTS*	ASLSTFQQVNIQMQQCSVFTS*	GCATCTCTCAGCACATTCCAGCAGGTAAATATACAAATGCAGCAATGTAGTGTGTTTACCTCATGAACTTGATCAATTTGCTTACAATGTTGCTTGCCGTTGCAGATGTGGATTGCCAAGGCTGAGTACGACGAGTCTGGCCCATCCATTGTGACACAGGAAATGCTCCTAATTCTTCGGACCCAAGAATGCTAAGCCAAGAGGAGCTGTTATCGC	GCATCTCTCAGCACATTCCAGCAGGTAAATATACAAATGCAGCAATGTAGTGTGTTTACCTCATGAACTTGATCAATTTGCTTACAATGTTGCTTGCCGTTGCAGATGTGGATTGCCAAGGCTGAGTACGACGAGTCTGGCCCATCCATTGTGCACAGGAAATGCTTCTAATTCTTCGGACCCAAGAATGCTAAGCCAAGAGGAGCTGTTATCGC
GCATCTCTCAGCACATTCCAGCAGGTAAATATACAAATGCAGCAATGTAGTGTGTTTACCTCATGAACTTGATCAATTTGCTTACAATGTTGCTTGCCGTTGCAGATGTGGATTGCCAAGGCTGAGTACGACGAGTCTGGCCCATCCATTGTGAcACAGGAAATGCTTCCAATTCTTCGGACCCAAGAATGCTAAGCCAAGAGGAGCTGTTATCGC	12	35	Insertion	0.02	1	ASLSTFQQVNIQMQQCSVFTS*	ASLSTFQQVNIQMQQCSVFTS*	GCATCTCTCAGCACATTCCAGCAGGTAAATATACAAATGCAGCAATGTAGTGTGTTTACCTCATGAACTTGATCAATTTGCTTACAATGTTGCTTGCCGTTGCAGATGTGGATTGCCAAGGCTGAGTACGACGAGTCTGGCCCATCCATTGTGACACAGGAAATGCTTCCAATTCTTCGGACCCAAGAATGCTAAGCCAAGAGGAGCTGTTATCGC	GCATCTCTCAGCACATTCCAGCAGGTAAATATACAAATGCAGCAATGTAGTGTGTTTACCTCATGAACTTGATCAATTTGCTTACAATGTTGCTTGCCGTTGCAGATGTGGATTGCCAAGGCTGAGTACGACGAGTCTGGCCCATCCATTGTGCACAGGAAATGCTTCTAATTCTTCGGACCCAAGAATGCTAAGCCAAGAGGAGCTGTTATCGC
GCATCTCTCAGCACATTCCAGCAGGTAAATATACAAATGCAGCAATGTAGTGTGTTTACCTCATGAACTTGATCAATTTGCTTACAATGTTGCTTGCCGTTGCAGATGTGGATTGCCAAGGCTGAGTACGACGAGTCTGGCCCATCCATTGTGAcACGGGAAATGCTTCTAATTCTTCGGACCCAAGAATGCTAAGCCAAGAGGAGCTGTTATCGC	12	35	Insertion	0.02	1	ASLSTFQQVNIQMQQCSVFTS*	ASLSTFQQVNIQMQQCSVFTS*	GCATCTCTCAGCACATTCCAGCAGGTAAATATACAAATGCAGCAATGTAGTGTGTTTACCTCATGAACTTGATCAATTTGCTTACAATGTTGCTTGCCGTTGCAGATGTGGATTGCCAAGGCTGAGTACGACGAGTCTGGCCCATCCATTGTGACACGGGAAATGCTTCTAATTCTTCGGACCCAAGAATGCTAAGCCAAGAGGAGCTGTTATCGC	GCATCTCTCAGCACATTCCAGCAGGTAAATATACAAATGCAGCAATGTAGTGTGTTTACCTCATGAACTTGATCAATTTGCTTACAATGTTGCTTGCCGTTGCAGATGTGGATTGCCAAGGCTGAGTACGACGAGTCTGGCCCATCCATTGTGCACAGGAAATGCTTCTAATTCTTCGGACCCAAGAATGCTAAGCCAAGAGGAGCTGTTATCGC
GCATCTCTCAGCACATTCCAGCAGGTAAATATACAAATGCAGCAATGTAGTGTGTTTACCTCATGAACTTGATCAATTTGCTTACAATGTTGCTTGCCGTTGCAGATGTGGATTGCCAAGGCTGAGTACGACGAGTCTGGCCCATCCATTGTGCACAGGAAATGCTTCTAATCCTTCGGACCCAAGAATGCTAAGCCAAGAGGAGCTGTTATCGC	12	34	1 Base Change	0.02	0	ASLSTFQQVNIQMQQCSVFTS*	ASLSTFQQVNIQMQQCSVFTS*	GCATCTCTCAGCACATTCCAGCAGGTAAATATACAAATGCAGCAATGTAGTGTGTTTACCTCATGAACTTGATCAATTTGCTTACAATGTTGCTTGCCGTTGCAGATGTGGATTGCCAAGGCTGAGTACGACGAGTCTGGCCCATCCATTGTGCACAGGAAATGCTTCTAATCCTTCGGACCCAAGAATGCTAAGCCAAGAGGAGCTGTTATCGC	GCATCTCTCAGCACATTCCAGCAGGTAAATATACAAATGCAGCAATGTAGTGTGTTTACCTCATGAACTTGATCAATTTGCTTACAATGTTGCTTGCCGTTGCAGATGTGGATTGCCAAGGCTGAGTACGACGAGTCTGGCCCATCCATTGTGCACAGGAAATGCTTCTAATTCTTCGGACCCAAGAATGCTAAGCCAAGAGGAGCTGTTATCGC
GCATCTCTCAGCACATTCCAGCAGGTAAATATACAAATGCAGCAATGTAGTGTGTTTACCTCATGAACTTGATCAATTTGCTTACAATGTTGCTTGCCGTTGCAGATGTGGATTGCCAAGGCTGAGTACGACGAGTCTGGCCCATCCATTGTGCACAGGAAATGCTTCTAATTCTTCGGACCCAAGAATGCTAAGCCAAGAGGAGCTCTTATCGC	12	35	1 Base Change	0.02	0	ASLSTFQQVNIQMQQCSVFTS*	ASLSTFQQVNIQMQQCSVFTS*	GCATCTCTCAGCACATTCCAGCAGGTAAATATACAAATGCAGCAATGTAGTGTGTTTACCTCATGAACTTGATCAATTTGCTTACAATGTTGCTTGCCGTTGCAGATGTGGATTGCCAAGGCTGAGTACGACGAGTCTGGCCCATCCATTGTGCACAGGAAATGCTTCTAATTCTTCGGACCCAAGAATGCTAAGCCAAGAGGAGCTCTTATCGC	GCATCTCTCAGCACATTCCAGCAGGTAAATATACAAATGCAGCAATGTAGTGTGTTTACCTCATGAACTTGATCAATTTGCTTACAATGTTGCTTGCCGTTGCAGATGTGGATTGCCAAGGCTGAGTACGACGAGTCTGGCCCATCCATTGTGCACAGGAAATGCTTCTAATTCTTCGGACCCAAGAATGCTAAGCCAAGAGGAGCTGTTATCGC
GCATCTCTCAGCACATTCCAGCAGGTAAATATACAAATGCAGCAATGTAGTGTGTTTACCTCATGAACTTGATCAATTTGCTTACAATGTTGCTTGCCGTTGCAGATGTGGATTGCCAAGGCTGAGTACGACGAGTCTGGCCCATCCATTGTGCACAGGAAATGCTTCTAATTCTTCGGACCCAAGAGTGCTAAGCCAAGAGGAGCTGTTATCGC	12	35	1 Base Change	0.02	0	ASLSTFQQVNIQMQQCSVFTS*	ASLSTFQQVNIQMQQCSVFTS*	GCATCTCTCAGCACATTCCAGCAGGTAAATATACAAATGCAGCAATGTAGTGTGTTTACCTCATGAACTTGATCAATTTGCTTACAATGTTGCTTGCCGTTGCAGATGTGGATTGCCAAGGCTGAGTACGACGAGTCTGGCCCATCCATTGTGCACAGGAAATGCTTCTAATTCTTCGGACCCAAGAGTGCTAAGCCAAGAGGAGCTGTTATCGC	GCATCTCTCAGCACATTCCAGCAGGTAAATATACAAATGCAGCAATGTAGTGTGTTTACCTCATGAACTTGATCAATTTGCTTACAATGTTGCTTGCCGTTGCAGATGTGGATTGCCAAGGCTGAGTACGACGAGTCTGGCCCATCCATTGTGCACAGGAAATGCTTCTAATTCTTCGGACCCAAGAATGCTAAGCCAAGAGGAGCTGTTATCGC
GCATCTCTCAGCACATTCCAGCAGGTAAATATACAAATGCAGCAATGTAGTGTGTTTACCTCATGAACTTGATCAATTTGCTTACAATGTTGCTTGCCGTTGCAGATGTGGATTGCCAAGGCTGAGTACGACGAGTCTGGCCCATCCATTGTGTcACAGGAAATGCTTCTAATTCTTCGGACCCAAGAATGCTAAGCCAAGAGGA-CTGTTATCGC	12	35	Insertion and Deletion	0.02	0	ASLSTFQQVNIQMQQCSVFTS*	ASLSTFQQVNIQMQQCSVFTS*	GCATCTCTCAGCACATTCCAGCAGGTAAATATACAAATGCAGCAATGTAGTGTGTTTACCTCATGAACTTGATCAATTTGCTTACAATGTTGCTTGCCGTTGCAGATGTGGATTGCCAAGGCTGAGTACGACGAGTCTGGCCCATCCATTGTGTCACAGGAAATGCTTCTAATTCTTCGGACCCAAGAATGCTAAGCCAAGAGGA-CTGTTATCGC	GCATCTCTCAGCACATTCCAGCAGGTAAATATACAAATGCAGCAATGTAGTGTGTTTACCTCATGAACTTGATCAATTTGCTTACAATGTTGCTTGCCGTTGCAGATGTGGATTGCCAAGGCTGAGTACGACGAGTCTGGCCCATCCATTGTGCACAGGAAATGCTTCTAATTCTTCGGACCCAAGAATGCTAAGCCAAGAGGAGCTGTTATCGC
GCATCTCTCAGCACATTCCAGCAGGTAAATATACAAATGCAGCAATGTAGTGTGTTTACCTCATGAACTTGATCAATTTGCTTACAATGTTGCTTGCCGTTGCAGATGTGGATTGCCAAGGCTGAGTACGGCGAGTCTGGCCCATCCATTGTGAcACAGGAAATGCTTCTAATTCTTCGGACCCAAGAATGCTAAGCCAAGAGGAGCTGTTATCGC	12	36	Insertion	0.02	1	ASLSTFQQVNIQMQQCSVFTS*	ASLSTFQQVNIQMQQCSVFTS*	GCATCTCTCAGCACATTCCAGCAGGTAAATATACAAATGCAGCAATGTAGTGTGTTTACCTCATGAACTTGATCAATTTGCTTACAATGTTGCTTGCCGTTGCAGATGTGGATTGCCAAGGCTGAGTACGGCGAGTCTGGCCCATCCATTGTGACACAGGAAATGCTTCTAATTCTTCGGACCCAAGAATGCTAAGCCAAGAGGAGCTGTTATCGC	GCATCTCTCAGCACATTCCAGCAGGTAAATATACAAATGCAGCAATGTAGTGTGTTTACCTCATGAACTTGATCAATTTGCTTACAATGTTGCTTGCCGTTGCAGATGTGGATTGCCAAGGCTGAGTACGACGAGTCTGGCCCATCCATTGTGCACAGGAAATGCTTCTAATTCTTCGGACCCAAGAATGCTAAGCCAAGAGGAGCTGTTATCGC
GCATCTCTCAGCACATTCCAGCAGGTAAATATACAAATGCAGCAATGTAGTGTGTTTACCTCATGAACTTGATCAATTTGCTTACAATGTTGCTTGCCGTTGCAGATGTGGATTGCCAAGGCTGAGTGCGACGAGTCTGGCCCATCCATTGTGTcACAGGAAATGCTTCTAATTCTTCGGACCCAAGAATGCTAAGCCAAGAGGAGCTGTTATCGC	12	34	Insertion	0.02	1	ASLSTFQQVNIQMQQCSVFTS*	ASLSTFQQVNIQMQQCSVFTS*	GCATCTCTCAGCACATTCCAGCAGGTAAATATACAAATGCAGCAATGTAGTGTGTTTACCTCATGAACTTGATCAATTTGCTTACAATGTTGCTTGCCGTTGCAGATGTGGATTGCCAAGGCTGAGTGCGACGAGTCTGGCCCATCCATTGTGTCACAGGAAATGCTTCTAATTCTTCGGACCCAAGAATGCTAAGCCAAGAGGAGCTGTTATCGC	GCATCTCTCAGCACATTCCAGCAGGTAAATATACAAATGCAGCAATGTAGTGTGTTTACCTCATGAACTTGATCAATTTGCTTACAATGTTGCTTGCCGTTGCAGATGTGGATTGCCAAGGCTGAGTACGACGAGTCTGGCCCATCCATTGTGCACAGGAAATGCTTCTAATTCTTCGGACCCAAGAATGCTAAGCCAAGAGGAGCTGTTATCGC
GCATCTCTCAGCACATTCCAGCAGGTAAATATACAAATGCAGCAATGTAGTGTGTTTACCTCATGAACTTGATCAATTTGCTTACAATGTTGCTTGCCGTTGCAGATGTGGATTGCCAAGGCTGGGTACGACGAGTCTGGCCCATCCATTGTGAcACAGGAAATGCTTCTAATTCTTCGGACCCAAGAATGCTAAGCCAAGAGGAGCTGTTATCGC	12	35	Insertion	0.02	1	ASLSTFQQVNIQMQQCSVFTS*	ASLSTFQQVNIQMQQCSVFTS*	GCATCTCTCAGCACATTCCAGCAGGTAAATATACAAATGCAGCAATGTAGTGTGTTTACCTCATGAACTTGATCAATTTGCTTACAATGTTGCTTGCCGTTGCAGATGTGGATTGCCAAGGCTGGGTACGACGAGTCTGGCCCATCCATTGTGACACAGGAAATGCTTCTAATTCTTCGGACCCAAGAATGCTAAGCCAAGAGGAGCTGTTATCGC	GCATCTCTCAGCACATTCCAGCAGGTAAATATACAAATGCAGCAATGTAGTGTGTTTACCTCATGAACTTGATCAATTTGCTTACAATGTTGCTTGCCGTTGCAGATGTGGATTGCCAAGGCTGAGTACGACGAGTCTGGCCCATCCATTGTGCACAGGAAATGCTTCTAATTCTTCGGACCCAAGAATGCTAAGCCAAGAGGAGCTGTTATCGC
GCATCTCTCAGCACATTCCAGCAGGTAAATATACAAATGCAGCAATGTAGTGTGTTTACCTCATGAACTTGATCAATTTGCTTACAATGTTGCTTGCTGTTGCAGATGTGGATTGCCAAGGCTGAGTACGACGAGTCTGGCCCATCCATTGTGTcACAGGAAATGCTTCTAATTCTTCGGACCCAAGAATGCTAAGCCAAGAGGAGCTGTTATCGC	12	35	Insertion	0.02	1	ASLSTFQQVNIQMQQCSVFTS*	ASLSTFQQVNIQMQQCSVFTS*	GCATCTCTCAGCACATTCCAGCAGGTAAATATACAAATGCAGCAATGTAGTGTGTTTACCTCATGAACTTGATCAATTTGCTTACAATGTTGCTTGCTGTTGCAGATGTGGATTGCCAAGGCTGAGTACGACGAGTCTGGCCCATCCATTGTGTCACAGGAAATGCTTCTAATTCTTCGGACCCAAGAATGCTAAGCCAAGAGGAGCTGTTATCGC	GCATCTCTCAGCACATTCCAGCAGGTAAATATACAAATGCAGCAATGTAGTGTGTTTACCTCATGAACTTGATCAATTTGCTTACAATGTTGCTTGCCGTTGCAGATGTGGATTGCCAAGGCTGAGTACGACGAGTCTGGCCCATCCATTGTGCACAGGAAATGCTTCTAATTCTTCGGACCCAAGAATGCTAAGCCAAGAGGAGCTGTTATCGC
GCATCTCTCAGCACATTCCAGCAGGTAAATATACAAATGCAGCGATGTAGTGTGTTTACCTCATGAACTTGATCAATTTGCTTACAATGTTGCTTGCCGTTGCAGATGTGGATTGCCAAGGCTGAGTACGACGAGTCTGGCCCATCCATTGTGCACAGGAAATGCTTCTAATTCTTCGGACCCAAGAATGCTAAGCCAAGAGGAGCTGTTATCGC	12	34	1 Base Change	0.02	0	ASLSTFQQVNIQMQRCSVFTS*	ASLSTFQQVNIQMQQCSVFTS*	GCATCTCTCAGCACATTCCAGCAGGTAAATATACAAATGCAGCGATGTAGTGTGTTTACCTCATGAACTTGATCAATTTGCTTACAATGTTGCTTGCCGTTGCAGATGTGGATTGCCAAGGCTGAGTACGACGAGTCTGGCCCATCCATTGTGCACAGGAAATGCTTCTAATTCTTCGGACCCAAGAATGCTAAGCCAAGAGGAGCTGTTATCGC	GCATCTCTCAGCACATTCCAGCAGGTAAATATACAAATGCAGCAATGTAGTGTGTTTACCTCATGAACTTGATCAATTTGCTTACAATGTTGCTTGCCGTTGCAGATGTGGATTGCCAAGGCTGAGTACGACGAGTCTGGCCCATCCATTGTGCACAGGAAATGCTTCTAATTCTTCGGACCCAAGAATGCTAAGCCAAGAGGAGCTGTTATCGC
GCATCTCTCAGCACATTCCAGCAGGTAAATATACAAATGCGGCAATGTAGTGTGTTTACCTCATGAACTTGATCAATTTGCTTACAATGTTGCTTGCCGTTGCAGATGTGGATTGCCAAGGCTGAGTACGACGAGTCTGGCCCATCCATTGTGAcACAGGAAATGCTTCTAATTCTTCGGACCCAAGAATGCTAAGCCAAGAGGAGCTGTTATCGC	12	35	Insertion	0.02	1	ASLSTFQQVNIQMRQCSVFTS*	ASLSTFQQVNIQMQQCSVFTS*	GCATCTCTCAGCACATTCCAGCAGGTAAATATACAAATGCGGCAATGTAGTGTGTTTACCTCATGAACTTGATCAATTTGCTTACAATGTTGCTTGCCGTTGCAGATGTGGATTGCCAAGGCTGAGTACGACGAGTCTGGCCCATCCATTGTGACACAGGAAATGCTTCTAATTCTTCGGACCCAAGAATGCTAAGCCAAGAGGAGCTGTTATCGC	GCATCTCTCAGCACATTCCAGCAGGTAAATATACAAATGCAGCAATGTAGTGTGTTTACCTCATGAACTTGATCAATTTGCTTACAATGTTGCTTGCCGTTGCAGATGTGGATTGCCAAGGCTGAGTACGACGAGTCTGGCCCATCCATTGTGCACAGGAAATGCTTCTAATTCTTCGGACCCAAGAATGCTAAGCCAAGAGGAGCTGTTATCGC
GCATCTCTCAGCA-ATTCCAGCAGGTAAATATACAAATGCAGCAATGTAGTGTGTTTACCTCATGAACTTGATCAATTTGCTTACAATGTTGCTTGCCGTTGCAGATGTGGATTGCCAAGGCTGAGTACGACGAGTCTGGCCCATCCATTGTGAcACAGGAAATGCTTCTAATTCTTCGGACCCAAGAATGCTAAGCCAAGAGGAGCTGTT-TCGC	11	36	Insertion and Deletion	0.02	-1	ASLSNSSR*	ASLSTFQQVNIQMQQCSVFTS*	GCATCTCTCAGCA-ATTCCAGCAGGTAAATATACAAATGCAGCAATGTAGTGTGTTTACCTCATGAACTTGATCAATTTGCTTACAATGTTGCTTGCCGTTGCAGATGTGGATTGCCAAGGCTGAGTACGACGAGTCTGGCCCATCCATTGTGACACAGGAAATGCTTCTAATTCTTCGGACCCAAGAATGCTAAGCCAAGAGGAGCTGTT-TCGC	GCATCTCTCAGCACATTCCAGCAGGTAAATATACAAATGCAGCAATGTAGTGTGTTTACCTCATGAACTTGATCAATTTGCTTACAATGTTGCTTGCCGTTGCAGATGTGGATTGCCAAGGCTGAGTACGACGAGTCTGGCCCATCCATTGTGCACAGGAAATGCTTCTAATTCTTCGGACCCAAGAATGCTAAGCCAAGAGGAGCTGTTATCGC
GCATCTCTCAGCACATTCCAGCAGGTAAATATACAAATGCAGCAATGTAATGTGTTTACCTCATGAACTTGATCAATTTGCTTACAATGTTGCTTGCCGTTGCAGATGTGGATTGCCAAGGCTGAGTACGACGAGTCTGGCCCATCCATTGTGCACAGGAAATGCTTCTAATTCTTCGGACCCAAGAATGCTAAGCCAAGAGGAGCTGTTATCGC	11	35	1 Base Change	0.02	0	ASLSTFQQVNIQMQQCNVFTS*	ASLSTFQQVNIQMQQCSVFTS*	GCATCTCTCAGCACATTCCAGCAGGTAAATATACAAATGCAGCAATGTAATGTGTTTACCTCATGAACTTGATCAATTTGCTTACAATGTTGCTTGCCGTTGCAGATGTGGATTGCCAAGGCTGAGTACGACGAGTCTGGCCCATCCATTGTGCACAGGAAATGCTTCTAATTCTTCGGACCCAAGAATGCTAAGCCAAGAGGAGCTGTTATCGC	GCATCTCTCAGCACATTCCAGCAGGTAAATATACAAATGCAGCAATGTAGTGTGTTTACCTCATGAACTTGATCAATTTGCTTACAATGTTGCTTGCCGTTGCAGATGTGGATTGCCAAGGCTGAGTACGACGAGTCTGGCCCATCCATTGTGCACAGGAAATGCTTCTAATTCTTCGGACCCAAGAATGCTAAGCCAAGAGGAGCTGTTATCGC
GCATCTCTCAGCACATTCCAGCAGGTAAATATACAAATGCAGCAATGTAGCGTGTTTACCTCATGAACTTGATCAATTTGCTTACAATGTTGCTTGCCGTTGCAGATGTGGATTGCCAAGGCTGAGTACGACGAGTCTGGCCCATCCATTGTGAcACAGGAAATGCTTCTAATTCTTCGGACCCAAGAATGCTAAGCCAAGAGGAGCTGTTATCGC	11	35	Insertion	0.02	1	ASLSTFQQVNIQMQQCSVFTS*	ASLSTFQQVNIQMQQCSVFTS*	GCATCTCTCAGCACATTCCAGCAGGTAAATATACAAATGCAGCAATGTAGCGTGTTTACCTCATGAACTTGATCAATTTGCTTACAATGTTGCTTGCCGTTGCAGATGTGGATTGCCAAGGCTGAGTACGACGAGTCTGGCCCATCCATTGTGACACAGGAAATGCTTCTAATTCTTCGGACCCAAGAATGCTAAGCCAAGAGGAGCTGTTATCGC	GCATCTCTCAGCACATTCCAGCAGGTAAATATACAAATGCAGCAATGTAGTGTGTTTACCTCATGAACTTGATCAATTTGCTTACAATGTTGCTTGCCGTTGCAGATGTGGATTGCCAAGGCTGAGTACGACGAGTCTGGCCCATCCATTGTGCACAGGAAATGCTTCTAATTCTTCGGACCCAAGAATGCTAAGCCAAGAGGAGCTGTTATCGC
GCATCTCTCAGCACATTCCAGCAGGTAAATATACAAATGCAGCAATGTAGTGTGTTCACCTCATGAACTTGATCAATTTGCTTACAATGTTGCTTGCCGTTGCAGATGTGGATTGCCAAGGCTGAGTACGACGAGTCTGGCCCATCCATTGTGAcACAGGAAATGCTTCTAATTCTTCGGACCCAAGAATGCTAAGCCAAGAGGAGCTGTTATCGC	11	35	Insertion	0.02	1	ASLSTFQQVNIQMQQCSVFTS*	ASLSTFQQVNIQMQQCSVFTS*	GCATCTCTCAGCACATTCCAGCAGGTAAATATACAAATGCAGCAATGTAGTGTGTTCACCTCATGAACTTGATCAATTTGCTTACAATGTTGCTTGCCGTTGCAGATGTGGATTGCCAAGGCTGAGTACGACGAGTCTGGCCCATCCATTGTGACACAGGAAATGCTTCTAATTCTTCGGACCCAAGAATGCTAAGCCAAGAGGAGCTGTTATCGC	GCATCTCTCAGCACATTCCAGCAGGTAAATATACAAATGCAGCAATGTAGTGTGTTTACCTCATGAACTTGATCAATTTGCTTACAATGTTGCTTGCCGTTGCAGATGTGGATTGCCAAGGCTGAGTACGACGAGTCTGGCCCATCCATTGTGCACAGGAAATGCTTCTAATTCTTCGGACCCAAGAATGCTAAGCCAAGAGGAGCTGTTATCGC
GCATCTCTCAGCACATTCCAGCAGGTAAATATACAAATGCAGCAATGTAGTGTGTTTACCTCATGAACTTGACCAATTTGCTTACAATGTTGCTTGCCGTTGCAGATGTGGATTGCCAAGGCTGAGTACGACGAGTCTGGCCCATCCATTGTGTcACAGGAAATGCTTCTAATTCTTCGGACCCAAGAATGCTAAGCCAAGAGGAGCTGTTATCGC	11	35	Insertion	0.02	1	ASLSTFQQVNIQMQQCSVFTS*	ASLSTFQQVNIQMQQCSVFTS*	GCATCTCTCAGCACATTCCAGCAGGTAAATATACAAATGCAGCAATGTAGTGTGTTTACCTCATGAACTTGACCAATTTGCTTACAATGTTGCTTGCCGTTGCAGATGTGGATTGCCAAGGCTGAGTACGACGAGTCTGGCCCATCCATTGTGTCACAGGAAATGCTTCTAATTCTTCGGACCCAAGAATGCTAAGCCAAGAGGAGCTGTTATCGC	GCATCTCTCAGCACATTCCAGCAGGTAAATATACAAATGCAGCAATGTAGTGTGTTTACCTCATGAACTTGATCAATTTGCTTACAATGTTGCTTGCCGTTGCAGATGTGGATTGCCAAGGCTGAGTACGACGAGTCTGGCCCATCCATTGTGCACAGGAAATGCTTCTAATTCTTCGGACCCAAGAATGCTAAGCCAAGAGGAGCTGTTATCGC
GCATCTCTCAGCACATTCCAGCAGGTAAATATACAAATGCAGCAATGTAGTGTGTTTACCTCATGAACTTGATCAATCTGCTTACAATGTTGCTTGCCGTTGCAGATGTGGATTGCCAAGGCTGAGTACGACGAGTCTGGCCCATCCATTGTGCACAGGAAATGCTTCTAATTCTTCGGACCCAAGAATGCTAAGCCAAGAGGAGCTGTTATCGC	11	35	1 Base Change	0.02	0	ASLSTFQQVNIQMQQCSVFTS*	ASLSTFQQVNIQMQQCSVFTS*	GCATCTCTCAGCACATTCCAGCAGGTAAATATACAAATGCAGCAATGTAGTGTGTTTACCTCATGAACTTGATCAATCTGCTTACAATGTTGCTTGCCGTTGCAGATGTGGATTGCCAAGGCTGAGTACGACGAGTCTGGCCCATCCATTGTGCACAGGAAATGCTTCTAATTCTTCGGACCCAAGAATGCTAAGCCAAGAGGAGCTGTTATCGC	GCATCTCTCAGCACATTCCAGCAGGTAAATATACAAATGCAGCAATGTAGTGTGTTTACCTCATGAACTTGATCAATTTGCTTACAATGTTGCTTGCCGTTGCAGATGTGGATTGCCAAGGCTGAGTACGACGAGTCTGGCCCATCCATTGTGCACAGGAAATGCTTCTAATTCTTCGGACCCAAGAATGCTAAGCCAAGAGGAGCTGTTATCGC
GCATCTCTCAGCACATTCCAGCAGGTAAATATACAAATGCAGCAATGTAGTGTGTTTACCTCATGAACTTGATCAATTTGCTTACAATGTTGCTTGCCGTCGCAGATGTGGATTGCCAAGGCTGAGTACGACGAGTCTGGCCCATCCATTGTGAcACAGGAAATGCTTCTAATTCTTCGGACCCAAGAATGCTAAGCCAAGAGGAGCTGTTATCGC	11	35	Insertion	0.02	1	ASLSTFQQVNIQMQQCSVFTS*	ASLSTFQQVNIQMQQCSVFTS*	GCATCTCTCAGCACATTCCAGCAGGTAAATATACAAATGCAGCAATGTAGTGTGTTTACCTCATGAACTTGATCAATTTGCTTACAATGTTGCTTGCCGTCGCAGATGTGGATTGCCAAGGCTGAGTACGACGAGTCTGGCCCATCCATTGTGACACAGGAAATGCTTCTAATTCTTCGGACCCAAGAATGCTAAGCCAAGAGGAGCTGTTATCGC	GCATCTCTCAGCACATTCCAGCAGGTAAATATACAAATGCAGCAATGTAGTGTGTTTACCTCATGAACTTGATCAATTTGCTTACAATGTTGCTTGCCGTTGCAGATGTGGATTGCCAAGGCTGAGTACGACGAGTCTGGCCCATCCATTGTGCACAGGAAATGCTTCTAATTCTTCGGACCCAAGAATGCTAAGCCAAGAGGAGCTGTTATCGC
GCATCTCTCAGCACATTCCAGCAGGTAAATATACAAATGCAGCAATGTAGTGTGTTTACCTCATGAACTTGATCAATTTGCTTACAATGTTGCTTGCCGTTGCAGACGTGGATTGCCAAGGCTGAGTACGACGAGTCTGGCCCATCCATTGTGCACAGGAAATGCTTCTAATTCTTCGGACCCAAGAATGCTAAGCCAAGAGGAGCTGTTATCGC	11	35	1 Base Change	0.02	0	ASLSTFQQVNIQMQQCSVFTS*	ASLSTFQQVNIQMQQCSVFTS*	GCATCTCTCAGCACATTCCAGCAGGTAAATATACAAATGCAGCAATGTAGTGTGTTTACCTCATGAACTTGATCAATTTGCTTACAATGTTGCTTGCCGTTGCAGACGTGGATTGCCAAGGCTGAGTACGACGAGTCTGGCCCATCCATTGTGCACAGGAAATGCTTCTAATTCTTCGGACCCAAGAATGCTAAGCCAAGAGGAGCTGTTATCGC	GCATCTCTCAGCACATTCCAGCAGGTAAATATACAAATGCAGCAATGTAGTGTGTTTACCTCATGAACTTGATCAATTTGCTTACAATGTTGCTTGCCGTTGCAGATGTGGATTGCCAAGGCTGAGTACGACGAGTCTGGCCCATCCATTGTGCACAGGAAATGCTTCTAATTCTTCGGACCCAAGAATGCTAAGCCAAGAGGAGCTGTTATCGC
GCATCTCTCAGCACATTCCAGCAGGTAAATATACAAATGCAGCAATGTAGTGTGTTTACCTCATGAACTTGATCAATTTGCTTACAATGTTGCTTGCCGTTGCAGATGTGGATTGCCAAGGCTGAGTACGACGAGTCTGGCCCATCCATTGTGAcACAGGAAATGCTTCTAATTCTTCGGACCCAAGAATGCTAAGCCAAGAGGAGCTCTTATCGC	11	35	Insertion	0.02	1	ASLSTFQQVNIQMQQCSVFTS*	ASLSTFQQVNIQMQQCSVFTS*	GCATCTCTCAGCACATTCCAGCAGGTAAATATACAAATGCAGCAATGTAGTGTGTTTACCTCATGAACTTGATCAATTTGCTTACAATGTTGCTTGCCGTTGCAGATGTGGATTGCCAAGGCTGAGTACGACGAGTCTGGCCCATCCATTGTGACACAGGAAATGCTTCTAATTCTTCGGACCCAAGAATGCTAAGCCAAGAGGAGCTCTTATCGC	GCATCTCTCAGCACATTCCAGCAGGTAAATATACAAATGCAGCAATGTAGTGTGTTTACCTCATGAACTTGATCAATTTGCTTACAATGTTGCTTGCCGTTGCAGATGTGGATTGCCAAGGCTGAGTACGACGAGTCTGGCCCATCCATTGTGCACAGGAAATGCTTCTAATTCTTCGGACCCAAGAATGCTAAGCCAAGAGGAGCTGTTATCGC
GCATCTCTCAGCACATTCCAGCAGGTAAATATACAAATGCAGCAATGTAGTGTGTTTACCTCATGAACTTGATCAATTTGCTTACAATGTTGCTTGCCGTTGCAGATGTGGATTGCCAAGGCTGAGTACGACGAGTCTGGCCCATCCATTGTGAcACAGGAAATGCTTCTAATTCTTCGGACCCAAGAATGCTAGGCCAAGAGGAGCTGTTATCGC	11	34	Insertion	0.02	1	ASLSTFQQVNIQMQQCSVFTS*	ASLSTFQQVNIQMQQCSVFTS*	GCATCTCTCAGCACATTCCAGCAGGTAAATATACAAATGCAGCAATGTAGTGTGTTTACCTCATGAACTTGATCAATTTGCTTACAATGTTGCTTGCCGTTGCAGATGTGGATTGCCAAGGCTGAGTACGACGAGTCTGGCCCATCCATTGTGACACAGGAAATGCTTCTAATTCTTCGGACCCAAGAATGCTAGGCCAAGAGGAGCTGTTATCGC	GCATCTCTCAGCACATTCCAGCAGGTAAATATACAAATGCAGCAATGTAGTGTGTTTACCTCATGAACTTGATCAATTTGCTTACAATGTTGCTTGCCGTTGCAGATGTGGATTGCCAAGGCTGAGTACGACGAGTCTGGCCCATCCATTGTGCACAGGAAATGCTTCTAATTCTTCGGACCCAAGAATGCTAAGCCAAGAGGAGCTGTTATCGC
GCATCTCTCAGCACATTCCAGCAGGTAAATATACAAATGCAGCAATGTAGTGTGTTTACCTCATGAACTTGATCAATTTGCTTACAATGTTGCTTGCCGTTGCAGATGTGGATTGCCAAGGCTGAGTACGACGAGTCTGGCCCATCCATTGTGAcACAGGAAATGCTTCTAATTCTTCGGACCCAAGGATGCTAAGCCAAGAGGAGCTGTTATCGC	11	35	Insertion	0.02	1	ASLSTFQQVNIQMQQCSVFTS*	ASLSTFQQVNIQMQQCSVFTS*	GCATCTCTCAGCACATTCCAGCAGGTAAATATACAAATGCAGCAATGTAGTGTGTTTACCTCATGAACTTGATCAATTTGCTTACAATGTTGCTTGCCGTTGCAGATGTGGATTGCCAAGGCTGAGTACGACGAGTCTGGCCCATCCATTGTGACACAGGAAATGCTTCTAATTCTTCGGACCCAAGGATGCTAAGCCAAGAGGAGCTGTTATCGC	GCATCTCTCAGCACATTCCAGCAGGTAAATATACAAATGCAGCAATGTAGTGTGTTTACCTCATGAACTTGATCAATTTGCTTACAATGTTGCTTGCCGTTGCAGATGTGGATTGCCAAGGCTGAGTACGACGAGTCTGGCCCATCCATTGTGCACAGGAAATGCTTCTAATTCTTCGGACCCAAGAATGCTAAGCCAAGAGGAGCTGTTATCGC
GCATCTCTCAGCACATTCCAGCAGGTAAATATACAAATGCAGCAATGTAGTGTGTTTACCTCATGAACTTGATCAATTTGCTTACAATGTTGCTTGCCGTTGCAGATGTGGATTGCCAAGGCTGAGTACGACGAGTCTGGCCCATCCATTGTGCACAGGAAATGCTTCTAATTCTTCGGACCCAAGAATGCTAAGCCAAGAGGA-CTGTTATCGC	11	34	Deletion	0.02	-1	ASLSTFQQVNIQMQQCSVFTS*	ASLSTFQQVNIQMQQCSVFTS*	GCATCTCTCAGCACATTCCAGCAGGTAAATATACAAATGCAGCAATGTAGTGTGTTTACCTCATGAACTTGATCAATTTGCTTACAATGTTGCTTGCCGTTGCAGATGTGGATTGCCAAGGCTGAGTACGACGAGTCTGGCCCATCCATTGTGCACAGGAAATGCTTCTAATTCTTCGGACCCAAGAATGCTAAGCCAAGAGGA-CTGTTATCGC	GCATCTCTCAGCACATTCCAGCAGGTAAATATACAAATGCAGCAATGTAGTGTGTTTACCTCATGAACTTGATCAATTTGCTTACAATGTTGCTTGCCGTTGCAGATGTGGATTGCCAAGGCTGAGTACGACGAGTCTGGCCCATCCATTGTGCACAGGAAATGCTTCTAATTCTTCGGACCCAAGAATGCTAAGCCAAGAGGAGCTGTTATCGC
GCATCTCTCAGCACATTCCAGCAGGTAAATATACAAATGCAGCAATGTAGTGTGTTTACCTCATGAACTTGATCAATTTGCTTACAATGTTGCTTGCCGTTGCAGATGTGGATTGCCAAGGCTGAGTACGACGAGTCTGGCCCATCCATTGTGgCACAGGAAATGCTTCTAATTCTTCGGACCCAAGAATGCTAAGCCAAGAGCAGCTGTTATCGC	11	36	Insertion	0.02	1	ASLSTFQQVNIQMQQCSVFTS*	ASLSTFQQVNIQMQQCSVFTS*	GCATCTCTCAGCACATTCCAGCAGGTAAATATACAAATGCAGCAATGTAGTGTGTTTACCTCATGAACTTGATCAATTTGCTTACAATGTTGCTTGCCGTTGCAGATGTGGATTGCCAAGGCTGAGTACGACGAGTCTGGCCCATCCATTGTGGCACAGGAAATGCTTCTAATTCTTCGGACCCAAGAATGCTAAGCCAAGAGCAGCTGTTATCGC	GCATCTCTCAGCACATTCCAGCAGGTAAATATACAAATGCAGCAATGTAGTGTGTTTACCTCATGAACTTGATCAATTTGCTTACAATGTTGCTTGCCGTTGCAGATGTGGATTGCCAAGGCTGAGTACGACGAGTCTGGCCCATCCATTGTGCACAGGAAATGCTTCTAATTCTTCGGACCCAAGAATGCTAAGCCAAGAGGAGCTGTTATCGC
GCATCTCTCAGCACATTCCAGCAGGTAAATATACAAATGCAGCAATGTAGTGTGTTTACCTCATGAACTTGATCAATTTGCTTACAATGTTGCTTGCCGTTGCAGATGTGGATTGCCAAGGCTGAGTACGACGAGTCTGGCCCATCCATTGTGTcACAGGAAATGCTTCTAATTCTTCGGACCCAAGAATGCTAAGCCAAGAGGAGCT-TTATCGC	11	35	Insertion and Deletion	0.02	0	ASLSTFQQVNIQMQQCSVFTS*	ASLSTFQQVNIQMQQCSVFTS*	GCATCTCTCAGCACATTCCAGCAGGTAAATATACAAATGCAGCAATGTAGTGTGTTTACCTCATGAACTTGATCAATTTGCTTACAATGTTGCTTGCCGTTGCAGATGTGGATTGCCAAGGCTGAGTACGACGAGTCTGGCCCATCCATTGTGTCACAGGAAATGCTTCTAATTCTTCGGACCCAAGAATGCTAAGCCAAGAGGAGCT-TTATCGC	GCATCTCTCAGCACATTCCAGCAGGTAAATATACAAATGCAGCAATGTAGTGTGTTTACCTCATGAACTTGATCAATTTGCTTACAATGTTGCTTGCCGTTGCAGATGTGGATTGCCAAGGCTGAGTACGACGAGTCTGGCCCATCCATTGTGCACAGGAAATGCTTCTAATTCTTCGGACCCAAGAATGCTAAGCCAAGAGGAGCTGTTATCGC
GCATCTCTCAGCACATTCCAGCAGGTAAATATACAAATGCAGCAATGTAGTGTGTTTACCTCATGAACTTGATCAATTTGCTTACAATGTTGCTTGCCGTTGCAGATGTGGATTGCCAAGGCTGAGTACGACGAGTCTGGCCCATCCATTGTGTcACAGGAAATGCTTCTAATTCTTCGGACCCAAGAATGCTAAGCCAAGAGGGGCTGTTATCGC	11	27	Insertion	0.02	1	ASLSTFQQVNIQMQQCSVFTS*	ASLSTFQQVNIQMQQCSVFTS*	GCATCTCTCAGCACATTCCAGCAGGTAAATATACAAATGCAGCAATGTAGTGTGTTTACCTCATGAACTTGATCAATTTGCTTACAATGTTGCTTGCCGTTGCAGATGTGGATTGCCAAGGCTGAGTACGACGAGTCTGGCCCATCCATTGTGTCACAGGAAATGCTTCTAATTCTTCGGACCCAAGAATGCTAAGCCAAGAGGGGCTGTTATCGC	GCATCTCTCAGCACATTCCAGCAGGTAAATATACAAATGCAGCAATGTAGTGTGTTTACCTCATGAACTTGATCAATTTGCTTACAATGTTGCTTGCCGTTGCAGATGTGGATTGCCAAGGCTGAGTACGACGAGTCTGGCCCATCCATTGTGCACAGGAAATGCTTCTAATTCTTCGGACCCAAGAATGCTAAGCCAAGAGGAGCTGTTATCGC
GCATCTCTCAGCACATTCCAGCAGGTAAATATACAAATGCAGCAATGTAGTGTGTTTACCTCATGAACTTGATCAATTTGCTTACAATGTTGCTTGCCGTTGCAGATGTGGATTGCCAAGGCTGAGTACGACGAGTCTGGCCCATCCATTGTGTcACAGGAAATGCTTCTAATTCTTCGGACCCAAGAATGCTAGGCCAAGAGGAGCTGTTATCGC	11	35	Insertion	0.02	1	ASLSTFQQVNIQMQQCSVFTS*	ASLSTFQQVNIQMQQCSVFTS*	GCATCTCTCAGCACATTCCAGCAGGTAAATATACAAATGCAGCAATGTAGTGTGTTTACCTCATGAACTTGATCAATTTGCTTACAATGTTGCTTGCCGTTGCAGATGTGGATTGCCAAGGCTGAGTACGACGAGTCTGGCCCATCCATTGTGTCACAGGAAATGCTTCTAATTCTTCGGACCCAAGAATGCTAGGCCAAGAGGAGCTGTTATCGC	GCATCTCTCAGCACATTCCAGCAGGTAAATATACAAATGCAGCAATGTAGTGTGTTTACCTCATGAACTTGATCAATTTGCTTACAATGTTGCTTGCCGTTGCAGATGTGGATTGCCAAGGCTGAGTACGACGAGTCTGGCCCATCCATTGTGCACAGGAAATGCTTCTAATTCTTCGGACCCAAGAATGCTAAGCCAAGAGGAGCTGTTATCGC
GCATCTCTCAGCACATTCCAGCAGGTAAATATACAAATGCAGCAATGTAGTGTGTTTACCTCATGAACTTGATCAATTTGCTTACAATGTTGCTTGCCGTTGCAGATGTGGATTGCCAAGGCTGAGTACGACGAGTCTGGCCCATCCATTGTGTcGCAGGAAATGCTTCTAATTCTTCGGACCCAAGAATGCTAAGCCAAGAGGAGCTGTTATCGC	11	35	Insertion	0.02	1	ASLSTFQQVNIQMQQCSVFTS*	ASLSTFQQVNIQMQQCSVFTS*	GCATCTCTCAGCACATTCCAGCAGGTAAATATACAAATGCAGCAATGTAGTGTGTTTACCTCATGAACTTGATCAATTTGCTTACAATGTTGCTTGCCGTTGCAGATGTGGATTGCCAAGGCTGAGTACGACGAGTCTGGCCCATCCATTGTGTCGCAGGAAATGCTTCTAATTCTTCGGACCCAAGAATGCTAAGCCAAGAGGAGCTGTTATCGC	GCATCTCTCAGCACATTCCAGCAGGTAAATATACAAATGCAGCAATGTAGTGTGTTTACCTCATGAACTTGATCAATTTGCTTACAATGTTGCTTGCCGTTGCAGATGTGGATTGCCAAGGCTGAGTACGACGAGTCTGGCCCATCCATTGTGCACAGGAAATGCTTCTAATTCTTCGGACCCAAGAATGCTAAGCCAAGAGGAGCTGTTATCGC
GCATCTCTCAGCACATTCCAGCAGGTAAATATACAAATGCAGCAATGTAGTGTGTTTACCTCATGAACTTGATCAATTTGCTTACAATGTTGCTTGCCGTTGCAGATGTGGATTGCCAAGGCTGAGTACGACGAGTCTGGCCCATCCATTGTtccagatgtggattGCA----AAATGCTTCTAATTCTTCGGACCCAAGAATGCTAAGCCAAGAGGAGCTGTTATCGC	11	34	Insertion and Deletion	0.02	10	ASLSTFQQVNIQMQQCSVFTS*	ASLSTFQQVNIQMQQCSVFTS*	GCATCTCTCAGCACATTCCAGCAGGTAAATATACAAATGCAGCAATGTAGTGTGTTTACCTCATGAACTTGATCAATTTGCTTACAATGTTGCTTGCCGTTGCAGATGTGGATTGCCAAGGCTGAGTACGACGAGTCTGGCCCATCCATTGTTCCAGATGTGGATTGCA----AAATGCTTCTAATTCTTCGGACCCAAGAATGCTAAGCCAAGAGGAGCTGTTATCGC	GCATCTCTCAGCACATTCCAGCAGGTAAATATACAAATGCAGCAATGTAGTGTGTTTACCTCATGAACTTGATCAATTTGCTTACAATGTTGCTTGCCGTTGCAGATGTGGATTGCCAAGGCTGAGTACGACGAGTCTGGCCCATCCATTGTGCACAGGAAATGCTTCTAATTCTTCGGACCCAAGAATGCTAAGCCAAGAGGAGCTGTTATCGC
GCATCTCTCAGCACATTCCAGCAGGTAAATATACAAATGCAGCAATGTAGTGTGTTTACCTCATGAACTTGATCAATTTGCTTACAATGTTGCTTGCCGTTGCAGATGTGGATTGCCAAGGCTGAGTACGACGAGTCTGGCCCGTCCATTGTGTcACAGGAAATGCTTCTAATTCTTCGGACCCAAGAATGCTAAGCCAAGAGGAGCTGTTATCGC	11	34	Insertion	0.02	1	ASLSTFQQVNIQMQQCSVFTS*	ASLSTFQQVNIQMQQCSVFTS*	GCATCTCTCAGCACATTCCAGCAGGTAAATATACAAATGCAGCAATGTAGTGTGTTTACCTCATGAACTTGATCAATTTGCTTACAATGTTGCTTGCCGTTGCAGATGTGGATTGCCAAGGCTGAGTACGACGAGTCTGGCCCGTCCATTGTGTCACAGGAAATGCTTCTAATTCTTCGGACCCAAGAATGCTAAGCCAAGAGGAGCTGTTATCGC	GCATCTCTCAGCACATTCCAGCAGGTAAATATACAAATGCAGCAATGTAGTGTGTTTACCTCATGAACTTGATCAATTTGCTTACAATGTTGCTTGCCGTTGCAGATGTGGATTGCCAAGGCTGAGTACGACGAGTCTGGCCCATCCATTGTGCACAGGAAATGCTTCTAATTCTTCGGACCCAAGAATGCTAAGCCAAGAGGAGCTGTTATCGC
GCATCTCTCAGCACATTCCAGCAGGTAAATATACAAATGCAGCAATGTAGTGTGTTTACCTCATGAACTTGATCAATTTGCTTACAATGTTGCTTGCCGTTGCAGATGTGGATTGCCAAGGCTGAGTACGACGGGTCTGGCCCATCCATTGTGTcACAGGAAATGCTTCTAATTCTTCGGACCCAAGAATGCTAAGCCAAGAGGAGCTGTTATCGC	11	35	Insertion	0.02	1	ASLSTFQQVNIQMQQCSVFTS*	ASLSTFQQVNIQMQQCSVFTS*	GCATCTCTCAGCACATTCCAGCAGGTAAATATACAAATGCAGCAATGTAGTGTGTTTACCTCATGAACTTGATCAATTTGCTTACAATGTTGCTTGCCGTTGCAGATGTGGATTGCCAAGGCTGAGTACGACGGGTCTGGCCCATCCATTGTGTCACAGGAAATGCTTCTAATTCTTCGGACCCAAGAATGCTAAGCCAAGAGGAGCTGTTATCGC	GCATCTCTCAGCACATTCCAGCAGGTAAATATACAAATGCAGCAATGTAGTGTGTTTACCTCATGAACTTGATCAATTTGCTTACAATGTTGCTTGCCGTTGCAGATGTGGATTGCCAAGGCTGAGTACGACGAGTCTGGCCCATCCATTGTGCACAGGAAATGCTTCTAATTCTTCGGACCCAAGAATGCTAAGCCAAGAGGAGCTGTTATCGC
GCATCTCTCAGCACATTCCAGCAGGTAAATATACAAATGCAGCAATGTAGTGTGTTTACCTCATGAACTTGATCAATTTGCTTACAATGTTGCTTGCCGTTGCAGATGTGGATTGCCAGGGCTGAGTACGACGAGTCTGGCCCATCCATTGTGTcACAGGAAATGCTTCTAATTCTTCGGACCCAAGAATGCTAAGCCAAGAGGAGCTGTTATCGC	11	35	Insertion	0.02	1	ASLSTFQQVNIQMQQCSVFTS*	ASLSTFQQVNIQMQQCSVFTS*	GCATCTCTCAGCACATTCCAGCAGGTAAATATACAAATGCAGCAATGTAGTGTGTTTACCTCATGAACTTGATCAATTTGCTTACAATGTTGCTTGCCGTTGCAGATGTGGATTGCCAGGGCTGAGTACGACGAGTCTGGCCCATCCATTGTGTCACAGGAAATGCTTCTAATTCTTCGGACCCAAGAATGCTAAGCCAAGAGGAGCTGTTATCGC	GCATCTCTCAGCACATTCCAGCAGGTAAATATACAAATGCAGCAATGTAGTGTGTTTACCTCATGAACTTGATCAATTTGCTTACAATGTTGCTTGCCGTTGCAGATGTGGATTGCCAAGGCTGAGTACGACGAGTCTGGCCCATCCATTGTGCACAGGAAATGCTTCTAATTCTTCGGACCCAAGAATGCTAAGCCAAGAGGAGCTGTTATCGC
GCATCTCTCAGCACATTCCAGCAGGTAAATATACAAATGCAGCAATGTAGTGTGTTTACCTCATGAACTTGATCAATTTGCTTACAATGTTGCTTGCCGTTGCGGATGTGGATTGCCAAGGCTGAGTACGACGAGTCTGGCCCATCCATTGTGAcACAGGAAATGCTTCTAATTCTTCGGACCCAAGAATGCTAAGCCAAGAGGAGCTGTTATCGC	11	36	Insertion	0.02	1	ASLSTFQQVNIQMQQCSVFTS*	ASLSTFQQVNIQMQQCSVFTS*	GCATCTCTCAGCACATTCCAGCAGGTAAATATACAAATGCAGCAATGTAGTGTGTTTACCTCATGAACTTGATCAATTTGCTTACAATGTTGCTTGCCGTTGCGGATGTGGATTGCCAAGGCTGAGTACGACGAGTCTGGCCCATCCATTGTGACACAGGAAATGCTTCTAATTCTTCGGACCCAAGAATGCTAAGCCAAGAGGAGCTGTTATCGC	GCATCTCTCAGCACATTCCAGCAGGTAAATATACAAATGCAGCAATGTAGTGTGTTTACCTCATGAACTTGATCAATTTGCTTACAATGTTGCTTGCCGTTGCAGATGTGGATTGCCAAGGCTGAGTACGACGAGTCTGGCCCATCCATTGTGCACAGGAAATGCTTCTAATTCTTCGGACCCAAGAATGCTAAGCCAAGAGGAGCTGTTATCGC
GCATCTCTCAGCACATTCCAGCAGGTAAATATACAAATGCAGCAATGTAGTGTGTTTACCTCATGAACTTGATCGATTTGCTTACAATGTTGCTTGCCGTTGCAGATGTGGATTGCCAAGGCTGAGTACGACGAGTCTGGCCCATCCATTGTGTcACAGGAAATGCTTCTAATTCTTCGGACCCAAGAATGCTAAGCCAAGAGGAGCTGTTATCGC	11	34	Insertion	0.02	1	ASLSTFQQVNIQMQQCSVFTS*	ASLSTFQQVNIQMQQCSVFTS*	GCATCTCTCAGCACATTCCAGCAGGTAAATATACAAATGCAGCAATGTAGTGTGTTTACCTCATGAACTTGATCGATTTGCTTACAATGTTGCTTGCCGTTGCAGATGTGGATTGCCAAGGCTGAGTACGACGAGTCTGGCCCATCCATTGTGTCACAGGAAATGCTTCTAATTCTTCGGACCCAAGAATGCTAAGCCAAGAGGAGCTGTTATCGC	GCATCTCTCAGCACATTCCAGCAGGTAAATATACAAATGCAGCAATGTAGTGTGTTTACCTCATGAACTTGATCAATTTGCTTACAATGTTGCTTGCCGTTGCAGATGTGGATTGCCAAGGCTGAGTACGACGAGTCTGGCCCATCCATTGTGCACAGGAAATGCTTCTAATTCTTCGGACCCAAGAATGCTAAGCCAAGAGGAGCTGTTATCGC
GCATCTCTCAGCACATTCCAGCAGGTAAATATACAAGTGCAGCAATGTAGTGTGTTTACCTCATGAACTTGATCAATTTGCTTACAATGTTGCTTGCCGTTGCAGATGTGGATTGCCAAGGCTGAGTACGACGAGTCTGGCCCATCCATTGTGCACAGGAAATGCTTCTAATTCTTCGGACCCAAGAATGCTAAGCCAAGAGGAGCTGTTATCGC	11	34	1 Base Change	0.02	0	ASLSTFQQVNIQVQQCSVFTS*	ASLSTFQQVNIQMQQCSVFTS*	GCATCTCTCAGCACATTCCAGCAGGTAAATATACAAGTGCAGCAATGTAGTGTGTTTACCTCATGAACTTGATCAATTTGCTTACAATGTTGCTTGCCGTTGCAGATGTGGATTGCCAAGGCTGAGTACGACGAGTCTGGCCCATCCATTGTGCACAGGAAATGCTTCTAATTCTTCGGACCCAAGAATGCTAAGCCAAGAGGAGCTGTTATCGC	GCATCTCTCAGCACATTCCAGCAGGTAAATATACAAATGCAGCAATGTAGTGTGTTTACCTCATGAACTTGATCAATTTGCTTACAATGTTGCTTGCCGTTGCAGATGTGGATTGCCAAGGCTGAGTACGACGAGTCTGGCCCATCCATTGTGCACAGGAAATGCTTCTAATTCTTCGGACCCAAGAATGCTAAGCCAAGAGGAGCTGTTATCGC
GCATCTCTCAGCACATTCCAGCAGGTAAGTATACAAATGCAGCAATGTAGTGTGTTTACCTCATGAACTTGATCAATTTGCTTACAATGTTGCTTGCCGTTGCAGATGTGGATTGCCAAGGCTGAGTACGACGAGTCTGGCCCATCCATTGTGCACAGGAAATGCTTCTAATTCTTCGGACCCAAGAATGCTAAGCCAAGAGGAGCTGTTATCGC	11	36	1 Base Change	0.02	0	ASLSTFQQVSIQMQQCSVFTS*	ASLSTFQQVNIQMQQCSVFTS*	GCATCTCTCAGCACATTCCAGCAGGTAAGTATACAAATGCAGCAATGTAGTGTGTTTACCTCATGAACTTGATCAATTTGCTTACAATGTTGCTTGCCGTTGCAGATGTGGATTGCCAAGGCTGAGTACGACGAGTCTGGCCCATCCATTGTGCACAGGAAATGCTTCTAATTCTTCGGACCCAAGAATGCTAAGCCAAGAGGAGCTGTTATCGC	GCATCTCTCAGCACATTCCAGCAGGTAAATATACAAATGCAGCAATGTAGTGTGTTTACCTCATGAACTTGATCAATTTGCTTACAATGTTGCTTGCCGTTGCAGATGTGGATTGCCAAGGCTGAGTACGACGAGTCTGGCCCATCCATTGTGCACAGGAAATGCTTCTAATTCTTCGGACCCAAGAATGCTAAGCCAAGAGGAGCTGTTATCGC
GTATCTCTCAGCACATTCCAGCAGGTAAATATACAAATGCAGCAATGTAGTGTGTTTACCTCATGAACTTGATCAATTTGCTTACAATGTTGCTTGCCGTTGCAGATGTGGATTGCCAAGGCTGAGTACGACGAGTCTGGCCCATCCATTGTGTcACAGGAAATGCTTCTAATTCTTCGGACCCAAGAATGCTAAGCCAAGAGGAGCTGTTATCGC	11	34	Insertion	0.02	1	VSLSTFQQVNIQMQQCSVFTS*	ASLSTFQQVNIQMQQCSVFTS*	GTATCTCTCAGCACATTCCAGCAGGTAAATATACAAATGCAGCAATGTAGTGTGTTTACCTCATGAACTTGATCAATTTGCTTACAATGTTGCTTGCCGTTGCAGATGTGGATTGCCAAGGCTGAGTACGACGAGTCTGGCCCATCCATTGTGTCACAGGAAATGCTTCTAATTCTTCGGACCCAAGAATGCTAAGCCAAGAGGAGCTGTTATCGC	GCATCTCTCAGCACATTCCAGCAGGTAAATATACAAATGCAGCAATGTAGTGTGTTTACCTCATGAACTTGATCAATTTGCTTACAATGTTGCTTGCCGTTGCAGATGTGGATTGCCAAGGCTGAGTACGACGAGTCTGGCCCATCCATTGTGCACAGGAAATGCTTCTAATTCTTCGGACCCAAGAATGCTAAGCCAAGAGGAGCTGTTATCGC
GCAT-TCTCAGCACATTCCAGCAGGTAAATATACAAATGCAGCAATGTAGTGTGTTTACCTCATGAACTTGATCAATTTGCTTACAATGTTGCTTGCCGTTGCAGATGTGGATTGCCAAGGCTGAGTACGACGAGTCTGGCCCATCCATTGTGTcACAGGAAATGCTTCTAATTCTTCGGACCCAAGAATGCTAAGCCAAGAGGAGCTGTTATCGC	10	35	Insertion and Deletion	0.02	0	AFSAHSSR*	ASLSTFQQVNIQMQQCSVFTS*	GCAT-TCTCAGCACATTCCAGCAGGTAAATATACAAATGCAGCAATGTAGTGTGTTTACCTCATGAACTTGATCAATTTGCTTACAATGTTGCTTGCCGTTGCAGATGTGGATTGCCAAGGCTGAGTACGACGAGTCTGGCCCATCCATTGTGTCACAGGAAATGCTTCTAATTCTTCGGACCCAAGAATGCTAAGCCAAGAGGAGCTGTTATCGC	GCATCTCTCAGCACATTCCAGCAGGTAAATATACAAATGCAGCAATGTAGTGTGTTTACCTCATGAACTTGATCAATTTGCTTACAATGTTGCTTGCCGTTGCAGATGTGGATTGCCAAGGCTGAGTACGACGAGTCTGGCCCATCCATTGTGCACAGGAAATGCTTCTAATTCTTCGGACCCAAGAATGCTAAGCCAAGAGGAGCTGTTATCGC
GCATCT-TCAGCACATTCCAGCAGGTAAATATACAAATGCAGCAATGTAGTGTGTTTACCTCATGAACTTGATCAATTTGCTTACAATGTTGCTTGCCGTTGCAGATGTGGATTGCCAAGGCTGAGTACGACGAGTCTGGCCCATCCATTGTGAcACAGGAAATGCTTCTAATTCTTCGGACCCAAGAATGCTAAGCCAAGAGGAGCTGTTATCGC	10	34	Insertion and Deletion	0.02	0	ASSAHSSR*	ASLSTFQQVNIQMQQCSVFTS*	GCATCT-TCAGCACATTCCAGCAGGTAAATATACAAATGCAGCAATGTAGTGTGTTTACCTCATGAACTTGATCAATTTGCTTACAATGTTGCTTGCCGTTGCAGATGTGGATTGCCAAGGCTGAGTACGACGAGTCTGGCCCATCCATTGTGACACAGGAAATGCTTCTAATTCTTCGGACCCAAGAATGCTAAGCCAAGAGGAGCTGTTATCGC	GCATCTCTCAGCACATTCCAGCAGGTAAATATACAAATGCAGCAATGTAGTGTGTTTACCTCATGAACTTGATCAATTTGCTTACAATGTTGCTTGCCGTTGCAGATGTGGATTGCCAAGGCTGAGTACGACGAGTCTGGCCCATCCATTGTGCACAGGAAATGCTTCTAATTCTTCGGACCCAAGAATGCTAAGCCAAGAGGAGCTGTTATCGC
GCATCTCT-AGCACATTCCAGCAGGTAAATATACAAATGCAGCAATGTAGTGTGTTTACCTCATGAACTTGATCAATTTGCTTACAATGTTGCTTGCCGTTGCAGATGTGGATTGCCAAGGCTGAGTACGACGAGTCTGGCCCATCCATTGTGgCACAGGAAATGCTTCTAATTCTTCGGACCCAAGAATGCTAAGCCAAGAGGAGCTGTTATCGC	10	35	Insertion and Deletion	0.02	0	ASLAHSSR*	ASLSTFQQVNIQMQQCSVFTS*	GCATCTCT-AGCACATTCCAGCAGGTAAATATACAAATGCAGCAATGTAGTGTGTTTACCTCATGAACTTGATCAATTTGCTTACAATGTTGCTTGCCGTTGCAGATGTGGATTGCCAAGGCTGAGTACGACGAGTCTGGCCCATCCATTGTGGCACAGGAAATGCTTCTAATTCTTCGGACCCAAGAATGCTAAGCCAAGAGGAGCTGTTATCGC	GCATCTCTCAGCACATTCCAGCAGGTAAATATACAAATGCAGCAATGTAGTGTGTTTACCTCATGAACTTGATCAATTTGCTTACAATGTTGCTTGCCGTTGCAGATGTGGATTGCCAAGGCTGAGTACGACGAGTCTGGCCCATCCATTGTGCACAGGAAATGCTTCTAATTCTTCGGACCCAAGAATGCTAAGCCAAGAGGAGCTGTTATCGC
GCATCTCTCAGCA-ATTCCAGCAGGTAAATATACAAATGCAGCAATGTAGTGTGTTTACCTCATGAACTTGATCAATTTGCTTACAATGTTGCTTGCCGTTGCAGATGTGGATTGCCAAGGCTGAGTACGACGAGTCTGGCCCATCCATTGTGTcACAGGAAATGCTTCTAATTCTTCGGACCCAAGAATGCTAAGCCAAGAGGAGCTGTT-TCGC	10	33	Insertion and Deletion	0.02	-1	ASLSNSSR*	ASLSTFQQVNIQMQQCSVFTS*	GCATCTCTCAGCA-ATTCCAGCAGGTAAATATACAAATGCAGCAATGTAGTGTGTTTACCTCATGAACTTGATCAATTTGCTTACAATGTTGCTTGCCGTTGCAGATGTGGATTGCCAAGGCTGAGTACGACGAGTCTGGCCCATCCATTGTGTCACAGGAAATGCTTCTAATTCTTCGGACCCAAGAATGCTAAGCCAAGAGGAGCTGTT-TCGC	GCATCTCTCAGCACATTCCAGCAGGTAAATATACAAATGCAGCAATGTAGTGTGTTTACCTCATGAACTTGATCAATTTGCTTACAATGTTGCTTGCCGTTGCAGATGTGGATTGCCAAGGCTGAGTACGACGAGTCTGGCCCATCCATTGTGCACAGGAAATGCTTCTAATTCTTCGGACCCAAGAATGCTAAGCCAAGAGGAGCTGTTATCGC
GCATCTCTCAGCACATTCCAGCAGGAAAATATACAAATGCAGCAATGTAGTGTGTTTACCTCATGAACTTGATCAATTTGCTTACAATGTTGCTTGCCGTTGCAGATGTGGATTGCCAAGGCTGAGTACGACGAGTCTGGCCCATCCATTGTGAcACAGGAAATGCTTCTAATTCTTCGGACCCAAGAATGCTAAGCCAAGAGGAGCTGTTATCGC	10	30	Insertion	0.02	1	ASLSTFQQENIQMQQCSVFTS*	ASLSTFQQVNIQMQQCSVFTS*	GCATCTCTCAGCACATTCCAGCAGGAAAATATACAAATGCAGCAATGTAGTGTGTTTACCTCATGAACTTGATCAATTTGCTTACAATGTTGCTTGCCGTTGCAGATGTGGATTGCCAAGGCTGAGTACGACGAGTCTGGCCCATCCATTGTGACACAGGAAATGCTTCTAATTCTTCGGACCCAAGAATGCTAAGCCAAGAGGAGCTGTTATCGC	GCATCTCTCAGCACATTCCAGCAGGTAAATATACAAATGCAGCAATGTAGTGTGTTTACCTCATGAACTTGATCAATTTGCTTACAATGTTGCTTGCCGTTGCAGATGTGGATTGCCAAGGCTGAGTACGACGAGTCTGGCCCATCCATTGTGCACAGGAAATGCTTCTAATTCTTCGGACCCAAGAATGCTAAGCCAAGAGGAGCTGTTATCGC
GCATCTCTCAGCACATTCCAGCAGGTAAATATACAAATGCAGCAATGTAGTGTGTTTACCTCATGAACCTGATCAATTTGCTTACAATGTTGCTTGCCGTTGCAGATGTGGATTGCCAAGGCTGAGTACGACGAGTCTGGCCCATCCATTGTGAcACAGGAAATGCTTCTAATTCTTCGGACCCAAGAATGCTAAGCCAAGAGGAGCTGTTATCGC	10	35	Insertion	0.02	1	ASLSTFQQVNIQMQQCSVFTS*	ASLSTFQQVNIQMQQCSVFTS*	GCATCTCTCAGCACATTCCAGCAGGTAAATATACAAATGCAGCAATGTAGTGTGTTTACCTCATGAACCTGATCAATTTGCTTACAATGTTGCTTGCCGTTGCAGATGTGGATTGCCAAGGCTGAGTACGACGAGTCTGGCCCATCCATTGTGACACAGGAAATGCTTCTAATTCTTCGGACCCAAGAATGCTAAGCCAAGAGGAGCTGTTATCGC	GCATCTCTCAGCACATTCCAGCAGGTAAATATACAAATGCAGCAATGTAGTGTGTTTACCTCATGAACTTGATCAATTTGCTTACAATGTTGCTTGCCGTTGCAGATGTGGATTGCCAAGGCTGAGTACGACGAGTCTGGCCCATCCATTGTGCACAGGAAATGCTTCTAATTCTTCGGACCCAAGAATGCTAAGCCAAGAGGAGCTGTTATCGC
GCATCTCTCAGCACATTCCAGCAGGTAAATATACAAATGCAGCAATGTAGTGTGTTTACCTCATGAACTCGATCAATTTGCTTACAATGTTGCTTGCCGTTGCAGATGTGGATTGCCAAGGCTGAGTACGACGAGTCTGGCCCATCCATTGTGTcACAGGAAATGCTTCTAATTCTTCGGACCCAAGAATGCTAAGCCAAGAGGAGCTGTTATCGC	10	36	Insertion	0.02	1	ASLSTFQQVNIQMQQCSVFTS*	ASLSTFQQVNIQMQQCSVFTS*	GCATCTCTCAGCACATTCCAGCAGGTAAATATACAAATGCAGCAATGTAGTGTGTTTACCTCATGAACTCGATCAATTTGCTTACAATGTTGCTTGCCGTTGCAGATGTGGATTGCCAAGGCTGAGTACGACGAGTCTGGCCCATCCATTGTGTCACAGGAAATGCTTCTAATTCTTCGGACCCAAGAATGCTAAGCCAAGAGGAGCTGTTATCGC	GCATCTCTCAGCACATTCCAGCAGGTAAATATACAAATGCAGCAATGTAGTGTGTTTACCTCATGAACTTGATCAATTTGCTTACAATGTTGCTTGCCGTTGCAGATGTGGATTGCCAAGGCTGAGTACGACGAGTCTGGCCCATCCATTGTGCACAGGAAATGCTTCTAATTCTTCGGACCCAAGAATGCTAAGCCAAGAGGAGCTGTTATCGC
GCATCTCTCAGCACATTCCAGCAGGTAAATATACAAATGCAGCAATGTAGTGTGTTTACCTCATGAACTTGACCAATTTGCTTACAATGTTGCTTGCCGTTGCAGATGTGGATTGCCAAGGCTGAGTACGACGAGTCTGGCCCATCCATTGTGAcACAGGAAATGCTTCTAATTCTTCGGACCCAAGAATGCTAAGCCAAGAGGAGCTGTTATCGC	10	35	Insertion	0.02	1	ASLSTFQQVNIQMQQCSVFTS*	ASLSTFQQVNIQMQQCSVFTS*	GCATCTCTCAGCACATTCCAGCAGGTAAATATACAAATGCAGCAATGTAGTGTGTTTACCTCATGAACTTGACCAATTTGCTTACAATGTTGCTTGCCGTTGCAGATGTGGATTGCCAAGGCTGAGTACGACGAGTCTGGCCCATCCATTGTGACACAGGAAATGCTTCTAATTCTTCGGACCCAAGAATGCTAAGCCAAGAGGAGCTGTTATCGC	GCATCTCTCAGCACATTCCAGCAGGTAAATATACAAATGCAGCAATGTAGTGTGTTTACCTCATGAACTTGATCAATTTGCTTACAATGTTGCTTGCCGTTGCAGATGTGGATTGCCAAGGCTGAGTACGACGAGTCTGGCCCATCCATTGTGCACAGGAAATGCTTCTAATTCTTCGGACCCAAGAATGCTAAGCCAAGAGGAGCTGTTATCGC
GCATCTCTCAGCACATTCCAGCAGGTAAATATACAAATGCAGCAATGTAGTGTGTTTACCTCATGAACTTGATCAATTTGCTTACAATGTTGCCTGCCGTTGCAGATGTGGATTGCCAAGGCTGAGTACGACGAGTCTGGCCCATCCATTGTGTcACAGGAAATGCTTCTAATTCTTCGGACCCAAGAATGCTAAGCCAAGAGGAGCTGTTATCGC	10	34	Insertion	0.02	1	ASLSTFQQVNIQMQQCSVFTS*	ASLSTFQQVNIQMQQCSVFTS*	GCATCTCTCAGCACATTCCAGCAGGTAAATATACAAATGCAGCAATGTAGTGTGTTTACCTCATGAACTTGATCAATTTGCTTACAATGTTGCCTGCCGTTGCAGATGTGGATTGCCAAGGCTGAGTACGACGAGTCTGGCCCATCCATTGTGTCACAGGAAATGCTTCTAATTCTTCGGACCCAAGAATGCTAAGCCAAGAGGAGCTGTTATCGC	GCATCTCTCAGCACATTCCAGCAGGTAAATATACAAATGCAGCAATGTAGTGTGTTTACCTCATGAACTTGATCAATTTGCTTACAATGTTGCTTGCCGTTGCAGATGTGGATTGCCAAGGCTGAGTACGACGAGTCTGGCCCATCCATTGTGCACAGGAAATGCTTCTAATTCTTCGGACCCAAGAATGCTAAGCCAAGAGGAGCTGTTATCGC
GCATCTCTCAGCACATTCCAGCAGGTAAATATACAAATGCAGCAATGTAGTGTGTTTACCTCATGAACTTGATCAATTTGCTTACAATGTTGCTTGCCGTCGCAGATGTGGATTGCCAAGGCTGAGTACGACGAGTCTGGCCCATCCATTGTGCACAGGAAATGCTTCTAATTCTTCGGACCCAAGAATGCTAAGCCAAGAGGAGCTGTTATCGC	10	35	1 Base Change	0.02	0	ASLSTFQQVNIQMQQCSVFTS*	ASLSTFQQVNIQMQQCSVFTS*	GCATCTCTCAGCACATTCCAGCAGGTAAATATACAAATGCAGCAATGTAGTGTGTTTACCTCATGAACTTGATCAATTTGCTTACAATGTTGCTTGCCGTCGCAGATGTGGATTGCCAAGGCTGAGTACGACGAGTCTGGCCCATCCATTGTGCACAGGAAATGCTTCTAATTCTTCGGACCCAAGAATGCTAAGCCAAGAGGAGCTGTTATCGC	GCATCTCTCAGCACATTCCAGCAGGTAAATATACAAATGCAGCAATGTAGTGTGTTTACCTCATGAACTTGATCAATTTGCTTACAATGTTGCTTGCCGTTGCAGATGTGGATTGCCAAGGCTGAGTACGACGAGTCTGGCCCATCCATTGTGCACAGGAAATGCTTCTAATTCTTCGGACCCAAGAATGCTAAGCCAAGAGGAGCTGTTATCGC
GCATCTCTCAGCACATTCCAGCAGGTAAATATACAAATGCAGCAATGTAGTGTGTTTACCTCATGAACTTGATCAATTTGCTTACAATGTTGCTTGCCGTTGCAGATGCGGATTGCCAAGGCTGAGTACGACGAGTCTGGCCCATCCATTGTGAcACAGGAAATGCTTCTAATTCTTCGGACCCAAGAATGCTAAGCCAAGAGGAGCTGTTATCGC	10	35	Insertion	0.02	1	ASLSTFQQVNIQMQQCSVFTS*	ASLSTFQQVNIQMQQCSVFTS*	GCATCTCTCAGCACATTCCAGCAGGTAAATATACAAATGCAGCAATGTAGTGTGTTTACCTCATGAACTTGATCAATTTGCTTACAATGTTGCTTGCCGTTGCAGATGCGGATTGCCAAGGCTGAGTACGACGAGTCTGGCCCATCCATTGTGACACAGGAAATGCTTCTAATTCTTCGGACCCAAGAATGCTAAGCCAAGAGGAGCTGTTATCGC	GCATCTCTCAGCACATTCCAGCAGGTAAATATACAAATGCAGCAATGTAGTGTGTTTACCTCATGAACTTGATCAATTTGCTTACAATGTTGCTTGCCGTTGCAGATGTGGATTGCCAAGGCTGAGTACGACGAGTCTGGCCCATCCATTGTGCACAGGAAATGCTTCTAATTCTTCGGACCCAAGAATGCTAAGCCAAGAGGAGCTGTTATCGC
GCATCTCTCAGCACATTCCAGCAGGTAAATATACAAATGCAGCAATGTAGTGTGTTTACCTCATGAACTTGATCAATTTGCTTACAATGTTGCTTGCCGTTGCAGATGTGGATTGCCAAGGCTGAGTACGACGAGTCCGGCCCATCCATTGTGTcACAGGAAATGCTTCTAATTCTTCGGACCCAAGAATGCTAAGCCAAGAGGAGCTGTTATCGC	10	35	Insertion	0.02	1	ASLSTFQQVNIQMQQCSVFTS*	ASLSTFQQVNIQMQQCSVFTS*	GCATCTCTCAGCACATTCCAGCAGGTAAATATACAAATGCAGCAATGTAGTGTGTTTACCTCATGAACTTGATCAATTTGCTTACAATGTTGCTTGCCGTTGCAGATGTGGATTGCCAAGGCTGAGTACGACGAGTCCGGCCCATCCATTGTGTCACAGGAAATGCTTCTAATTCTTCGGACCCAAGAATGCTAAGCCAAGAGGAGCTGTTATCGC	GCATCTCTCAGCACATTCCAGCAGGTAAATATACAAATGCAGCAATGTAGTGTGTTTACCTCATGAACTTGATCAATTTGCTTACAATGTTGCTTGCCGTTGCAGATGTGGATTGCCAAGGCTGAGTACGACGAGTCTGGCCCATCCATTGTGCACAGGAAATGCTTCTAATTCTTCGGACCCAAGAATGCTAAGCCAAGAGGAGCTGTTATCGC
GCATCTCTCAGCACATTCCAGCAGGTAAATATACAAATGCAGCAATGTAGTGTGTTTACCTCATGAACTTGATCAATTTGCTTACAATGTTGCTTGCCGTTGCAGATGTGGATTGCCAAGGCTGAGTACGACGAGTCTGGCCCATCCATTGTGAcACAGGAAATGCTTCTAATTCTTCGGACCCAAGAGTGCTAAGCCAAGAGGAGCTGTTATCGC	10	36	Insertion	0.02	1	ASLSTFQQVNIQMQQCSVFTS*	ASLSTFQQVNIQMQQCSVFTS*	GCATCTCTCAGCACATTCCAGCAGGTAAATATACAAATGCAGCAATGTAGTGTGTTTACCTCATGAACTTGATCAATTTGCTTACAATGTTGCTTGCCGTTGCAGATGTGGATTGCCAAGGCTGAGTACGACGAGTCTGGCCCATCCATTGTGACACAGGAAATGCTTCTAATTCTTCGGACCCAAGAGTGCTAAGCCAAGAGGAGCTGTTATCGC	GCATCTCTCAGCACATTCCAGCAGGTAAATATACAAATGCAGCAATGTAGTGTGTTTACCTCATGAACTTGATCAATTTGCTTACAATGTTGCTTGCCGTTGCAGATGTGGATTGCCAAGGCTGAGTACGACGAGTCTGGCCCATCCATTGTGCACAGGAAATGCTTCTAATTCTTCGGACCCAAGAATGCTAAGCCAAGAGGAGCTGTTATCGC
GCATCTCTCAGCACATTCCAGCAGGTAAATATACAAATGCAGCAATGTAGTGTGTTTACCTCATGAACTTGATCAATTTGCTTACAATGTTGCTTGCCGTTGCAGATGTGGATTGCCAAGGCTGAGTACGACGAGTCTGGCCCATCCATTGTGAcACAGGAAATGCTTCTAATTCTTCGGACCCAGGAATGCTAAGCCAAGAGGAGCTGTTATCGC	10	35	Insertion	0.02	1	ASLSTFQQVNIQMQQCSVFTS*	ASLSTFQQVNIQMQQCSVFTS*	GCATCTCTCAGCACATTCCAGCAGGTAAATATACAAATGCAGCAATGTAGTGTGTTTACCTCATGAACTTGATCAATTTGCTTACAATGTTGCTTGCCGTTGCAGATGTGGATTGCCAAGGCTGAGTACGACGAGTCTGGCCCATCCATTGTGACACAGGAAATGCTTCTAATTCTTCGGACCCAGGAATGCTAAGCCAAGAGGAGCTGTTATCGC	GCATCTCTCAGCACATTCCAGCAGGTAAATATACAAATGCAGCAATGTAGTGTGTTTACCTCATGAACTTGATCAATTTGCTTACAATGTTGCTTGCCGTTGCAGATGTGGATTGCCAAGGCTGAGTACGACGAGTCTGGCCCATCCATTGTGCACAGGAAATGCTTCTAATTCTTCGGACCCAAGAATGCTAAGCCAAGAGGAGCTGTTATCGC
GCATCTCTCAGCACATTCCAGCAGGTAAATATACAAATGCAGCAATGTAGTGTGTTTACCTCATGAACTTGATCAATTTGCTTACAATGTTGCTTGCCGTTGCAGATGTGGATTGCCAAGGCTGAGTACGACGAGTCTGGCCCATCCATTGTGCACAGGAAACGCTTCTAATTCTTCGGACCCAAGAATGCTAAGCCAAGAGGAGCTGTTATCGC	10	35	1 Base Change	0.02	0	ASLSTFQQVNIQMQQCSVFTS*	ASLSTFQQVNIQMQQCSVFTS*	GCATCTCTCAGCACATTCCAGCAGGTAAATATACAAATGCAGCAATGTAGTGTGTTTACCTCATGAACTTGATCAATTTGCTTACAATGTTGCTTGCCGTTGCAGATGTGGATTGCCAAGGCTGAGTACGACGAGTCTGGCCCATCCATTGTGCACAGGAAACGCTTCTAATTCTTCGGACCCAAGAATGCTAAGCCAAGAGGAGCTGTTATCGC	GCATCTCTCAGCACATTCCAGCAGGTAAATATACAAATGCAGCAATGTAGTGTGTTTACCTCATGAACTTGATCAATTTGCTTACAATGTTGCTTGCCGTTGCAGATGTGGATTGCCAAGGCTGAGTACGACGAGTCTGGCCCATCCATTGTGCACAGGAAATGCTTCTAATTCTTCGGACCCAAGAATGCTAAGCCAAGAGGAGCTGTTATCGC
GCATCTCTCAGCACATTCCAGCAGGTAAATATACAAATGCAGCAATGTAGTGTGTTTACCTCATGAACTTGATCAATTTGCTTACAATGTTGCTTGCCGTTGCAGATGTGGATTGCCAAGGCTGAGTACGACGAGTCTGGCCCATCCATTGTGCACAGGAAATGCTTCTAATTCTTCGGACCCAAGAATGCTGAGCCAAGAGGAGCTGTTATCGC	10	35	1 Base Change	0.02	0	ASLSTFQQVNIQMQQCSVFTS*	ASLSTFQQVNIQMQQCSVFTS*	GCATCTCTCAGCACATTCCAGCAGGTAAATATACAAATGCAGCAATGTAGTGTGTTTACCTCATGAACTTGATCAATTTGCTTACAATGTTGCTTGCCGTTGCAGATGTGGATTGCCAAGGCTGAGTACGACGAGTCTGGCCCATCCATTGTGCACAGGAAATGCTTCTAATTCTTCGGACCCAAGAATGCTGAGCCAAGAGGAGCTGTTATCGC	GCATCTCTCAGCACATTCCAGCAGGTAAATATACAAATGCAGCAATGTAGTGTGTTTACCTCATGAACTTGATCAATTTGCTTACAATGTTGCTTGCCGTTGCAGATGTGGATTGCCAAGGCTGAGTACGACGAGTCTGGCCCATCCATTGTGCACAGGAAATGCTTCTAATTCTTCGGACCCAAGAATGCTAAGCCAAGAGGAGCTGTTATCGC
GCATCTCTCAGCACATTCCAGCAGGTAAATATACAAATGCAGCAATGTAGTGTGTTTACCTCATGAACTTGATCAATTTGCTTACAATGTTGCTTGCCGTTGCAGATGTGGATTGCCAAGGCTGAGTACGACGAGTCTGGCCCATCCATTGTGTcACAGGAAATGCTTCTAATTCTTCGGACCCAAGAATGCTAAGCCAAGAGGATCTGTCATCGC	10	35	Insertion	0.02	1	ASLSTFQQVNIQMQQCSVFTS*	ASLSTFQQVNIQMQQCSVFTS*	GCATCTCTCAGCACATTCCAGCAGGTAAATATACAAATGCAGCAATGTAGTGTGTTTACCTCATGAACTTGATCAATTTGCTTACAATGTTGCTTGCCGTTGCAGATGTGGATTGCCAAGGCTGAGTACGACGAGTCTGGCCCATCCATTGTGTCACAGGAAATGCTTCTAATTCTTCGGACCCAAGAATGCTAAGCCAAGAGGATCTGTCATCGC	GCATCTCTCAGCACATTCCAGCAGGTAAATATACAAATGCAGCAATGTAGTGTGTTTACCTCATGAACTTGATCAATTTGCTTACAATGTTGCTTGCCGTTGCAGATGTGGATTGCCAAGGCTGAGTACGACGAGTCTGGCCCATCCATTGTGCACAGGAAATGCTTCTAATTCTTCGGACCCAAGAATGCTAAGCCAAGAGGAGCTGTTATCGC
GCATCTCTCAGCACATTCCAGCAGGTAAATATACAAATGCAGCAATGTAGTGTGTTTACCTCATGAACTTGATCAATTTGCTTACAATGTTGCTTGCCGTTGCAGATGTGGATTGCCAAGGCTGAGTACGACGAGTCTGGCCCATCCATTGTGTcACAGGAAATGCTTCTAATTCTTCGGACCCAAGAGTGCTAAGCCAAGAGGAGCTGTTATCGC	10	35	Insertion	0.02	1	ASLSTFQQVNIQMQQCSVFTS*	ASLSTFQQVNIQMQQCSVFTS*	GCATCTCTCAGCACATTCCAGCAGGTAAATATACAAATGCAGCAATGTAGTGTGTTTACCTCATGAACTTGATCAATTTGCTTACAATGTTGCTTGCCGTTGCAGATGTGGATTGCCAAGGCTGAGTACGACGAGTCTGGCCCATCCATTGTGTCACAGGAAATGCTTCTAATTCTTCGGACCCAAGAGTGCTAAGCCAAGAGGAGCTGTTATCGC	GCATCTCTCAGCACATTCCAGCAGGTAAATATACAAATGCAGCAATGTAGTGTGTTTACCTCATGAACTTGATCAATTTGCTTACAATGTTGCTTGCCGTTGCAGATGTGGATTGCCAAGGCTGAGTACGACGAGTCTGGCCCATCCATTGTGCACAGGAAATGCTTCTAATTCTTCGGACCCAAGAATGCTAAGCCAAGAGGAGCTGTTATCGC
GCATCTCTCAGCACATTCCAGCAGGTAAATATACAAATGCAGCAATGTAGTGTGTTTACCTCATGAACTTGATCAATTTGCTTACAATGTTGCTTGCCGTTGCAGATGTGGATTGCCAAGGCTGAGTACGACGAGTCTGGCCCATCCATTGTGTcACAGGAAATGCTTCTAATTCTTCGGACCTAAGAATGCTAAGCCAAGAGGAGCTGTTATCGC	10	36	Insertion	0.02	1	ASLSTFQQVNIQMQQCSVFTS*	ASLSTFQQVNIQMQQCSVFTS*	GCATCTCTCAGCACATTCCAGCAGGTAAATATACAAATGCAGCAATGTAGTGTGTTTACCTCATGAACTTGATCAATTTGCTTACAATGTTGCTTGCCGTTGCAGATGTGGATTGCCAAGGCTGAGTACGACGAGTCTGGCCCATCCATTGTGTCACAGGAAATGCTTCTAATTCTTCGGACCTAAGAATGCTAAGCCAAGAGGAGCTGTTATCGC	GCATCTCTCAGCACATTCCAGCAGGTAAATATACAAATGCAGCAATGTAGTGTGTTTACCTCATGAACTTGATCAATTTGCTTACAATGTTGCTTGCCGTTGCAGATGTGGATTGCCAAGGCTGAGTACGACGAGTCTGGCCCATCCATTGTGCACAGGAAATGCTTCTAATTCTTCGGACCCAAGAATGCTAAGCCAAGAGGAGCTGTTATCGC
GCATCTCTCAGCACATTCCAGCAGGTAAATATACAAATGCAGCAATGTAGTGTGTTTACCTCATGAACTTGATCAATTTGCTTACAATGTTGCTTGCCGTTGCAGATGTGGATTGCCAAGGCTGAGTACGACGAGTCTGGCCCATCCATTGTGTcACAGGAGATGCTTCTAATTCTTCGGACCCAAGAATGCTAAGCCAAGAGGAGCTGTTATCGC	10	35	Insertion	0.02	1	ASLSTFQQVNIQMQQCSVFTS*	ASLSTFQQVNIQMQQCSVFTS*	GCATCTCTCAGCACATTCCAGCAGGTAAATATACAAATGCAGCAATGTAGTGTGTTTACCTCATGAACTTGATCAATTTGCTTACAATGTTGCTTGCCGTTGCAGATGTGGATTGCCAAGGCTGAGTACGACGAGTCTGGCCCATCCATTGTGTCACAGGAGATGCTTCTAATTCTTCGGACCCAAGAATGCTAAGCCAAGAGGAGCTGTTATCGC	GCATCTCTCAGCACATTCCAGCAGGTAAATATACAAATGCAGCAATGTAGTGTGTTTACCTCATGAACTTGATCAATTTGCTTACAATGTTGCTTGCCGTTGCAGATGTGGATTGCCAAGGCTGAGTACGACGAGTCTGGCCCATCCATTGTGCACAGGAAATGCTTCTAATTCTTCGGACCCAAGAATGCTAAGCCAAGAGGAGCTGTTATCGC
GCATCTCTCAGCACATTCCAGCAGGTAAATATACAAATGCAGCAATGTAGTGTGTTTACCTCATGAACTTGATCAATTTGCTTACAATGTTGCTTGCCGTTGCAGATGTGGATTGCCAAGGCTGAGTACGACGAGTCTGGCCCGTCCATTGTGCACAGGAAATGCTTCTAATTCTTCGGACCCAAGAATGCTAAGCCAAGAGGAGCTGTTATCGC	10	35	1 Base Change	0.02	0	ASLSTFQQVNIQMQQCSVFTS*	ASLSTFQQVNIQMQQCSVFTS*	GCATCTCTCAGCACATTCCAGCAGGTAAATATACAAATGCAGCAATGTAGTGTGTTTACCTCATGAACTTGATCAATTTGCTTACAATGTTGCTTGCCGTTGCAGATGTGGATTGCCAAGGCTGAGTACGACGAGTCTGGCCCGTCCATTGTGCACAGGAAATGCTTCTAATTCTTCGGACCCAAGAATGCTAAGCCAAGAGGAGCTGTTATCGC	GCATCTCTCAGCACATTCCAGCAGGTAAATATACAAATGCAGCAATGTAGTGTGTTTACCTCATGAACTTGATCAATTTGCTTACAATGTTGCTTGCCGTTGCAGATGTGGATTGCCAAGGCTGAGTACGACGAGTCTGGCCCATCCATTGTGCACAGGAAATGCTTCTAATTCTTCGGACCCAAGAATGCTAAGCCAAGAGGAGCTGTTATCGC
GCATCTCTCAGCACATTCCAGCAGGTAAATATACAAATGCAGCAATGTAGTGTGTTTACCTCATGAACTTGATCAATTTGCTTACAATGTTGCTTGCTGTTGCAGATGTGGATTGCCAAGGCTGAGTACGACGAGTCTGGCCCATCCATTGTGAcACAGGAAATGCTTCTAATTCTTCGGACCCAAGAATGCTAAGCCAAGAGGAGCTGTTATCGC	10	35	Insertion	0.02	1	ASLSTFQQVNIQMQQCSVFTS*	ASLSTFQQVNIQMQQCSVFTS*	GCATCTCTCAGCACATTCCAGCAGGTAAATATACAAATGCAGCAATGTAGTGTGTTTACCTCATGAACTTGATCAATTTGCTTACAATGTTGCTTGCTGTTGCAGATGTGGATTGCCAAGGCTGAGTACGACGAGTCTGGCCCATCCATTGTGACACAGGAAATGCTTCTAATTCTTCGGACCCAAGAATGCTAAGCCAAGAGGAGCTGTTATCGC	GCATCTCTCAGCACATTCCAGCAGGTAAATATACAAATGCAGCAATGTAGTGTGTTTACCTCATGAACTTGATCAATTTGCTTACAATGTTGCTTGCCGTTGCAGATGTGGATTGCCAAGGCTGAGTACGACGAGTCTGGCCCATCCATTGTGCACAGGAAATGCTTCTAATTCTTCGGACCCAAGAATGCTAAGCCAAGAGGAGCTGTTATCGC
GCATCTCTCAGCACATTCCAGCAGGTAAATATACAAATGCAGCAATGTAGTGTGTTTACCTCATGAACTTGATCAATTTGCTTACGATGTTGCTTGCCGTTGCAGATGTGGATTGCCAAGGCTGAGTACGACGAGTCTGGCCCATCCATTGTGTcACAGGAAATGCTTCTAATTCTTCGGACCCAAGAATGCTAAGCCAAGAGGAGCTGTTATCGC	10	34	Insertion	0.02	1	ASLSTFQQVNIQMQQCSVFTS*	ASLSTFQQVNIQMQQCSVFTS*	GCATCTCTCAGCACATTCCAGCAGGTAAATATACAAATGCAGCAATGTAGTGTGTTTACCTCATGAACTTGATCAATTTGCTTACGATGTTGCTTGCCGTTGCAGATGTGGATTGCCAAGGCTGAGTACGACGAGTCTGGCCCATCCATTGTGTCACAGGAAATGCTTCTAATTCTTCGGACCCAAGAATGCTAAGCCAAGAGGAGCTGTTATCGC	GCATCTCTCAGCACATTCCAGCAGGTAAATATACAAATGCAGCAATGTAGTGTGTTTACCTCATGAACTTGATCAATTTGCTTACAATGTTGCTTGCCGTTGCAGATGTGGATTGCCAAGGCTGAGTACGACGAGTCTGGCCCATCCATTGTGCACAGGAAATGCTTCTAATTCTTCGGACCCAAGAATGCTAAGCCAAGAGGAGCTGTTATCGC
GCATCTCTCAGCACATTCCAGCAGGTAAATATACAAATGCAGCAGTGTAGTGTGTTTACCTCATGAACTTGATCAATTTGCTTACAATGTTGCTTGCCGTTGCAGATGTGGATTGCCAAGGCTGAGTACGACGAGTCTGGCCCATCCATTGTGTcACAGGAAATGCTTCTAATTCTTCGGACCCAAGAATGCTAAGCCAAGAGGAGCTGTTATCGC	10	35	Insertion	0.02	1	ASLSTFQQVNIQMQQCSVFTS*	ASLSTFQQVNIQMQQCSVFTS*	GCATCTCTCAGCACATTCCAGCAGGTAAATATACAAATGCAGCAGTGTAGTGTGTTTACCTCATGAACTTGATCAATTTGCTTACAATGTTGCTTGCCGTTGCAGATGTGGATTGCCAAGGCTGAGTACGACGAGTCTGGCCCATCCATTGTGTCACAGGAAATGCTTCTAATTCTTCGGACCCAAGAATGCTAAGCCAAGAGGAGCTGTTATCGC	GCATCTCTCAGCACATTCCAGCAGGTAAATATACAAATGCAGCAATGTAGTGTGTTTACCTCATGAACTTGATCAATTTGCTTACAATGTTGCTTGCCGTTGCAGATGTGGATTGCCAAGGCTGAGTACGACGAGTCTGGCCCATCCATTGTGCACAGGAAATGCTTCTAATTCTTCGGACCCAAGAATGCTAAGCCAAGAGGAGCTGTTATCGC
GCATCTCTCAGCACATTCCAGCAGGTAGATATACAAATGCAGCAATGTAGTGTGTTTACCTCATGAACTTGATCAATTTGCTTACAATGTTGCTTGCCGTTGCAGATGTGGATTGCCAAGGCTGAGTACGACGAGTCTGGCCCATCCATTGTGCACAGGAAATGCTTCTAATTCTTCGGACCCAAGAATGCTAAGCCAAGAGGAGCTGTTATCGC	10	34	1 Base Change	0.02	0	ASLSTFQQVDIQMQQCSVFTS*	ASLSTFQQVNIQMQQCSVFTS*	GCATCTCTCAGCACATTCCAGCAGGTAGATATACAAATGCAGCAATGTAGTGTGTTTACCTCATGAACTTGATCAATTTGCTTACAATGTTGCTTGCCGTTGCAGATGTGGATTGCCAAGGCTGAGTACGACGAGTCTGGCCCATCCATTGTGCACAGGAAATGCTTCTAATTCTTCGGACCCAAGAATGCTAAGCCAAGAGGAGCTGTTATCGC	GCATCTCTCAGCACATTCCAGCAGGTAAATATACAAATGCAGCAATGTAGTGTGTTTACCTCATGAACTTGATCAATTTGCTTACAATGTTGCTTGCCGTTGCAGATGTGGATTGCCAAGGCTGAGTACGACGAGTCTGGCCCATCCATTGTGCACAGGAAATGCTTCTAATTCTTCGGACCCAAGAATGCTAAGCCAAGAGGAGCTGTTATCGC
GCATCTCTCAGCACATTCCAGCAGGTAGATATACAAATGCAGCAATGTAGTGTGTTTACCTCATGAACTTGATCAATTTGCTTACAATGTTGCTTGCCGTTGCAGATGTGGATTGCCAAGGCTGAGTACGACGAGTCTGGCCCATCCATTGTGTcACAGGAAATGCTTCTAATTCTTCGGACCCAAGAATGCTAAGCCAAGAGGAGCTGTTATCGC	10	35	Insertion	0.02	1	ASLSTFQQVDIQMQQCSVFTS*	ASLSTFQQVNIQMQQCSVFTS*	GCATCTCTCAGCACATTCCAGCAGGTAGATATACAAATGCAGCAATGTAGTGTGTTTACCTCATGAACTTGATCAATTTGCTTACAATGTTGCTTGCCGTTGCAGATGTGGATTGCCAAGGCTGAGTACGACGAGTCTGGCCCATCCATTGTGTCACAGGAAATGCTTCTAATTCTTCGGACCCAAGAATGCTAAGCCAAGAGGAGCTGTTATCGC	GCATCTCTCAGCACATTCCAGCAGGTAAATATACAAATGCAGCAATGTAGTGTGTTTACCTCATGAACTTGATCAATTTGCTTACAATGTTGCTTGCCGTTGCAGATGTGGATTGCCAAGGCTGAGTACGACGAGTCTGGCCCATCCATTGTGCACAGGAAATGCTTCTAATTCTTCGGACCCAAGAATGCTAAGCCAAGAGGAGCTGTTATCGC
GCATCT-TCAGCACATTCCAGCAGGTAAATATACAAATGCAGCAATGTAGTGTGTTTACCTCATGAACTTGATCAATTTGCTTACAATGTTGCTTGCCGTTGCAGATGTGGATTGCCAAGGCTGAGTACGACGAGTCTGGCCCATCCATTGTGCACAGGAAATGCTTCTAATTCTTCGGACCCAAGAATGCTAAGCCAAGAGGAGCTGTTATCGC	9	35	Deletion	0.01	-1	ASSAHSSR*	ASLSTFQQVNIQMQQCSVFTS*	GCATCT-TCAGCACATTCCAGCAGGTAAATATACAAATGCAGCAATGTAGTGTGTTTACCTCATGAACTTGATCAATTTGCTTACAATGTTGCTTGCCGTTGCAGATGTGGATTGCCAAGGCTGAGTACGACGAGTCTGGCCCATCCATTGTGCACAGGAAATGCTTCTAATTCTTCGGACCCAAGAATGCTAAGCCAAGAGGAGCTGTTATCGC	GCATCTCTCAGCACATTCCAGCAGGTAAATATACAAATGCAGCAATGTAGTGTGTTTACCTCATGAACTTGATCAATTTGCTTACAATGTTGCTTGCCGTTGCAGATGTGGATTGCCAAGGCTGAGTACGACGAGTCTGGCCCATCCATTGTGCACAGGAAATGCTTCTAATTCTTCGGACCCAAGAATGCTAAGCCAAGAGGAGCTGTTATCGC
GCATCTC-CAGCACATTCCAGCAGGTAAATATACAAATGCAGCAATGTAGTGTGTTTACCTCATGAACTTGATCAATTTGCTTACAATGTTGCTTGCCGTTGCAGATGTGGATTGCCAAGGCTGAGTACGACGAGTCTGGCCCATCCATTGTGTcACAGGAAATGCTTCTAATTCTTCGGACCCAAGAATGCTAAGCCAAGAGGAGCTGTTATCGC	9	34	Insertion and Deletion	0.01	0	ASPAHSSR*	ASLSTFQQVNIQMQQCSVFTS*	GCATCTC-CAGCACATTCCAGCAGGTAAATATACAAATGCAGCAATGTAGTGTGTTTACCTCATGAACTTGATCAATTTGCTTACAATGTTGCTTGCCGTTGCAGATGTGGATTGCCAAGGCTGAGTACGACGAGTCTGGCCCATCCATTGTGTCACAGGAAATGCTTCTAATTCTTCGGACCCAAGAATGCTAAGCCAAGAGGAGCTGTTATCGC	GCATCTCTCAGCACATTCCAGCAGGTAAATATACAAATGCAGCAATGTAGTGTGTTTACCTCATGAACTTGATCAATTTGCTTACAATGTTGCTTGCCGTTGCAGATGTGGATTGCCAAGGCTGAGTACGACGAGTCTGGCCCATCCATTGTGCACAGGAAATGCTTCTAATTCTTCGGACCCAAGAATGCTAAGCCAAGAGGAGCTGTTATCGC
GCATCTCTCAACACATTCCAGCAGGTAAATATACAAATGCAGCAATGTAGTGTGTTTACCTCATGAACTTGATCAATTTGCTTACAATGTTGCTTGCCGTTGCAGATGTGGATTGCCAAGGCTGAGTACGACGAGTCTGGCCCATCCATTGTGTcACAGGAAATGCTTCTAATTCTTCGGACCCAAGAATGCTAAGCCAAGAGGAGCTGTTATCGC	9	35	Insertion	0.01	1	ASLNTFQQVNIQMQQCSVFTS*	ASLSTFQQVNIQMQQCSVFTS*	GCATCTCTCAACACATTCCAGCAGGTAAATATACAAATGCAGCAATGTAGTGTGTTTACCTCATGAACTTGATCAATTTGCTTACAATGTTGCTTGCCGTTGCAGATGTGGATTGCCAAGGCTGAGTACGACGAGTCTGGCCCATCCATTGTGTCACAGGAAATGCTTCTAATTCTTCGGACCCAAGAATGCTAAGCCAAGAGGAGCTGTTATCGC	GCATCTCTCAGCACATTCCAGCAGGTAAATATACAAATGCAGCAATGTAGTGTGTTTACCTCATGAACTTGATCAATTTGCTTACAATGTTGCTTGCCGTTGCAGATGTGGATTGCCAAGGCTGAGTACGACGAGTCTGGCCCATCCATTGTGCACAGGAAATGCTTCTAATTCTTCGGACCCAAGAATGCTAAGCCAAGAGGAGCTGTTATCGC
GCATCTCTCAGCA-ATTCCAGCAGGTAAATATACAAATGCAGCAATGTAGTGTGTTTACCTCATGAACTTGATCAATTTGCTTACAATGTTGCTTGCCGTTGCAGATGTGGATTGCCAAGGCTGAGTACGACGAGTCTGGCCCATCCATTGTGCACAGGAAATGCTTCTAATTCTTCGGACCCAAGAATGCTAAGCCAAGAGGAGC-GTTATCGC	9	35	Deletion	0.01	-2	ASLSNSSR*	ASLSTFQQVNIQMQQCSVFTS*	GCATCTCTCAGCA-ATTCCAGCAGGTAAATATACAAATGCAGCAATGTAGTGTGTTTACCTCATGAACTTGATCAATTTGCTTACAATGTTGCTTGCCGTTGCAGATGTGGATTGCCAAGGCTGAGTACGACGAGTCTGGCCCATCCATTGTGCACAGGAAATGCTTCTAATTCTTCGGACCCAAGAATGCTAAGCCAAGAGGAGC-GTTATCGC	GCATCTCTCAGCACATTCCAGCAGGTAAATATACAAATGCAGCAATGTAGTGTGTTTACCTCATGAACTTGATCAATTTGCTTACAATGTTGCTTGCCGTTGCAGATGTGGATTGCCAAGGCTGAGTACGACGAGTCTGGCCCATCCATTGTGCACAGGAAATGCTTCTAATTCTTCGGACCCAAGAATGCTAAGCCAAGAGGAGCTGTTATCGC
GCATCTCTCAGCACATTCCAGCAGGTAAATATACAAATGCAGCAATGTAGTGTGTTTACCTCATAAACTTGATCAATTTGCTTACAATGTTGCTTGCCGTTGCAGATGTGGATTGCCAAGGCTGAGTACGACGAGTCTGGCCCATCCATTGTGTcACAGGAAATGCTTCTAATTCTTCGGACCCAAGAATGCTAAGCCAAGAGGAGCTGTTATCGC	9	35	Insertion	0.01	1	ASLSTFQQVNIQMQQCSVFTS*	ASLSTFQQVNIQMQQCSVFTS*	GCATCTCTCAGCACATTCCAGCAGGTAAATATACAAATGCAGCAATGTAGTGTGTTTACCTCATAAACTTGATCAATTTGCTTACAATGTTGCTTGCCGTTGCAGATGTGGATTGCCAAGGCTGAGTACGACGAGTCTGGCCCATCCATTGTGTCACAGGAAATGCTTCTAATTCTTCGGACCCAAGAATGCTAAGCCAAGAGGAGCTGTTATCGC	GCATCTCTCAGCACATTCCAGCAGGTAAATATACAAATGCAGCAATGTAGTGTGTTTACCTCATGAACTTGATCAATTTGCTTACAATGTTGCTTGCCGTTGCAGATGTGGATTGCCAAGGCTGAGTACGACGAGTCTGGCCCATCCATTGTGCACAGGAAATGCTTCTAATTCTTCGGACCCAAGAATGCTAAGCCAAGAGGAGCTGTTATCGC
GCATCTCTCAGCACATTCCAGCAGGTAAATATACAAATGCAGCAATGTAGTGTGTTTACCTCATGAACTTGATCAACTTGCTTACAATGTTGCTTGCCGTTGCAGATGTGGATTGCCAAGGCTGAGTACGACGAGTCTGGCCCATCCATTGTGAcACAGGAAATGCTTCTAATTCTTCGGACCCAAGAATGCTAAGCCAAGAGGAGCTGTTATCGC	9	35	Insertion	0.01	1	ASLSTFQQVNIQMQQCSVFTS*	ASLSTFQQVNIQMQQCSVFTS*	GCATCTCTCAGCACATTCCAGCAGGTAAATATACAAATGCAGCAATGTAGTGTGTTTACCTCATGAACTTGATCAACTTGCTTACAATGTTGCTTGCCGTTGCAGATGTGGATTGCCAAGGCTGAGTACGACGAGTCTGGCCCATCCATTGTGACACAGGAAATGCTTCTAATTCTTCGGACCCAAGAATGCTAAGCCAAGAGGAGCTGTTATCGC	GCATCTCTCAGCACATTCCAGCAGGTAAATATACAAATGCAGCAATGTAGTGTGTTTACCTCATGAACTTGATCAATTTGCTTACAATGTTGCTTGCCGTTGCAGATGTGGATTGCCAAGGCTGAGTACGACGAGTCTGGCCCATCCATTGTGCACAGGAAATGCTTCTAATTCTTCGGACCCAAGAATGCTAAGCCAAGAGGAGCTGTTATCGC
GCATCTCTCAGCACATTCCAGCAGGTAAATATACAAATGCAGCAATGTAGTGTGTTTACCTCATGAACTTGATCAATTTGCTTACAATGTTACTTGCCGTTGCAGATGTGGATTGCCAAGGCTGAGTACGACGAGTCTGGCCCATCCATTGTGAcACAGGAAATGCTTCTAATTCTTCGGACCCAAGAATGCTAAGCCAAGAGGAGCTGTTATCGC	9	35	Insertion	0.01	1	ASLSTFQQVNIQMQQCSVFTS*	ASLSTFQQVNIQMQQCSVFTS*	GCATCTCTCAGCACATTCCAGCAGGTAAATATACAAATGCAGCAATGTAGTGTGTTTACCTCATGAACTTGATCAATTTGCTTACAATGTTACTTGCCGTTGCAGATGTGGATTGCCAAGGCTGAGTACGACGAGTCTGGCCCATCCATTGTGACACAGGAAATGCTTCTAATTCTTCGGACCCAAGAATGCTAAGCCAAGAGGAGCTGTTATCGC	GCATCTCTCAGCACATTCCAGCAGGTAAATATACAAATGCAGCAATGTAGTGTGTTTACCTCATGAACTTGATCAATTTGCTTACAATGTTGCTTGCCGTTGCAGATGTGGATTGCCAAGGCTGAGTACGACGAGTCTGGCCCATCCATTGTGCACAGGAAATGCTTCTAATTCTTCGGACCCAAGAATGCTAAGCCAAGAGGAGCTGTTATCGC
GCATCTCTCAGCACATTCCAGCAGGTAAATATACAAATGCAGCAATGTAGTGTGTTTACCTCATGAACTTGATCAATTTGCTTACAATGTTGCTTGCCATTGCAGATGTGGATTGCCAAGGCTGAGTACGACGAGTCTGGCCCATCCATTGTGTcACAGGAAATGCTTCTAATTCTTCGGACCCAAGAATGCTAAGCCAAGAGGAGCTGTTATCGC	9	32	Insertion	0.01	1	ASLSTFQQVNIQMQQCSVFTS*	ASLSTFQQVNIQMQQCSVFTS*	GCATCTCTCAGCACATTCCAGCAGGTAAATATACAAATGCAGCAATGTAGTGTGTTTACCTCATGAACTTGATCAATTTGCTTACAATGTTGCTTGCCATTGCAGATGTGGATTGCCAAGGCTGAGTACGACGAGTCTGGCCCATCCATTGTGTCACAGGAAATGCTTCTAATTCTTCGGACCCAAGAATGCTAAGCCAAGAGGAGCTGTTATCGC	GCATCTCTCAGCACATTCCAGCAGGTAAATATACAAATGCAGCAATGTAGTGTGTTTACCTCATGAACTTGATCAATTTGCTTACAATGTTGCTTGCCGTTGCAGATGTGGATTGCCAAGGCTGAGTACGACGAGTCTGGCCCATCCATTGTGCACAGGAAATGCTTCTAATTCTTCGGACCCAAGAATGCTAAGCCAAGAGGAGCTGTTATCGC
GCATCTCTCAGCACATTCCAGCAGGTAAATATACAAATGCAGCAATGTAGTGTGTTTACCTCATGAACTTGATCAATTTGCTTACAATGTTGCTTGCCGTTGCAGATGTGGATTGCCAAGGCTGAGCACGACGAGTCTGGCCCATCCATTGTGCACAGGAAATGCTTCTAATTCTTCGGACCCAAGAATGCTAAGCCAAGAGGAGCTGTTATCGC	9	34	1 Base Change	0.01	0	ASLSTFQQVNIQMQQCSVFTS*	ASLSTFQQVNIQMQQCSVFTS*	GCATCTCTCAGCACATTCCAGCAGGTAAATATACAAATGCAGCAATGTAGTGTGTTTACCTCATGAACTTGATCAATTTGCTTACAATGTTGCTTGCCGTTGCAGATGTGGATTGCCAAGGCTGAGCACGACGAGTCTGGCCCATCCATTGTGCACAGGAAATGCTTCTAATTCTTCGGACCCAAGAATGCTAAGCCAAGAGGAGCTGTTATCGC	GCATCTCTCAGCACATTCCAGCAGGTAAATATACAAATGCAGCAATGTAGTGTGTTTACCTCATGAACTTGATCAATTTGCTTACAATGTTGCTTGCCGTTGCAGATGTGGATTGCCAAGGCTGAGTACGACGAGTCTGGCCCATCCATTGTGCACAGGAAATGCTTCTAATTCTTCGGACCCAAGAATGCTAAGCCAAGAGGAGCTGTTATCGC
GCATCTCTCAGCACATTCCAGCAGGTAAATATACAAATGCAGCAATGTAGTGTGTTTACCTCATGAACTTGATCAATTTGCTTACAATGTTGCTTGCCGTTGCAGATGTGGATTGCCAAGGCTGAGTACGACGAGTCTGACCCATCCATTGTGCACAGGAAATGCTTCTAATTCTTCGGACCCAAGAATGCTAAGCCAAGAGGAGCTGTTATCGC	9	35	1 Base Change	0.01	0	ASLSTFQQVNIQMQQCSVFTS*	ASLSTFQQVNIQMQQCSVFTS*	GCATCTCTCAGCACATTCCAGCAGGTAAATATACAAATGCAGCAATGTAGTGTGTTTACCTCATGAACTTGATCAATTTGCTTACAATGTTGCTTGCCGTTGCAGATGTGGATTGCCAAGGCTGAGTACGACGAGTCTGACCCATCCATTGTGCACAGGAAATGCTTCTAATTCTTCGGACCCAAGAATGCTAAGCCAAGAGGAGCTGTTATCGC	GCATCTCTCAGCACATTCCAGCAGGTAAATATACAAATGCAGCAATGTAGTGTGTTTACCTCATGAACTTGATCAATTTGCTTACAATGTTGCTTGCCGTTGCAGATGTGGATTGCCAAGGCTGAGTACGACGAGTCTGGCCCATCCATTGTGCACAGGAAATGCTTCTAATTCTTCGGACCCAAGAATGCTAAGCCAAGAGGAGCTGTTATCGC
GCATCTCTCAGCACATTCCAGCAGGTAAATATACAAATGCAGCAATGTAGTGTGTTTACCTCATGAACTTGATCAATTTGCTTACAATGTTGCTTGCCGTTGCAGATGTGGATTGCCAAGGCTGAGTACGACGAGTCTGGCCCATCCA----------GAAATGCTTCTAATTCTTCGGACCCAAGAATGCTAAGCCAAGAGGAGCTGTTA-CGC	9	35	Deletion	0.01	-11	ASLSTFQQVNIQMQQCSVFTS*	ASLSTFQQVNIQMQQCSVFTS*	GCATCTCTCAGCACATTCCAGCAGGTAAATATACAAATGCAGCAATGTAGTGTGTTTACCTCATGAACTTGATCAATTTGCTTACAATGTTGCTTGCCGTTGCAGATGTGGATTGCCAAGGCTGAGTACGACGAGTCTGGCCCATCCA----------GAAATGCTTCTAATTCTTCGGACCCAAGAATGCTAAGCCAAGAGGAGCTGTTA-CGC	GCATCTCTCAGCACATTCCAGCAGGTAAATATACAAATGCAGCAATGTAGTGTGTTTACCTCATGAACTTGATCAATTTGCTTACAATGTTGCTTGCCGTTGCAGATGTGGATTGCCAAGGCTGAGTACGACGAGTCTGGCCCATCCATTGTGCACAGGAAATGCTTCTAATTCTTCGGACCCAAGAATGCTAAGCCAAGAGGAGCTGTTATCGC
GCATCTCTCAGCACATTCCAGCAGGTAAATATACAAATGCAGCAATGTAGTGTGTTTACCTCATGAACTTGATCAATTTGCTTACAATGTTGCTTGCCGTTGCAGATGTGGATTGCCAAGGCTGAGTACGACGAGTCTGGCCCATCCATTGTGAcACAGGAAATGCTTCTAATTCCTCGGACCCAAGAATGCTAAGCCAAGAGGAGCTGTTATCGC	9	35	Insertion	0.01	1	ASLSTFQQVNIQMQQCSVFTS*	ASLSTFQQVNIQMQQCSVFTS*	GCATCTCTCAGCACATTCCAGCAGGTAAATATACAAATGCAGCAATGTAGTGTGTTTACCTCATGAACTTGATCAATTTGCTTACAATGTTGCTTGCCGTTGCAGATGTGGATTGCCAAGGCTGAGTACGACGAGTCTGGCCCATCCATTGTGACACAGGAAATGCTTCTAATTCCTCGGACCCAAGAATGCTAAGCCAAGAGGAGCTGTTATCGC	GCATCTCTCAGCACATTCCAGCAGGTAAATATACAAATGCAGCAATGTAGTGTGTTTACCTCATGAACTTGATCAATTTGCTTACAATGTTGCTTGCCGTTGCAGATGTGGATTGCCAAGGCTGAGTACGACGAGTCTGGCCCATCCATTGTGCACAGGAAATGCTTCTAATTCTTCGGACCCAAGAATGCTAAGCCAAGAGGAGCTGTTATCGC
GCATCTCTCAGCACATTCCAGCAGGTAAATATACAAATGCAGCAATGTAGTGTGTTTACCTCATGAACTTGATCAATTTGCTTACAATGTTGCTTGCCGTTGCAGATGTGGATTGCCAAGGCTGAGTACGACGAGTCTGGCCCATCCATTGTGAcACAGGAAATGCTTCTAATTCTTCGGACCCAAGAATGCTAAGCCAAGAGGGGCTGTTATCGC	9	30	Insertion	0.01	1	ASLSTFQQVNIQMQQCSVFTS*	ASLSTFQQVNIQMQQCSVFTS*	GCATCTCTCAGCACATTCCAGCAGGTAAATATACAAATGCAGCAATGTAGTGTGTTTACCTCATGAACTTGATCAATTTGCTTACAATGTTGCTTGCCGTTGCAGATGTGGATTGCCAAGGCTGAGTACGACGAGTCTGGCCCATCCATTGTGACACAGGAAATGCTTCTAATTCTTCGGACCCAAGAATGCTAAGCCAAGAGGGGCTGTTATCGC	GCATCTCTCAGCACATTCCAGCAGGTAAATATACAAATGCAGCAATGTAGTGTGTTTACCTCATGAACTTGATCAATTTGCTTACAATGTTGCTTGCCGTTGCAGATGTGGATTGCCAAGGCTGAGTACGACGAGTCTGGCCCATCCATTGTGCACAGGAAATGCTTCTAATTCTTCGGACCCAAGAATGCTAAGCCAAGAGGAGCTGTTATCGC
GCATCTCTCAGCACATTCCAGCAGGTAAATATACAAATGCAGCAATGTAGTGTGTTTACCTCATGAACTTGATCAATTTGCTTACAATGTTGCTTGCCGTTGCAGATGTGGATTGCCAAGGCTGAGTACGACGAGTCTGGCCCATCCATTGTGCACAGGAAATGCTTCTAATTCTTCGGACCCAAGAATGCTAAGCCAAGAGGAGCTATTATCGC	9	34	1 Base Change	0.01	0	ASLSTFQQVNIQMQQCSVFTS*	ASLSTFQQVNIQMQQCSVFTS*	GCATCTCTCAGCACATTCCAGCAGGTAAATATACAAATGCAGCAATGTAGTGTGTTTACCTCATGAACTTGATCAATTTGCTTACAATGTTGCTTGCCGTTGCAGATGTGGATTGCCAAGGCTGAGTACGACGAGTCTGGCCCATCCATTGTGCACAGGAAATGCTTCTAATTCTTCGGACCCAAGAATGCTAAGCCAAGAGGAGCTATTATCGC	GCATCTCTCAGCACATTCCAGCAGGTAAATATACAAATGCAGCAATGTAGTGTGTTTACCTCATGAACTTGATCAATTTGCTTACAATGTTGCTTGCCGTTGCAGATGTGGATTGCCAAGGCTGAGTACGACGAGTCTGGCCCATCCATTGTGCACAGGAAATGCTTCTAATTCTTCGGACCCAAGAATGCTAAGCCAAGAGGAGCTGTTATCGC
GCATCTCTCAGCACATTCCAGCAGGTAAATATACAAATGCAGCAATGTAGTGTGTTTACCTCATGAACTTGATCAATTTGCTTACAATGTTGCTTGCCGTTGCAGATGTGGATTGCCAAGGCTGAGTACGACGAGTCTGGCCCATCCATTGTGTcACAGGAAATGCTTCCAATTCTTCGGACCCAAGAATGCTAAGCCAAGAGGAGCTGTTATCGC	9	35	Insertion	0.01	1	ASLSTFQQVNIQMQQCSVFTS*	ASLSTFQQVNIQMQQCSVFTS*	GCATCTCTCAGCACATTCCAGCAGGTAAATATACAAATGCAGCAATGTAGTGTGTTTACCTCATGAACTTGATCAATTTGCTTACAATGTTGCTTGCCGTTGCAGATGTGGATTGCCAAGGCTGAGTACGACGAGTCTGGCCCATCCATTGTGTCACAGGAAATGCTTCCAATTCTTCGGACCCAAGAATGCTAAGCCAAGAGGAGCTGTTATCGC	GCATCTCTCAGCACATTCCAGCAGGTAAATATACAAATGCAGCAATGTAGTGTGTTTACCTCATGAACTTGATCAATTTGCTTACAATGTTGCTTGCCGTTGCAGATGTGGATTGCCAAGGCTGAGTACGACGAGTCTGGCCCATCCATTGTGCACAGGAAATGCTTCTAATTCTTCGGACCCAAGAATGCTAAGCCAAGAGGAGCTGTTATCGC
GCATCTCTCAGCACATTCCAGCAGGTAAATATACAAATGCAGCAATGTAGTGTGTTTACCTCATGAACTTGATCAATTTGCTTACAATGTTGCTTGCCGTTGCAGATGTGGATTGCCAAGGCTGAGTACGACGAGTCTGGCCCATCCATTGTGTcACAGGAAATGCTTCTAATTCTTCGGACCCAAGAACGCTAAGCCAAGAGGAGCTGTTATCGC	9	34	Insertion	0.01	1	ASLSTFQQVNIQMQQCSVFTS*	ASLSTFQQVNIQMQQCSVFTS*	GCATCTCTCAGCACATTCCAGCAGGTAAATATACAAATGCAGCAATGTAGTGTGTTTACCTCATGAACTTGATCAATTTGCTTACAATGTTGCTTGCCGTTGCAGATGTGGATTGCCAAGGCTGAGTACGACGAGTCTGGCCCATCCATTGTGTCACAGGAAATGCTTCTAATTCTTCGGACCCAAGAACGCTAAGCCAAGAGGAGCTGTTATCGC	GCATCTCTCAGCACATTCCAGCAGGTAAATATACAAATGCAGCAATGTAGTGTGTTTACCTCATGAACTTGATCAATTTGCTTACAATGTTGCTTGCCGTTGCAGATGTGGATTGCCAAGGCTGAGTACGACGAGTCTGGCCCATCCATTGTGCACAGGAAATGCTTCTAATTCTTCGGACCCAAGAATGCTAAGCCAAGAGGAGCTGTTATCGC
GCATCTCTCAGCACATTCCAGCAGGTAAATATACAAATGCAGCAATGTAGTGTGTTTACCTCATGAACTTGATCAATTTGCTTACAATGTTGCTTGCCGTTGCAGATGTGGATTGCCAAGGCTGAGTACGACGAGTCTGGCCCATCCATTGTGTcACAGGAAATGCTTCTAATTCTTCGGACCCAAGAATGCTAAGCCAAGAGGAGTTGTTATCGC	9	34	Insertion	0.01	1	ASLSTFQQVNIQMQQCSVFTS*	ASLSTFQQVNIQMQQCSVFTS*	GCATCTCTCAGCACATTCCAGCAGGTAAATATACAAATGCAGCAATGTAGTGTGTTTACCTCATGAACTTGATCAATTTGCTTACAATGTTGCTTGCCGTTGCAGATGTGGATTGCCAAGGCTGAGTACGACGAGTCTGGCCCATCCATTGTGTCACAGGAAATGCTTCTAATTCTTCGGACCCAAGAATGCTAAGCCAAGAGGAGTTGTTATCGC	GCATCTCTCAGCACATTCCAGCAGGTAAATATACAAATGCAGCAATGTAGTGTGTTTACCTCATGAACTTGATCAATTTGCTTACAATGTTGCTTGCCGTTGCAGATGTGGATTGCCAAGGCTGAGTACGACGAGTCTGGCCCATCCATTGTGCACAGGAAATGCTTCTAATTCTTCGGACCCAAGAATGCTAAGCCAAGAGGAGCTGTTATCGC
GCATCTCTCAGCACATTCCAGCAGGTAAATATACAAATGCAGCAATGTAGTGTGTTTACCTCATGAACTTGATCAATTTGCTTACAATGTTGCTTGCCGTTGCAGATGTGGATTGCCAAGGCTGAGTACGACGAGTCTGGCCCATCCATTGTGTcACAGGAAATGCTTCTAATTCTTCGGACCCAAGAATGCTAAGCCAAGAGGATCTCTTATCGC	9	33	Insertion	0.01	1	ASLSTFQQVNIQMQQCSVFTS*	ASLSTFQQVNIQMQQCSVFTS*	GCATCTCTCAGCACATTCCAGCAGGTAAATATACAAATGCAGCAATGTAGTGTGTTTACCTCATGAACTTGATCAATTTGCTTACAATGTTGCTTGCCGTTGCAGATGTGGATTGCCAAGGCTGAGTACGACGAGTCTGGCCCATCCATTGTGTCACAGGAAATGCTTCTAATTCTTCGGACCCAAGAATGCTAAGCCAAGAGGATCTCTTATCGC	GCATCTCTCAGCACATTCCAGCAGGTAAATATACAAATGCAGCAATGTAGTGTGTTTACCTCATGAACTTGATCAATTTGCTTACAATGTTGCTTGCCGTTGCAGATGTGGATTGCCAAGGCTGAGTACGACGAGTCTGGCCCATCCATTGTGCACAGGAAATGCTTCTAATTCTTCGGACCCAAGAATGCTAAGCCAAGAGGAGCTGTTATCGC
GCATCTCTCAGCACATTCCAGCAGGTAAATATACAAATGCAGCAATGTAGTGTGTTTACCTCATGAACTTGATCAATTTGCTTACAATGTTGCTTGCCGTTGCAGATGTGGATTGCCAAGGCTGAGTACGACGAGTCTGGCCCATCCATTGTGTcACAGGAAATGCTTCTAATTCTTCGGACCCAAGAATGCTGAGCCAAGAGGAGCTGTTATCGC	9	35	Insertion	0.01	1	ASLSTFQQVNIQMQQCSVFTS*	ASLSTFQQVNIQMQQCSVFTS*	GCATCTCTCAGCACATTCCAGCAGGTAAATATACAAATGCAGCAATGTAGTGTGTTTACCTCATGAACTTGATCAATTTGCTTACAATGTTGCTTGCCGTTGCAGATGTGGATTGCCAAGGCTGAGTACGACGAGTCTGGCCCATCCATTGTGTCACAGGAAATGCTTCTAATTCTTCGGACCCAAGAATGCTGAGCCAAGAGGAGCTGTTATCGC	GCATCTCTCAGCACATTCCAGCAGGTAAATATACAAATGCAGCAATGTAGTGTGTTTACCTCATGAACTTGATCAATTTGCTTACAATGTTGCTTGCCGTTGCAGATGTGGATTGCCAAGGCTGAGTACGACGAGTCTGGCCCATCCATTGTGCACAGGAAATGCTTCTAATTCTTCGGACCCAAGAATGCTAAGCCAAGAGGAGCTGTTATCGC
GCATCTCTCAGCACATTCCAGCAGGTAAATATACAAATGCAGCAATGTAGTGTGTTTACCTCATGAACTTGATCAATTTGCTTACAATGTTGCTTGCCGTTGCAGATGTGGATTGCCAAGGCTGAGTACGACGAGTCTGGCCTATCCATTGTGTcACAGGAAATGCTTCTAATTCTTCGGACCCAAGAATGCTAAGCCAAGAGGAGCTGTTATCGC	9	34	Insertion	0.01	1	ASLSTFQQVNIQMQQCSVFTS*	ASLSTFQQVNIQMQQCSVFTS*	GCATCTCTCAGCACATTCCAGCAGGTAAATATACAAATGCAGCAATGTAGTGTGTTTACCTCATGAACTTGATCAATTTGCTTACAATGTTGCTTGCCGTTGCAGATGTGGATTGCCAAGGCTGAGTACGACGAGTCTGGCCTATCCATTGTGTCACAGGAAATGCTTCTAATTCTTCGGACCCAAGAATGCTAAGCCAAGAGGAGCTGTTATCGC	GCATCTCTCAGCACATTCCAGCAGGTAAATATACAAATGCAGCAATGTAGTGTGTTTACCTCATGAACTTGATCAATTTGCTTACAATGTTGCTTGCCGTTGCAGATGTGGATTGCCAAGGCTGAGTACGACGAGTCTGGCCCATCCATTGTGCACAGGAAATGCTTCTAATTCTTCGGACCCAAGAATGCTAAGCCAAGAGGAGCTGTTATCGC
GCATCTCTCAGCACATTCCAGCAGGTAAATATACAAATGCAGCAATGTAGTGTGTTTACCTCATGAACTTGATCAATTTGCTTACAATGTTGCTTGCCGTTGCAGATGTGGATTGCCAAGGCTGAGTACGACGAGTCTGGCTCATCCATTGTGTcACAGGAAATGCTTCTAATTCTTCGGACCCAAGAATGCTAAGCCAAGAGGAGCTGTTATCGC	9	35	Insertion	0.01	1	ASLSTFQQVNIQMQQCSVFTS*	ASLSTFQQVNIQMQQCSVFTS*	GCATCTCTCAGCACATTCCAGCAGGTAAATATACAAATGCAGCAATGTAGTGTGTTTACCTCATGAACTTGATCAATTTGCTTACAATGTTGCTTGCCGTTGCAGATGTGGATTGCCAAGGCTGAGTACGACGAGTCTGGCTCATCCATTGTGTCACAGGAAATGCTTCTAATTCTTCGGACCCAAGAATGCTAAGCCAAGAGGAGCTGTTATCGC	GCATCTCTCAGCACATTCCAGCAGGTAAATATACAAATGCAGCAATGTAGTGTGTTTACCTCATGAACTTGATCAATTTGCTTACAATGTTGCTTGCCGTTGCAGATGTGGATTGCCAAGGCTGAGTACGACGAGTCTGGCCCATCCATTGTGCACAGGAAATGCTTCTAATTCTTCGGACCCAAGAATGCTAAGCCAAGAGGAGCTGTTATCGC
GCATCTCTCAGCACATTCCAGCAGGTAAATATACAAATGCAGCAATGTAGTGTGTTTACCTCATGAACTTGATCAATTTGCTTACAATGTTGCTTGCCGTTGCAGATGTGGATTGCCAGGGCTGAGTACGACGAGTCTGGCCCATCCATTGTGCACAGGAAATGCTTCTAATTCTTCGGACCCAAGAATGCTAAGCCAAGAGGAGCTGTTATCGC	9	34	1 Base Change	0.01	0	ASLSTFQQVNIQMQQCSVFTS*	ASLSTFQQVNIQMQQCSVFTS*	GCATCTCTCAGCACATTCCAGCAGGTAAATATACAAATGCAGCAATGTAGTGTGTTTACCTCATGAACTTGATCAATTTGCTTACAATGTTGCTTGCCGTTGCAGATGTGGATTGCCAGGGCTGAGTACGACGAGTCTGGCCCATCCATTGTGCACAGGAAATGCTTCTAATTCTTCGGACCCAAGAATGCTAAGCCAAGAGGAGCTGTTATCGC	GCATCTCTCAGCACATTCCAGCAGGTAAATATACAAATGCAGCAATGTAGTGTGTTTACCTCATGAACTTGATCAATTTGCTTACAATGTTGCTTGCCGTTGCAGATGTGGATTGCCAAGGCTGAGTACGACGAGTCTGGCCCATCCATTGTGCACAGGAAATGCTTCTAATTCTTCGGACCCAAGAATGCTAAGCCAAGAGGAGCTGTTATCGC
GCATCTCTCAGCACATTCCAGCAGGTAAATATACAAATGCAGCAATGTAGTGTGTTTACCTCATGAACTTGATCAATTTGCTTACAATGTTGCTTGCCGTTGCAGATGTGGATTGCTAAGGCTGAGTACGACGAGTCTGGCCCATCCATTGTGTcACAGGAAATGCTTCTAATTCTTCGGACCCAAGAATGCTAAGCCAAGAGGAGCTGTTATCGC	9	33	Insertion	0.01	1	ASLSTFQQVNIQMQQCSVFTS*	ASLSTFQQVNIQMQQCSVFTS*	GCATCTCTCAGCACATTCCAGCAGGTAAATATACAAATGCAGCAATGTAGTGTGTTTACCTCATGAACTTGATCAATTTGCTTACAATGTTGCTTGCCGTTGCAGATGTGGATTGCTAAGGCTGAGTACGACGAGTCTGGCCCATCCATTGTGTCACAGGAAATGCTTCTAATTCTTCGGACCCAAGAATGCTAAGCCAAGAGGAGCTGTTATCGC	GCATCTCTCAGCACATTCCAGCAGGTAAATATACAAATGCAGCAATGTAGTGTGTTTACCTCATGAACTTGATCAATTTGCTTACAATGTTGCTTGCCGTTGCAGATGTGGATTGCCAAGGCTGAGTACGACGAGTCTGGCCCATCCATTGTGCACAGGAAATGCTTCTAATTCTTCGGACCCAAGAATGCTAAGCCAAGAGGAGCTGTTATCGC
GCATCTCTCAGCACATTCCAGCAGGTAAATATACAAATGCAGCAATGTAGTGTGTTTACCTCATGAACTTGATCAATTTGCTTACAATGTTGCTTGCCGTTGCAGATGTGGGTTGCCAAGGCTGAGTACGACGAGTCTGGCCCATCCATTGTGTcACAGGAAATGCTTCTAATTCTTCGGACCCAAGAATGCTAAGCCAAGAGGAGCTGTTATCGC	9	35	Insertion	0.01	1	ASLSTFQQVNIQMQQCSVFTS*	ASLSTFQQVNIQMQQCSVFTS*	GCATCTCTCAGCACATTCCAGCAGGTAAATATACAAATGCAGCAATGTAGTGTGTTTACCTCATGAACTTGATCAATTTGCTTACAATGTTGCTTGCCGTTGCAGATGTGGGTTGCCAAGGCTGAGTACGACGAGTCTGGCCCATCCATTGTGTCACAGGAAATGCTTCTAATTCTTCGGACCCAAGAATGCTAAGCCAAGAGGAGCTGTTATCGC	GCATCTCTCAGCACATTCCAGCAGGTAAATATACAAATGCAGCAATGTAGTGTGTTTACCTCATGAACTTGATCAATTTGCTTACAATGTTGCTTGCCGTTGCAGATGTGGATTGCCAAGGCTGAGTACGACGAGTCTGGCCCATCCATTGTGCACAGGAAATGCTTCTAATTCTTCGGACCCAAGAATGCTAAGCCAAGAGGAGCTGTTATCGC
GCATCTCTCAGCACATTCCAGCAGGTAAATATACAAATGCAGCAATGTAGTGTGTTTACCTCATGAACTTGATCAGTTTGCTTACAATGTTGCTTGCCGTTGCAGATGTGGATTGCCAAGGCTGAGTACGACGAGTCTGGCCCATCCATTGTGAcACAGGAAATGCTTCTAATTCTTCGGACCCAAGAATGCTAAGCCAAGAGGAGCTGTTATCGC	9	35	Insertion	0.01	1	ASLSTFQQVNIQMQQCSVFTS*	ASLSTFQQVNIQMQQCSVFTS*	GCATCTCTCAGCACATTCCAGCAGGTAAATATACAAATGCAGCAATGTAGTGTGTTTACCTCATGAACTTGATCAGTTTGCTTACAATGTTGCTTGCCGTTGCAGATGTGGATTGCCAAGGCTGAGTACGACGAGTCTGGCCCATCCATTGTGACACAGGAAATGCTTCTAATTCTTCGGACCCAAGAATGCTAAGCCAAGAGGAGCTGTTATCGC	GCATCTCTCAGCACATTCCAGCAGGTAAATATACAAATGCAGCAATGTAGTGTGTTTACCTCATGAACTTGATCAATTTGCTTACAATGTTGCTTGCCGTTGCAGATGTGGATTGCCAAGGCTGAGTACGACGAGTCTGGCCCATCCATTGTGCACAGGAAATGCTTCTAATTCTTCGGACCCAAGAATGCTAAGCCAAGAGGAGCTGTTATCGC
GCATCTCTCAGCACATTCCAGCAGGTAAATATACAAATGCAGCAATGTAGTGTGTTTACCTCATGAACTTGATCAGTTTGCTTACAATGTTGCTTGCCGTTGCAGATGTGGATTGCCAAGGCTGAGTACGACGAGTCTGGCCCATCCATTGTGTcACAGGAAATGCTTCTAATTCTTCGGACCCAAGAATGCTAAGCCAAGAGGAGCTGTTATCGC	9	34	Insertion	0.01	1	ASLSTFQQVNIQMQQCSVFTS*	ASLSTFQQVNIQMQQCSVFTS*	GCATCTCTCAGCACATTCCAGCAGGTAAATATACAAATGCAGCAATGTAGTGTGTTTACCTCATGAACTTGATCAGTTTGCTTACAATGTTGCTTGCCGTTGCAGATGTGGATTGCCAAGGCTGAGTACGACGAGTCTGGCCCATCCATTGTGTCACAGGAAATGCTTCTAATTCTTCGGACCCAAGAATGCTAAGCCAAGAGGAGCTGTTATCGC	GCATCTCTCAGCACATTCCAGCAGGTAAATATACAAATGCAGCAATGTAGTGTGTTTACCTCATGAACTTGATCAATTTGCTTACAATGTTGCTTGCCGTTGCAGATGTGGATTGCCAAGGCTGAGTACGACGAGTCTGGCCCATCCATTGTGCACAGGAAATGCTTCTAATTCTTCGGACCCAAGAATGCTAAGCCAAGAGGAGCTGTTATCGC
GCATCTCTCAGCACATTCCAGCAGGTAAATATACAAATGCAGCAATGTAGTGTGTTTACCTTATGAACTTGATCAATTTGCTTACAATGTTGCTTGCCGTTGCAGATGTGGATTGCCAAGGCTGAGTACGACGAGTCTGGCCCATCCATTGTGCACAGGAAATGCTTCTAATTCTTCGGACCCAAGAATGCTAAGCCAAGAGGAGCTGTTATCGC	9	34	1 Base Change	0.01	0	ASLSTFQQVNIQMQQCSVFTL*	ASLSTFQQVNIQMQQCSVFTS*	GCATCTCTCAGCACATTCCAGCAGGTAAATATACAAATGCAGCAATGTAGTGTGTTTACCTTATGAACTTGATCAATTTGCTTACAATGTTGCTTGCCGTTGCAGATGTGGATTGCCAAGGCTGAGTACGACGAGTCTGGCCCATCCATTGTGCACAGGAAATGCTTCTAATTCTTCGGACCCAAGAATGCTAAGCCAAGAGGAGCTGTTATCGC	GCATCTCTCAGCACATTCCAGCAGGTAAATATACAAATGCAGCAATGTAGTGTGTTTACCTCATGAACTTGATCAATTTGCTTACAATGTTGCTTGCCGTTGCAGATGTGGATTGCCAAGGCTGAGTACGACGAGTCTGGCCCATCCATTGTGCACAGGAAATGCTTCTAATTCTTCGGACCCAAGAATGCTAAGCCAAGAGGAGCTGTTATCGC
GCATCTCTCAGCACATTCCAGCAGGTAAATATACAAATGCAGCAATGTAGTGTGTTTACCTTATGAACTTGATCAATTTGCTTACAATGTTGCTTGCCGTTGCAGATGTGGATTGCCAAGGCTGAGTACGACGAGTCTGGCCCATCCATTGTGTcACAGGAAATGCTTCTAATTCTTCGGACCCAAGAATGCTAAGCCAAGAGGAGCTGTTATCGC	9	34	Insertion	0.01	1	ASLSTFQQVNIQMQQCSVFTL*	ASLSTFQQVNIQMQQCSVFTS*	GCATCTCTCAGCACATTCCAGCAGGTAAATATACAAATGCAGCAATGTAGTGTGTTTACCTTATGAACTTGATCAATTTGCTTACAATGTTGCTTGCCGTTGCAGATGTGGATTGCCAAGGCTGAGTACGACGAGTCTGGCCCATCCATTGTGTCACAGGAAATGCTTCTAATTCTTCGGACCCAAGAATGCTAAGCCAAGAGGAGCTGTTATCGC	GCATCTCTCAGCACATTCCAGCAGGTAAATATACAAATGCAGCAATGTAGTGTGTTTACCTCATGAACTTGATCAATTTGCTTACAATGTTGCTTGCCGTTGCAGATGTGGATTGCCAAGGCTGAGTACGACGAGTCTGGCCCATCCATTGTGCACAGGAAATGCTTCTAATTCTTCGGACCCAAGAATGCTAAGCCAAGAGGAGCTGTTATCGC
GCATCTCTCAGCACATTCCAGCAGGTAAATATACAAATGCAGCAATGTAGTGTGTTTTCCTCATGAACTTGATCAATTTGCTTACAATGTTGCTTGCCGTTGCAGATGTGGATTGCCAAGGCTGAGTACGACGAGTCTGGCCCATCCATTGTGTcACAGGAAATGCTTCTAATTCTTCGGACCCAAGAATGCTAAGCCAAGAGGAGCTGTTATCGC	9	32	Insertion	0.01	1	ASLSTFQQVNIQMQQCSVFSS*	ASLSTFQQVNIQMQQCSVFTS*	GCATCTCTCAGCACATTCCAGCAGGTAAATATACAAATGCAGCAATGTAGTGTGTTTTCCTCATGAACTTGATCAATTTGCTTACAATGTTGCTTGCCGTTGCAGATGTGGATTGCCAAGGCTGAGTACGACGAGTCTGGCCCATCCATTGTGTCACAGGAAATGCTTCTAATTCTTCGGACCCAAGAATGCTAAGCCAAGAGGAGCTGTTATCGC	GCATCTCTCAGCACATTCCAGCAGGTAAATATACAAATGCAGCAATGTAGTGTGTTTACCTCATGAACTTGATCAATTTGCTTACAATGTTGCTTGCCGTTGCAGATGTGGATTGCCAAGGCTGAGTACGACGAGTCTGGCCCATCCATTGTGCACAGGAAATGCTTCTAATTCTTCGGACCCAAGAATGCTAAGCCAAGAGGAGCTGTTATCGC
GCATCTCTCAGCACATTCCAGCAGGTAAATATACAAATGCAGCGATGTAGTGTGTTTACCTCATGAACTTGATCAATTTGCTTACAATGTTGCTTGCCGTTGCAGATGTGGATTGCCAAGGCTGAGTACGACGAGTCTGGCCCATCCATTGTGTcACAGGAAATGCTTCTAATTCTTCGGACCCAAGAATGCTAAGCCAAGAGGAGCTGTTATCGC	9	36	Insertion	0.01	1	ASLSTFQQVNIQMQRCSVFTS*	ASLSTFQQVNIQMQQCSVFTS*	GCATCTCTCAGCACATTCCAGCAGGTAAATATACAAATGCAGCGATGTAGTGTGTTTACCTCATGAACTTGATCAATTTGCTTACAATGTTGCTTGCCGTTGCAGATGTGGATTGCCAAGGCTGAGTACGACGAGTCTGGCCCATCCATTGTGTCACAGGAAATGCTTCTAATTCTTCGGACCCAAGAATGCTAAGCCAAGAGGAGCTGTTATCGC	GCATCTCTCAGCACATTCCAGCAGGTAAATATACAAATGCAGCAATGTAGTGTGTTTACCTCATGAACTTGATCAATTTGCTTACAATGTTGCTTGCCGTTGCAGATGTGGATTGCCAAGGCTGAGTACGACGAGTCTGGCCCATCCATTGTGCACAGGAAATGCTTCTAATTCTTCGGACCCAAGAATGCTAAGCCAAGAGGAGCTGTTATCGC
GCATCTCTCAGCACATTCCAGCAGGTAAATATACGAATGCAGCAATGTAGTGTGTTTACCTCATGAACTTGATCAATTTGCTTACAATGTTGCTTGCCGTTGCAGATGTGGATTGCCAAGGCTGAGTACGACGAGTCTGGCCCATCCATTGTGCACAGGAAATGCTTCTAATTCTTCGGACCCAAGAATGCTAAGCCAAGAGGAGCTGTTATCGC	9	35	1 Base Change	0.01	0	ASLSTFQQVNIRMQQCSVFTS*	ASLSTFQQVNIQMQQCSVFTS*	GCATCTCTCAGCACATTCCAGCAGGTAAATATACGAATGCAGCAATGTAGTGTGTTTACCTCATGAACTTGATCAATTTGCTTACAATGTTGCTTGCCGTTGCAGATGTGGATTGCCAAGGCTGAGTACGACGAGTCTGGCCCATCCATTGTGCACAGGAAATGCTTCTAATTCTTCGGACCCAAGAATGCTAAGCCAAGAGGAGCTGTTATCGC	GCATCTCTCAGCACATTCCAGCAGGTAAATATACAAATGCAGCAATGTAGTGTGTTTACCTCATGAACTTGATCAATTTGCTTACAATGTTGCTTGCCGTTGCAGATGTGGATTGCCAAGGCTGAGTACGACGAGTCTGGCCCATCCATTGTGCACAGGAAATGCTTCTAATTCTTCGGACCCAAGAATGCTAAGCCAAGAGGAGCTGTTATCGC
GCATCTCTCAGCACATTCCAGCAGGTAAATATGCAAATGCAGCAATGTAGTGTGTTTACCTCATGAACTTGATCAATTTGCTTACAATGTTGCTTGCCGTTGCAGATGTGGATTGCCAAGGCTGAGTACGACGAGTCTGGCCCATCCATTGTGAcACAGGAAATGCTTCTAATTCTTCGGACCCAAGAATGCTAAGCCAAGAGGAGCTGTTATCGC	9	35	Insertion	0.01	1	ASLSTFQQVNMQMQQCSVFTS*	ASLSTFQQVNIQMQQCSVFTS*	GCATCTCTCAGCACATTCCAGCAGGTAAATATGCAAATGCAGCAATGTAGTGTGTTTACCTCATGAACTTGATCAATTTGCTTACAATGTTGCTTGCCGTTGCAGATGTGGATTGCCAAGGCTGAGTACGACGAGTCTGGCCCATCCATTGTGACACAGGAAATGCTTCTAATTCTTCGGACCCAAGAATGCTAAGCCAAGAGGAGCTGTTATCGC	GCATCTCTCAGCACATTCCAGCAGGTAAATATACAAATGCAGCAATGTAGTGTGTTTACCTCATGAACTTGATCAATTTGCTTACAATGTTGCTTGCCGTTGCAGATGTGGATTGCCAAGGCTGAGTACGACGAGTCTGGCCCATCCATTGTGCACAGGAAATGCTTCTAATTCTTCGGACCCAAGAATGCTAAGCCAAGAGGAGCTGTTATCGC
GCATCTCTCAGCACATTCCAGCAGGTAAATATGCAAATGCAGCAATGTAGTGTGTTTACCTCATGAACTTGATCAATTTGCTTACAATGTTGCTTGCCGTTGCAGATGTGGATTGCCAAGGCTGAGTACGACGAGTCTGGCCCATCCATTGTGCACAGGAAATGCTTCTAATTCTTCGGACCCAAGAATGCTAAGCCAAGAGGAGCTGTTATCGC	9	35	1 Base Change	0.01	0	ASLSTFQQVNMQMQQCSVFTS*	ASLSTFQQVNIQMQQCSVFTS*	GCATCTCTCAGCACATTCCAGCAGGTAAATATGCAAATGCAGCAATGTAGTGTGTTTACCTCATGAACTTGATCAATTTGCTTACAATGTTGCTTGCCGTTGCAGATGTGGATTGCCAAGGCTGAGTACGACGAGTCTGGCCCATCCATTGTGCACAGGAAATGCTTCTAATTCTTCGGACCCAAGAATGCTAAGCCAAGAGGAGCTGTTATCGC	GCATCTCTCAGCACATTCCAGCAGGTAAATATACAAATGCAGCAATGTAGTGTGTTTACCTCATGAACTTGATCAATTTGCTTACAATGTTGCTTGCCGTTGCAGATGTGGATTGCCAAGGCTGAGTACGACGAGTCTGGCCCATCCATTGTGCACAGGAAATGCTTCTAATTCTTCGGACCCAAGAATGCTAAGCCAAGAGGAGCTGTTATCGC
GCATCTCTCAGCACATTTCAGCAGGTAAATATACAAATGCAGCAATGTAGTGTGTTTACCTCATGAACTTGATCAATTTGCTTACAATGTTGCTTGCCGTTGCAGATGTGGATTGCCAAGGCTGAGTACGACGAGTCTGGCCCATCCATTGTGTcACAGGAAATGCTTCTAATTCTTCGGACCCAAGAATGCTAAGCCAAGAGGAGCTGTTATCGC	9	35	Insertion	0.01	1	ASLSTFQQVNIQMQQCSVFTS*	ASLSTFQQVNIQMQQCSVFTS*	GCATCTCTCAGCACATTTCAGCAGGTAAATATACAAATGCAGCAATGTAGTGTGTTTACCTCATGAACTTGATCAATTTGCTTACAATGTTGCTTGCCGTTGCAGATGTGGATTGCCAAGGCTGAGTACGACGAGTCTGGCCCATCCATTGTGTCACAGGAAATGCTTCTAATTCTTCGGACCCAAGAATGCTAAGCCAAGAGGAGCTGTTATCGC	GCATCTCTCAGCACATTCCAGCAGGTAAATATACAAATGCAGCAATGTAGTGTGTTTACCTCATGAACTTGATCAATTTGCTTACAATGTTGCTTGCCGTTGCAGATGTGGATTGCCAAGGCTGAGTACGACGAGTCTGGCCCATCCATTGTGCACAGGAAATGCTTCTAATTCTTCGGACCCAAGAATGCTAAGCCAAGAGGAGCTGTTATCGC
GCATCTCTTAGCACATTCCAGCAGGTAAATATACAAATGCAGCAATGTAGTGTGTTTACCTCATGAACTTGATCAATTTGCTTACAATGTTGCTTGCCGTTGCAGATGTGGATTGCCAAGGCTGAGTACGACGAGTCTGGCCCATCCATTGTGTcACAGGAAATGCTTCTAATTCTTCGGACCCAAGAATGCTAAGCCAAGAGGAGCTGTTATCGC	9	36	Insertion	0.01	1	ASLSTFQQVNIQMQQCSVFTS*	ASLSTFQQVNIQMQQCSVFTS*	GCATCTCTTAGCACATTCCAGCAGGTAAATATACAAATGCAGCAATGTAGTGTGTTTACCTCATGAACTTGATCAATTTGCTTACAATGTTGCTTGCCGTTGCAGATGTGGATTGCCAAGGCTGAGTACGACGAGTCTGGCCCATCCATTGTGTCACAGGAAATGCTTCTAATTCTTCGGACCCAAGAATGCTAAGCCAAGAGGAGCTGTTATCGC	GCATCTCTCAGCACATTCCAGCAGGTAAATATACAAATGCAGCAATGTAGTGTGTTTACCTCATGAACTTGATCAATTTGCTTACAATGTTGCTTGCCGTTGCAGATGTGGATTGCCAAGGCTGAGTACGACGAGTCTGGCCCATCCATTGTGCACAGGAAATGCTTCTAATTCTTCGGACCCAAGAATGCTAAGCCAAGAGGAGCTGTTATCGC
GCA-CTCTCAGCACATTCCAGCAGGTAAATATACAAATGCAGCAATGTAGTGTGTTTACCTCATGAACTTGATCAATTTGCTTACAATGTTGCTTGCCGTTGCAGATGTGGATTGCCAAGGCTGAGTACGACGAGTCTGGCCCATCCATTGTGAcACAGGAAATGCTTCTAATTCTTCGGACCCAAGAATGCTAAGCCAAGAGGAGCTGTTATCGC	8	35	Insertion and Deletion	0.01	0	ALSAHSSR*	ASLSTFQQVNIQMQQCSVFTS*	GCA-CTCTCAGCACATTCCAGCAGGTAAATATACAAATGCAGCAATGTAGTGTGTTTACCTCATGAACTTGATCAATTTGCTTACAATGTTGCTTGCCGTTGCAGATGTGGATTGCCAAGGCTGAGTACGACGAGTCTGGCCCATCCATTGTGACACAGGAAATGCTTCTAATTCTTCGGACCCAAGAATGCTAAGCCAAGAGGAGCTGTTATCGC	GCATCTCTCAGCACATTCCAGCAGGTAAATATACAAATGCAGCAATGTAGTGTGTTTACCTCATGAACTTGATCAATTTGCTTACAATGTTGCTTGCCGTTGCAGATGTGGATTGCCAAGGCTGAGTACGACGAGTCTGGCCCATCCATTGTGCACAGGAAATGCTTCTAATTCTTCGGACCCAAGAATGCTAAGCCAAGAGGAGCTGTTATCGC
GCATCTC-CAGCACATTCCAGCAGGTAAATATACAAATGCAGCAATGTAGTGTGTTTACCTCATGAACTTGATCAATTTGCTTACAATGTTGCTTGCCGTTGCAGATGTGGATTGCCAAGGCTGAGTACGACGAGTCTGGCCCATCCATTGTGAcACAGGAAATGCTTCTAATTCTTCGGACCCAAGAATGCTAAGCCAAGAGGAGCTGTTATCGC	8	35	Insertion and Deletion	0.01	0	ASPAHSSR*	ASLSTFQQVNIQMQQCSVFTS*	GCATCTC-CAGCACATTCCAGCAGGTAAATATACAAATGCAGCAATGTAGTGTGTTTACCTCATGAACTTGATCAATTTGCTTACAATGTTGCTTGCCGTTGCAGATGTGGATTGCCAAGGCTGAGTACGACGAGTCTGGCCCATCCATTGTGACACAGGAAATGCTTCTAATTCTTCGGACCCAAGAATGCTAAGCCAAGAGGAGCTGTTATCGC	GCATCTCTCAGCACATTCCAGCAGGTAAATATACAAATGCAGCAATGTAGTGTGTTTACCTCATGAACTTGATCAATTTGCTTACAATGTTGCTTGCCGTTGCAGATGTGGATTGCCAAGGCTGAGTACGACGAGTCTGGCCCATCCATTGTGCACAGGAAATGCTTCTAATTCTTCGGACCCAAGAATGCTAAGCCAAGAGGAGCTGTTATCGC
GCATCTCTCAaGCACATTCCAGCAGGTAAATATACAAATGCAGCAATGTAGTGTGTTTACCTCATGAACTTGATCAATTTGCTTACAATGTTGCTTGCCGTTGCAGATGTGGATTGCCAAGGCTGAGTACGACGAGTCTGGCCCATCCATTGTGTcACAGGAAATGCTTCTAATTCTTCGGACCCAAGAATGCTAAGCCAAGAGGAGCTGTTATCGC	8	35	Insertion	0.01	2	ASLKHIPAGKYTNAAM*	ASLSTFQQVNIQMQQCSVFTS*	GCATCTCTCAAGCACATTCCAGCAGGTAAATATACAAATGCAGCAATGTAGTGTGTTTACCTCATGAACTTGATCAATTTGCTTACAATGTTGCTTGCCGTTGCAGATGTGGATTGCCAAGGCTGAGTACGACGAGTCTGGCCCATCCATTGTGTCACAGGAAATGCTTCTAATTCTTCGGACCCAAGAATGCTAAGCCAAGAGGAGCTGTTATCGC	GCATCTCTCAGCACATTCCAGCAGGTAAATATACAAATGCAGCAATGTAGTGTGTTTACCTCATGAACTTGATCAATTTGCTTACAATGTTGCTTGCCGTTGCAGATGTGGATTGCCAAGGCTGAGTACGACGAGTCTGGCCCATCCATTGTGCACAGGAAATGCTTCTAATTCTTCGGACCCAAGAATGCTAAGCCAAGAGGAGCTGTTATCGC
GCATCTCTCAGCACATCCCAGCAGGTAAATATACAAATGCAGCAATGTAGTGTGTTTACCTCATGAACTTGATCAATTTGCTTACAATGTTGCTTGCCGTTGCAGATGTGGATTGCCAAGGCTGAGTACGACGAGTCTGGCCCATCCATTGTGTcACAGGAAATGCTTCTAATTCTTCGGACCCAAGAATGCTAAGCCAAGAGGAGCTGTTATCGC	8	35	Insertion	0.01	1	ASLSTSQQVNIQMQQCSVFTS*	ASLSTFQQVNIQMQQCSVFTS*	GCATCTCTCAGCACATCCCAGCAGGTAAATATACAAATGCAGCAATGTAGTGTGTTTACCTCATGAACTTGATCAATTTGCTTACAATGTTGCTTGCCGTTGCAGATGTGGATTGCCAAGGCTGAGTACGACGAGTCTGGCCCATCCATTGTGTCACAGGAAATGCTTCTAATTCTTCGGACCCAAGAATGCTAAGCCAAGAGGAGCTGTTATCGC	GCATCTCTCAGCACATTCCAGCAGGTAAATATACAAATGCAGCAATGTAGTGTGTTTACCTCATGAACTTGATCAATTTGCTTACAATGTTGCTTGCCGTTGCAGATGTGGATTGCCAAGGCTGAGTACGACGAGTCTGGCCCATCCATTGTGCACAGGAAATGCTTCTAATTCTTCGGACCCAAGAATGCTAAGCCAAGAGGAGCTGTTATCGC
GCATCTCTCAGCACATTCCAGCAGGCAAATATACAAATGCAGCAATGTAGTGTGTTTACCTCATGAACTTGATCAATTTGCTTACAATGTTGCTTGCCGTTGCAGATGTGGATTGCCAAGGCTGAGTACGACGAGTCTGGCCCATCCATTGTGAcACAGGAAATGCTTCTAATTCTTCGGACCCAAGAATGCTAAGCCAAGAGGAGCTGTTATCGC	8	30	Insertion	0.01	1	ASLSTFQQANIQMQQCSVFTS*	ASLSTFQQVNIQMQQCSVFTS*	GCATCTCTCAGCACATTCCAGCAGGCAAATATACAAATGCAGCAATGTAGTGTGTTTACCTCATGAACTTGATCAATTTGCTTACAATGTTGCTTGCCGTTGCAGATGTGGATTGCCAAGGCTGAGTACGACGAGTCTGGCCCATCCATTGTGACACAGGAAATGCTTCTAATTCTTCGGACCCAAGAATGCTAAGCCAAGAGGAGCTGTTATCGC	GCATCTCTCAGCACATTCCAGCAGGTAAATATACAAATGCAGCAATGTAGTGTGTTTACCTCATGAACTTGATCAATTTGCTTACAATGTTGCTTGCCGTTGCAGATGTGGATTGCCAAGGCTGAGTACGACGAGTCTGGCCCATCCATTGTGCACAGGAAATGCTTCTAATTCTTCGGACCCAAGAATGCTAAGCCAAGAGGAGCTGTTATCGC
GCATCTCTCAGCACATTCCAGCAGGTAAATATACAAATACAGCAATGTAGTGTGTTTACCTCATGAACTTGATCAATTTGCTTACAATGTTGCTTGCCGTTGCAGATGTGGATTGCCAAGGCTGAGTACGACGAGTCTGGCCCATCCATTGTGCACAGGAAATGCTTCTAATTCTTCGGACCCAAGAATGCTAAGCCAAGAGGAGCTGTTATCGC	8	35	1 Base Change	0.01	0	ASLSTFQQVNIQIQQCSVFTS*	ASLSTFQQVNIQMQQCSVFTS*	GCATCTCTCAGCACATTCCAGCAGGTAAATATACAAATACAGCAATGTAGTGTGTTTACCTCATGAACTTGATCAATTTGCTTACAATGTTGCTTGCCGTTGCAGATGTGGATTGCCAAGGCTGAGTACGACGAGTCTGGCCCATCCATTGTGCACAGGAAATGCTTCTAATTCTTCGGACCCAAGAATGCTAAGCCAAGAGGAGCTGTTATCGC	GCATCTCTCAGCACATTCCAGCAGGTAAATATACAAATGCAGCAATGTAGTGTGTTTACCTCATGAACTTGATCAATTTGCTTACAATGTTGCTTGCCGTTGCAGATGTGGATTGCCAAGGCTGAGTACGACGAGTCTGGCCCATCCATTGTGCACAGGAAATGCTTCTAATTCTTCGGACCCAAGAATGCTAAGCCAAGAGGAGCTGTTATCGC
GCATCTCTCAGCACATTCCAGCAGGTAAATATACAAATGCAACAATGTAGTGTGTTTACCTCATGAACTTGATCAATTTGCTTACAATGTTGCTTGCCGTTGCAGATGTGGATTGCCAAGGCTGAGTACGACGAGTCTGGCCCATCCATTGTGCACAGGAAATGCTTCTAATTCTTCGGACCCAAGAATGCTAAGCCAAGAGGAGCTGTTATCGC	8	35	1 Base Change	0.01	0	ASLSTFQQVNIQMQQCSVFTS*	ASLSTFQQVNIQMQQCSVFTS*	GCATCTCTCAGCACATTCCAGCAGGTAAATATACAAATGCAACAATGTAGTGTGTTTACCTCATGAACTTGATCAATTTGCTTACAATGTTGCTTGCCGTTGCAGATGTGGATTGCCAAGGCTGAGTACGACGAGTCTGGCCCATCCATTGTGCACAGGAAATGCTTCTAATTCTTCGGACCCAAGAATGCTAAGCCAAGAGGAGCTGTTATCGC	GCATCTCTCAGCACATTCCAGCAGGTAAATATACAAATGCAGCAATGTAGTGTGTTTACCTCATGAACTTGATCAATTTGCTTACAATGTTGCTTGCCGTTGCAGATGTGGATTGCCAAGGCTGAGTACGACGAGTCTGGCCCATCCATTGTGCACAGGAAATGCTTCTAATTCTTCGGACCCAAGAATGCTAAGCCAAGAGGAGCTGTTATCGC
GCATCTCTCAGCACATTCCAGCAGGTAAATATACAAATGCAGCAATGTAGTGCGTTTACCTCATGAACTTGATCAATTTGCTTACAATGTTGCTTGCCGTTGCAGATGTGGATTGCCAAGGCTGAGTACGACGAGTCTGGCCCATCCATTGTGAcACAGGAAATGCTTCTAATTCTTCGGACCCAAGAATGCTAAGCCAAGAGGAGCTGTTATCGC	8	35	Insertion	0.01	1	ASLSTFQQVNIQMQQCSAFTS*	ASLSTFQQVNIQMQQCSVFTS*	GCATCTCTCAGCACATTCCAGCAGGTAAATATACAAATGCAGCAATGTAGTGCGTTTACCTCATGAACTTGATCAATTTGCTTACAATGTTGCTTGCCGTTGCAGATGTGGATTGCCAAGGCTGAGTACGACGAGTCTGGCCCATCCATTGTGACACAGGAAATGCTTCTAATTCTTCGGACCCAAGAATGCTAAGCCAAGAGGAGCTGTTATCGC	GCATCTCTCAGCACATTCCAGCAGGTAAATATACAAATGCAGCAATGTAGTGTGTTTACCTCATGAACTTGATCAATTTGCTTACAATGTTGCTTGCCGTTGCAGATGTGGATTGCCAAGGCTGAGTACGACGAGTCTGGCCCATCCATTGTGCACAGGAAATGCTTCTAATTCTTCGGACCCAAGAATGCTAAGCCAAGAGGAGCTGTTATCGC
GCATCTCTCAGCACATTCCAGCAGGTAAATATACAAATGCAGCAATGTAGTGTGTCTACCTCATGAACTTGATCAATTTGCTTACAATGTTGCTTGCCGTTGCAGATGTGGATTGCCAAGGCTGAGTACGACGAGTCTGGCCCATCCATTGTGAcACAGGAAATGCTTCTAATTCTTCGGACCCAAGAATGCTAAGCCAAGAGGAGCTGTTATCGC	8	34	Insertion	0.01	1	ASLSTFQQVNIQMQQCSVSTS*	ASLSTFQQVNIQMQQCSVFTS*	GCATCTCTCAGCACATTCCAGCAGGTAAATATACAAATGCAGCAATGTAGTGTGTCTACCTCATGAACTTGATCAATTTGCTTACAATGTTGCTTGCCGTTGCAGATGTGGATTGCCAAGGCTGAGTACGACGAGTCTGGCCCATCCATTGTGACACAGGAAATGCTTCTAATTCTTCGGACCCAAGAATGCTAAGCCAAGAGGAGCTGTTATCGC	GCATCTCTCAGCACATTCCAGCAGGTAAATATACAAATGCAGCAATGTAGTGTGTTTACCTCATGAACTTGATCAATTTGCTTACAATGTTGCTTGCCGTTGCAGATGTGGATTGCCAAGGCTGAGTACGACGAGTCTGGCCCATCCATTGTGCACAGGAAATGCTTCTAATTCTTCGGACCCAAGAATGCTAAGCCAAGAGGAGCTGTTATCGC
GCATCTCTCAGCACATTCCAGCAGGTAAATATACAAATGCAGCAATGTAGTGTGTTTACCTCACGAACTTGATCAATTTGCTTACAATGTTGCTTGCCGTTGCAGATGTGGATTGCCAAGGCTGAGTACGACGAGTCTGGCCCATCCATTGTGCACAGGAAATGCTTCTAATTCTTCGGACCCAAGAATGCTAAGCCAAGAGGAGCTGTTATCGC	8	34	1 Base Change	0.01	0	ASLSTFQQVNIQMQQCSVFTSRT*	ASLSTFQQVNIQMQQCSVFTS*	GCATCTCTCAGCACATTCCAGCAGGTAAATATACAAATGCAGCAATGTAGTGTGTTTACCTCACGAACTTGATCAATTTGCTTACAATGTTGCTTGCCGTTGCAGATGTGGATTGCCAAGGCTGAGTACGACGAGTCTGGCCCATCCATTGTGCACAGGAAATGCTTCTAATTCTTCGGACCCAAGAATGCTAAGCCAAGAGGAGCTGTTATCGC	GCATCTCTCAGCACATTCCAGCAGGTAAATATACAAATGCAGCAATGTAGTGTGTTTACCTCATGAACTTGATCAATTTGCTTACAATGTTGCTTGCCGTTGCAGATGTGGATTGCCAAGGCTGAGTACGACGAGTCTGGCCCATCCATTGTGCACAGGAAATGCTTCTAATTCTTCGGACCCAAGAATGCTAAGCCAAGAGGAGCTGTTATCGC
GCATCTCTCAGCACATTCCAGCAGGTAAATATACAAATGCAGCAATGTAGTGTGTTTACCTCATGAACTTGACCAATTTGCTTACAATGTTGCTTGCCGTTGCAGATGTGGATTGCCAAGGCTGAGTACGACGAGTCTGGCCCATCCATTGTGCACAGGAAATGCTTCTAATTCTTCGGACCCAAGAATGCTAAGCCAAGAGGAGCTGTTATCGC	8	36	1 Base Change	0.01	0	ASLSTFQQVNIQMQQCSVFTS*	ASLSTFQQVNIQMQQCSVFTS*	GCATCTCTCAGCACATTCCAGCAGGTAAATATACAAATGCAGCAATGTAGTGTGTTTACCTCATGAACTTGACCAATTTGCTTACAATGTTGCTTGCCGTTGCAGATGTGGATTGCCAAGGCTGAGTACGACGAGTCTGGCCCATCCATTGTGCACAGGAAATGCTTCTAATTCTTCGGACCCAAGAATGCTAAGCCAAGAGGAGCTGTTATCGC	GCATCTCTCAGCACATTCCAGCAGGTAAATATACAAATGCAGCAATGTAGTGTGTTTACCTCATGAACTTGATCAATTTGCTTACAATGTTGCTTGCCGTTGCAGATGTGGATTGCCAAGGCTGAGTACGACGAGTCTGGCCCATCCATTGTGCACAGGAAATGCTTCTAATTCTTCGGACCCAAGAATGCTAAGCCAAGAGGAGCTGTTATCGC
GCATCTCTCAGCACATTCCAGCAGGTAAATATACAAATGCAGCAATGTAGTGTGTTTACCTCATGAACTTGATCAATCTGCTTACAATGTTGCTTGCCGTTGCAGATGTGGATTGCCAAGGCTGAGTACGACGAGTCTGGCCCATCCATTGTGTcACAGGAAATGCTTCTAATTCTTCGGACCCAAGAATGCTAAGCCAAGAGGAGCTGTTATCGC	8	35	Insertion	0.01	1	ASLSTFQQVNIQMQQCSVFTS*	ASLSTFQQVNIQMQQCSVFTS*	GCATCTCTCAGCACATTCCAGCAGGTAAATATACAAATGCAGCAATGTAGTGTGTTTACCTCATGAACTTGATCAATCTGCTTACAATGTTGCTTGCCGTTGCAGATGTGGATTGCCAAGGCTGAGTACGACGAGTCTGGCCCATCCATTGTGTCACAGGAAATGCTTCTAATTCTTCGGACCCAAGAATGCTAAGCCAAGAGGAGCTGTTATCGC	GCATCTCTCAGCACATTCCAGCAGGTAAATATACAAATGCAGCAATGTAGTGTGTTTACCTCATGAACTTGATCAATTTGCTTACAATGTTGCTTGCCGTTGCAGATGTGGATTGCCAAGGCTGAGTACGACGAGTCTGGCCCATCCATTGTGCACAGGAAATGCTTCTAATTCTTCGGACCCAAGAATGCTAAGCCAAGAGGAGCTGTTATCGC
GCATCTCTCAGCACATTCCAGCAGGTAAATATACAAATGCAGCAATGTAGTGTGTTTACCTCATGAACTTGATCAATTTGCTTACAACGTTGCTTGCCGTTGCAGATGTGGATTGCCAAGGCTGAGTACGACGAGTCTGGCCCATCCATTGTGAcACAGGAAATGCTTCTAATTCTTCGGACCCAAGAATGCTAAGCCAAGAGGAGCTGTTATCGC	8	36	Insertion	0.01	1	ASLSTFQQVNIQMQQCSVFTS*	ASLSTFQQVNIQMQQCSVFTS*	GCATCTCTCAGCACATTCCAGCAGGTAAATATACAAATGCAGCAATGTAGTGTGTTTACCTCATGAACTTGATCAATTTGCTTACAACGTTGCTTGCCGTTGCAGATGTGGATTGCCAAGGCTGAGTACGACGAGTCTGGCCCATCCATTGTGACACAGGAAATGCTTCTAATTCTTCGGACCCAAGAATGCTAAGCCAAGAGGAGCTGTTATCGC	GCATCTCTCAGCACATTCCAGCAGGTAAATATACAAATGCAGCAATGTAGTGTGTTTACCTCATGAACTTGATCAATTTGCTTACAATGTTGCTTGCCGTTGCAGATGTGGATTGCCAAGGCTGAGTACGACGAGTCTGGCCCATCCATTGTGCACAGGAAATGCTTCTAATTCTTCGGACCCAAGAATGCTAAGCCAAGAGGAGCTGTTATCGC
GCATCTCTCAGCACATTCCAGCAGGTAAATATACAAATGCAGCAATGTAGTGTGTTTACCTCATGAACTTGATCAATTTGCTTACAATGTCGCTTGCCGTTGCAGATGTGGATTGCCAAGGCTGAGTACGACGAGTCTGGCCCATCCATTGTGCACAGGAAATGCTTCTAATTCTTCGGACCCAAGAATGCTAAGCCAAGAGGAGCTGTTATCGC	8	35	1 Base Change	0.01	0	ASLSTFQQVNIQMQQCSVFTS*	ASLSTFQQVNIQMQQCSVFTS*	GCATCTCTCAGCACATTCCAGCAGGTAAATATACAAATGCAGCAATGTAGTGTGTTTACCTCATGAACTTGATCAATTTGCTTACAATGTCGCTTGCCGTTGCAGATGTGGATTGCCAAGGCTGAGTACGACGAGTCTGGCCCATCCATTGTGCACAGGAAATGCTTCTAATTCTTCGGACCCAAGAATGCTAAGCCAAGAGGAGCTGTTATCGC	GCATCTCTCAGCACATTCCAGCAGGTAAATATACAAATGCAGCAATGTAGTGTGTTTACCTCATGAACTTGATCAATTTGCTTACAATGTTGCTTGCCGTTGCAGATGTGGATTGCCAAGGCTGAGTACGACGAGTCTGGCCCATCCATTGTGCACAGGAAATGCTTCTAATTCTTCGGACCCAAGAATGCTAAGCCAAGAGGAGCTGTTATCGC
GCATCTCTCAGCACATTCCAGCAGGTAAATATACAAATGCAGCAATGTAGTGTGTTTACCTCATGAACTTGATCAATTTGCTTACAATGTCGCTTGCCGTTGCAGATGTGGATTGCCAAGGCTGAGTACGACGAGTCTGGCCCATCCATTGTGTcACAGGAAATGCTTCTAATTCTTCGGACCCAAGAATGCTAAGCCAAGAGGAGCTGTTATCGC	8	35	Insertion	0.01	1	ASLSTFQQVNIQMQQCSVFTS*	ASLSTFQQVNIQMQQCSVFTS*	GCATCTCTCAGCACATTCCAGCAGGTAAATATACAAATGCAGCAATGTAGTGTGTTTACCTCATGAACTTGATCAATTTGCTTACAATGTCGCTTGCCGTTGCAGATGTGGATTGCCAAGGCTGAGTACGACGAGTCTGGCCCATCCATTGTGTCACAGGAAATGCTTCTAATTCTTCGGACCCAAGAATGCTAAGCCAAGAGGAGCTGTTATCGC	GCATCTCTCAGCACATTCCAGCAGGTAAATATACAAATGCAGCAATGTAGTGTGTTTACCTCATGAACTTGATCAATTTGCTTACAATGTTGCTTGCCGTTGCAGATGTGGATTGCCAAGGCTGAGTACGACGAGTCTGGCCCATCCATTGTGCACAGGAAATGCTTCTAATTCTTCGGACCCAAGAATGCTAAGCCAAGAGGAGCTGTTATCGC
GCATCTCTCAGCACATTCCAGCAGGTAAATATACAAATGCAGCAATGTAGTGTGTTTACCTCATGAACTTGATCAATTTGCTTACAATGTTGCTCGCCGTTGCAGATGTGGATTGCCAAGGCTGAGTACGACGAGTCTGGCCCATCCATTGTGCACAGGAAATGCTTCTAATTCTTCGGACCCAAGAATGCTAAGCCAAGAGGAGCTGTTATCGC	8	35	1 Base Change	0.01	0	ASLSTFQQVNIQMQQCSVFTS*	ASLSTFQQVNIQMQQCSVFTS*	GCATCTCTCAGCACATTCCAGCAGGTAAATATACAAATGCAGCAATGTAGTGTGTTTACCTCATGAACTTGATCAATTTGCTTACAATGTTGCTCGCCGTTGCAGATGTGGATTGCCAAGGCTGAGTACGACGAGTCTGGCCCATCCATTGTGCACAGGAAATGCTTCTAATTCTTCGGACCCAAGAATGCTAAGCCAAGAGGAGCTGTTATCGC	GCATCTCTCAGCACATTCCAGCAGGTAAATATACAAATGCAGCAATGTAGTGTGTTTACCTCATGAACTTGATCAATTTGCTTACAATGTTGCTTGCCGTTGCAGATGTGGATTGCCAAGGCTGAGTACGACGAGTCTGGCCCATCCATTGTGCACAGGAAATGCTTCTAATTCTTCGGACCCAAGAATGCTAAGCCAAGAGGAGCTGTTATCGC
GCATCTCTCAGCACATTCCAGCAGGTAAATATACAAATGCAGCAATGTAGTGTGTTTACCTCATGAACTTGATCAATTTGCTTACAATGTTGCTTACCGTTGCAGATGTGGATTGCCAAGGCTGAGTACGACGAGTCTGGCCCATCCATTGTGCACAGGAAATGCTTCTAATTCTTCGGACCCAAGAATGCTAAGCCAAGAGGAGCTGTTATCGC	8	35	1 Base Change	0.01	0	ASLSTFQQVNIQMQQCSVFTS*	ASLSTFQQVNIQMQQCSVFTS*	GCATCTCTCAGCACATTCCAGCAGGTAAATATACAAATGCAGCAATGTAGTGTGTTTACCTCATGAACTTGATCAATTTGCTTACAATGTTGCTTACCGTTGCAGATGTGGATTGCCAAGGCTGAGTACGACGAGTCTGGCCCATCCATTGTGCACAGGAAATGCTTCTAATTCTTCGGACCCAAGAATGCTAAGCCAAGAGGAGCTGTTATCGC	GCATCTCTCAGCACATTCCAGCAGGTAAATATACAAATGCAGCAATGTAGTGTGTTTACCTCATGAACTTGATCAATTTGCTTACAATGTTGCTTGCCGTTGCAGATGTGGATTGCCAAGGCTGAGTACGACGAGTCTGGCCCATCCATTGTGCACAGGAAATGCTTCTAATTCTTCGGACCCAAGAATGCTAAGCCAAGAGGAGCTGTTATCGC
GCATCTCTCAGCACATTCCAGCAGGTAAATATACAAATGCAGCAATGTAGTGTGTTTACCTCATGAACTTGATCAATTTGCTTACAATGTTGCTTGCCGTCGCAGATGTGGATTGCCAAGGCTGAGTACGACGAGTCTGGCCCATCCATTGTGTcACAGGAAATGCTTCTAATTCTTCGGACCCAAGAATGCTAAGCCAAGAGGAGCTGTTATCGC	8	35	Insertion	0.01	1	ASLSTFQQVNIQMQQCSVFTS*	ASLSTFQQVNIQMQQCSVFTS*	GCATCTCTCAGCACATTCCAGCAGGTAAATATACAAATGCAGCAATGTAGTGTGTTTACCTCATGAACTTGATCAATTTGCTTACAATGTTGCTTGCCGTCGCAGATGTGGATTGCCAAGGCTGAGTACGACGAGTCTGGCCCATCCATTGTGTCACAGGAAATGCTTCTAATTCTTCGGACCCAAGAATGCTAAGCCAAGAGGAGCTGTTATCGC	GCATCTCTCAGCACATTCCAGCAGGTAAATATACAAATGCAGCAATGTAGTGTGTTTACCTCATGAACTTGATCAATTTGCTTACAATGTTGCTTGCCGTTGCAGATGTGGATTGCCAAGGCTGAGTACGACGAGTCTGGCCCATCCATTGTGCACAGGAAATGCTTCTAATTCTTCGGACCCAAGAATGCTAAGCCAAGAGGAGCTGTTATCGC
GCATCTCTCAGCACATTCCAGCAGGTAAATATACAAATGCAGCAATGTAGTGTGTTTACCTCATGAACTTGATCAATTTGCTTACAATGTTGCTTGCCGTTGCAGATGTGGACTGCCAAGGCTGAGTACGACGAGTCTGGCCCATCCATTGTGCACAGGAAATGCTTCTAATTCTTCGGACCCAAGAATGCTAAGCCAAGAGGAGCTGTTATCGC	8	35	1 Base Change	0.01	0	ASLSTFQQVNIQMQQCSVFTS*	ASLSTFQQVNIQMQQCSVFTS*	GCATCTCTCAGCACATTCCAGCAGGTAAATATACAAATGCAGCAATGTAGTGTGTTTACCTCATGAACTTGATCAATTTGCTTACAATGTTGCTTGCCGTTGCAGATGTGGACTGCCAAGGCTGAGTACGACGAGTCTGGCCCATCCATTGTGCACAGGAAATGCTTCTAATTCTTCGGACCCAAGAATGCTAAGCCAAGAGGAGCTGTTATCGC	GCATCTCTCAGCACATTCCAGCAGGTAAATATACAAATGCAGCAATGTAGTGTGTTTACCTCATGAACTTGATCAATTTGCTTACAATGTTGCTTGCCGTTGCAGATGTGGATTGCCAAGGCTGAGTACGACGAGTCTGGCCCATCCATTGTGCACAGGAAATGCTTCTAATTCTTCGGACCCAAGAATGCTAAGCCAAGAGGAGCTGTTATCGC
GCATCTCTCAGCACATTCCAGCAGGTAAATATACAAATGCAGCAATGTAGTGTGTTTACCTCATGAACTTGATCAATTTGCTTACAATGTTGCTTGCCGTTGCAGATGTGGATTACCAAGGCTGAGTACGACGAGTCTGGCCCATCCATTGTGAcACAGGAAATGCTTCTAATTCTTCGGACCCAAGAATGCTAAGCCAAGAGGAGCTGTTATCGC	8	35	Insertion	0.01	1	ASLSTFQQVNIQMQQCSVFTS*	ASLSTFQQVNIQMQQCSVFTS*	GCATCTCTCAGCACATTCCAGCAGGTAAATATACAAATGCAGCAATGTAGTGTGTTTACCTCATGAACTTGATCAATTTGCTTACAATGTTGCTTGCCGTTGCAGATGTGGATTACCAAGGCTGAGTACGACGAGTCTGGCCCATCCATTGTGACACAGGAAATGCTTCTAATTCTTCGGACCCAAGAATGCTAAGCCAAGAGGAGCTGTTATCGC	GCATCTCTCAGCACATTCCAGCAGGTAAATATACAAATGCAGCAATGTAGTGTGTTTACCTCATGAACTTGATCAATTTGCTTACAATGTTGCTTGCCGTTGCAGATGTGGATTGCCAAGGCTGAGTACGACGAGTCTGGCCCATCCATTGTGCACAGGAAATGCTTCTAATTCTTCGGACCCAAGAATGCTAAGCCAAGAGGAGCTGTTATCGC
GCATCTCTCAGCACATTCCAGCAGGTAAATATACAAATGCAGCAATGTAGTGTGTTTACCTCATGAACTTGATCAATTTGCTTACAATGTTGCTTGCCGTTGCAGATGTGGATTACCAAGGCTGAGTACGACGAGTCTGGCCCATCCATTGTGTcACAGGAAATGCTTCTAATTCTTCGGACCCAAGAATGCTAAGCCAAGAGGAGCTGTTATCGC	8	33	Insertion	0.01	1	ASLSTFQQVNIQMQQCSVFTS*	ASLSTFQQVNIQMQQCSVFTS*	GCATCTCTCAGCACATTCCAGCAGGTAAATATACAAATGCAGCAATGTAGTGTGTTTACCTCATGAACTTGATCAATTTGCTTACAATGTTGCTTGCCGTTGCAGATGTGGATTACCAAGGCTGAGTACGACGAGTCTGGCCCATCCATTGTGTCACAGGAAATGCTTCTAATTCTTCGGACCCAAGAATGCTAAGCCAAGAGGAGCTGTTATCGC	GCATCTCTCAGCACATTCCAGCAGGTAAATATACAAATGCAGCAATGTAGTGTGTTTACCTCATGAACTTGATCAATTTGCTTACAATGTTGCTTGCCGTTGCAGATGTGGATTGCCAAGGCTGAGTACGACGAGTCTGGCCCATCCATTGTGCACAGGAAATGCTTCTAATTCTTCGGACCCAAGAATGCTAAGCCAAGAGGAGCTGTTATCGC
GCATCTCTCAGCACATTCCAGCAGGTAAATATACAAATGCAGCAATGTAGTGTGTTTACCTCATGAACTTGATCAATTTGCTTACAATGTTGCTTGCCGTTGCAGATGTGGATTGCCAAGGCTGAGTACGACGAGTCTGGCCCATCCATTGT-CACAGGAAATGCTTCTAATTCTTCGGACCCAAGAATGCTAAGCCAAGAGGAGCTGTTATCGC	8	35	Deletion	0.01	-1	ASLSTFQQVNIQMQQCSVFTS*	ASLSTFQQVNIQMQQCSVFTS*	GCATCTCTCAGCACATTCCAGCAGGTAAATATACAAATGCAGCAATGTAGTGTGTTTACCTCATGAACTTGATCAATTTGCTTACAATGTTGCTTGCCGTTGCAGATGTGGATTGCCAAGGCTGAGTACGACGAGTCTGGCCCATCCATTGT-CACAGGAAATGCTTCTAATTCTTCGGACCCAAGAATGCTAAGCCAAGAGGAGCTGTTATCGC	GCATCTCTCAGCACATTCCAGCAGGTAAATATACAAATGCAGCAATGTAGTGTGTTTACCTCATGAACTTGATCAATTTGCTTACAATGTTGCTTGCCGTTGCAGATGTGGATTGCCAAGGCTGAGTACGACGAGTCTGGCCCATCCATTGTGCACAGGAAATGCTTCTAATTCTTCGGACCCAAGAATGCTAAGCCAAGAGGAGCTGTTATCGC
GCATCTCTCAGCACATTCCAGCAGGTAAATATACAAATGCAGCAATGTAGTGTGTTTACCTCATGAACTTGATCAATTTGCTTACAATGTTGCTTGCCGTTGCAGATGTGGATTGCCAAGGCTGAGTACGACGAGTCTGGCCCATCCATTGTGAcACAGGAAATGCTTCTAATTCTTCGGACCCAAGAATGCCAAGCCAAGAGGAGCTGTTATCGC	8	35	Insertion	0.01	1	ASLSTFQQVNIQMQQCSVFTS*	ASLSTFQQVNIQMQQCSVFTS*	GCATCTCTCAGCACATTCCAGCAGGTAAATATACAAATGCAGCAATGTAGTGTGTTTACCTCATGAACTTGATCAATTTGCTTACAATGTTGCTTGCCGTTGCAGATGTGGATTGCCAAGGCTGAGTACGACGAGTCTGGCCCATCCATTGTGACACAGGAAATGCTTCTAATTCTTCGGACCCAAGAATGCCAAGCCAAGAGGAGCTGTTATCGC	GCATCTCTCAGCACATTCCAGCAGGTAAATATACAAATGCAGCAATGTAGTGTGTTTACCTCATGAACTTGATCAATTTGCTTACAATGTTGCTTGCCGTTGCAGATGTGGATTGCCAAGGCTGAGTACGACGAGTCTGGCCCATCCATTGTGCACAGGAAATGCTTCTAATTCTTCGGACCCAAGAATGCTAAGCCAAGAGGAGCTGTTATCGC
GCATCTCTCAGCACATTCCAGCAGGTAAATATACAAATGCAGCAATGTAGTGTGTTTACCTCATGAACTTGATCAATTTGCTTACAATGTTGCTTGCCGTTGCAGATGTGGATTGCCAAGGCTGAGTACGACGAGTCTGGCCCATCCATTGTGAcACAGGAAATGCTTCTAATTCTTCGGACCCAAGAATGCTAAGCCAAGAGCAGCTGTCATCGC	8	34	Insertion	0.01	1	ASLSTFQQVNIQMQQCSVFTS*	ASLSTFQQVNIQMQQCSVFTS*	GCATCTCTCAGCACATTCCAGCAGGTAAATATACAAATGCAGCAATGTAGTGTGTTTACCTCATGAACTTGATCAATTTGCTTACAATGTTGCTTGCCGTTGCAGATGTGGATTGCCAAGGCTGAGTACGACGAGTCTGGCCCATCCATTGTGACACAGGAAATGCTTCTAATTCTTCGGACCCAAGAATGCTAAGCCAAGAGCAGCTGTCATCGC	GCATCTCTCAGCACATTCCAGCAGGTAAATATACAAATGCAGCAATGTAGTGTGTTTACCTCATGAACTTGATCAATTTGCTTACAATGTTGCTTGCCGTTGCAGATGTGGATTGCCAAGGCTGAGTACGACGAGTCTGGCCCATCCATTGTGCACAGGAAATGCTTCTAATTCTTCGGACCCAAGAATGCTAAGCCAAGAGGAGCTGTTATCGC
GCATCTCTCAGCACATTCCAGCAGGTAAATATACAAATGCAGCAATGTAGTGTGTTTACCTCATGAACTTGATCAATTTGCTTACAATGTTGCTTGCCGTTGCAGATGTGGATTGCCAAGGCTGAGTACGACGAGTCTGGCCCATCCATTGTGAcACAGGAAATGCTTCTAATTCTTCGGACCCAAGAATGCTAAGCCAAGAGGATCTCTTATCGC	8	35	Insertion	0.01	1	ASLSTFQQVNIQMQQCSVFTS*	ASLSTFQQVNIQMQQCSVFTS*	GCATCTCTCAGCACATTCCAGCAGGTAAATATACAAATGCAGCAATGTAGTGTGTTTACCTCATGAACTTGATCAATTTGCTTACAATGTTGCTTGCCGTTGCAGATGTGGATTGCCAAGGCTGAGTACGACGAGTCTGGCCCATCCATTGTGACACAGGAAATGCTTCTAATTCTTCGGACCCAAGAATGCTAAGCCAAGAGGATCTCTTATCGC	GCATCTCTCAGCACATTCCAGCAGGTAAATATACAAATGCAGCAATGTAGTGTGTTTACCTCATGAACTTGATCAATTTGCTTACAATGTTGCTTGCCGTTGCAGATGTGGATTGCCAAGGCTGAGTACGACGAGTCTGGCCCATCCATTGTGCACAGGAAATGCTTCTAATTCTTCGGACCCAAGAATGCTAAGCCAAGAGGAGCTGTTATCGC
GCATCTCTCAGCACATTCCAGCAGGTAAATATACAAATGCAGCAATGTAGTGTGTTTACCTCATGAACTTGATCAATTTGCTTACAATGTTGCTTGCCGTTGCAGATGTGGATTGCCAAGGCTGAGTACGACGAGTCTGGCCCATCCATTGTGCACAGGAAATGCTTCTAATTCTTCGGACCCAAGAATGCCAAGCCAAGAGGAGCTGTTATCGC	8	35	1 Base Change	0.01	0	ASLSTFQQVNIQMQQCSVFTS*	ASLSTFQQVNIQMQQCSVFTS*	GCATCTCTCAGCACATTCCAGCAGGTAAATATACAAATGCAGCAATGTAGTGTGTTTACCTCATGAACTTGATCAATTTGCTTACAATGTTGCTTGCCGTTGCAGATGTGGATTGCCAAGGCTGAGTACGACGAGTCTGGCCCATCCATTGTGCACAGGAAATGCTTCTAATTCTTCGGACCCAAGAATGCCAAGCCAAGAGGAGCTGTTATCGC	GCATCTCTCAGCACATTCCAGCAGGTAAATATACAAATGCAGCAATGTAGTGTGTTTACCTCATGAACTTGATCAATTTGCTTACAATGTTGCTTGCCGTTGCAGATGTGGATTGCCAAGGCTGAGTACGACGAGTCTGGCCCATCCATTGTGCACAGGAAATGCTTCTAATTCTTCGGACCCAAGAATGCTAAGCCAAGAGGAGCTGTTATCGC
GCATCTCTCAGCACATTCCAGCAGGTAAATATACAAATGCAGCAATGTAGTGTGTTTACCTCATGAACTTGATCAATTTGCTTACAATGTTGCTTGCCGTTGCAGATGTGGATTGCCAAGGCTGAGTACGACGAGTCTGGCCCATCCATTGTGCACAGGAAATGCTTCTAATTCTTCGGACCCAAGAATGCTAAACCAAGAGGAGCTGTTATCGC	8	35	1 Base Change	0.01	0	ASLSTFQQVNIQMQQCSVFTS*	ASLSTFQQVNIQMQQCSVFTS*	GCATCTCTCAGCACATTCCAGCAGGTAAATATACAAATGCAGCAATGTAGTGTGTTTACCTCATGAACTTGATCAATTTGCTTACAATGTTGCTTGCCGTTGCAGATGTGGATTGCCAAGGCTGAGTACGACGAGTCTGGCCCATCCATTGTGCACAGGAAATGCTTCTAATTCTTCGGACCCAAGAATGCTAAACCAAGAGGAGCTGTTATCGC	GCATCTCTCAGCACATTCCAGCAGGTAAATATACAAATGCAGCAATGTAGTGTGTTTACCTCATGAACTTGATCAATTTGCTTACAATGTTGCTTGCCGTTGCAGATGTGGATTGCCAAGGCTGAGTACGACGAGTCTGGCCCATCCATTGTGCACAGGAAATGCTTCTAATTCTTCGGACCCAAGAATGCTAAGCCAAGAGGAGCTGTTATCGC
GCATCTCTCAGCACATTCCAGCAGGTAAATATACAAATGCAGCAATGTAGTGTGTTTACCTCATGAACTTGATCAATTTGCTTACAATGTTGCTTGCCGTTGCAGATGTGGATTGCCAAGGCTGAGTACGACGAGTCTGGCCCATCCATTGTGCACAGGAAATGCTTCTAATTCTTCGGACCCAAGAATGCTAAGCCAAAAGGAGCTGTTATCGC	8	36	1 Base Change	0.01	0	ASLSTFQQVNIQMQQCSVFTS*	ASLSTFQQVNIQMQQCSVFTS*	GCATCTCTCAGCACATTCCAGCAGGTAAATATACAAATGCAGCAATGTAGTGTGTTTACCTCATGAACTTGATCAATTTGCTTACAATGTTGCTTGCCGTTGCAGATGTGGATTGCCAAGGCTGAGTACGACGAGTCTGGCCCATCCATTGTGCACAGGAAATGCTTCTAATTCTTCGGACCCAAGAATGCTAAGCCAAAAGGAGCTGTTATCGC	GCATCTCTCAGCACATTCCAGCAGGTAAATATACAAATGCAGCAATGTAGTGTGTTTACCTCATGAACTTGATCAATTTGCTTACAATGTTGCTTGCCGTTGCAGATGTGGATTGCCAAGGCTGAGTACGACGAGTCTGGCCCATCCATTGTGCACAGGAAATGCTTCTAATTCTTCGGACCCAAGAATGCTAAGCCAAGAGGAGCTGTTATCGC
GCATCTCTCAGCACATTCCAGCAGGTAAATATACAAATGCAGCAATGTAGTGTGTTTACCTCATGAACTTGATCAATTTGCTTACAATGTTGCTTGCCGTTGCAGATGTGGATTGCCAAGGCTGAGTACGACGAGTCTGGCCCATCCATTGTGCACAGGAAATGCTTCTAATTCTTCGGACCCAAGAATGCTAAGCCAAGAGGAGTTGTTATCGC	8	35	1 Base Change	0.01	0	ASLSTFQQVNIQMQQCSVFTS*	ASLSTFQQVNIQMQQCSVFTS*	GCATCTCTCAGCACATTCCAGCAGGTAAATATACAAATGCAGCAATGTAGTGTGTTTACCTCATGAACTTGATCAATTTGCTTACAATGTTGCTTGCCGTTGCAGATGTGGATTGCCAAGGCTGAGTACGACGAGTCTGGCCCATCCATTGTGCACAGGAAATGCTTCTAATTCTTCGGACCCAAGAATGCTAAGCCAAGAGGAGTTGTTATCGC	GCATCTCTCAGCACATTCCAGCAGGTAAATATACAAATGCAGCAATGTAGTGTGTTTACCTCATGAACTTGATCAATTTGCTTACAATGTTGCTTGCCGTTGCAGATGTGGATTGCCAAGGCTGAGTACGACGAGTCTGGCCCATCCATTGTGCACAGGAAATGCTTCTAATTCTTCGGACCCAAGAATGCTAAGCCAAGAGGAGCTGTTATCGC
GCATCTCTCAGCACATTCCAGCAGGTAAATATACAAATGCAGCAATGTAGTGTGTTTACCTCATGAACTTGATCAATTTGCTTACAATGTTGCTTGCCGTTGCAGATGTGGATTGCCAAGGCTGAGTACGACGAGTCTGGCCCATCCATTGTGTcACAGGAAATGCTTCTAATTCTTCGGACCCAAGAATGCTAAGCCAAGAGGAG-TGTTATCGC	8	35	Insertion and Deletion	0.01	0	ASLSTFQQVNIQMQQCSVFTS*	ASLSTFQQVNIQMQQCSVFTS*	GCATCTCTCAGCACATTCCAGCAGGTAAATATACAAATGCAGCAATGTAGTGTGTTTACCTCATGAACTTGATCAATTTGCTTACAATGTTGCTTGCCGTTGCAGATGTGGATTGCCAAGGCTGAGTACGACGAGTCTGGCCCATCCATTGTGTCACAGGAAATGCTTCTAATTCTTCGGACCCAAGAATGCTAAGCCAAGAGGAG-TGTTATCGC	GCATCTCTCAGCACATTCCAGCAGGTAAATATACAAATGCAGCAATGTAGTGTGTTTACCTCATGAACTTGATCAATTTGCTTACAATGTTGCTTGCCGTTGCAGATGTGGATTGCCAAGGCTGAGTACGACGAGTCTGGCCCATCCATTGTGCACAGGAAATGCTTCTAATTCTTCGGACCCAAGAATGCTAAGCCAAGAGGAGCTGTTATCGC
GCATCTCTCAGCACATTCCAGCAGGTAAATATACAAATGCAGCAATGTAGTGTGTTTACCTCATGAACTTGATCAATTTGCTTACAATGTTGCTTGCCGTTGCAGATGTGGATTGCCAAGGCTGAGTACGACGAGTCTGGCCCATCCATTGTGTcACAGGAAATGCTTCTAATTCTTCGGACCCAAGAATGCTAAGCTAAGAGGAGCTGTTATCGC	8	35	Insertion	0.01	1	ASLSTFQQVNIQMQQCSVFTS*	ASLSTFQQVNIQMQQCSVFTS*	GCATCTCTCAGCACATTCCAGCAGGTAAATATACAAATGCAGCAATGTAGTGTGTTTACCTCATGAACTTGATCAATTTGCTTACAATGTTGCTTGCCGTTGCAGATGTGGATTGCCAAGGCTGAGTACGACGAGTCTGGCCCATCCATTGTGTCACAGGAAATGCTTCTAATTCTTCGGACCCAAGAATGCTAAGCTAAGAGGAGCTGTTATCGC	GCATCTCTCAGCACATTCCAGCAGGTAAATATACAAATGCAGCAATGTAGTGTGTTTACCTCATGAACTTGATCAATTTGCTTACAATGTTGCTTGCCGTTGCAGATGTGGATTGCCAAGGCTGAGTACGACGAGTCTGGCCCATCCATTGTGCACAGGAAATGCTTCTAATTCTTCGGACCCAAGAATGCTAAGCCAAGAGGAGCTGTTATCGC
GCATCTCTCAGCACATTCCAGCAGGTAAATATACAAATGCAGCAATGTAGTGTGTTTACCTCATGAACTTGATCAATTTGCTTACAATGTTGCTTGCCGTTGCAGATGTGGATTGCCAAGGCTGAGTACGACGAGTCTGGCTCATCCATTGTGCACAGGAAATGCTTCTAATTCTTCGGACCCAAGAATGCTAAGCCAAGAGGAGCTGTTATCGC	8	33	1 Base Change	0.01	0	ASLSTFQQVNIQMQQCSVFTS*	ASLSTFQQVNIQMQQCSVFTS*	GCATCTCTCAGCACATTCCAGCAGGTAAATATACAAATGCAGCAATGTAGTGTGTTTACCTCATGAACTTGATCAATTTGCTTACAATGTTGCTTGCCGTTGCAGATGTGGATTGCCAAGGCTGAGTACGACGAGTCTGGCTCATCCATTGTGCACAGGAAATGCTTCTAATTCTTCGGACCCAAGAATGCTAAGCCAAGAGGAGCTGTTATCGC	GCATCTCTCAGCACATTCCAGCAGGTAAATATACAAATGCAGCAATGTAGTGTGTTTACCTCATGAACTTGATCAATTTGCTTACAATGTTGCTTGCCGTTGCAGATGTGGATTGCCAAGGCTGAGTACGACGAGTCTGGCCCATCCATTGTGCACAGGAAATGCTTCTAATTCTTCGGACCCAAGAATGCTAAGCCAAGAGGAGCTGTTATCGC
GCATCTCTCAGCACATTCCAGCAGGTAAATATACAAATGCAGCAATGTAGTGTGTTTACCTCATGAACTTGATCAATTTGCTTACAATGTTGCTTGCCGTTGCAGATGTGGATTGCCAAGGTTGAGTACGACGAGTCTGGCCCATCCATTGTGCACAGGAAATGCTTCTAATTCTTCGGACCCAAGAATGCTAAGCCAAGAGGAGCTGTTATCGC	8	35	1 Base Change	0.01	0	ASLSTFQQVNIQMQQCSVFTS*	ASLSTFQQVNIQMQQCSVFTS*	GCATCTCTCAGCACATTCCAGCAGGTAAATATACAAATGCAGCAATGTAGTGTGTTTACCTCATGAACTTGATCAATTTGCTTACAATGTTGCTTGCCGTTGCAGATGTGGATTGCCAAGGTTGAGTACGACGAGTCTGGCCCATCCATTGTGCACAGGAAATGCTTCTAATTCTTCGGACCCAAGAATGCTAAGCCAAGAGGAGCTGTTATCGC	GCATCTCTCAGCACATTCCAGCAGGTAAATATACAAATGCAGCAATGTAGTGTGTTTACCTCATGAACTTGATCAATTTGCTTACAATGTTGCTTGCCGTTGCAGATGTGGATTGCCAAGGCTGAGTACGACGAGTCTGGCCCATCCATTGTGCACAGGAAATGCTTCTAATTCTTCGGACCCAAGAATGCTAAGCCAAGAGGAGCTGTTATCGC
GCATCTCTCAGCACATTCCAGCAGGTAAATATACAAATGCAGCAATGTAGTGTGTTTACCTCATGAACTTGATCAATTTGCTTACAATGTTGCTTGCCGTTGCAGATGTGGATTGTCAAGGCTGAGTACGACGAGTCTGGCCCATCCATTGTGCACAGGAAATGCTTCTAATTCTTCGGACCCAAGAATGCTAAGCCAAGAGGAGCTGTTATCGC	8	35	1 Base Change	0.01	0	ASLSTFQQVNIQMQQCSVFTS*	ASLSTFQQVNIQMQQCSVFTS*	GCATCTCTCAGCACATTCCAGCAGGTAAATATACAAATGCAGCAATGTAGTGTGTTTACCTCATGAACTTGATCAATTTGCTTACAATGTTGCTTGCCGTTGCAGATGTGGATTGTCAAGGCTGAGTACGACGAGTCTGGCCCATCCATTGTGCACAGGAAATGCTTCTAATTCTTCGGACCCAAGAATGCTAAGCCAAGAGGAGCTGTTATCGC	GCATCTCTCAGCACATTCCAGCAGGTAAATATACAAATGCAGCAATGTAGTGTGTTTACCTCATGAACTTGATCAATTTGCTTACAATGTTGCTTGCCGTTGCAGATGTGGATTGCCAAGGCTGAGTACGACGAGTCTGGCCCATCCATTGTGCACAGGAAATGCTTCTAATTCTTCGGACCCAAGAATGCTAAGCCAAGAGGAGCTGTTATCGC
GCATCTCTCAGCACATTCCAGCAGGTAAATATACAAATGCAGCAATGTAGTGTGTTTACCTCATGAACTTGATCAATTTGCTTACAATGTTGCTTGCCGTTGCAGGTGTGGATTGCCAAGGCTGAGTACGACGAGTCTGGCCCATCCATTGTGAcACAGGAAATGCTTCTAATTCTTCGGACCCAAGAATGCTAAGCCAAGAGGAGCTGTTATCGC	8	36	Insertion	0.01	1	ASLSTFQQVNIQMQQCSVFTS*	ASLSTFQQVNIQMQQCSVFTS*	GCATCTCTCAGCACATTCCAGCAGGTAAATATACAAATGCAGCAATGTAGTGTGTTTACCTCATGAACTTGATCAATTTGCTTACAATGTTGCTTGCCGTTGCAGGTGTGGATTGCCAAGGCTGAGTACGACGAGTCTGGCCCATCCATTGTGACACAGGAAATGCTTCTAATTCTTCGGACCCAAGAATGCTAAGCCAAGAGGAGCTGTTATCGC	GCATCTCTCAGCACATTCCAGCAGGTAAATATACAAATGCAGCAATGTAGTGTGTTTACCTCATGAACTTGATCAATTTGCTTACAATGTTGCTTGCCGTTGCAGATGTGGATTGCCAAGGCTGAGTACGACGAGTCTGGCCCATCCATTGTGCACAGGAAATGCTTCTAATTCTTCGGACCCAAGAATGCTAAGCCAAGAGGAGCTGTTATCGC
GCATCTCTCAGCACATTCCAGCAGGTAAATATACAAATGCAGCAATGTAGTGTGTTTACCTCATGAATTTGATCAATTTGCTTACAATGTTGCTTGCCGTTGCAGATGTGGATTGCCAAGGCTGAGTACGACGAGTCTGGCCCATCCATTGTGCACAGGAAATGCTTCTAATTCTTCGGACCCAAGAATGCTAAGCCAAGAGGAGCTGTTATCGC	8	35	1 Base Change	0.01	0	ASLSTFQQVNIQMQQCSVFTS*	ASLSTFQQVNIQMQQCSVFTS*	GCATCTCTCAGCACATTCCAGCAGGTAAATATACAAATGCAGCAATGTAGTGTGTTTACCTCATGAATTTGATCAATTTGCTTACAATGTTGCTTGCCGTTGCAGATGTGGATTGCCAAGGCTGAGTACGACGAGTCTGGCCCATCCATTGTGCACAGGAAATGCTTCTAATTCTTCGGACCCAAGAATGCTAAGCCAAGAGGAGCTGTTATCGC	GCATCTCTCAGCACATTCCAGCAGGTAAATATACAAATGCAGCAATGTAGTGTGTTTACCTCATGAACTTGATCAATTTGCTTACAATGTTGCTTGCCGTTGCAGATGTGGATTGCCAAGGCTGAGTACGACGAGTCTGGCCCATCCATTGTGCACAGGAAATGCTTCTAATTCTTCGGACCCAAGAATGCTAAGCCAAGAGGAGCTGTTATCGC
GCATCTCTCAGCACATTCCAGCAGGTAAATATACAAATGCAGCAATGTAGTGTGTTTACCTCATGAGCTTGATCAATTTGCTTACAATGTTGCTTGCCGTTGCAGATGTGGATTGCCAAGGCTGAGTACGACGAGTCTGGCCCATCCATTGTGAcACAGGAAATGCTTCTAATTCTTCGGACCCAAGAATGCTAAGCCAAGAGGAGCTGTTATCGC	8	35	Insertion	0.01	1	ASLSTFQQVNIQMQQCSVFTS*	ASLSTFQQVNIQMQQCSVFTS*	GCATCTCTCAGCACATTCCAGCAGGTAAATATACAAATGCAGCAATGTAGTGTGTTTACCTCATGAGCTTGATCAATTTGCTTACAATGTTGCTTGCCGTTGCAGATGTGGATTGCCAAGGCTGAGTACGACGAGTCTGGCCCATCCATTGTGACACAGGAAATGCTTCTAATTCTTCGGACCCAAGAATGCTAAGCCAAGAGGAGCTGTTATCGC	GCATCTCTCAGCACATTCCAGCAGGTAAATATACAAATGCAGCAATGTAGTGTGTTTACCTCATGAACTTGATCAATTTGCTTACAATGTTGCTTGCCGTTGCAGATGTGGATTGCCAAGGCTGAGTACGACGAGTCTGGCCCATCCATTGTGCACAGGAAATGCTTCTAATTCTTCGGACCCAAGAATGCTAAGCCAAGAGGAGCTGTTATCGC
GCATCTCTCAGCACATTCCAGCAGGTAAATATACAAATGCAGCAATGTAGTGTGTTTGCCTCATGAACTTGATCAATTTGCTTACAATGTTGCTTGCCGTTGCAGATGTGGATTGCCAAGGCTGAGTACGACGAGTCTGGCCCATCCATTGTGCACAGGAAATGCTTCTAATTCTTCGGACCCAAGAATGCTAAGCCAAGAGGAGCTGTTATCGC	8	35	1 Base Change	0.01	0	ASLSTFQQVNIQMQQCSVFAS*	ASLSTFQQVNIQMQQCSVFTS*	GCATCTCTCAGCACATTCCAGCAGGTAAATATACAAATGCAGCAATGTAGTGTGTTTGCCTCATGAACTTGATCAATTTGCTTACAATGTTGCTTGCCGTTGCAGATGTGGATTGCCAAGGCTGAGTACGACGAGTCTGGCCCATCCATTGTGCACAGGAAATGCTTCTAATTCTTCGGACCCAAGAATGCTAAGCCAAGAGGAGCTGTTATCGC	GCATCTCTCAGCACATTCCAGCAGGTAAATATACAAATGCAGCAATGTAGTGTGTTTACCTCATGAACTTGATCAATTTGCTTACAATGTTGCTTGCCGTTGCAGATGTGGATTGCCAAGGCTGAGTACGACGAGTCTGGCCCATCCATTGTGCACAGGAAATGCTTCTAATTCTTCGGACCCAAGAATGCTAAGCCAAGAGGAGCTGTTATCGC
GCATCTCTCAGCACATTCCAGCAGGTAAATATACAAATGCAGCAATGTAGTGTGTTTGCCTCATGAACTTGATCAATTTGCTTACAATGTTGCTTGCCGTTGCAGATGTGGATTGCCAAGGCTGAGTACGACGAGTCTGGCCCATCCATTGTGTcACAGGAAATGCTTCTAATTCTTCGGACCCAAGAATGCTAAGCCAAGAGGAGCTGTTATCGC	8	35	Insertion	0.01	1	ASLSTFQQVNIQMQQCSVFAS*	ASLSTFQQVNIQMQQCSVFTS*	GCATCTCTCAGCACATTCCAGCAGGTAAATATACAAATGCAGCAATGTAGTGTGTTTGCCTCATGAACTTGATCAATTTGCTTACAATGTTGCTTGCCGTTGCAGATGTGGATTGCCAAGGCTGAGTACGACGAGTCTGGCCCATCCATTGTGTCACAGGAAATGCTTCTAATTCTTCGGACCCAAGAATGCTAAGCCAAGAGGAGCTGTTATCGC	GCATCTCTCAGCACATTCCAGCAGGTAAATATACAAATGCAGCAATGTAGTGTGTTTACCTCATGAACTTGATCAATTTGCTTACAATGTTGCTTGCCGTTGCAGATGTGGATTGCCAAGGCTGAGTACGACGAGTCTGGCCCATCCATTGTGCACAGGAAATGCTTCTAATTCTTCGGACCCAAGAATGCTAAGCCAAGAGGAGCTGTTATCGC
GCATCTCTCAGCACATTCCAGCAGGTAAATATACAAATGCAGCAATGTAGTGTGTTTTCCTCATGAACTTGATCAATTTGCTTACAATGTTGCTTGCCGTTGCAGATGTGGATTGCCAAGGCTGAGTACGACGAGTCTGGCCCATCCATTGTGCACAGGAAATGCTTCTAATTCTTCGGACCCAAGAATGCTAAGCCAAGAGGAGCTGTTATCGC	8	32	1 Base Change	0.01	0	ASLSTFQQVNIQMQQCSVFSS*	ASLSTFQQVNIQMQQCSVFTS*	GCATCTCTCAGCACATTCCAGCAGGTAAATATACAAATGCAGCAATGTAGTGTGTTTTCCTCATGAACTTGATCAATTTGCTTACAATGTTGCTTGCCGTTGCAGATGTGGATTGCCAAGGCTGAGTACGACGAGTCTGGCCCATCCATTGTGCACAGGAAATGCTTCTAATTCTTCGGACCCAAGAATGCTAAGCCAAGAGGAGCTGTTATCGC	GCATCTCTCAGCACATTCCAGCAGGTAAATATACAAATGCAGCAATGTAGTGTGTTTACCTCATGAACTTGATCAATTTGCTTACAATGTTGCTTGCCGTTGCAGATGTGGATTGCCAAGGCTGAGTACGACGAGTCTGGCCCATCCATTGTGCACAGGAAATGCTTCTAATTCTTCGGACCCAAGAATGCTAAGCCAAGAGGAGCTGTTATCGC
GCATCTCTCAGCACATTCCAGCAGGTAAATATACAAGTGCAGCAATGTAGTGTGTTTACCTCATGAACTTGATCAATTTGCTTACAATGTTGCTTGCCGTTGCAGATGTGGATTGCCAAGGCTGAGTACGACGAGTCTGGCCCATCCATTGTGTcACAGGAAATGCTTCTAATTCTTCGGACCCAAGAATGCTAAGCCAAGAGGAGCTGTTATCGC	8	34	Insertion	0.01	1	ASLSTFQQVNIQVQQCSVFTS*	ASLSTFQQVNIQMQQCSVFTS*	GCATCTCTCAGCACATTCCAGCAGGTAAATATACAAGTGCAGCAATGTAGTGTGTTTACCTCATGAACTTGATCAATTTGCTTACAATGTTGCTTGCCGTTGCAGATGTGGATTGCCAAGGCTGAGTACGACGAGTCTGGCCCATCCATTGTGTCACAGGAAATGCTTCTAATTCTTCGGACCCAAGAATGCTAAGCCAAGAGGAGCTGTTATCGC	GCATCTCTCAGCACATTCCAGCAGGTAAATATACAAATGCAGCAATGTAGTGTGTTTACCTCATGAACTTGATCAATTTGCTTACAATGTTGCTTGCCGTTGCAGATGTGGATTGCCAAGGCTGAGTACGACGAGTCTGGCCCATCCATTGTGCACAGGAAATGCTTCTAATTCTTCGGACCCAAGAATGCTAAGCCAAGAGGAGCTGTTATCGC
GCATCTCTCAGCACATTCCAGCAGGTGAATATACAAATGCAGCAATGTAGTGTGTTTACCTCATGAACTTGATCAATTTGCTTACAATGTTGCTTGCCGTTGCAGATGTGGATTGCCAAGGCTGAGTACGACGAGTCTGGCCCATCCATTGTGCACAGGAAATGCTTCTAATTCTTCGGACCCAAGAATGCTAAGCCAAGAGGAGCTGTTATCGC	8	35	1 Base Change	0.01	0	ASLSTFQQVNIQMQQCSVFTS*	ASLSTFQQVNIQMQQCSVFTS*	GCATCTCTCAGCACATTCCAGCAGGTGAATATACAAATGCAGCAATGTAGTGTGTTTACCTCATGAACTTGATCAATTTGCTTACAATGTTGCTTGCCGTTGCAGATGTGGATTGCCAAGGCTGAGTACGACGAGTCTGGCCCATCCATTGTGCACAGGAAATGCTTCTAATTCTTCGGACCCAAGAATGCTAAGCCAAGAGGAGCTGTTATCGC	GCATCTCTCAGCACATTCCAGCAGGTAAATATACAAATGCAGCAATGTAGTGTGTTTACCTCATGAACTTGATCAATTTGCTTACAATGTTGCTTGCCGTTGCAGATGTGGATTGCCAAGGCTGAGTACGACGAGTCTGGCCCATCCATTGTGCACAGGAAATGCTTCTAATTCTTCGGACCCAAGAATGCTAAGCCAAGAGGAGCTGTTATCGC
GCATCTCTCAGCACATTCCAGCAGGTGAATATACAAATGCAGCAATGTAGTGTGTTTACCTCATGAACTTGATCAATTTGCTTACAATGTTGCTTGCCGTTGCAGATGTGGATTGCCAAGGCTGAGTACGACGAGTCTGGCCCATCCATTGTGTcACAGGAAATGCTTCTAATTCTTCGGACCCAAGAATGCTAAGCCAAGAGGAGCTGTTATCGC	8	33	Insertion	0.01	1	ASLSTFQQVNIQMQQCSVFTS*	ASLSTFQQVNIQMQQCSVFTS*	GCATCTCTCAGCACATTCCAGCAGGTGAATATACAAATGCAGCAATGTAGTGTGTTTACCTCATGAACTTGATCAATTTGCTTACAATGTTGCTTGCCGTTGCAGATGTGGATTGCCAAGGCTGAGTACGACGAGTCTGGCCCATCCATTGTGTCACAGGAAATGCTTCTAATTCTTCGGACCCAAGAATGCTAAGCCAAGAGGAGCTGTTATCGC	GCATCTCTCAGCACATTCCAGCAGGTAAATATACAAATGCAGCAATGTAGTGTGTTTACCTCATGAACTTGATCAATTTGCTTACAATGTTGCTTGCCGTTGCAGATGTGGATTGCCAAGGCTGAGTACGACGAGTCTGGCCCATCCATTGTGCACAGGAAATGCTTCTAATTCTTCGGACCCAAGAATGCTAAGCCAAGAGGAGCTGTTATCGC
GTATCTCTCAGCACATTCCAGCAGGTAAATATACAAATGCAGCAATGTAGTGTGTTTACCTCATGAACTTGATCAATTTGCTTACAATGTTGCTTGCCGTTGCAGATGTGGATTGCCAAGGCTGAGTACGACGAGTCTGGCCCATCCATTGTGAcACAGGAAATGCTTCTAATTCTTCGGACCCAAGAATGCTAAGCCAAGAGGAGCTGTTATCGC	8	36	Insertion	0.01	1	VSLSTFQQVNIQMQQCSVFTS*	ASLSTFQQVNIQMQQCSVFTS*	GTATCTCTCAGCACATTCCAGCAGGTAAATATACAAATGCAGCAATGTAGTGTGTTTACCTCATGAACTTGATCAATTTGCTTACAATGTTGCTTGCCGTTGCAGATGTGGATTGCCAAGGCTGAGTACGACGAGTCTGGCCCATCCATTGTGACACAGGAAATGCTTCTAATTCTTCGGACCCAAGAATGCTAAGCCAAGAGGAGCTGTTATCGC	GCATCTCTCAGCACATTCCAGCAGGTAAATATACAAATGCAGCAATGTAGTGTGTTTACCTCATGAACTTGATCAATTTGCTTACAATGTTGCTTGCCGTTGCAGATGTGGATTGCCAAGGCTGAGTACGACGAGTCTGGCCCATCCATTGTGCACAGGAAATGCTTCTAATTCTTCGGACCCAAGAATGCTAAGCCAAGAGGAGCTGTTATCGC
GTATCTCTCAGCACATTCCAGCAGGTAAATATACAAATGCAGCAATGTAGTGTGTTTACCTCATGAACTTGATCAATTTGCTTACAATGTTGCTTGCCGTTGCAGATGTGGATTGCCAAGGCTGAGTACGACGAGTCTGGCCCATCCATTGTGCACAGGAAATGCTTCTAATTCTTCGGACCCAAGAATGCTAAGCCAAGAGGAGCTGTTATCGC	8	34	1 Base Change	0.01	0	VSLSTFQQVNIQMQQCSVFTS*	ASLSTFQQVNIQMQQCSVFTS*	GTATCTCTCAGCACATTCCAGCAGGTAAATATACAAATGCAGCAATGTAGTGTGTTTACCTCATGAACTTGATCAATTTGCTTACAATGTTGCTTGCCGTTGCAGATGTGGATTGCCAAGGCTGAGTACGACGAGTCTGGCCCATCCATTGTGCACAGGAAATGCTTCTAATTCTTCGGACCCAAGAATGCTAAGCCAAGAGGAGCTGTTATCGC	GCATCTCTCAGCACATTCCAGCAGGTAAATATACAAATGCAGCAATGTAGTGTGTTTACCTCATGAACTTGATCAATTTGCTTACAATGTTGCTTGCCGTTGCAGATGTGGATTGCCAAGGCTGAGTACGACGAGTCTGGCCCATCCATTGTGCACAGGAAATGCTTCTAATTCTTCGGACCCAAGAATGCTAAGCCAAGAGGAGCTGTTATCGC
ACATCTCTCAGCACATTCCAGCAGGTAAATATACAAATGCAGCAATGTAGTGTGTTTACCTCATGAACTTGATCAATTTGCTTACAATGTTGCTTGCCGTTGCAGATGTGGATTGCCAAGGCTGAGTACGACGAGTCTGGCCCATCCATTGTGCACAGGAAATGCTTCTAATTCTTCGGACCCAAGAATGCTAAGCCAAGAGGAGCTGTTATCGC	7	35	1 Base Change	0.01	0	TSLSTFQQVNIQMQQCSVFTS*	ASLSTFQQVNIQMQQCSVFTS*	ACATCTCTCAGCACATTCCAGCAGGTAAATATACAAATGCAGCAATGTAGTGTGTTTACCTCATGAACTTGATCAATTTGCTTACAATGTTGCTTGCCGTTGCAGATGTGGATTGCCAAGGCTGAGTACGACGAGTCTGGCCCATCCATTGTGCACAGGAAATGCTTCTAATTCTTCGGACCCAAGAATGCTAAGCCAAGAGGAGCTGTTATCGC	GCATCTCTCAGCACATTCCAGCAGGTAAATATACAAATGCAGCAATGTAGTGTGTTTACCTCATGAACTTGATCAATTTGCTTACAATGTTGCTTGCCGTTGCAGATGTGGATTGCCAAGGCTGAGTACGACGAGTCTGGCCCATCCATTGTGCACAGGAAATGCTTCTAATTCTTCGGACCCAAGAATGCTAAGCCAAGAGGAGCTGTTATCGC
GCATCCCTCAGCACATTCCAGCAGGTAAATATACAAATGCAGCAATGTAGTGTGTTTACCTCATGAACTTGATCAATTTGCTTACAATGTTGCTTGCCGTTGCAGATGTGGATTGCCAAGGCTGAGTACGACGAGTCTGGCCCATCCATTGTGTcACAGGAAATGCTTCTAATTCTTCGGACCCAAGAATGCTAAGCCAAGAGGAGCTGTTATCGC	7	35	Insertion	0.01	1	ASLSTFQQVNIQMQQCSVFTS*	ASLSTFQQVNIQMQQCSVFTS*	GCATCCCTCAGCACATTCCAGCAGGTAAATATACAAATGCAGCAATGTAGTGTGTTTACCTCATGAACTTGATCAATTTGCTTACAATGTTGCTTGCCGTTGCAGATGTGGATTGCCAAGGCTGAGTACGACGAGTCTGGCCCATCCATTGTGTCACAGGAAATGCTTCTAATTCTTCGGACCCAAGAATGCTAAGCCAAGAGGAGCTGTTATCGC	GCATCTCTCAGCACATTCCAGCAGGTAAATATACAAATGCAGCAATGTAGTGTGTTTACCTCATGAACTTGATCAATTTGCTTACAATGTTGCTTGCCGTTGCAGATGTGGATTGCCAAGGCTGAGTACGACGAGTCTGGCCCATCCATTGTGCACAGGAAATGCTTCTAATTCTTCGGACCCAAGAATGCTAAGCCAAGAGGAGCTGTTATCGC
GCATCTCTCAACACATTCCAGCAGGTAAATATACAAATGCAGCAATGTAGTGTGTTTACCTCATGAACTTGATCAATTTGCTTACAATGTTGCTTGCCGTTGCAGATGTGGATTGCCAAGGCTGAGTACGACGAGTCTGGCCCATCCATTGTGCACAGGAAATGCTTCTAATTCTTCGGACCCAAGAATGCTAAGCCAAGAGGAGCTGTTATCGC	7	35	1 Base Change	0.01	0	ASLNTFQQVNIQMQQCSVFTS*	ASLSTFQQVNIQMQQCSVFTS*	GCATCTCTCAACACATTCCAGCAGGTAAATATACAAATGCAGCAATGTAGTGTGTTTACCTCATGAACTTGATCAATTTGCTTACAATGTTGCTTGCCGTTGCAGATGTGGATTGCCAAGGCTGAGTACGACGAGTCTGGCCCATCCATTGTGCACAGGAAATGCTTCTAATTCTTCGGACCCAAGAATGCTAAGCCAAGAGGAGCTGTTATCGC	GCATCTCTCAGCACATTCCAGCAGGTAAATATACAAATGCAGCAATGTAGTGTGTTTACCTCATGAACTTGATCAATTTGCTTACAATGTTGCTTGCCGTTGCAGATGTGGATTGCCAAGGCTGAGTACGACGAGTCTGGCCCATCCATTGTGCACAGGAAATGCTTCTAATTCTTCGGACCCAAGAATGCTAAGCCAAGAGGAGCTGTTATCGC
GCATCTCTCAGC-CATTCCAGCAGGTAAATATACAAATGCAGCAATGTAGTGTGTTTACCTCATGAACTTGATCAATTTGCTTACAATGTTGCTTGCCGTTGCAGATGTGGATTGCCAAGGCTGAGTACGACGAGTCTGGCCCATCCATTGTGTcACAGGAAATGCTTCTAATTCTTCGGACCCAAGAATGCTAAGCCAAGAGGAGCTGTTATCGC	7	35	Insertion and Deletion	0.01	0	ASLSHSSR*	ASLSTFQQVNIQMQQCSVFTS*	GCATCTCTCAGC-CATTCCAGCAGGTAAATATACAAATGCAGCAATGTAGTGTGTTTACCTCATGAACTTGATCAATTTGCTTACAATGTTGCTTGCCGTTGCAGATGTGGATTGCCAAGGCTGAGTACGACGAGTCTGGCCCATCCATTGTGTCACAGGAAATGCTTCTAATTCTTCGGACCCAAGAATGCTAAGCCAAGAGGAGCTGTTATCGC	GCATCTCTCAGCACATTCCAGCAGGTAAATATACAAATGCAGCAATGTAGTGTGTTTACCTCATGAACTTGATCAATTTGCTTACAATGTTGCTTGCCGTTGCAGATGTGGATTGCCAAGGCTGAGTACGACGAGTCTGGCCCATCCATTGTGCACAGGAAATGCTTCTAATTCTTCGGACCCAAGAATGCTAAGCCAAGAGGAGCTGTTATCGC
GCATCTCTCAGCA-ATTCCAGCAGGTAAATATACAAATGCAGCAATGTAGTGTGTTTACCTCATGAACTTGATCAATTTGCTTACAATGTTGCTTGCCGTTGCAGATGTGGATTGCCAAGGCTGAGTACGACGAGTCTGGCCCATCCATTGTGCACAGGAAATGCTTCTAATTCTTCGGACCCAAGAATGCTAAGCCAAGAGGAGCTGTT-TCGC	7	35	Deletion	0.01	-2	ASLSNSSR*	ASLSTFQQVNIQMQQCSVFTS*	GCATCTCTCAGCA-ATTCCAGCAGGTAAATATACAAATGCAGCAATGTAGTGTGTTTACCTCATGAACTTGATCAATTTGCTTACAATGTTGCTTGCCGTTGCAGATGTGGATTGCCAAGGCTGAGTACGACGAGTCTGGCCCATCCATTGTGCACAGGAAATGCTTCTAATTCTTCGGACCCAAGAATGCTAAGCCAAGAGGAGCTGTT-TCGC	GCATCTCTCAGCACATTCCAGCAGGTAAATATACAAATGCAGCAATGTAGTGTGTTTACCTCATGAACTTGATCAATTTGCTTACAATGTTGCTTGCCGTTGCAGATGTGGATTGCCAAGGCTGAGTACGACGAGTCTGGCCCATCCATTGTGCACAGGAAATGCTTCTAATTCTTCGGACCCAAGAATGCTAAGCCAAGAGGAGCTGTTATCGC
GCATCTCTCAGCAC-TTCCAGCAGGTAAATATACAAATGCAGCAATGTAGTGTGTTTACCTCATGAACTTGATCAATTTGCTTACAATGTTGCTTGCCGTTGCAGATGTGGATTGCCAAGGCTGAGTACGACGAGTCTGGCCCATCCATTGTGAcACAGGAAATGCTTCTAATTCTTCGGACCCAAGAATGCTAAGCCAAGAGGAGCTGTTATCGC	7	36	Insertion and Deletion	0.01	0	ASLSTSSR*	ASLSTFQQVNIQMQQCSVFTS*	GCATCTCTCAGCAC-TTCCAGCAGGTAAATATACAAATGCAGCAATGTAGTGTGTTTACCTCATGAACTTGATCAATTTGCTTACAATGTTGCTTGCCGTTGCAGATGTGGATTGCCAAGGCTGAGTACGACGAGTCTGGCCCATCCATTGTGACACAGGAAATGCTTCTAATTCTTCGGACCCAAGAATGCTAAGCCAAGAGGAGCTGTTATCGC	GCATCTCTCAGCACATTCCAGCAGGTAAATATACAAATGCAGCAATGTAGTGTGTTTACCTCATGAACTTGATCAATTTGCTTACAATGTTGCTTGCCGTTGCAGATGTGGATTGCCAAGGCTGAGTACGACGAGTCTGGCCCATCCATTGTGCACAGGAAATGCTTCTAATTCTTCGGACCCAAGAATGCTAAGCCAAGAGGAGCTGTTATCGC
GCATCTCTCAGCAC-TTCCAGCAGGTAAATATACAAATGCAGCAATGTAGTGTGTTTACCTCATGAACTTGATCAATTTGCTTACAATGTTGCTTGCCGTTGCAGATGTGGATTGCCAAGGCTGAGTACGACGAGTCTGGCCCATCCATTGTGCACAGGAAATGCTTCTAATTCTTCGGACCCAAGAATGCTAAGCCAAGAGGAGCTGTTATCGC	7	34	Deletion	0.01	-1	ASLSTSSR*	ASLSTFQQVNIQMQQCSVFTS*	GCATCTCTCAGCAC-TTCCAGCAGGTAAATATACAAATGCAGCAATGTAGTGTGTTTACCTCATGAACTTGATCAATTTGCTTACAATGTTGCTTGCCGTTGCAGATGTGGATTGCCAAGGCTGAGTACGACGAGTCTGGCCCATCCATTGTGCACAGGAAATGCTTCTAATTCTTCGGACCCAAGAATGCTAAGCCAAGAGGAGCTGTTATCGC	GCATCTCTCAGCACATTCCAGCAGGTAAATATACAAATGCAGCAATGTAGTGTGTTTACCTCATGAACTTGATCAATTTGCTTACAATGTTGCTTGCCGTTGCAGATGTGGATTGCCAAGGCTGAGTACGACGAGTCTGGCCCATCCATTGTGCACAGGAAATGCTTCTAATTCTTCGGACCCAAGAATGCTAAGCCAAGAGGAGCTGTTATCGC
GCATCTCTCAGCAC-TTCCAGCAGGTAAATATACAAATGCAGCAATGTAGTGTGTTTACCTCATGAACTTGATCAATTTGCTTACAATGTTGCTTGCCGTTGCAGATGTGGATTGCCAAGGCTGAGTACGACGAGTCTGGCCCATCCATTGTGTcACAGGAAATGCTTCTAATTCTTCGGACCCAAGAATGCTAAGCCAAGAGGAGCTGTTATCGC	7	35	Insertion and Deletion	0.01	0	ASLSTSSR*	ASLSTFQQVNIQMQQCSVFTS*	GCATCTCTCAGCAC-TTCCAGCAGGTAAATATACAAATGCAGCAATGTAGTGTGTTTACCTCATGAACTTGATCAATTTGCTTACAATGTTGCTTGCCGTTGCAGATGTGGATTGCCAAGGCTGAGTACGACGAGTCTGGCCCATCCATTGTGTCACAGGAAATGCTTCTAATTCTTCGGACCCAAGAATGCTAAGCCAAGAGGAGCTGTTATCGC	GCATCTCTCAGCACATTCCAGCAGGTAAATATACAAATGCAGCAATGTAGTGTGTTTACCTCATGAACTTGATCAATTTGCTTACAATGTTGCTTGCCGTTGCAGATGTGGATTGCCAAGGCTGAGTACGACGAGTCTGGCCCATCCATTGTGCACAGGAAATGCTTCTAATTCTTCGGACCCAAGAATGCTAAGCCAAGAGGAGCTGTTATCGC
GCATCTCTCAGCACATTCCAACAGGTAAATATACAAATGCAGCAATGTAGTGTGTTTACCTCATGAACTTGATCAATTTGCTTACAATGTTGCTTGCCGTTGCAGATGTGGATTGCCAAGGCTGAGTACGACGAGTCTGGCCCATCCATTGTGTcACAGGAAATGCTTCTAATTCTTCGGACCCAAGAATGCTAAGCCAAGAGGAGCTGTTATCGC	7	34	Insertion	0.01	1	ASLSTFQQVNIQMQQCSVFTS*	ASLSTFQQVNIQMQQCSVFTS*	GCATCTCTCAGCACATTCCAACAGGTAAATATACAAATGCAGCAATGTAGTGTGTTTACCTCATGAACTTGATCAATTTGCTTACAATGTTGCTTGCCGTTGCAGATGTGGATTGCCAAGGCTGAGTACGACGAGTCTGGCCCATCCATTGTGTCACAGGAAATGCTTCTAATTCTTCGGACCCAAGAATGCTAAGCCAAGAGGAGCTGTTATCGC	GCATCTCTCAGCACATTCCAGCAGGTAAATATACAAATGCAGCAATGTAGTGTGTTTACCTCATGAACTTGATCAATTTGCTTACAATGTTGCTTGCCGTTGCAGATGTGGATTGCCAAGGCTGAGTACGACGAGTCTGGCCCATCCATTGTGCACAGGAAATGCTTCTAATTCTTCGGACCCAAGAATGCTAAGCCAAGAGGAGCTGTTATCGC
GCATCTCTCAGCACATTCCAGCAGGAAAATATACAAATGCAGCAATGTAGTGTGTTTACCTCATGAACTTGATCAATTTGCTTACAATGTTGCTTGCCGTTGCAGATGTGGATTGCCAAGGCTGAGTACGACGAGTCTGGCCCATCCATTGTGTcACAGGAAATGCTTCTAATTCTTCGGACCCAAGAATGCTAAGCCAAGAGGAGCTGTTATCGC	7	29	Insertion	0.01	1	ASLSTFQQENIQMQQCSVFTS*	ASLSTFQQVNIQMQQCSVFTS*	GCATCTCTCAGCACATTCCAGCAGGAAAATATACAAATGCAGCAATGTAGTGTGTTTACCTCATGAACTTGATCAATTTGCTTACAATGTTGCTTGCCGTTGCAGATGTGGATTGCCAAGGCTGAGTACGACGAGTCTGGCCCATCCATTGTGTCACAGGAAATGCTTCTAATTCTTCGGACCCAAGAATGCTAAGCCAAGAGGAGCTGTTATCGC	GCATCTCTCAGCACATTCCAGCAGGTAAATATACAAATGCAGCAATGTAGTGTGTTTACCTCATGAACTTGATCAATTTGCTTACAATGTTGCTTGCCGTTGCAGATGTGGATTGCCAAGGCTGAGTACGACGAGTCTGGCCCATCCATTGTGCACAGGAAATGCTTCTAATTCTTCGGACCCAAGAATGCTAAGCCAAGAGGAGCTGTTATCGC
GCATCTCTCAGCACATTCCAGCAGGTAAATACACAAATGCAGCAATGTAGTGTGTTTACCTCATGAACTTGATCAATTTGCTTACAATGTTGCTTGCCGTTGCAGATGTGGATTGCCAAGGCTGAGTACGACGAGTCTGGCCCATCCATTGTGAcACAGGAAATGCTTCTAATTCTTCGGACCCAAGAATGCTAAGCCAAGAGGAGCTGTTATCGC	7	36	Insertion	0.01	1	ASLSTFQQVNTQMQQCSVFTS*	ASLSTFQQVNIQMQQCSVFTS*	GCATCTCTCAGCACATTCCAGCAGGTAAATACACAAATGCAGCAATGTAGTGTGTTTACCTCATGAACTTGATCAATTTGCTTACAATGTTGCTTGCCGTTGCAGATGTGGATTGCCAAGGCTGAGTACGACGAGTCTGGCCCATCCATTGTGACACAGGAAATGCTTCTAATTCTTCGGACCCAAGAATGCTAAGCCAAGAGGAGCTGTTATCGC	GCATCTCTCAGCACATTCCAGCAGGTAAATATACAAATGCAGCAATGTAGTGTGTTTACCTCATGAACTTGATCAATTTGCTTACAATGTTGCTTGCCGTTGCAGATGTGGATTGCCAAGGCTGAGTACGACGAGTCTGGCCCATCCATTGTGCACAGGAAATGCTTCTAATTCTTCGGACCCAAGAATGCTAAGCCAAGAGGAGCTGTTATCGC
GCATCTCTCAGCACATTCCAGCAGGTAAATACACAAATGCAGCAATGTAGTGTGTTTACCTCATGAACTTGATCAATTTGCTTACAATGTTGCTTGCCGTTGCAGATGTGGATTGCCAAGGCTGAGTACGACGAGTCTGGCCCATCCATTGTGTcACAGGAAATGCTTCTAATTCTTCGGACCCAAGAATGCTAAGCCAAGAGGAGCTGTTATCGC	7	35	Insertion	0.01	1	ASLSTFQQVNTQMQQCSVFTS*	ASLSTFQQVNIQMQQCSVFTS*	GCATCTCTCAGCACATTCCAGCAGGTAAATACACAAATGCAGCAATGTAGTGTGTTTACCTCATGAACTTGATCAATTTGCTTACAATGTTGCTTGCCGTTGCAGATGTGGATTGCCAAGGCTGAGTACGACGAGTCTGGCCCATCCATTGTGTCACAGGAAATGCTTCTAATTCTTCGGACCCAAGAATGCTAAGCCAAGAGGAGCTGTTATCGC	GCATCTCTCAGCACATTCCAGCAGGTAAATATACAAATGCAGCAATGTAGTGTGTTTACCTCATGAACTTGATCAATTTGCTTACAATGTTGCTTGCCGTTGCAGATGTGGATTGCCAAGGCTGAGTACGACGAGTCTGGCCCATCCATTGTGCACAGGAAATGCTTCTAATTCTTCGGACCCAAGAATGCTAAGCCAAGAGGAGCTGTTATCGC
GCATCTCTCAGCACATTCCAGCAGGTAAATATACAAACGCAGCAATGTAGTGTGTTTACCTCATGAACTTGATCAATTTGCTTACAATGTTGCTTGCCGTTGCAGATGTGGATTGCCAAGGCTGAGTACGACGAGTCTGGCCCATCCATTGTGCACAGGAAATGCTTCTAATTCTTCGGACCCAAGAATGCTAAGCCAAGAGGAGCTGTTATCGC	7	35	1 Base Change	0.01	0	ASLSTFQQVNIQTQQCSVFTS*	ASLSTFQQVNIQMQQCSVFTS*	GCATCTCTCAGCACATTCCAGCAGGTAAATATACAAACGCAGCAATGTAGTGTGTTTACCTCATGAACTTGATCAATTTGCTTACAATGTTGCTTGCCGTTGCAGATGTGGATTGCCAAGGCTGAGTACGACGAGTCTGGCCCATCCATTGTGCACAGGAAATGCTTCTAATTCTTCGGACCCAAGAATGCTAAGCCAAGAGGAGCTGTTATCGC	GCATCTCTCAGCACATTCCAGCAGGTAAATATACAAATGCAGCAATGTAGTGTGTTTACCTCATGAACTTGATCAATTTGCTTACAATGTTGCTTGCCGTTGCAGATGTGGATTGCCAAGGCTGAGTACGACGAGTCTGGCCCATCCATTGTGCACAGGAAATGCTTCTAATTCTTCGGACCCAAGAATGCTAAGCCAAGAGGAGCTGTTATCGC
GCATCTCTCAGCACATTCCAGCAGGTAAATATACAAATGCAGCAACGTAGTGTGTTTACCTCATGAACTTGATCAATTTGCTTACAATGTTGCTTGCCGTTGCAGATGTGGATTGCCAAGGCTGAGTACGACGAGTCTGGCCCATCCATTGTGCACAGGAAATGCTTCTAATTCTTCGGACCCAAGAATGCTAAGCCAAGAGGAGCTGTTATCGC	7	35	1 Base Change	0.01	0	ASLSTFQQVNIQMQQRSVFTS*	ASLSTFQQVNIQMQQCSVFTS*	GCATCTCTCAGCACATTCCAGCAGGTAAATATACAAATGCAGCAACGTAGTGTGTTTACCTCATGAACTTGATCAATTTGCTTACAATGTTGCTTGCCGTTGCAGATGTGGATTGCCAAGGCTGAGTACGACGAGTCTGGCCCATCCATTGTGCACAGGAAATGCTTCTAATTCTTCGGACCCAAGAATGCTAAGCCAAGAGGAGCTGTTATCGC	GCATCTCTCAGCACATTCCAGCAGGTAAATATACAAATGCAGCAATGTAGTGTGTTTACCTCATGAACTTGATCAATTTGCTTACAATGTTGCTTGCCGTTGCAGATGTGGATTGCCAAGGCTGAGTACGACGAGTCTGGCCCATCCATTGTGCACAGGAAATGCTTCTAATTCTTCGGACCCAAGAATGCTAAGCCAAGAGGAGCTGTTATCGC
GCATCTCTCAGCACATTCCAGCAGGTAAATATACAAATGCAGCAATGTAGTATGTTTACCTCATGAACTTGATCAATTTGCTTACAATGTTGCTTGCCGTTGCAGATGTGGATTGCCAAGGCTGAGTACGACGAGTCTGGCCCATCCATTGTGTcACAGGAAATGCTTCTAATTCTTCGGACCCAAGAATGCTAAGCCAAGAGGAGCTGTTATCGC	7	36	Insertion	0.01	1	ASLSTFQQVNIQMQQCSMFTS*	ASLSTFQQVNIQMQQCSVFTS*	GCATCTCTCAGCACATTCCAGCAGGTAAATATACAAATGCAGCAATGTAGTATGTTTACCTCATGAACTTGATCAATTTGCTTACAATGTTGCTTGCCGTTGCAGATGTGGATTGCCAAGGCTGAGTACGACGAGTCTGGCCCATCCATTGTGTCACAGGAAATGCTTCTAATTCTTCGGACCCAAGAATGCTAAGCCAAGAGGAGCTGTTATCGC	GCATCTCTCAGCACATTCCAGCAGGTAAATATACAAATGCAGCAATGTAGTGTGTTTACCTCATGAACTTGATCAATTTGCTTACAATGTTGCTTGCCGTTGCAGATGTGGATTGCCAAGGCTGAGTACGACGAGTCTGGCCCATCCATTGTGCACAGGAAATGCTTCTAATTCTTCGGACCCAAGAATGCTAAGCCAAGAGGAGCTGTTATCGC
GCATCTCTCAGCACATTCCAGCAGGTAAATATACAAATGCAGCAATGTAGTGCGTTTACCTCATGAACTTGATCAATTTGCTTACAATGTTGCTTGCCGTTGCAGATGTGGATTGCCAAGGCTGAGTACGACGAGTCTGGCCCATCCATTGTGTcACAGGAAATGCTTCTAATTCTTCGGACCCAAGAATGCTAAGCCAAGAGGAGCTGTTATCGC	7	36	Insertion	0.01	1	ASLSTFQQVNIQMQQCSAFTS*	ASLSTFQQVNIQMQQCSVFTS*	GCATCTCTCAGCACATTCCAGCAGGTAAATATACAAATGCAGCAATGTAGTGCGTTTACCTCATGAACTTGATCAATTTGCTTACAATGTTGCTTGCCGTTGCAGATGTGGATTGCCAAGGCTGAGTACGACGAGTCTGGCCCATCCATTGTGTCACAGGAAATGCTTCTAATTCTTCGGACCCAAGAATGCTAAGCCAAGAGGAGCTGTTATCGC	GCATCTCTCAGCACATTCCAGCAGGTAAATATACAAATGCAGCAATGTAGTGTGTTTACCTCATGAACTTGATCAATTTGCTTACAATGTTGCTTGCCGTTGCAGATGTGGATTGCCAAGGCTGAGTACGACGAGTCTGGCCCATCCATTGTGCACAGGAAATGCTTCTAATTCTTCGGACCCAAGAATGCTAAGCCAAGAGGAGCTGTTATCGC
GCATCTCTCAGCACATTCCAGCAGGTAAATATACAAATGCAGCAATGTAGTGTATTTACCTCATGAACTTGATCAATTTGCTTACAATGTTGCTTGCCGTTGCAGATGTGGATTGCCAAGGCTGAGTACGACGAGTCTGGCCCATCCATTGTGAcACAGGAAATGCTTCTAATTCTTCGGACCCAAGAATGCTAAGCCAAGAGGAGCTGTTATCGC	7	34	Insertion	0.01	1	ASLSTFQQVNIQMQQCSVFTS*	ASLSTFQQVNIQMQQCSVFTS*	GCATCTCTCAGCACATTCCAGCAGGTAAATATACAAATGCAGCAATGTAGTGTATTTACCTCATGAACTTGATCAATTTGCTTACAATGTTGCTTGCCGTTGCAGATGTGGATTGCCAAGGCTGAGTACGACGAGTCTGGCCCATCCATTGTGACACAGGAAATGCTTCTAATTCTTCGGACCCAAGAATGCTAAGCCAAGAGGAGCTGTTATCGC	GCATCTCTCAGCACATTCCAGCAGGTAAATATACAAATGCAGCAATGTAGTGTGTTTACCTCATGAACTTGATCAATTTGCTTACAATGTTGCTTGCCGTTGCAGATGTGGATTGCCAAGGCTGAGTACGACGAGTCTGGCCCATCCATTGTGCACAGGAAATGCTTCTAATTCTTCGGACCCAAGAATGCTAAGCCAAGAGGAGCTGTTATCGC
GCATCTCTCAGCACATTCCAGCAGGTAAATATACAAATGCAGCAATGTAGTGTGTTTACCTCATGAACTCGATCAATTTGCTTACAATGTTGCTTGCCGTTGCAGATGTGGATTGCCAAGGCTGAGTACGACGAGTCTGGCCCATCCATTGTGAcACAGGAAATGCTTCTAATTCTTCGGACCCAAGAATGCTAAGCCAAGAGGAGCTGTTATCGC	7	35	Insertion	0.01	1	ASLSTFQQVNIQMQQCSVFTS*	ASLSTFQQVNIQMQQCSVFTS*	GCATCTCTCAGCACATTCCAGCAGGTAAATATACAAATGCAGCAATGTAGTGTGTTTACCTCATGAACTCGATCAATTTGCTTACAATGTTGCTTGCCGTTGCAGATGTGGATTGCCAAGGCTGAGTACGACGAGTCTGGCCCATCCATTGTGACACAGGAAATGCTTCTAATTCTTCGGACCCAAGAATGCTAAGCCAAGAGGAGCTGTTATCGC	GCATCTCTCAGCACATTCCAGCAGGTAAATATACAAATGCAGCAATGTAGTGTGTTTACCTCATGAACTTGATCAATTTGCTTACAATGTTGCTTGCCGTTGCAGATGTGGATTGCCAAGGCTGAGTACGACGAGTCTGGCCCATCCATTGTGCACAGGAAATGCTTCTAATTCTTCGGACCCAAGAATGCTAAGCCAAGAGGAGCTGTTATCGC
GCATCTCTCAGCACATTCCAGCAGGTAAATATACAAATGCAGCAATGTAGTGTGTTTACCTCATGAACTTGATCAACTTGCTTACAATGTTGCTTGCCGTTGCAGATGTGGATTGCCAAGGCTGAGTACGACGAGTCTGGCCCATCCATTGTGTcACAGGAAATGCTTCTAATTCTTCGGACCCAAGAATGCTAAGCCAAGAGGAGCTGTTATCGC	7	34	Insertion	0.01	1	ASLSTFQQVNIQMQQCSVFTS*	ASLSTFQQVNIQMQQCSVFTS*	GCATCTCTCAGCACATTCCAGCAGGTAAATATACAAATGCAGCAATGTAGTGTGTTTACCTCATGAACTTGATCAACTTGCTTACAATGTTGCTTGCCGTTGCAGATGTGGATTGCCAAGGCTGAGTACGACGAGTCTGGCCCATCCATTGTGTCACAGGAAATGCTTCTAATTCTTCGGACCCAAGAATGCTAAGCCAAGAGGAGCTGTTATCGC	GCATCTCTCAGCACATTCCAGCAGGTAAATATACAAATGCAGCAATGTAGTGTGTTTACCTCATGAACTTGATCAATTTGCTTACAATGTTGCTTGCCGTTGCAGATGTGGATTGCCAAGGCTGAGTACGACGAGTCTGGCCCATCCATTGTGCACAGGAAATGCTTCTAATTCTTCGGACCCAAGAATGCTAAGCCAAGAGGAGCTGTTATCGC
GCATCTCTCAGCACATTCCAGCAGGTAAATATACAAATGCAGCAATGTAGTGTGTTTACCTCATGAACTTGATCAATCTGCTTACAATGTTGCTTGCCGTTGCAGATGTGGATTGCCAAGGCTGAGTACGACGAGTCTGGCCCATCCATTGTGAcACAGGAAATGCTTCTAATTCTTCGGACCCAAGAATGCTAAGCCAAGAGGAGCTGTTATCGC	7	36	Insertion	0.01	1	ASLSTFQQVNIQMQQCSVFTS*	ASLSTFQQVNIQMQQCSVFTS*	GCATCTCTCAGCACATTCCAGCAGGTAAATATACAAATGCAGCAATGTAGTGTGTTTACCTCATGAACTTGATCAATCTGCTTACAATGTTGCTTGCCGTTGCAGATGTGGATTGCCAAGGCTGAGTACGACGAGTCTGGCCCATCCATTGTGACACAGGAAATGCTTCTAATTCTTCGGACCCAAGAATGCTAAGCCAAGAGGAGCTGTTATCGC	GCATCTCTCAGCACATTCCAGCAGGTAAATATACAAATGCAGCAATGTAGTGTGTTTACCTCATGAACTTGATCAATTTGCTTACAATGTTGCTTGCCGTTGCAGATGTGGATTGCCAAGGCTGAGTACGACGAGTCTGGCCCATCCATTGTGCACAGGAAATGCTTCTAATTCTTCGGACCCAAGAATGCTAAGCCAAGAGGAGCTGTTATCGC
GCATCTCTCAGCACATTCCAGCAGGTAAATATACAAATGCAGCAATGTAGTGTGTTTACCTCATGAACTTGATCAATTTGCTTACAATGTTGCTTGCCGTTGCAGATATGGATTGCCAAGGCTGAGTACGACGAGTCTGGCCCATCCATTGTGTcACAGGAAATGCTTCTAATTCTTCGGACCCAAGAATGCTAAGCCAAGAGGAGCTGTTATCGC	7	35	Insertion	0.01	1	ASLSTFQQVNIQMQQCSVFTS*	ASLSTFQQVNIQMQQCSVFTS*	GCATCTCTCAGCACATTCCAGCAGGTAAATATACAAATGCAGCAATGTAGTGTGTTTACCTCATGAACTTGATCAATTTGCTTACAATGTTGCTTGCCGTTGCAGATATGGATTGCCAAGGCTGAGTACGACGAGTCTGGCCCATCCATTGTGTCACAGGAAATGCTTCTAATTCTTCGGACCCAAGAATGCTAAGCCAAGAGGAGCTGTTATCGC	GCATCTCTCAGCACATTCCAGCAGGTAAATATACAAATGCAGCAATGTAGTGTGTTTACCTCATGAACTTGATCAATTTGCTTACAATGTTGCTTGCCGTTGCAGATGTGGATTGCCAAGGCTGAGTACGACGAGTCTGGCCCATCCATTGTGCACAGGAAATGCTTCTAATTCTTCGGACCCAAGAATGCTAAGCCAAGAGGAGCTGTTATCGC
GCATCTCTCAGCACATTCCAGCAGGTAAATATACAAATGCAGCAATGTAGTGTGTTTACCTCATGAACTTGATCAATTTGCTTACAATGTTGCTTGCCGTTGCAGATGTGAATTGCCAAGGCTGAGTACGACGAGTCTGGCCCATCCATTGTGAcACAGGAAATGCTTCTAATTCTTCGGACCCAAGAATGCTAAGCCAAGAGGAGCTGTTATCGC	7	34	Insertion	0.01	1	ASLSTFQQVNIQMQQCSVFTS*	ASLSTFQQVNIQMQQCSVFTS*	GCATCTCTCAGCACATTCCAGCAGGTAAATATACAAATGCAGCAATGTAGTGTGTTTACCTCATGAACTTGATCAATTTGCTTACAATGTTGCTTGCCGTTGCAGATGTGAATTGCCAAGGCTGAGTACGACGAGTCTGGCCCATCCATTGTGACACAGGAAATGCTTCTAATTCTTCGGACCCAAGAATGCTAAGCCAAGAGGAGCTGTTATCGC	GCATCTCTCAGCACATTCCAGCAGGTAAATATACAAATGCAGCAATGTAGTGTGTTTACCTCATGAACTTGATCAATTTGCTTACAATGTTGCTTGCCGTTGCAGATGTGGATTGCCAAGGCTGAGTACGACGAGTCTGGCCCATCCATTGTGCACAGGAAATGCTTCTAATTCTTCGGACCCAAGAATGCTAAGCCAAGAGGAGCTGTTATCGC
GCATCTCTCAGCACATTCCAGCAGGTAAATATACAAATGCAGCAATGTAGTGTGTTTACCTCATGAACTTGATCAATTTGCTTACAATGTTGCTTGCCGTTGCAGATGTGGACTGCCAAGGCTGAGTACGACGAGTCTGGCCCATCCATTGTGAcACAGGAAATGCTTCTAATTCTTCGGACCCAAGAATGCTAAGCCAAGAGGAGCTGTTATCGC	7	34	Insertion	0.01	1	ASLSTFQQVNIQMQQCSVFTS*	ASLSTFQQVNIQMQQCSVFTS*	GCATCTCTCAGCACATTCCAGCAGGTAAATATACAAATGCAGCAATGTAGTGTGTTTACCTCATGAACTTGATCAATTTGCTTACAATGTTGCTTGCCGTTGCAGATGTGGACTGCCAAGGCTGAGTACGACGAGTCTGGCCCATCCATTGTGACACAGGAAATGCTTCTAATTCTTCGGACCCAAGAATGCTAAGCCAAGAGGAGCTGTTATCGC	GCATCTCTCAGCACATTCCAGCAGGTAAATATACAAATGCAGCAATGTAGTGTGTTTACCTCATGAACTTGATCAATTTGCTTACAATGTTGCTTGCCGTTGCAGATGTGGATTGCCAAGGCTGAGTACGACGAGTCTGGCCCATCCATTGTGCACAGGAAATGCTTCTAATTCTTCGGACCCAAGAATGCTAAGCCAAGAGGAGCTGTTATCGC
GCATCTCTCAGCACATTCCAGCAGGTAAATATACAAATGCAGCAATGTAGTGTGTTTACCTCATGAACTTGATCAATTTGCTTACAATGTTGCTTGCCGTTGCAGATGTGGATTACCAAGGCTGAGTACGACGAGTCTGGCCCATCCATTGTGCACAGGAAATGCTTCTAATTCTTCGGACCCAAGAATGCTAAGCCAAGAGGAGCTGTTATCGC	7	35	1 Base Change	0.01	0	ASLSTFQQVNIQMQQCSVFTS*	ASLSTFQQVNIQMQQCSVFTS*	GCATCTCTCAGCACATTCCAGCAGGTAAATATACAAATGCAGCAATGTAGTGTGTTTACCTCATGAACTTGATCAATTTGCTTACAATGTTGCTTGCCGTTGCAGATGTGGATTACCAAGGCTGAGTACGACGAGTCTGGCCCATCCATTGTGCACAGGAAATGCTTCTAATTCTTCGGACCCAAGAATGCTAAGCCAAGAGGAGCTGTTATCGC	GCATCTCTCAGCACATTCCAGCAGGTAAATATACAAATGCAGCAATGTAGTGTGTTTACCTCATGAACTTGATCAATTTGCTTACAATGTTGCTTGCCGTTGCAGATGTGGATTGCCAAGGCTGAGTACGACGAGTCTGGCCCATCCATTGTGCACAGGAAATGCTTCTAATTCTTCGGACCCAAGAATGCTAAGCCAAGAGGAGCTGTTATCGC
GCATCTCTCAGCACATTCCAGCAGGTAAATATACAAATGCAGCAATGTAGTGTGTTTACCTCATGAACTTGATCAATTTGCTTACAATGTTGCTTGCCGTTGCAGATGTGGATTGCCAAAGCTGAGTACGACGAGTCTGGCCCATCCATTGTGCACAGGAAATGCTTCTAATTCTTCGGACCCAAGAATGCTAAGCCAAGAGGAGCTGTTATCGC	7	34	1 Base Change	0.01	0	ASLSTFQQVNIQMQQCSVFTS*	ASLSTFQQVNIQMQQCSVFTS*	GCATCTCTCAGCACATTCCAGCAGGTAAATATACAAATGCAGCAATGTAGTGTGTTTACCTCATGAACTTGATCAATTTGCTTACAATGTTGCTTGCCGTTGCAGATGTGGATTGCCAAAGCTGAGTACGACGAGTCTGGCCCATCCATTGTGCACAGGAAATGCTTCTAATTCTTCGGACCCAAGAATGCTAAGCCAAGAGGAGCTGTTATCGC	GCATCTCTCAGCACATTCCAGCAGGTAAATATACAAATGCAGCAATGTAGTGTGTTTACCTCATGAACTTGATCAATTTGCTTACAATGTTGCTTGCCGTTGCAGATGTGGATTGCCAAGGCTGAGTACGACGAGTCTGGCCCATCCATTGTGCACAGGAAATGCTTCTAATTCTTCGGACCCAAGAATGCTAAGCCAAGAGGAGCTGTTATCGC
GCATCTCTCAGCACATTCCAGCAGGTAAATATACAAATGCAGCAATGTAGTGTGTTTACCTCATGAACTTGATCAATTTGCTTACAATGTTGCTTGCCGTTGCAGATGTGGATTGCCAAGGCTAAGTACGACGAGTCTGGCCCATCCATTGTGTcACAGGAAATGCTTCTAATTCTTCGGACCCAAGAATGCTAAGCCAAGAGGAGCTGTTATCGC	7	36	Insertion	0.01	1	ASLSTFQQVNIQMQQCSVFTS*	ASLSTFQQVNIQMQQCSVFTS*	GCATCTCTCAGCACATTCCAGCAGGTAAATATACAAATGCAGCAATGTAGTGTGTTTACCTCATGAACTTGATCAATTTGCTTACAATGTTGCTTGCCGTTGCAGATGTGGATTGCCAAGGCTAAGTACGACGAGTCTGGCCCATCCATTGTGTCACAGGAAATGCTTCTAATTCTTCGGACCCAAGAATGCTAAGCCAAGAGGAGCTGTTATCGC	GCATCTCTCAGCACATTCCAGCAGGTAAATATACAAATGCAGCAATGTAGTGTGTTTACCTCATGAACTTGATCAATTTGCTTACAATGTTGCTTGCCGTTGCAGATGTGGATTGCCAAGGCTGAGTACGACGAGTCTGGCCCATCCATTGTGCACAGGAAATGCTTCTAATTCTTCGGACCCAAGAATGCTAAGCCAAGAGGAGCTGTTATCGC
GCATCTCTCAGCACATTCCAGCAGGTAAATATACAAATGCAGCAATGTAGTGTGTTTACCTCATGAACTTGATCAATTTGCTTACAATGTTGCTTGCCGTTGCAGATGTGGATTGCCAAGGCTGAGTACGACGAATCTGGCCCATCCATTGTGTcACAGGAAATGCTTCTAATTCTTCGGACCCAAGAATGCTAAGCCAAGAGGAGCTGTTATCGC	7	32	Insertion	0.01	1	ASLSTFQQVNIQMQQCSVFTS*	ASLSTFQQVNIQMQQCSVFTS*	GCATCTCTCAGCACATTCCAGCAGGTAAATATACAAATGCAGCAATGTAGTGTGTTTACCTCATGAACTTGATCAATTTGCTTACAATGTTGCTTGCCGTTGCAGATGTGGATTGCCAAGGCTGAGTACGACGAATCTGGCCCATCCATTGTGTCACAGGAAATGCTTCTAATTCTTCGGACCCAAGAATGCTAAGCCAAGAGGAGCTGTTATCGC	GCATCTCTCAGCACATTCCAGCAGGTAAATATACAAATGCAGCAATGTAGTGTGTTTACCTCATGAACTTGATCAATTTGCTTACAATGTTGCTTGCCGTTGCAGATGTGGATTGCCAAGGCTGAGTACGACGAGTCTGGCCCATCCATTGTGCACAGGAAATGCTTCTAATTCTTCGGACCCAAGAATGCTAAGCCAAGAGGAGCTGTTATCGC
GCATCTCTCAGCACATTCCAGCAGGTAAATATACAAATGCAGCAATGTAGTGTGTTTACCTCATGAACTTGATCAATTTGCTTACAATGTTGCTTGCCGTTGCAGATGTGGATTGCCAAGGCTGAGTACGACGAGTCTGGCCCACCCATTGTGgCACAGGAAATGCTTCTAATTCTTCGGACCCAAGAATGCTAAGCCAAGAGGAGCTGTTATCGC	7	35	Insertion	0.01	1	ASLSTFQQVNIQMQQCSVFTS*	ASLSTFQQVNIQMQQCSVFTS*	GCATCTCTCAGCACATTCCAGCAGGTAAATATACAAATGCAGCAATGTAGTGTGTTTACCTCATGAACTTGATCAATTTGCTTACAATGTTGCTTGCCGTTGCAGATGTGGATTGCCAAGGCTGAGTACGACGAGTCTGGCCCACCCATTGTGGCACAGGAAATGCTTCTAATTCTTCGGACCCAAGAATGCTAAGCCAAGAGGAGCTGTTATCGC	GCATCTCTCAGCACATTCCAGCAGGTAAATATACAAATGCAGCAATGTAGTGTGTTTACCTCATGAACTTGATCAATTTGCTTACAATGTTGCTTGCCGTTGCAGATGTGGATTGCCAAGGCTGAGTACGACGAGTCTGGCCCATCCATTGTGCACAGGAAATGCTTCTAATTCTTCGGACCCAAGAATGCTAAGCCAAGAGGAGCTGTTATCGC
GCATCTCTCAGCACATTCCAGCAGGTAAATATACAAATGCAGCAATGTAGTGTGTTTACCTCATGAACTTGATCAATTTGCTTACAATGTTGCTTGCCGTTGCAGATGTGGATTGCCAAGGCTGAGTACGACGAGTCTGGCCCATCCATCGTGTcACAGGAAATGCTTCTAATTCTTCGGACCCAAGAATGCTAAGCCAAGAGGAGCTGTTATCGC	7	36	Insertion	0.01	1	ASLSTFQQVNIQMQQCSVFTS*	ASLSTFQQVNIQMQQCSVFTS*	GCATCTCTCAGCACATTCCAGCAGGTAAATATACAAATGCAGCAATGTAGTGTGTTTACCTCATGAACTTGATCAATTTGCTTACAATGTTGCTTGCCGTTGCAGATGTGGATTGCCAAGGCTGAGTACGACGAGTCTGGCCCATCCATCGTGTCACAGGAAATGCTTCTAATTCTTCGGACCCAAGAATGCTAAGCCAAGAGGAGCTGTTATCGC	GCATCTCTCAGCACATTCCAGCAGGTAAATATACAAATGCAGCAATGTAGTGTGTTTACCTCATGAACTTGATCAATTTGCTTACAATGTTGCTTGCCGTTGCAGATGTGGATTGCCAAGGCTGAGTACGACGAGTCTGGCCCATCCATTGTGCACAGGAAATGCTTCTAATTCTTCGGACCCAAGAATGCTAAGCCAAGAGGAGCTGTTATCGC
GCATCTCTCAGCACATTCCAGCAGGTAAATATACAAATGCAGCAATGTAGTGTGTTTACCTCATGAACTTGATCAATTTGCTTACAATGTTGCTTGCCGTTGCAGATGTGGATTGCCAAGGCTGAGTACGACGAGTCTGGCCCATCCATTGTAaCACAGGAAATGCTTCTAATTCTTCGGACCCAAGAATGCTAAGCCAAGAGGAGCTGTTATCGC	7	35	Insertion	0.01	1	ASLSTFQQVNIQMQQCSVFTS*	ASLSTFQQVNIQMQQCSVFTS*	GCATCTCTCAGCACATTCCAGCAGGTAAATATACAAATGCAGCAATGTAGTGTGTTTACCTCATGAACTTGATCAATTTGCTTACAATGTTGCTTGCCGTTGCAGATGTGGATTGCCAAGGCTGAGTACGACGAGTCTGGCCCATCCATTGTAACACAGGAAATGCTTCTAATTCTTCGGACCCAAGAATGCTAAGCCAAGAGGAGCTGTTATCGC	GCATCTCTCAGCACATTCCAGCAGGTAAATATACAAATGCAGCAATGTAGTGTGTTTACCTCATGAACTTGATCAATTTGCTTACAATGTTGCTTGCCGTTGCAGATGTGGATTGCCAAGGCTGAGTACGACGAGTCTGGCCCATCCATTGTGCACAGGAAATGCTTCTAATTCTTCGGACCCAAGAATGCTAAGCCAAGAGGAGCTGTTATCGC
GCATCTCTCAGCACATTCCAGCAGGTAAATATACAAATGCAGCAATGTAGTGTGTTTACCTCATGAACTTGATCAATTTGCTTACAATGTTGCTTGCCGTTGCAGATGTGGATTGCCAAGGCTGAGTACGACGAGTCTGGCCCATCCATTGTGAcACAGGAAATGCTTCTAATTCTTCGGACCCAAGAACGCTAAGCCAAGAGGAGCTGTTATCGC	7	35	Insertion	0.01	1	ASLSTFQQVNIQMQQCSVFTS*	ASLSTFQQVNIQMQQCSVFTS*	GCATCTCTCAGCACATTCCAGCAGGTAAATATACAAATGCAGCAATGTAGTGTGTTTACCTCATGAACTTGATCAATTTGCTTACAATGTTGCTTGCCGTTGCAGATGTGGATTGCCAAGGCTGAGTACGACGAGTCTGGCCCATCCATTGTGACACAGGAAATGCTTCTAATTCTTCGGACCCAAGAACGCTAAGCCAAGAGGAGCTGTTATCGC	GCATCTCTCAGCACATTCCAGCAGGTAAATATACAAATGCAGCAATGTAGTGTGTTTACCTCATGAACTTGATCAATTTGCTTACAATGTTGCTTGCCGTTGCAGATGTGGATTGCCAAGGCTGAGTACGACGAGTCTGGCCCATCCATTGTGCACAGGAAATGCTTCTAATTCTTCGGACCCAAGAATGCTAAGCCAAGAGGAGCTGTTATCGC
GCATCTCTCAGCACATTCCAGCAGGTAAATATACAAATGCAGCAATGTAGTGTGTTTACCTCATGAACTTGATCAATTTGCTTACAATGTTGCTTGCCGTTGCAGATGTGGATTGCCAAGGCTGAGTACGACGAGTCTGGCCCATCCATTGTGAcACAGGAAATGCTTCTAATTCTTCGGACCCAAGAATGCTAAGCCAAGAGGATCTGTCATCGC	7	36	Insertion	0.01	1	ASLSTFQQVNIQMQQCSVFTS*	ASLSTFQQVNIQMQQCSVFTS*	GCATCTCTCAGCACATTCCAGCAGGTAAATATACAAATGCAGCAATGTAGTGTGTTTACCTCATGAACTTGATCAATTTGCTTACAATGTTGCTTGCCGTTGCAGATGTGGATTGCCAAGGCTGAGTACGACGAGTCTGGCCCATCCATTGTGACACAGGAAATGCTTCTAATTCTTCGGACCCAAGAATGCTAAGCCAAGAGGATCTGTCATCGC	GCATCTCTCAGCACATTCCAGCAGGTAAATATACAAATGCAGCAATGTAGTGTGTTTACCTCATGAACTTGATCAATTTGCTTACAATGTTGCTTGCCGTTGCAGATGTGGATTGCCAAGGCTGAGTACGACGAGTCTGGCCCATCCATTGTGCACAGGAAATGCTTCTAATTCTTCGGACCCAAGAATGCTAAGCCAAGAGGAGCTGTTATCGC
GCATCTCTCAGCACATTCCAGCAGGTAAATATACAAATGCAGCAATGTAGTGTGTTTACCTCATGAACTTGATCAATTTGCTTACAATGTTGCTTGCCGTTGCAGATGTGGATTGCCAAGGCTGAGTACGACGAGTCTGGCCCATCCATTGTGAcACAGGAAATGCTTCTAATTCTTCGGACCCAAGAATGCTAAGCTAAGAGGAGCTGTTATCGC	7	35	Insertion	0.01	1	ASLSTFQQVNIQMQQCSVFTS*	ASLSTFQQVNIQMQQCSVFTS*	GCATCTCTCAGCACATTCCAGCAGGTAAATATACAAATGCAGCAATGTAGTGTGTTTACCTCATGAACTTGATCAATTTGCTTACAATGTTGCTTGCCGTTGCAGATGTGGATTGCCAAGGCTGAGTACGACGAGTCTGGCCCATCCATTGTGACACAGGAAATGCTTCTAATTCTTCGGACCCAAGAATGCTAAGCTAAGAGGAGCTGTTATCGC	GCATCTCTCAGCACATTCCAGCAGGTAAATATACAAATGCAGCAATGTAGTGTGTTTACCTCATGAACTTGATCAATTTGCTTACAATGTTGCTTGCCGTTGCAGATGTGGATTGCCAAGGCTGAGTACGACGAGTCTGGCCCATCCATTGTGCACAGGAAATGCTTCTAATTCTTCGGACCCAAGAATGCTAAGCCAAGAGGAGCTGTTATCGC
GCATCTCTCAGCACATTCCAGCAGGTAAATATACAAATGCAGCAATGTAGTGTGTTTACCTCATGAACTTGATCAATTTGCTTACAATGTTGCTTGCCGTTGCAGATGTGGATTGCCAAGGCTGAGTACGACGAGTCTGGCCCATCCATTGTGCACAGGAAATGCTTCTAATTCTTCGGACCCAAGAATGCTAAGCCAAGAGAAGCTGTTATCGC	7	34	1 Base Change	0.01	0	ASLSTFQQVNIQMQQCSVFTS*	ASLSTFQQVNIQMQQCSVFTS*	GCATCTCTCAGCACATTCCAGCAGGTAAATATACAAATGCAGCAATGTAGTGTGTTTACCTCATGAACTTGATCAATTTGCTTACAATGTTGCTTGCCGTTGCAGATGTGGATTGCCAAGGCTGAGTACGACGAGTCTGGCCCATCCATTGTGCACAGGAAATGCTTCTAATTCTTCGGACCCAAGAATGCTAAGCCAAGAGAAGCTGTTATCGC	GCATCTCTCAGCACATTCCAGCAGGTAAATATACAAATGCAGCAATGTAGTGTGTTTACCTCATGAACTTGATCAATTTGCTTACAATGTTGCTTGCCGTTGCAGATGTGGATTGCCAAGGCTGAGTACGACGAGTCTGGCCCATCCATTGTGCACAGGAAATGCTTCTAATTCTTCGGACCCAAGAATGCTAAGCCAAGAGGAGCTGTTATCGC
GCATCTCTCAGCACATTCCAGCAGGTAAATATACAAATGCAGCAATGTAGTGTGTTTACCTCATGAACTTGATCAATTTGCTTACAATGTTGCTTGCCGTTGCAGATGTGGATTGCCAAGGCTGAGTACGACGAGTCTGGCCCATCCATTGTGCACAGGAAATGCTTCTAATTCTTCGGACCCAAGAATGCTAAGCCAAGAGCAGCTGTCATCGC	7	36	2 Base Changes	0.01	0	ASLSTFQQVNIQMQQCSVFTS*	ASLSTFQQVNIQMQQCSVFTS*	GCATCTCTCAGCACATTCCAGCAGGTAAATATACAAATGCAGCAATGTAGTGTGTTTACCTCATGAACTTGATCAATTTGCTTACAATGTTGCTTGCCGTTGCAGATGTGGATTGCCAAGGCTGAGTACGACGAGTCTGGCCCATCCATTGTGCACAGGAAATGCTTCTAATTCTTCGGACCCAAGAATGCTAAGCCAAGAGCAGCTGTCATCGC	GCATCTCTCAGCACATTCCAGCAGGTAAATATACAAATGCAGCAATGTAGTGTGTTTACCTCATGAACTTGATCAATTTGCTTACAATGTTGCTTGCCGTTGCAGATGTGGATTGCCAAGGCTGAGTACGACGAGTCTGGCCCATCCATTGTGCACAGGAAATGCTTCTAATTCTTCGGACCCAAGAATGCTAAGCCAAGAGGAGCTGTTATCGC
GCATCTCTCAGCACATTCCAGCAGGTAAATATACAAATGCAGCAATGTAGTGTGTTTACCTCATGAACTTGATCAATTTGCTTACAATGTTGCTTGCCGTTGCAGATGTGGATTGCCAAGGCTGAGTACGACGAGTCTGGCCCATCCATTGTGCACAGGAAATGCTTCTAATTCTTCGGACCCAAGAATGCTAAGCCAAGAGGAGCTGTTGTCGC	7	35	1 Base Change	0.01	0	ASLSTFQQVNIQMQQCSVFTS*	ASLSTFQQVNIQMQQCSVFTS*	GCATCTCTCAGCACATTCCAGCAGGTAAATATACAAATGCAGCAATGTAGTGTGTTTACCTCATGAACTTGATCAATTTGCTTACAATGTTGCTTGCCGTTGCAGATGTGGATTGCCAAGGCTGAGTACGACGAGTCTGGCCCATCCATTGTGCACAGGAAATGCTTCTAATTCTTCGGACCCAAGAATGCTAAGCCAAGAGGAGCTGTTGTCGC	GCATCTCTCAGCACATTCCAGCAGGTAAATATACAAATGCAGCAATGTAGTGTGTTTACCTCATGAACTTGATCAATTTGCTTACAATGTTGCTTGCCGTTGCAGATGTGGATTGCCAAGGCTGAGTACGACGAGTCTGGCCCATCCATTGTGCACAGGAAATGCTTCTAATTCTTCGGACCCAAGAATGCTAAGCCAAGAGGAGCTGTTATCGC
GCATCTCTCAGCACATTCCAGCAGGTAAATATACAAATGCAGCAATGTAGTGTGTTTACCTCATGAACTTGATCAATTTGCTTACAATGTTGCTTGCCGTTGCAGATGTGGATTGCCAAGGCTGAGTACGACGAGTCTGGCCCATCCATTGTGCACAGGAAATGCTTCTAATTCTTCGGACCCAAGAATGCTAAGCCAAGAGGGGCTGTTATCGC	7	31	1 Base Change	0.01	0	ASLSTFQQVNIQMQQCSVFTS*	ASLSTFQQVNIQMQQCSVFTS*	GCATCTCTCAGCACATTCCAGCAGGTAAATATACAAATGCAGCAATGTAGTGTGTTTACCTCATGAACTTGATCAATTTGCTTACAATGTTGCTTGCCGTTGCAGATGTGGATTGCCAAGGCTGAGTACGACGAGTCTGGCCCATCCATTGTGCACAGGAAATGCTTCTAATTCTTCGGACCCAAGAATGCTAAGCCAAGAGGGGCTGTTATCGC	GCATCTCTCAGCACATTCCAGCAGGTAAATATACAAATGCAGCAATGTAGTGTGTTTACCTCATGAACTTGATCAATTTGCTTACAATGTTGCTTGCCGTTGCAGATGTGGATTGCCAAGGCTGAGTACGACGAGTCTGGCCCATCCATTGTGCACAGGAAATGCTTCTAATTCTTCGGACCCAAGAATGCTAAGCCAAGAGGAGCTGTTATCGC
GCATCTCTCAGCACATTCCAGCAGGTAAATATACAAATGCAGCAATGTAGTGTGTTTACCTCATGAACTTGATCAATTTGCTTACAATGTTGCTTGCCGTTGCAGATGTGGATTGCCAAGGCTGAGTACGACGAGTCTGGCCCATCCATTGTGgCACAGGAAATGCTTCTAATTCTTCGGACCCAAGAATGCTAAGCCAAGAGCATCTGTTATCGC	7	35	Insertion	0.01	1	ASLSTFQQVNIQMQQCSVFTS*	ASLSTFQQVNIQMQQCSVFTS*	GCATCTCTCAGCACATTCCAGCAGGTAAATATACAAATGCAGCAATGTAGTGTGTTTACCTCATGAACTTGATCAATTTGCTTACAATGTTGCTTGCCGTTGCAGATGTGGATTGCCAAGGCTGAGTACGACGAGTCTGGCCCATCCATTGTGGCACAGGAAATGCTTCTAATTCTTCGGACCCAAGAATGCTAAGCCAAGAGCATCTGTTATCGC	GCATCTCTCAGCACATTCCAGCAGGTAAATATACAAATGCAGCAATGTAGTGTGTTTACCTCATGAACTTGATCAATTTGCTTACAATGTTGCTTGCCGTTGCAGATGTGGATTGCCAAGGCTGAGTACGACGAGTCTGGCCCATCCATTGTGCACAGGAAATGCTTCTAATTCTTCGGACCCAAGAATGCTAAGCCAAGAGGAGCTGTTATCGC
GCATCTCTCAGCACATTCCAGCAGGTAAATATACAAATGCAGCAATGTAGTGTGTTTACCTCATGAACTTGATCAATTTGCTTACAATGTTGCTTGCCGTTGCAGATGTGGATTGCCAAGGCTGAGTACGACGAGTCTGGCCCATCCATTGTGgCACAGGAAATGCTTCTAATTCTTCGGACCCAAGAATGCTAAGCCAAGAGGAGCTGTCATCGC	7	35	Insertion	0.01	1	ASLSTFQQVNIQMQQCSVFTS*	ASLSTFQQVNIQMQQCSVFTS*	GCATCTCTCAGCACATTCCAGCAGGTAAATATACAAATGCAGCAATGTAGTGTGTTTACCTCATGAACTTGATCAATTTGCTTACAATGTTGCTTGCCGTTGCAGATGTGGATTGCCAAGGCTGAGTACGACGAGTCTGGCCCATCCATTGTGGCACAGGAAATGCTTCTAATTCTTCGGACCCAAGAATGCTAAGCCAAGAGGAGCTGTCATCGC	GCATCTCTCAGCACATTCCAGCAGGTAAATATACAAATGCAGCAATGTAGTGTGTTTACCTCATGAACTTGATCAATTTGCTTACAATGTTGCTTGCCGTTGCAGATGTGGATTGCCAAGGCTGAGTACGACGAGTCTGGCCCATCCATTGTGCACAGGAAATGCTTCTAATTCTTCGGACCCAAGAATGCTAAGCCAAGAGGAGCTGTTATCGC
GCATCTCTCAGCACATTCCAGCAGGTAAATATACAAATGCAGCAATGTAGTGTGTTTACCTCATGAACTTGATCAATTTGCTTACAATGTTGCTTGCCGTTGCAGATGTGGATTGCCAAGGCTGAGTACGACGAGTCTGGCCCATCCATTGTGgCACAGGAAATGCTTCTAATTCTTCGGACCCAAGAATGCTAAGCCAAGAGGATCTGTTATCGC	7	36	Insertion	0.01	1	ASLSTFQQVNIQMQQCSVFTS*	ASLSTFQQVNIQMQQCSVFTS*	GCATCTCTCAGCACATTCCAGCAGGTAAATATACAAATGCAGCAATGTAGTGTGTTTACCTCATGAACTTGATCAATTTGCTTACAATGTTGCTTGCCGTTGCAGATGTGGATTGCCAAGGCTGAGTACGACGAGTCTGGCCCATCCATTGTGGCACAGGAAATGCTTCTAATTCTTCGGACCCAAGAATGCTAAGCCAAGAGGATCTGTTATCGC	GCATCTCTCAGCACATTCCAGCAGGTAAATATACAAATGCAGCAATGTAGTGTGTTTACCTCATGAACTTGATCAATTTGCTTACAATGTTGCTTGCCGTTGCAGATGTGGATTGCCAAGGCTGAGTACGACGAGTCTGGCCCATCCATTGTGCACAGGAAATGCTTCTAATTCTTCGGACCCAAGAATGCTAAGCCAAGAGGAGCTGTTATCGC
GCATCTCTCAGCACATTCCAGCAGGTAAATATACAAATGCAGCAATGTAGTGTGTTTACCTCATGAACTTGATCAATTTGCTTACAATGTTGCTTGCCGTTGCAGATGTGGATTGCCAAGGCTGAGTACGACGAGTCTGGCCCATCCATTGTGTcACAGGAAACGCTTCTAATTCTTCGGACCCAAGAATGCTAAGCCAAGAGGAGCTGTTATCGC	7	34	Insertion	0.01	1	ASLSTFQQVNIQMQQCSVFTS*	ASLSTFQQVNIQMQQCSVFTS*	GCATCTCTCAGCACATTCCAGCAGGTAAATATACAAATGCAGCAATGTAGTGTGTTTACCTCATGAACTTGATCAATTTGCTTACAATGTTGCTTGCCGTTGCAGATGTGGATTGCCAAGGCTGAGTACGACGAGTCTGGCCCATCCATTGTGTCACAGGAAACGCTTCTAATTCTTCGGACCCAAGAATGCTAAGCCAAGAGGAGCTGTTATCGC	GCATCTCTCAGCACATTCCAGCAGGTAAATATACAAATGCAGCAATGTAGTGTGTTTACCTCATGAACTTGATCAATTTGCTTACAATGTTGCTTGCCGTTGCAGATGTGGATTGCCAAGGCTGAGTACGACGAGTCTGGCCCATCCATTGTGCACAGGAAATGCTTCTAATTCTTCGGACCCAAGAATGCTAAGCCAAGAGGAGCTGTTATCGC
GCATCTCTCAGCACATTCCAGCAGGTAAATATACAAATGCAGCAATGTAGTGTGTTTACCTCATGAACTTGATCAATTTGCTTACAATGTTGCTTGCCGTTGCAGATGTGGATTGCCAAGGCTGAGTACGACGAGTCTGGCCCATCCATTGTGTcACAGGAAATGCTTCTAATTCTTCAGACCCAAGAATGCTAAGCCAAGAGGAGCTGTTATCGC	7	34	Insertion	0.01	1	ASLSTFQQVNIQMQQCSVFTS*	ASLSTFQQVNIQMQQCSVFTS*	GCATCTCTCAGCACATTCCAGCAGGTAAATATACAAATGCAGCAATGTAGTGTGTTTACCTCATGAACTTGATCAATTTGCTTACAATGTTGCTTGCCGTTGCAGATGTGGATTGCCAAGGCTGAGTACGACGAGTCTGGCCCATCCATTGTGTCACAGGAAATGCTTCTAATTCTTCAGACCCAAGAATGCTAAGCCAAGAGGAGCTGTTATCGC	GCATCTCTCAGCACATTCCAGCAGGTAAATATACAAATGCAGCAATGTAGTGTGTTTACCTCATGAACTTGATCAATTTGCTTACAATGTTGCTTGCCGTTGCAGATGTGGATTGCCAAGGCTGAGTACGACGAGTCTGGCCCATCCATTGTGCACAGGAAATGCTTCTAATTCTTCGGACCCAAGAATGCTAAGCCAAGAGGAGCTGTTATCGC
GCATCTCTCAGCACATTCCAGCAGGTAAATATACAAATGCAGCAATGTAGTGTGTTTACCTCATGAACTTGATCAATTTGCTTACAATGTTGCTTGCCGTTGCAGATGTGGATTGCCAAGGCTGAGTACGACGAGTCTGGCCCATCCATTGTGTcACAGGAAATGCTTCTAATTCTTCGGACCCAAGAATGCTAAGCCAAGAGCAGCTGTCATCGC	7	35	Insertion	0.01	1	ASLSTFQQVNIQMQQCSVFTS*	ASLSTFQQVNIQMQQCSVFTS*	GCATCTCTCAGCACATTCCAGCAGGTAAATATACAAATGCAGCAATGTAGTGTGTTTACCTCATGAACTTGATCAATTTGCTTACAATGTTGCTTGCCGTTGCAGATGTGGATTGCCAAGGCTGAGTACGACGAGTCTGGCCCATCCATTGTGTCACAGGAAATGCTTCTAATTCTTCGGACCCAAGAATGCTAAGCCAAGAGCAGCTGTCATCGC	GCATCTCTCAGCACATTCCAGCAGGTAAATATACAAATGCAGCAATGTAGTGTGTTTACCTCATGAACTTGATCAATTTGCTTACAATGTTGCTTGCCGTTGCAGATGTGGATTGCCAAGGCTGAGTACGACGAGTCTGGCCCATCCATTGTGCACAGGAAATGCTTCTAATTCTTCGGACCCAAGAATGCTAAGCCAAGAGGAGCTGTTATCGC
GCATCTCTCAGCACATTCCAGCAGGTAAATATACAAATGCAGCAATGTAGTGTGTTTACCTCATGAACTTGATCAATTTGCTTACAATGTTGCTTGCCGTTGCAGATGTGGATTGCCAAGGCTGAGTACGACGAGTCTGGCCCATCCATTGTGTcACAGGAAATGCTTCTAATTCTTCGGACCCAAGAATGCTAAGCCAAGAGGAGCcTGTTATCGC	7	35	Insertion	0.01	2	ASLSTFQQVNIQMQQCSVFTS*	ASLSTFQQVNIQMQQCSVFTS*	GCATCTCTCAGCACATTCCAGCAGGTAAATATACAAATGCAGCAATGTAGTGTGTTTACCTCATGAACTTGATCAATTTGCTTACAATGTTGCTTGCCGTTGCAGATGTGGATTGCCAAGGCTGAGTACGACGAGTCTGGCCCATCCATTGTGTCACAGGAAATGCTTCTAATTCTTCGGACCCAAGAATGCTAAGCCAAGAGGAGCCTGTTATCGC	GCATCTCTCAGCACATTCCAGCAGGTAAATATACAAATGCAGCAATGTAGTGTGTTTACCTCATGAACTTGATCAATTTGCTTACAATGTTGCTTGCCGTTGCAGATGTGGATTGCCAAGGCTGAGTACGACGAGTCTGGCCCATCCATTGTGCACAGGAAATGCTTCTAATTCTTCGGACCCAAGAATGCTAAGCCAAGAGGAGCTGTTATCGC
GCATCTCTCAGCACATTCCAGCAGGTAAATATACAAATGCAGCAATGTAGTGTGTTTACCTCATGAACTTGATCAATTTGCTTACAATGTTGCTTGCCGTTGCAGATGTGGATTGCCAAGGCTGAGTACGACGAGTCTGGCCCATCCATTGTGTcACAGGAAATGCTTCTAATTCTTCGGACCCAAGAATGCTAAGCCAAGAGGAGCTATTATCGC	7	34	Insertion	0.01	1	ASLSTFQQVNIQMQQCSVFTS*	ASLSTFQQVNIQMQQCSVFTS*	GCATCTCTCAGCACATTCCAGCAGGTAAATATACAAATGCAGCAATGTAGTGTGTTTACCTCATGAACTTGATCAATTTGCTTACAATGTTGCTTGCCGTTGCAGATGTGGATTGCCAAGGCTGAGTACGACGAGTCTGGCCCATCCATTGTGTCACAGGAAATGCTTCTAATTCTTCGGACCCAAGAATGCTAAGCCAAGAGGAGCTATTATCGC	GCATCTCTCAGCACATTCCAGCAGGTAAATATACAAATGCAGCAATGTAGTGTGTTTACCTCATGAACTTGATCAATTTGCTTACAATGTTGCTTGCCGTTGCAGATGTGGATTGCCAAGGCTGAGTACGACGAGTCTGGCCCATCCATTGTGCACAGGAAATGCTTCTAATTCTTCGGACCCAAGAATGCTAAGCCAAGAGGAGCTGTTATCGC
GCATCTCTCAGCACATTCCAGCAGGTAAATATACAAATGCAGCAATGTAGTGTGTTTACCTCATGAACTTGATCAATTTGCTTACAATGTTGCTTGCCGTTGCAGATGTGGATTGCCAAGGCTGAGTACGACGAGTCTGGCCCATCCATTGTGTcACAGGAAATGCTTCTAATTCTTCGGACCCAAGAATGCTAAGCCAAGAGGAGCTGTTATTGC	7	35	Insertion	0.01	1	ASLSTFQQVNIQMQQCSVFTS*	ASLSTFQQVNIQMQQCSVFTS*	GCATCTCTCAGCACATTCCAGCAGGTAAATATACAAATGCAGCAATGTAGTGTGTTTACCTCATGAACTTGATCAATTTGCTTACAATGTTGCTTGCCGTTGCAGATGTGGATTGCCAAGGCTGAGTACGACGAGTCTGGCCCATCCATTGTGTCACAGGAAATGCTTCTAATTCTTCGGACCCAAGAATGCTAAGCCAAGAGGAGCTGTTATTGC	GCATCTCTCAGCACATTCCAGCAGGTAAATATACAAATGCAGCAATGTAGTGTGTTTACCTCATGAACTTGATCAATTTGCTTACAATGTTGCTTGCCGTTGCAGATGTGGATTGCCAAGGCTGAGTACGACGAGTCTGGCCCATCCATTGTGCACAGGAAATGCTTCTAATTCTTCGGACCCAAGAATGCTAAGCCAAGAGGAGCTGTTATCGC
GCATCTCTCAGCACATTCCAGCAGGTAAATATACAAATGCAGCAATGTAGTGTGTTTACCTCATGAACTTGATCAATTTGCTTACAATGTTGCTTGCCGTTGCAGATGTGGATTGCCAAGGCTGAGTACGACGAGTCTGGCCCATCCATTGTGTcACAGGAAATGCTTCTAATTCTTCGGACCCAAGAATGCTAAGCCAAGAGGAGCTGTTGTCGC	7	35	Insertion	0.01	1	ASLSTFQQVNIQMQQCSVFTS*	ASLSTFQQVNIQMQQCSVFTS*	GCATCTCTCAGCACATTCCAGCAGGTAAATATACAAATGCAGCAATGTAGTGTGTTTACCTCATGAACTTGATCAATTTGCTTACAATGTTGCTTGCCGTTGCAGATGTGGATTGCCAAGGCTGAGTACGACGAGTCTGGCCCATCCATTGTGTCACAGGAAATGCTTCTAATTCTTCGGACCCAAGAATGCTAAGCCAAGAGGAGCTGTTGTCGC	GCATCTCTCAGCACATTCCAGCAGGTAAATATACAAATGCAGCAATGTAGTGTGTTTACCTCATGAACTTGATCAATTTGCTTACAATGTTGCTTGCCGTTGCAGATGTGGATTGCCAAGGCTGAGTACGACGAGTCTGGCCCATCCATTGTGCACAGGAAATGCTTCTAATTCTTCGGACCCAAGAATGCTAAGCCAAGAGGAGCTGTTATCGC
GCATCTCTCAGCACATTCCAGCAGGTAAATATACAAATGCAGCAATGTAGTGTGTTTACCTCATGAACTTGATCAATTTGCTTACAATGTTGCTTGCCGTTGCAGATGTGGATTGCCAAGGCTGAGTACGACGAGTCTGGCCCATCCATTGTGTcACAGGAAATGCTTCTAATTCTTCGGACCCAAGAATGCTAAGCCAAGAGGTGCTGTTATCGC	7	29	Insertion	0.01	1	ASLSTFQQVNIQMQQCSVFTS*	ASLSTFQQVNIQMQQCSVFTS*	GCATCTCTCAGCACATTCCAGCAGGTAAATATACAAATGCAGCAATGTAGTGTGTTTACCTCATGAACTTGATCAATTTGCTTACAATGTTGCTTGCCGTTGCAGATGTGGATTGCCAAGGCTGAGTACGACGAGTCTGGCCCATCCATTGTGTCACAGGAAATGCTTCTAATTCTTCGGACCCAAGAATGCTAAGCCAAGAGGTGCTGTTATCGC	GCATCTCTCAGCACATTCCAGCAGGTAAATATACAAATGCAGCAATGTAGTGTGTTTACCTCATGAACTTGATCAATTTGCTTACAATGTTGCTTGCCGTTGCAGATGTGGATTGCCAAGGCTGAGTACGACGAGTCTGGCCCATCCATTGTGCACAGGAAATGCTTCTAATTCTTCGGACCCAAGAATGCTAAGCCAAGAGGAGCTGTTATCGC
GCATCTCTCAGCACATTCCAGCAGGTAAATATACAAATGCAGCAATGTAGTGTGTTTACCTCATGAACTTGATCAATTTGCTTACAATGTTGCTTGCCGTTGCAGATGTGGATTGCCAAGGCTGAGTACGACGAGTCTGGCCCATCCATTGTGTcACAGGAAATGCTTCTAATTCTTCGGACTCAAGAATGCTAAGCCAAGAGGAGCTGTTATCGC	7	33	Insertion	0.01	1	ASLSTFQQVNIQMQQCSVFTS*	ASLSTFQQVNIQMQQCSVFTS*	GCATCTCTCAGCACATTCCAGCAGGTAAATATACAAATGCAGCAATGTAGTGTGTTTACCTCATGAACTTGATCAATTTGCTTACAATGTTGCTTGCCGTTGCAGATGTGGATTGCCAAGGCTGAGTACGACGAGTCTGGCCCATCCATTGTGTCACAGGAAATGCTTCTAATTCTTCGGACTCAAGAATGCTAAGCCAAGAGGAGCTGTTATCGC	GCATCTCTCAGCACATTCCAGCAGGTAAATATACAAATGCAGCAATGTAGTGTGTTTACCTCATGAACTTGATCAATTTGCTTACAATGTTGCTTGCCGTTGCAGATGTGGATTGCCAAGGCTGAGTACGACGAGTCTGGCCCATCCATTGTGCACAGGAAATGCTTCTAATTCTTCGGACCCAAGAATGCTAAGCCAAGAGGAGCTGTTATCGC
GCATCTCTCAGCACATTCCAGCAGGTAAATATACAAATGCAGCAATGTAGTGTGTTTACCTCATGAACTTGATCAATTTGCTTACAATGTTGCTTGCCGTTGCAGATGTGGATTGCCAAGGCTGAGTACGACGAGTCTGGCCCATCCATTGTGTcACAGGAAATGCTTCTAATTCTTCGGATCCAAGAATGCTAAGCCAAGAGGAGCTGTTATCGC	7	35	Insertion	0.01	1	ASLSTFQQVNIQMQQCSVFTS*	ASLSTFQQVNIQMQQCSVFTS*	GCATCTCTCAGCACATTCCAGCAGGTAAATATACAAATGCAGCAATGTAGTGTGTTTACCTCATGAACTTGATCAATTTGCTTACAATGTTGCTTGCCGTTGCAGATGTGGATTGCCAAGGCTGAGTACGACGAGTCTGGCCCATCCATTGTGTCACAGGAAATGCTTCTAATTCTTCGGATCCAAGAATGCTAAGCCAAGAGGAGCTGTTATCGC	GCATCTCTCAGCACATTCCAGCAGGTAAATATACAAATGCAGCAATGTAGTGTGTTTACCTCATGAACTTGATCAATTTGCTTACAATGTTGCTTGCCGTTGCAGATGTGGATTGCCAAGGCTGAGTACGACGAGTCTGGCCCATCCATTGTGCACAGGAAATGCTTCTAATTCTTCGGACCCAAGAATGCTAAGCCAAGAGGAGCTGTTATCGC
GCATCTCTCAGCACATTCCAGCAGGTAAATATACAAATGCAGCAATGTAGTGTGTTTACCTCATGAACTTGATCAATTTGCTTACAATGTTGCTTGCCGTTGCAGATGTGGATTGCCAAGGCTGAGTACGACGAGTCTGGCCCATCCGTTGTGCACAGGAAATGCTTCTAATTCTTCGGACCCAAGAATGCTAAGCCAAGAGGAGCTGTTATCGC	7	36	1 Base Change	0.01	0	ASLSTFQQVNIQMQQCSVFTS*	ASLSTFQQVNIQMQQCSVFTS*	GCATCTCTCAGCACATTCCAGCAGGTAAATATACAAATGCAGCAATGTAGTGTGTTTACCTCATGAACTTGATCAATTTGCTTACAATGTTGCTTGCCGTTGCAGATGTGGATTGCCAAGGCTGAGTACGACGAGTCTGGCCCATCCGTTGTGCACAGGAAATGCTTCTAATTCTTCGGACCCAAGAATGCTAAGCCAAGAGGAGCTGTTATCGC	GCATCTCTCAGCACATTCCAGCAGGTAAATATACAAATGCAGCAATGTAGTGTGTTTACCTCATGAACTTGATCAATTTGCTTACAATGTTGCTTGCCGTTGCAGATGTGGATTGCCAAGGCTGAGTACGACGAGTCTGGCCCATCCATTGTGCACAGGAAATGCTTCTAATTCTTCGGACCCAAGAATGCTAAGCCAAGAGGAGCTGTTATCGC
GCATCTCTCAGCACATTCCAGCAGGTAAATATACAAATGCAGCAATGTAGTGTGTTTACCTCATGAACTTGATCAATTTGCTTACAATGTTGCTTGCCGTTGCAGATGTGGATTGCCAAGGCTGAGTACGACGAGTCTGGCCCATCTATTGTGTcACAGGAAATGCTTCTAATTCTTCGGACCCAAGAATGCTAAGCCAAGAGGAGCTGTTATCGC	7	35	Insertion	0.01	1	ASLSTFQQVNIQMQQCSVFTS*	ASLSTFQQVNIQMQQCSVFTS*	GCATCTCTCAGCACATTCCAGCAGGTAAATATACAAATGCAGCAATGTAGTGTGTTTACCTCATGAACTTGATCAATTTGCTTACAATGTTGCTTGCCGTTGCAGATGTGGATTGCCAAGGCTGAGTACGACGAGTCTGGCCCATCTATTGTGTCACAGGAAATGCTTCTAATTCTTCGGACCCAAGAATGCTAAGCCAAGAGGAGCTGTTATCGC	GCATCTCTCAGCACATTCCAGCAGGTAAATATACAAATGCAGCAATGTAGTGTGTTTACCTCATGAACTTGATCAATTTGCTTACAATGTTGCTTGCCGTTGCAGATGTGGATTGCCAAGGCTGAGTACGACGAGTCTGGCCCATCCATTGTGCACAGGAAATGCTTCTAATTCTTCGGACCCAAGAATGCTAAGCCAAGAGGAGCTGTTATCGC
GCATCTCTCAGCACATTCCAGCAGGTAAATATACAAATGCAGCAATGTAGTGTGTTTACCTCATGAACTTGATCAATTTGCTTACAATGTTGCTTGCCGTTGCAGATGTGGATTGCCAAGGCTGAGTACGACGAGTCTGGCCCATTCATTGTGCACAGGAAATGCTTCTAATTCTTCGGACCCAAGAATGCTAAGCCAAGAGGAGCTGTTATCGC	7	35	1 Base Change	0.01	0	ASLSTFQQVNIQMQQCSVFTS*	ASLSTFQQVNIQMQQCSVFTS*	GCATCTCTCAGCACATTCCAGCAGGTAAATATACAAATGCAGCAATGTAGTGTGTTTACCTCATGAACTTGATCAATTTGCTTACAATGTTGCTTGCCGTTGCAGATGTGGATTGCCAAGGCTGAGTACGACGAGTCTGGCCCATTCATTGTGCACAGGAAATGCTTCTAATTCTTCGGACCCAAGAATGCTAAGCCAAGAGGAGCTGTTATCGC	GCATCTCTCAGCACATTCCAGCAGGTAAATATACAAATGCAGCAATGTAGTGTGTTTACCTCATGAACTTGATCAATTTGCTTACAATGTTGCTTGCCGTTGCAGATGTGGATTGCCAAGGCTGAGTACGACGAGTCTGGCCCATCCATTGTGCACAGGAAATGCTTCTAATTCTTCGGACCCAAGAATGCTAAGCCAAGAGGAGCTGTTATCGC
GCATCTCTCAGCACATTCCAGCAGGTAAATATACAAATGCAGCAATGTAGTGTGTTTACCTCATGAACTTGATCAATTTGCTTACAATGTTGCTTGCCGTTGCAGATGTGGATTGCCAAGGCTGAGTACGACGAGTCTGGTCCATCCATTGTGTcACAGGAAATGCTTCTAATTCTTCGGACCCAAGAATGCTAAGCCAAGAGGAGCTGTTATCGC	7	33	Insertion	0.01	1	ASLSTFQQVNIQMQQCSVFTS*	ASLSTFQQVNIQMQQCSVFTS*	GCATCTCTCAGCACATTCCAGCAGGTAAATATACAAATGCAGCAATGTAGTGTGTTTACCTCATGAACTTGATCAATTTGCTTACAATGTTGCTTGCCGTTGCAGATGTGGATTGCCAAGGCTGAGTACGACGAGTCTGGTCCATCCATTGTGTCACAGGAAATGCTTCTAATTCTTCGGACCCAAGAATGCTAAGCCAAGAGGAGCTGTTATCGC	GCATCTCTCAGCACATTCCAGCAGGTAAATATACAAATGCAGCAATGTAGTGTGTTTACCTCATGAACTTGATCAATTTGCTTACAATGTTGCTTGCCGTTGCAGATGTGGATTGCCAAGGCTGAGTACGACGAGTCTGGCCCATCCATTGTGCACAGGAAATGCTTCTAATTCTTCGGACCCAAGAATGCTAAGCCAAGAGGAGCTGTTATCGC
GCATCTCTCAGCACATTCCAGCAGGTAAATATACAAATGCAGCAATGTAGTGTGTTTACCTCATGAACTTGATCAATTTGCTTACAATGTTGCTTGCCGTTGCAGATGTGGATTGCCAAGGCTGAGTACGATGAGTCTGGCCCATCCATTGTGCACAGGAAATGCTTCTAATTCTTCGGACCCAAGAATGCTAAGCCAAGAGGAGCTGTTATCGC	7	35	1 Base Change	0.01	0	ASLSTFQQVNIQMQQCSVFTS*	ASLSTFQQVNIQMQQCSVFTS*	GCATCTCTCAGCACATTCCAGCAGGTAAATATACAAATGCAGCAATGTAGTGTGTTTACCTCATGAACTTGATCAATTTGCTTACAATGTTGCTTGCCGTTGCAGATGTGGATTGCCAAGGCTGAGTACGATGAGTCTGGCCCATCCATTGTGCACAGGAAATGCTTCTAATTCTTCGGACCCAAGAATGCTAAGCCAAGAGGAGCTGTTATCGC	GCATCTCTCAGCACATTCCAGCAGGTAAATATACAAATGCAGCAATGTAGTGTGTTTACCTCATGAACTTGATCAATTTGCTTACAATGTTGCTTGCCGTTGCAGATGTGGATTGCCAAGGCTGAGTACGACGAGTCTGGCCCATCCATTGTGCACAGGAAATGCTTCTAATTCTTCGGACCCAAGAATGCTAAGCCAAGAGGAGCTGTTATCGC
GCATCTCTCAGCACATTCCAGCAGGTAAATATACAAATGCAGCAATGTAGTGTGTTTACCTCATGAACTTGATCAATTTGCTTACAATGTTGCTTGCCGTTGCAGATGTGGATTGCCAGGGCTGAGTACGACGAGTCTGGCCCATCCATTGTGAcACAGGAAATGCTTCTAATTCTTCGGACCCAAGAATGCTAAGCCAAGAGGAGCTGTTATCGC	7	34	Insertion	0.01	1	ASLSTFQQVNIQMQQCSVFTS*	ASLSTFQQVNIQMQQCSVFTS*	GCATCTCTCAGCACATTCCAGCAGGTAAATATACAAATGCAGCAATGTAGTGTGTTTACCTCATGAACTTGATCAATTTGCTTACAATGTTGCTTGCCGTTGCAGATGTGGATTGCCAGGGCTGAGTACGACGAGTCTGGCCCATCCATTGTGACACAGGAAATGCTTCTAATTCTTCGGACCCAAGAATGCTAAGCCAAGAGGAGCTGTTATCGC	GCATCTCTCAGCACATTCCAGCAGGTAAATATACAAATGCAGCAATGTAGTGTGTTTACCTCATGAACTTGATCAATTTGCTTACAATGTTGCTTGCCGTTGCAGATGTGGATTGCCAAGGCTGAGTACGACGAGTCTGGCCCATCCATTGTGCACAGGAAATGCTTCTAATTCTTCGGACCCAAGAATGCTAAGCCAAGAGGAGCTGTTATCGC
GCATCTCTCAGCACATTCCAGCAGGTAAATATACAAATGCAGCAATGTAGTGTGTTTACCTCATGAACTTGATCAATTTGCTTACAATGTTGCTTGCCGTTGCAGATGTGGATTGCCGAGGCTGAGTACGACGAGTCTGGCCCATCCATTGTGAcACAGGAAATGCTTCTAATTCTTCGGACCCAAGAATGCTAAGCCAAGAGGAGCTGTTATCGC	7	35	Insertion	0.01	1	ASLSTFQQVNIQMQQCSVFTS*	ASLSTFQQVNIQMQQCSVFTS*	GCATCTCTCAGCACATTCCAGCAGGTAAATATACAAATGCAGCAATGTAGTGTGTTTACCTCATGAACTTGATCAATTTGCTTACAATGTTGCTTGCCGTTGCAGATGTGGATTGCCGAGGCTGAGTACGACGAGTCTGGCCCATCCATTGTGACACAGGAAATGCTTCTAATTCTTCGGACCCAAGAATGCTAAGCCAAGAGGAGCTGTTATCGC	GCATCTCTCAGCACATTCCAGCAGGTAAATATACAAATGCAGCAATGTAGTGTGTTTACCTCATGAACTTGATCAATTTGCTTACAATGTTGCTTGCCGTTGCAGATGTGGATTGCCAAGGCTGAGTACGACGAGTCTGGCCCATCCATTGTGCACAGGAAATGCTTCTAATTCTTCGGACCCAAGAATGCTAAGCCAAGAGGAGCTGTTATCGC
GCATCTCTCAGCACATTCCAGCAGGTAAATATACAAATGCAGCAATGTAGTGTGTTTACCTCATGAACTTGATCAATTTGCTTGCAATGTTGCTTGCCGTTGCAGATGTGGATTGCCAAGGCTGAGTACGACGAGTCTGGCCCATCCATTGTGCACAGGAAATGCTTCTAATTCTTCGGACCCAAGAATGCTAAGCCAAGAGGAGCTGTTATCGC	7	35	1 Base Change	0.01	0	ASLSTFQQVNIQMQQCSVFTS*	ASLSTFQQVNIQMQQCSVFTS*	GCATCTCTCAGCACATTCCAGCAGGTAAATATACAAATGCAGCAATGTAGTGTGTTTACCTCATGAACTTGATCAATTTGCTTGCAATGTTGCTTGCCGTTGCAGATGTGGATTGCCAAGGCTGAGTACGACGAGTCTGGCCCATCCATTGTGCACAGGAAATGCTTCTAATTCTTCGGACCCAAGAATGCTAAGCCAAGAGGAGCTGTTATCGC	GCATCTCTCAGCACATTCCAGCAGGTAAATATACAAATGCAGCAATGTAGTGTGTTTACCTCATGAACTTGATCAATTTGCTTACAATGTTGCTTGCCGTTGCAGATGTGGATTGCCAAGGCTGAGTACGACGAGTCTGGCCCATCCATTGTGCACAGGAAATGCTTCTAATTCTTCGGACCCAAGAATGCTAAGCCAAGAGGAGCTGTTATCGC
GCATCTCTCAGCACATTCCAGCAGGTAAATATACAAATGCAGCAATGTAGTGTGTTTACCTCATGAACTTGATCAGTTTGCTTACAATGTTGCTTGCCGTTGCAGATGTGGATTGCCAAGGCTGAGTACGACGAGTCTGGCCCATCCATTGTGCACAGGAAATGCTTCTAATTCTTCGGACCCAAGAATGCTAAGCCAAGAGGAGCTGTTATCGC	7	33	1 Base Change	0.01	0	ASLSTFQQVNIQMQQCSVFTS*	ASLSTFQQVNIQMQQCSVFTS*	GCATCTCTCAGCACATTCCAGCAGGTAAATATACAAATGCAGCAATGTAGTGTGTTTACCTCATGAACTTGATCAGTTTGCTTACAATGTTGCTTGCCGTTGCAGATGTGGATTGCCAAGGCTGAGTACGACGAGTCTGGCCCATCCATTGTGCACAGGAAATGCTTCTAATTCTTCGGACCCAAGAATGCTAAGCCAAGAGGAGCTGTTATCGC	GCATCTCTCAGCACATTCCAGCAGGTAAATATACAAATGCAGCAATGTAGTGTGTTTACCTCATGAACTTGATCAATTTGCTTACAATGTTGCTTGCCGTTGCAGATGTGGATTGCCAAGGCTGAGTACGACGAGTCTGGCCCATCCATTGTGCACAGGAAATGCTTCTAATTCTTCGGACCCAAGAATGCTAAGCCAAGAGGAGCTGTTATCGC
GCATCTCTCAGCACATTCCAGCAGGTAAATATACAAATGCAGCAATGTAGTGTGTTTACCTCATGAACTTGATCGATTTGCTTACAATGTTGCTTGCCGTTGCAGATGTGGATTGCCAAGGCTGAGTACGACGAGTCTGGCCCATCCATTGTGCACAGGAAATGCTTCTAATTCTTCGGACCCAAGAATGCTAAGCCAAGAGGAGCTGTTATCGC	7	35	1 Base Change	0.01	0	ASLSTFQQVNIQMQQCSVFTS*	ASLSTFQQVNIQMQQCSVFTS*	GCATCTCTCAGCACATTCCAGCAGGTAAATATACAAATGCAGCAATGTAGTGTGTTTACCTCATGAACTTGATCGATTTGCTTACAATGTTGCTTGCCGTTGCAGATGTGGATTGCCAAGGCTGAGTACGACGAGTCTGGCCCATCCATTGTGCACAGGAAATGCTTCTAATTCTTCGGACCCAAGAATGCTAAGCCAAGAGGAGCTGTTATCGC	GCATCTCTCAGCACATTCCAGCAGGTAAATATACAAATGCAGCAATGTAGTGTGTTTACCTCATGAACTTGATCAATTTGCTTACAATGTTGCTTGCCGTTGCAGATGTGGATTGCCAAGGCTGAGTACGACGAGTCTGGCCCATCCATTGTGCACAGGAAATGCTTCTAATTCTTCGGACCCAAGAATGCTAAGCCAAGAGGAGCTGTTATCGC
GCATCTCTCAGCACATTCCAGCAGGTAAATATACAAATGCAGCAATGTAGTGTGTTTACTTCATGAACTTGATCAATTTGCTTACAATGTTGCTTGCCGTTGCAGATGTGGATTGCCAAGGCTGAGTACGACGAGTCTGGCCCATCCATTGTGCACAGGAAATGCTTCTAATTCTTCGGACCCAAGAATGCTAAGCCAAGAGGAGCTGTTATCGC	7	35	1 Base Change	0.01	0	ASLSTFQQVNIQMQQCSVFTS*	ASLSTFQQVNIQMQQCSVFTS*	GCATCTCTCAGCACATTCCAGCAGGTAAATATACAAATGCAGCAATGTAGTGTGTTTACTTCATGAACTTGATCAATTTGCTTACAATGTTGCTTGCCGTTGCAGATGTGGATTGCCAAGGCTGAGTACGACGAGTCTGGCCCATCCATTGTGCACAGGAAATGCTTCTAATTCTTCGGACCCAAGAATGCTAAGCCAAGAGGAGCTGTTATCGC	GCATCTCTCAGCACATTCCAGCAGGTAAATATACAAATGCAGCAATGTAGTGTGTTTACCTCATGAACTTGATCAATTTGCTTACAATGTTGCTTGCCGTTGCAGATGTGGATTGCCAAGGCTGAGTACGACGAGTCTGGCCCATCCATTGTGCACAGGAAATGCTTCTAATTCTTCGGACCCAAGAATGCTAAGCCAAGAGGAGCTGTTATCGC
GCATCTCTCAGCACATTCCAGCAGGTAAATATACAAATGCAGCAATGTAGTGTGTTTATCTCATGAACTTGATCAATTTGCTTACAATGTTGCTTGCCGTTGCAGATGTGGATTGCCAAGGCTGAGTACGACGAGTCTGGCCCATCCATTGTGCACAGGAAATGCTTCTAATTCTTCGGACCCAAGAATGCTAAGCCAAGAGGAGCTGTTATCGC	7	34	1 Base Change	0.01	0	ASLSTFQQVNIQMQQCSVFIS*	ASLSTFQQVNIQMQQCSVFTS*	GCATCTCTCAGCACATTCCAGCAGGTAAATATACAAATGCAGCAATGTAGTGTGTTTATCTCATGAACTTGATCAATTTGCTTACAATGTTGCTTGCCGTTGCAGATGTGGATTGCCAAGGCTGAGTACGACGAGTCTGGCCCATCCATTGTGCACAGGAAATGCTTCTAATTCTTCGGACCCAAGAATGCTAAGCCAAGAGGAGCTGTTATCGC	GCATCTCTCAGCACATTCCAGCAGGTAAATATACAAATGCAGCAATGTAGTGTGTTTACCTCATGAACTTGATCAATTTGCTTACAATGTTGCTTGCCGTTGCAGATGTGGATTGCCAAGGCTGAGTACGACGAGTCTGGCCCATCCATTGTGCACAGGAAATGCTTCTAATTCTTCGGACCCAAGAATGCTAAGCCAAGAGGAGCTGTTATCGC
GCATCTCTCAGCACATTCCAGCAGGTAAATATACAAATGCAGCAATGTAGTGTGTTTTCCTCATGAACTTGATCAATTTGCTTACAATGTTGCTTGCCGTTGCAGATGTGGATTGCCAAGGCTGAGTACGACGAGTCTGGCCCATCCATTGTGAcACAGGAAATGCTTCTAATTCTTCGGACCCAAGAATGCTAAGCCAAGAGGAGCTGTTATCGC	7	33	Insertion	0.01	1	ASLSTFQQVNIQMQQCSVFSS*	ASLSTFQQVNIQMQQCSVFTS*	GCATCTCTCAGCACATTCCAGCAGGTAAATATACAAATGCAGCAATGTAGTGTGTTTTCCTCATGAACTTGATCAATTTGCTTACAATGTTGCTTGCCGTTGCAGATGTGGATTGCCAAGGCTGAGTACGACGAGTCTGGCCCATCCATTGTGACACAGGAAATGCTTCTAATTCTTCGGACCCAAGAATGCTAAGCCAAGAGGAGCTGTTATCGC	GCATCTCTCAGCACATTCCAGCAGGTAAATATACAAATGCAGCAATGTAGTGTGTTTACCTCATGAACTTGATCAATTTGCTTACAATGTTGCTTGCCGTTGCAGATGTGGATTGCCAAGGCTGAGTACGACGAGTCTGGCCCATCCATTGTGCACAGGAAATGCTTCTAATTCTTCGGACCCAAGAATGCTAAGCCAAGAGGAGCTGTTATCGC
GCATCTCTCAGCACATTCCAGCAGGTAAATATACAAATGTAGCAATGTAGTGTGTTTACCTCATGAACTTGATCAATTTGCTTACAATGTTGCTTGCCGTTGCAGATGTGGATTGCCAAGGCTGAGTACGACGAGTCTGGCCCATCCATTGTGTcACAGGAAATGCTTCTAATTCTTCGGACCCAAGAATGCTAAGCCAAGAGGAGCTGTTATCGC	7	36	Insertion	0.01	1	ASLSTFQQVNIQM*	ASLSTFQQVNIQMQQCSVFTS*	GCATCTCTCAGCACATTCCAGCAGGTAAATATACAAATGTAGCAATGTAGTGTGTTTACCTCATGAACTTGATCAATTTGCTTACAATGTTGCTTGCCGTTGCAGATGTGGATTGCCAAGGCTGAGTACGACGAGTCTGGCCCATCCATTGTGTCACAGGAAATGCTTCTAATTCTTCGGACCCAAGAATGCTAAGCCAAGAGGAGCTGTTATCGC	GCATCTCTCAGCACATTCCAGCAGGTAAATATACAAATGCAGCAATGTAGTGTGTTTACCTCATGAACTTGATCAATTTGCTTACAATGTTGCTTGCCGTTGCAGATGTGGATTGCCAAGGCTGAGTACGACGAGTCTGGCCCATCCATTGTGCACAGGAAATGCTTCTAATTCTTCGGACCCAAGAATGCTAAGCCAAGAGGAGCTGTTATCGC
GCATCTCTCAGCACATTCCAGCAGGTAAATATACAGATGCAGCAATGTAGTGTGTTTACCTCATGAACTTGATCAATTTGCTTACAATGTTGCTTGCCGTTGCAGATGTGGATTGCCAAGGCTGAGTACGACGAGTCTGGCCCATCCATTGTGAcACAGGAAATGCTTCTAATTCTTCGGACCCAAGAATGCTAAGCCAAGAGGAGCTGTTATCGC	7	36	Insertion	0.01	1	ASLSTFQQVNIQMQQCSVFTS*	ASLSTFQQVNIQMQQCSVFTS*	GCATCTCTCAGCACATTCCAGCAGGTAAATATACAGATGCAGCAATGTAGTGTGTTTACCTCATGAACTTGATCAATTTGCTTACAATGTTGCTTGCCGTTGCAGATGTGGATTGCCAAGGCTGAGTACGACGAGTCTGGCCCATCCATTGTGACACAGGAAATGCTTCTAATTCTTCGGACCCAAGAATGCTAAGCCAAGAGGAGCTGTTATCGC	GCATCTCTCAGCACATTCCAGCAGGTAAATATACAAATGCAGCAATGTAGTGTGTTTACCTCATGAACTTGATCAATTTGCTTACAATGTTGCTTGCCGTTGCAGATGTGGATTGCCAAGGCTGAGTACGACGAGTCTGGCCCATCCATTGTGCACAGGAAATGCTTCTAATTCTTCGGACCCAAGAATGCTAAGCCAAGAGGAGCTGTTATCGC
GCATCTCTCAGCACATTCCAGCAGGTAAATATACGAATGCAGCAATGTAGTGTGTTTACCTCATGAACTTGATCAATTTGCTTACAATGTTGCTTGCCGTTGCAGATGTGGATTGCCAAGGCTGAGTACGACGAGTCTGGCCCATCCATTGTGAcACAGGAAATGCTTCTAATTCTTCGGACCCAAGAATGCTAAGCCAAGAGGAGCTGTTATCGC	7	36	Insertion	0.01	1	ASLSTFQQVNIRMQQCSVFTS*	ASLSTFQQVNIQMQQCSVFTS*	GCATCTCTCAGCACATTCCAGCAGGTAAATATACGAATGCAGCAATGTAGTGTGTTTACCTCATGAACTTGATCAATTTGCTTACAATGTTGCTTGCCGTTGCAGATGTGGATTGCCAAGGCTGAGTACGACGAGTCTGGCCCATCCATTGTGACACAGGAAATGCTTCTAATTCTTCGGACCCAAGAATGCTAAGCCAAGAGGAGCTGTTATCGC	GCATCTCTCAGCACATTCCAGCAGGTAAATATACAAATGCAGCAATGTAGTGTGTTTACCTCATGAACTTGATCAATTTGCTTACAATGTTGCTTGCCGTTGCAGATGTGGATTGCCAAGGCTGAGTACGACGAGTCTGGCCCATCCATTGTGCACAGGAAATGCTTCTAATTCTTCGGACCCAAGAATGCTAAGCCAAGAGGAGCTGTTATCGC
ACATCTCTCAGCACATTCCAGCAGGTAAATATACAAATGCAGCAATGTAGTGTGTTTACCTCATGAACTTGATCAATTTGCTTACAATGTTGCTTGCCGTTGCAGATGTGGATTGCCAAGGCTGAGTACGACGAGTCTGGCCCATCCATTGTGTcACAGGAAATGCTTCTAATTCTTCGGACCCAAGAATGCTAAGCCAAGAGGAGCTGTTATCGC	6	35	Insertion	0.01	1	TSLSTFQQVNIQMQQCSVFTS*	ASLSTFQQVNIQMQQCSVFTS*	ACATCTCTCAGCACATTCCAGCAGGTAAATATACAAATGCAGCAATGTAGTGTGTTTACCTCATGAACTTGATCAATTTGCTTACAATGTTGCTTGCCGTTGCAGATGTGGATTGCCAAGGCTGAGTACGACGAGTCTGGCCCATCCATTGTGTCACAGGAAATGCTTCTAATTCTTCGGACCCAAGAATGCTAAGCCAAGAGGAGCTGTTATCGC	GCATCTCTCAGCACATTCCAGCAGGTAAATATACAAATGCAGCAATGTAGTGTGTTTACCTCATGAACTTGATCAATTTGCTTACAATGTTGCTTGCCGTTGCAGATGTGGATTGCCAAGGCTGAGTACGACGAGTCTGGCCCATCCATTGTGCACAGGAAATGCTTCTAATTCTTCGGACCCAAGAATGCTAAGCCAAGAGGAGCTGTTATCGC
GCAT-TCTCAGCACATTCCAGCAGGTAAATATACAAATGCAGCAATGTAGTGTGTTTACCTCATGAACTTGATCAATTTGCTTACAATGTTGCTTGCCGTTGCAGATGTGGATTGCCAAGGCTGAGTACGACGAGTCTGGCCCATCCATTGTGgCACAGGAAATGCTTCTAATTCTTCGGACCCAAGAATGCTAAGCCAAGAGGAGCTGTTATCGC	6	35	Insertion and Deletion	0.01	0	AFSAHSSR*	ASLSTFQQVNIQMQQCSVFTS*	GCAT-TCTCAGCACATTCCAGCAGGTAAATATACAAATGCAGCAATGTAGTGTGTTTACCTCATGAACTTGATCAATTTGCTTACAATGTTGCTTGCCGTTGCAGATGTGGATTGCCAAGGCTGAGTACGACGAGTCTGGCCCATCCATTGTGGCACAGGAAATGCTTCTAATTCTTCGGACCCAAGAATGCTAAGCCAAGAGGAGCTGTTATCGC	GCATCTCTCAGCACATTCCAGCAGGTAAATATACAAATGCAGCAATGTAGTGTGTTTACCTCATGAACTTGATCAATTTGCTTACAATGTTGCTTGCCGTTGCAGATGTGGATTGCCAAGGCTGAGTACGACGAGTCTGGCCCATCCATTGTGCACAGGAAATGCTTCTAATTCTTCGGACCCAAGAATGCTAAGCCAAGAGGAGCTGTTATCGC
GCATCCCTCAGCACATTCCAGCAGGTAAATATACAAATGCAGCAATGTAGTGTGTTTACCTCATGAACTTGATCAATTTGCTTACAATGTTGCTTGCCGTTGCAGATGTGGATTGCCAAGGCTGAGTACGACGAGTCTGGCCCATCCATTGTGCACAGGAAATGCTTCTAATTCTTCGGACCCAAGAATGCTAAGCCAAGAGGAGCTGTTATCGC	6	34	1 Base Change	0.01	0	ASLSTFQQVNIQMQQCSVFTS*	ASLSTFQQVNIQMQQCSVFTS*	GCATCCCTCAGCACATTCCAGCAGGTAAATATACAAATGCAGCAATGTAGTGTGTTTACCTCATGAACTTGATCAATTTGCTTACAATGTTGCTTGCCGTTGCAGATGTGGATTGCCAAGGCTGAGTACGACGAGTCTGGCCCATCCATTGTGCACAGGAAATGCTTCTAATTCTTCGGACCCAAGAATGCTAAGCCAAGAGGAGCTGTTATCGC	GCATCTCTCAGCACATTCCAGCAGGTAAATATACAAATGCAGCAATGTAGTGTGTTTACCTCATGAACTTGATCAATTTGCTTACAATGTTGCTTGCCGTTGCAGATGTGGATTGCCAAGGCTGAGTACGACGAGTCTGGCCCATCCATTGTGCACAGGAAATGCTTCTAATTCTTCGGACCCAAGAATGCTAAGCCAAGAGGAGCTGTTATCGC
GCATCTCTCA-CACATTCCAGCAGGTAAATATACAAATGCAGCAATGTAGTGTGTTTACCTCATGAACTTGATCAATTTGCTTACAATGTTGCTTGCCGTTGCAGATGTGGATTGCCAAGGCTGAGTACGACGAGTCTGGCCCATCCATTGTGAcACAGGAAATGCTTCTAATTCTTCGGACCCAAGAATGCTAAGCCAAGAGGAGCTGTT-TCGC	6	35	Insertion and Deletion	0.01	-1	ASLTHSSR*	ASLSTFQQVNIQMQQCSVFTS*	GCATCTCTCA-CACATTCCAGCAGGTAAATATACAAATGCAGCAATGTAGTGTGTTTACCTCATGAACTTGATCAATTTGCTTACAATGTTGCTTGCCGTTGCAGATGTGGATTGCCAAGGCTGAGTACGACGAGTCTGGCCCATCCATTGTGACACAGGAAATGCTTCTAATTCTTCGGACCCAAGAATGCTAAGCCAAGAGGAGCTGTT-TCGC	GCATCTCTCAGCACATTCCAGCAGGTAAATATACAAATGCAGCAATGTAGTGTGTTTACCTCATGAACTTGATCAATTTGCTTACAATGTTGCTTGCCGTTGCAGATGTGGATTGCCAAGGCTGAGTACGACGAGTCTGGCCCATCCATTGTGCACAGGAAATGCTTCTAATTCTTCGGACCCAAGAATGCTAAGCCAAGAGGAGCTGTTATCGC
GCATCTCTCAGCA-ATTCCAGCAGGTAAATATACAAATGCAGCAATGTAGTGTGTTTACCTCATGAACTTGATCAATTTGCTTACAATGTTGCTTGCCGTTGCAGATGTGGATTGCCAAGGCTGAGTACGACGAGTCTGGCCCATCCATTGTGAcACAGGAAATGCTTCTAATTCTTCGGACCCAAGAATGCTAAGCCAAGAGGAGC-GTTATCGC	6	35	Insertion and Deletion	0.01	-1	ASLSNSSR*	ASLSTFQQVNIQMQQCSVFTS*	GCATCTCTCAGCA-ATTCCAGCAGGTAAATATACAAATGCAGCAATGTAGTGTGTTTACCTCATGAACTTGATCAATTTGCTTACAATGTTGCTTGCCGTTGCAGATGTGGATTGCCAAGGCTGAGTACGACGAGTCTGGCCCATCCATTGTGACACAGGAAATGCTTCTAATTCTTCGGACCCAAGAATGCTAAGCCAAGAGGAGC-GTTATCGC	GCATCTCTCAGCACATTCCAGCAGGTAAATATACAAATGCAGCAATGTAGTGTGTTTACCTCATGAACTTGATCAATTTGCTTACAATGTTGCTTGCCGTTGCAGATGTGGATTGCCAAGGCTGAGTACGACGAGTCTGGCCCATCCATTGTGCACAGGAAATGCTTCTAATTCTTCGGACCCAAGAATGCTAAGCCAAGAGGAGCTGTTATCGC
GCATCTCTCAGCA-ATTCCAGCAGGTAAATATACAAATGCAGCAATGTAGTGTGTTTATCTCATGAACTTGATCAATTTGCTTACAATGTTGCTTGCCGTTGCAGATGTGGATTGCCAAGGCTGAGTACGACGAGTCTGGCCCATCCATTGTGAcACAGGAAATGCTTCTAATTCTTCGGACCCAAGAATGCTAAGCCAAGAGGAGCTGTTATCGC	6	34	Insertion and Deletion	0.01	0	ASLSNSSR*	ASLSTFQQVNIQMQQCSVFTS*	GCATCTCTCAGCA-ATTCCAGCAGGTAAATATACAAATGCAGCAATGTAGTGTGTTTATCTCATGAACTTGATCAATTTGCTTACAATGTTGCTTGCCGTTGCAGATGTGGATTGCCAAGGCTGAGTACGACGAGTCTGGCCCATCCATTGTGACACAGGAAATGCTTCTAATTCTTCGGACCCAAGAATGCTAAGCCAAGAGGAGCTGTTATCGC	GCATCTCTCAGCACATTCCAGCAGGTAAATATACAAATGCAGCAATGTAGTGTGTTTACCTCATGAACTTGATCAATTTGCTTACAATGTTGCTTGCCGTTGCAGATGTGGATTGCCAAGGCTGAGTACGACGAGTCTGGCCCATCCATTGTGCACAGGAAATGCTTCTAATTCTTCGGACCCAAGAATGCTAAGCCAAGAGGAGCTGTTATCGC
GCATCTCTCAGCACATTCCAGCAAGTAAATATACAAATGCAGCAATGTAGTGTGTTTACCTCATGAACTTGATCAATTTGCTTACAATGTTGCTTGCCGTTGCAGATGTGGATTGCCAAGGCTGAGTACGACGAGTCTGGCCCATCCATTGTGAcACAGGAAATGCTTCTAATTCTTCGGACCCAAGAATGCTAAGCCAAGAGGAGCTGTTATCGC	6	35	Insertion	0.01	1	ASLSTFQQVNIQMQQCSVFTS*	ASLSTFQQVNIQMQQCSVFTS*	GCATCTCTCAGCACATTCCAGCAAGTAAATATACAAATGCAGCAATGTAGTGTGTTTACCTCATGAACTTGATCAATTTGCTTACAATGTTGCTTGCCGTTGCAGATGTGGATTGCCAAGGCTGAGTACGACGAGTCTGGCCCATCCATTGTGACACAGGAAATGCTTCTAATTCTTCGGACCCAAGAATGCTAAGCCAAGAGGAGCTGTTATCGC	GCATCTCTCAGCACATTCCAGCAGGTAAATATACAAATGCAGCAATGTAGTGTGTTTACCTCATGAACTTGATCAATTTGCTTACAATGTTGCTTGCCGTTGCAGATGTGGATTGCCAAGGCTGAGTACGACGAGTCTGGCCCATCCATTGTGCACAGGAAATGCTTCTAATTCTTCGGACCCAAGAATGCTAAGCCAAGAGGAGCTGTTATCGC
GCATCTCTCAGCACATTCCAGCAGGGAAATATACAAATGCAGCAATGTAGTGTGTTTACCTCATGAACTTGATCAATTTGCTTACAATGTTGCTTGCCGTTGCAGATGTGGATTGCCAAGGCTGAGTACGACGAGTCTGGCCCATCCATTGTGTcACAGGAAATGCTTCTAATTCTTCGGACCCAAGAATGCTAAGCCAAGAGGAGCTGTTATCGC	6	26	Insertion	0.01	1	ASLSTFQQGNIQMQQCSVFTS*	ASLSTFQQVNIQMQQCSVFTS*	GCATCTCTCAGCACATTCCAGCAGGGAAATATACAAATGCAGCAATGTAGTGTGTTTACCTCATGAACTTGATCAATTTGCTTACAATGTTGCTTGCCGTTGCAGATGTGGATTGCCAAGGCTGAGTACGACGAGTCTGGCCCATCCATTGTGTCACAGGAAATGCTTCTAATTCTTCGGACCCAAGAATGCTAAGCCAAGAGGAGCTGTTATCGC	GCATCTCTCAGCACATTCCAGCAGGTAAATATACAAATGCAGCAATGTAGTGTGTTTACCTCATGAACTTGATCAATTTGCTTACAATGTTGCTTGCCGTTGCAGATGTGGATTGCCAAGGCTGAGTACGACGAGTCTGGCCCATCCATTGTGCACAGGAAATGCTTCTAATTCTTCGGACCCAAGAATGCTAAGCCAAGAGGAGCTGTTATCGC
GCATCTCTCAGCACATTCCAGCAGGTAAACATACAAATGCAGCAATGTAGTGTGTTTACCTCATGAACTTGATCAATTTGCTTACAATGTTGCTTGCCGTTGCAGATGTGGATTGCCAAGGCTGAGTACGACGAGTCTGGCCCATCCATTGTGTcACAGGAAATGCTTCTAATTCTTCGGACCCAAGAATGCTAAGCCAAGAGGAGCTGTTATCGC	6	35	Insertion	0.01	1	ASLSTFQQVNIQMQQCSVFTS*	ASLSTFQQVNIQMQQCSVFTS*	GCATCTCTCAGCACATTCCAGCAGGTAAACATACAAATGCAGCAATGTAGTGTGTTTACCTCATGAACTTGATCAATTTGCTTACAATGTTGCTTGCCGTTGCAGATGTGGATTGCCAAGGCTGAGTACGACGAGTCTGGCCCATCCATTGTGTCACAGGAAATGCTTCTAATTCTTCGGACCCAAGAATGCTAAGCCAAGAGGAGCTGTTATCGC	GCATCTCTCAGCACATTCCAGCAGGTAAATATACAAATGCAGCAATGTAGTGTGTTTACCTCATGAACTTGATCAATTTGCTTACAATGTTGCTTGCCGTTGCAGATGTGGATTGCCAAGGCTGAGTACGACGAGTCTGGCCCATCCATTGTGCACAGGAAATGCTTCTAATTCTTCGGACCCAAGAATGCTAAGCCAAGAGGAGCTGTTATCGC
GCATCTCTCAGCACATTCCAGCAGGTAAATACACAAATGCAGCAATGTAGTGTGTTTACCTCATGAACTTGATCAATTTGCTTACAATGTTGCTTGCCGTTGCAGATGTGGATTGCCAAGGCTGAGTACGACGAGTCTGGCCCATCCATTGTGCACAGGAAATGCTTCTAATTCTTCGGACCCAAGAATGCTAAGCCAAGAGGAGCTGTTATCGC	6	36	1 Base Change	0.01	0	ASLSTFQQVNTQMQQCSVFTS*	ASLSTFQQVNIQMQQCSVFTS*	GCATCTCTCAGCACATTCCAGCAGGTAAATACACAAATGCAGCAATGTAGTGTGTTTACCTCATGAACTTGATCAATTTGCTTACAATGTTGCTTGCCGTTGCAGATGTGGATTGCCAAGGCTGAGTACGACGAGTCTGGCCCATCCATTGTGCACAGGAAATGCTTCTAATTCTTCGGACCCAAGAATGCTAAGCCAAGAGGAGCTGTTATCGC	GCATCTCTCAGCACATTCCAGCAGGTAAATATACAAATGCAGCAATGTAGTGTGTTTACCTCATGAACTTGATCAATTTGCTTACAATGTTGCTTGCCGTTGCAGATGTGGATTGCCAAGGCTGAGTACGACGAGTCTGGCCCATCCATTGTGCACAGGAAATGCTTCTAATTCTTCGGACCCAAGAATGCTAAGCCAAGAGGAGCTGTTATCGC
GCATCTCTCAGCACATTCCAGCAGGTAAATATACAAACGCAGCAATGTAGTGTGTTTACCTCATGAACTTGATCAATTTGCTTACAATGTTGCTTGCCGTTGCAGATGTGGATTGCCAAGGCTGAGTACGACGAGTCTGGCCCATCCATTGTGTcACAGGAAATGCTTCTAATTCTTCGGACCCAAGAATGCTAAGCCAAGAGGAGCTGTTATCGC	6	31	Insertion	0.01	1	ASLSTFQQVNIQTQQCSVFTS*	ASLSTFQQVNIQMQQCSVFTS*	GCATCTCTCAGCACATTCCAGCAGGTAAATATACAAACGCAGCAATGTAGTGTGTTTACCTCATGAACTTGATCAATTTGCTTACAATGTTGCTTGCCGTTGCAGATGTGGATTGCCAAGGCTGAGTACGACGAGTCTGGCCCATCCATTGTGTCACAGGAAATGCTTCTAATTCTTCGGACCCAAGAATGCTAAGCCAAGAGGAGCTGTTATCGC	GCATCTCTCAGCACATTCCAGCAGGTAAATATACAAATGCAGCAATGTAGTGTGTTTACCTCATGAACTTGATCAATTTGCTTACAATGTTGCTTGCCGTTGCAGATGTGGATTGCCAAGGCTGAGTACGACGAGTCTGGCCCATCCATTGTGCACAGGAAATGCTTCTAATTCTTCGGACCCAAGAATGCTAAGCCAAGAGGAGCTGTTATCGC
GCATCTCTCAGCACATTCCAGCAGGTAAATATACAAATGCAGCAATATAGTGTGTTTACCTCATGAACTTGATCAATTTGCTTACAATGTTGCTTGCCGTTGCAGATGTGGATTGCCAAGGCTGAGTACGACGAGTCTGGCCCATCCATTGTGTcACAGGAAATGCTTCTAATTCTTCGGACCCAAGAATGCTAAGCCAAGAGGAGCTGTTATCGC	6	35	Insertion	0.01	1	ASLSTFQQVNIQMQQYSVFTS*	ASLSTFQQVNIQMQQCSVFTS*	GCATCTCTCAGCACATTCCAGCAGGTAAATATACAAATGCAGCAATATAGTGTGTTTACCTCATGAACTTGATCAATTTGCTTACAATGTTGCTTGCCGTTGCAGATGTGGATTGCCAAGGCTGAGTACGACGAGTCTGGCCCATCCATTGTGTCACAGGAAATGCTTCTAATTCTTCGGACCCAAGAATGCTAAGCCAAGAGGAGCTGTTATCGC	GCATCTCTCAGCACATTCCAGCAGGTAAATATACAAATGCAGCAATGTAGTGTGTTTACCTCATGAACTTGATCAATTTGCTTACAATGTTGCTTGCCGTTGCAGATGTGGATTGCCAAGGCTGAGTACGACGAGTCTGGCCCATCCATTGTGCACAGGAAATGCTTCTAATTCTTCGGACCCAAGAATGCTAAGCCAAGAGGAGCTGTTATCGC
GCATCTCTCAGCACATTCCAGCAGGTAAATATACAAATGCAGCAATGCAGTGTGTTTACCTCATGAACTTGATCAATTTGCTTACAATGTTGCTTGCCGTTGCAGATGTGGATTGCCAAGGCTGAGTACGACGAGTCTGGCCCATCCATTGTGgCACAGGAAATGCTTCTAATTCTTCGGACCCAAGAATGCTAAGCCAAGAGGAGCTGTTATCGC	6	32	Insertion	0.01	1	ASLSTFQQVNIQMQQCSVFTS*	ASLSTFQQVNIQMQQCSVFTS*	GCATCTCTCAGCACATTCCAGCAGGTAAATATACAAATGCAGCAATGCAGTGTGTTTACCTCATGAACTTGATCAATTTGCTTACAATGTTGCTTGCCGTTGCAGATGTGGATTGCCAAGGCTGAGTACGACGAGTCTGGCCCATCCATTGTGGCACAGGAAATGCTTCTAATTCTTCGGACCCAAGAATGCTAAGCCAAGAGGAGCTGTTATCGC	GCATCTCTCAGCACATTCCAGCAGGTAAATATACAAATGCAGCAATGTAGTGTGTTTACCTCATGAACTTGATCAATTTGCTTACAATGTTGCTTGCCGTTGCAGATGTGGATTGCCAAGGCTGAGTACGACGAGTCTGGCCCATCCATTGTGCACAGGAAATGCTTCTAATTCTTCGGACCCAAGAATGCTAAGCCAAGAGGAGCTGTTATCGC
GCATCTCTCAGCACATTCCAGCAGGTAAATATACAAATGCAGCAATGTAGTGTGCTTACCTCATGAACTTGATCAATTTGCTTACAATGTTGCTTGCCGTTGCAGATGTGGATTGCCAAGGCTGAGTACGACGAGTCTGGCCCATCCATTGTGgCACAGGAAATGCTTCTAATTCTTCGGACCCAAGAATGCTAAGCCAAGAGGAGCTGTTATCGC	6	35	Insertion	0.01	1	ASLSTFQQVNIQMQQCSVLTS*	ASLSTFQQVNIQMQQCSVFTS*	GCATCTCTCAGCACATTCCAGCAGGTAAATATACAAATGCAGCAATGTAGTGTGCTTACCTCATGAACTTGATCAATTTGCTTACAATGTTGCTTGCCGTTGCAGATGTGGATTGCCAAGGCTGAGTACGACGAGTCTGGCCCATCCATTGTGGCACAGGAAATGCTTCTAATTCTTCGGACCCAAGAATGCTAAGCCAAGAGGAGCTGTTATCGC	GCATCTCTCAGCACATTCCAGCAGGTAAATATACAAATGCAGCAATGTAGTGTGTTTACCTCATGAACTTGATCAATTTGCTTACAATGTTGCTTGCCGTTGCAGATGTGGATTGCCAAGGCTGAGTACGACGAGTCTGGCCCATCCATTGTGCACAGGAAATGCTTCTAATTCTTCGGACCCAAGAATGCTAAGCCAAGAGGAGCTGTTATCGC
GCATCTCTCAGCACATTCCAGCAGGTAAATATACAAATGCAGCAATGTAGTGTGTTTACCTCATGAACTTGATCAATTCGCTTACAATGTTGCTTGCCGTTGCAGATGTGGATTGCCAAGGCTGAGTACGACGAGTCTGGCCCATCCATTGTGCACAGGAAATGCTTCTAATTCTTCGGACCCAAGAATGCTAAGCCAAGAGGAGCTGTTATCGC	6	36	1 Base Change	0.01	0	ASLSTFQQVNIQMQQCSVFTS*	ASLSTFQQVNIQMQQCSVFTS*	GCATCTCTCAGCACATTCCAGCAGGTAAATATACAAATGCAGCAATGTAGTGTGTTTACCTCATGAACTTGATCAATTCGCTTACAATGTTGCTTGCCGTTGCAGATGTGGATTGCCAAGGCTGAGTACGACGAGTCTGGCCCATCCATTGTGCACAGGAAATGCTTCTAATTCTTCGGACCCAAGAATGCTAAGCCAAGAGGAGCTGTTATCGC	GCATCTCTCAGCACATTCCAGCAGGTAAATATACAAATGCAGCAATGTAGTGTGTTTACCTCATGAACTTGATCAATTTGCTTACAATGTTGCTTGCCGTTGCAGATGTGGATTGCCAAGGCTGAGTACGACGAGTCTGGCCCATCCATTGTGCACAGGAAATGCTTCTAATTCTTCGGACCCAAGAATGCTAAGCCAAGAGGAGCTGTTATCGC
GCATCTCTCAGCACATTCCAGCAGGTAAATATACAAATGCAGCAATGTAGTGTGTTTACCTCATGAACTTGATCAATTCGCTTACAATGTTGCTTGCCGTTGCAGATGTGGATTGCCAAGGCTGAGTACGACGAGTCTGGCCCATCCATTGTGTcACAGGAAATGCTTCTAATTCTTCGGACCCAAGAATGCTAAGCCAAGAGGAGCTGTTATCGC	6	35	Insertion	0.01	1	ASLSTFQQVNIQMQQCSVFTS*	ASLSTFQQVNIQMQQCSVFTS*	GCATCTCTCAGCACATTCCAGCAGGTAAATATACAAATGCAGCAATGTAGTGTGTTTACCTCATGAACTTGATCAATTCGCTTACAATGTTGCTTGCCGTTGCAGATGTGGATTGCCAAGGCTGAGTACGACGAGTCTGGCCCATCCATTGTGTCACAGGAAATGCTTCTAATTCTTCGGACCCAAGAATGCTAAGCCAAGAGGAGCTGTTATCGC	GCATCTCTCAGCACATTCCAGCAGGTAAATATACAAATGCAGCAATGTAGTGTGTTTACCTCATGAACTTGATCAATTTGCTTACAATGTTGCTTGCCGTTGCAGATGTGGATTGCCAAGGCTGAGTACGACGAGTCTGGCCCATCCATTGTGCACAGGAAATGCTTCTAATTCTTCGGACCCAAGAATGCTAAGCCAAGAGGAGCTGTTATCGC
GCATCTCTCAGCACATTCCAGCAGGTAAATATACAAATGCAGCAATGTAGTGTGTTTACCTCATGAACTTGATCAATTTGCTTACAACGTTGCTTGCCGTTGCAGATGTGGATTGCCAAGGCTGAGTACGACGAGTCTGGCCCATCCATTGTGTcACAGGAAATGCTTCTAATTCTTCGGACCCAAGAATGCTAAGCCAAGAGGAGCTGTTATCGC	6	33	Insertion	0.01	1	ASLSTFQQVNIQMQQCSVFTS*	ASLSTFQQVNIQMQQCSVFTS*	GCATCTCTCAGCACATTCCAGCAGGTAAATATACAAATGCAGCAATGTAGTGTGTTTACCTCATGAACTTGATCAATTTGCTTACAACGTTGCTTGCCGTTGCAGATGTGGATTGCCAAGGCTGAGTACGACGAGTCTGGCCCATCCATTGTGTCACAGGAAATGCTTCTAATTCTTCGGACCCAAGAATGCTAAGCCAAGAGGAGCTGTTATCGC	GCATCTCTCAGCACATTCCAGCAGGTAAATATACAAATGCAGCAATGTAGTGTGTTTACCTCATGAACTTGATCAATTTGCTTACAATGTTGCTTGCCGTTGCAGATGTGGATTGCCAAGGCTGAGTACGACGAGTCTGGCCCATCCATTGTGCACAGGAAATGCTTCTAATTCTTCGGACCCAAGAATGCTAAGCCAAGAGGAGCTGTTATCGC
GCATCTCTCAGCACATTCCAGCAGGTAAATATACAAATGCAGCAATGTAGTGTGTTTACCTCATGAACTTGATCAATTTGCTTACAATATTGCTTGCCGTTGCAGATGTGGATTGCCAAGGCTGAGTACGACGAGTCTGGCCCATCCATTGTGCACAGGAAATGCTTCTAATTCTTCGGACCCAAGAATGCTAAGCCAAGAGGAGCTGTTATCGC	6	35	1 Base Change	0.01	0	ASLSTFQQVNIQMQQCSVFTS*	ASLSTFQQVNIQMQQCSVFTS*	GCATCTCTCAGCACATTCCAGCAGGTAAATATACAAATGCAGCAATGTAGTGTGTTTACCTCATGAACTTGATCAATTTGCTTACAATATTGCTTGCCGTTGCAGATGTGGATTGCCAAGGCTGAGTACGACGAGTCTGGCCCATCCATTGTGCACAGGAAATGCTTCTAATTCTTCGGACCCAAGAATGCTAAGCCAAGAGGAGCTGTTATCGC	GCATCTCTCAGCACATTCCAGCAGGTAAATATACAAATGCAGCAATGTAGTGTGTTTACCTCATGAACTTGATCAATTTGCTTACAATGTTGCTTGCCGTTGCAGATGTGGATTGCCAAGGCTGAGTACGACGAGTCTGGCCCATCCATTGTGCACAGGAAATGCTTCTAATTCTTCGGACCCAAGAATGCTAAGCCAAGAGGAGCTGTTATCGC
GCATCTCTCAGCACATTCCAGCAGGTAAATATACAAATGCAGCAATGTAGTGTGTTTACCTCATGAACTTGATCAATTTGCTTACAATATTGCTTGCCGTTGCAGATGTGGATTGCCAAGGCTGAGTACGACGAGTCTGGCCCATCCATTGTGTcACAGGAAATGCTTCTAATTCTTCGGACCCAAGAATGCTAAGCCAAGAGGAGCTGTTATCGC	6	35	Insertion	0.01	1	ASLSTFQQVNIQMQQCSVFTS*	ASLSTFQQVNIQMQQCSVFTS*	GCATCTCTCAGCACATTCCAGCAGGTAAATATACAAATGCAGCAATGTAGTGTGTTTACCTCATGAACTTGATCAATTTGCTTACAATATTGCTTGCCGTTGCAGATGTGGATTGCCAAGGCTGAGTACGACGAGTCTGGCCCATCCATTGTGTCACAGGAAATGCTTCTAATTCTTCGGACCCAAGAATGCTAAGCCAAGAGGAGCTGTTATCGC	GCATCTCTCAGCACATTCCAGCAGGTAAATATACAAATGCAGCAATGTAGTGTGTTTACCTCATGAACTTGATCAATTTGCTTACAATGTTGCTTGCCGTTGCAGATGTGGATTGCCAAGGCTGAGTACGACGAGTCTGGCCCATCCATTGTGCACAGGAAATGCTTCTAATTCTTCGGACCCAAGAATGCTAAGCCAAGAGGAGCTGTTATCGC
GCATCTCTCAGCACATTCCAGCAGGTAAATATACAAATGCAGCAATGTAGTGTGTTTACCTCATGAACTTGATCAATTTGCTTACAATGTTACTTGCCGTTGCAGATGTGGATTGCCAAGGCTGAGTACGACGAGTCTGGCCCATCCATTGTGCACAGGAAATGCTTCTAATTCTTCGGACCCAAGAATGCTAAGCCAAGAGGAGCTGTTATCGC	6	36	1 Base Change	0.01	0	ASLSTFQQVNIQMQQCSVFTS*	ASLSTFQQVNIQMQQCSVFTS*	GCATCTCTCAGCACATTCCAGCAGGTAAATATACAAATGCAGCAATGTAGTGTGTTTACCTCATGAACTTGATCAATTTGCTTACAATGTTACTTGCCGTTGCAGATGTGGATTGCCAAGGCTGAGTACGACGAGTCTGGCCCATCCATTGTGCACAGGAAATGCTTCTAATTCTTCGGACCCAAGAATGCTAAGCCAAGAGGAGCTGTTATCGC	GCATCTCTCAGCACATTCCAGCAGGTAAATATACAAATGCAGCAATGTAGTGTGTTTACCTCATGAACTTGATCAATTTGCTTACAATGTTGCTTGCCGTTGCAGATGTGGATTGCCAAGGCTGAGTACGACGAGTCTGGCCCATCCATTGTGCACAGGAAATGCTTCTAATTCTTCGGACCCAAGAATGCTAAGCCAAGAGGAGCTGTTATCGC
GCATCTCTCAGCACATTCCAGCAGGTAAATATACAAATGCAGCAATGTAGTGTGTTTACCTCATGAACTTGATCAATTTGCTTACAATGTTGCTTACCGTTGCAGATGTGGATTGCCAAGGCTGAGTACGACGAGTCTGGCCCATCCATTGTGTcACAGGAAATGCTTCTAATTCTTCGGACCCAAGAATGCTAAGCCAAGAGGAGCTGTTATCGC	6	35	Insertion	0.01	1	ASLSTFQQVNIQMQQCSVFTS*	ASLSTFQQVNIQMQQCSVFTS*	GCATCTCTCAGCACATTCCAGCAGGTAAATATACAAATGCAGCAATGTAGTGTGTTTACCTCATGAACTTGATCAATTTGCTTACAATGTTGCTTACCGTTGCAGATGTGGATTGCCAAGGCTGAGTACGACGAGTCTGGCCCATCCATTGTGTCACAGGAAATGCTTCTAATTCTTCGGACCCAAGAATGCTAAGCCAAGAGGAGCTGTTATCGC	GCATCTCTCAGCACATTCCAGCAGGTAAATATACAAATGCAGCAATGTAGTGTGTTTACCTCATGAACTTGATCAATTTGCTTACAATGTTGCTTGCCGTTGCAGATGTGGATTGCCAAGGCTGAGTACGACGAGTCTGGCCCATCCATTGTGCACAGGAAATGCTTCTAATTCTTCGGACCCAAGAATGCTAAGCCAAGAGGAGCTGTTATCGC
GCATCTCTCAGCACATTCCAGCAGGTAAATATACAAATGCAGCAATGTAGTGTGTTTACCTCATGAACTTGATCAATTTGCTTACAATGTTGCTTGCCGTTGCAGATGTGAATTGCCAAGGCTGAGTACGACGAGTCTGGCCCATCCATTGTGCACAGGAAATGCTTCTAATTCTTCGGACCCAAGAATGCTAAGCCAAGAGGAGCTGTTATCGC	6	35	1 Base Change	0.01	0	ASLSTFQQVNIQMQQCSVFTS*	ASLSTFQQVNIQMQQCSVFTS*	GCATCTCTCAGCACATTCCAGCAGGTAAATATACAAATGCAGCAATGTAGTGTGTTTACCTCATGAACTTGATCAATTTGCTTACAATGTTGCTTGCCGTTGCAGATGTGAATTGCCAAGGCTGAGTACGACGAGTCTGGCCCATCCATTGTGCACAGGAAATGCTTCTAATTCTTCGGACCCAAGAATGCTAAGCCAAGAGGAGCTGTTATCGC	GCATCTCTCAGCACATTCCAGCAGGTAAATATACAAATGCAGCAATGTAGTGTGTTTACCTCATGAACTTGATCAATTTGCTTACAATGTTGCTTGCCGTTGCAGATGTGGATTGCCAAGGCTGAGTACGACGAGTCTGGCCCATCCATTGTGCACAGGAAATGCTTCTAATTCTTCGGACCCAAGAATGCTAAGCCAAGAGGAGCTGTTATCGC
GCATCTCTCAGCACATTCCAGCAGGTAAATATACAAATGCAGCAATGTAGTGTGTTTACCTCATGAACTTGATCAATTTGCTTACAATGTTGCTTGCCGTTGCAGATGTGGATTGCCAAGACTGAGTACGACGAGTCTGGCCCATCCATTGTGCACAGGAAATGCTTCTAATTCTTCGGACCCAAGAATGCTAAGCCAAGAGGAGCTGTTATCGC	6	34	1 Base Change	0.01	0	ASLSTFQQVNIQMQQCSVFTS*	ASLSTFQQVNIQMQQCSVFTS*	GCATCTCTCAGCACATTCCAGCAGGTAAATATACAAATGCAGCAATGTAGTGTGTTTACCTCATGAACTTGATCAATTTGCTTACAATGTTGCTTGCCGTTGCAGATGTGGATTGCCAAGACTGAGTACGACGAGTCTGGCCCATCCATTGTGCACAGGAAATGCTTCTAATTCTTCGGACCCAAGAATGCTAAGCCAAGAGGAGCTGTTATCGC	GCATCTCTCAGCACATTCCAGCAGGTAAATATACAAATGCAGCAATGTAGTGTGTTTACCTCATGAACTTGATCAATTTGCTTACAATGTTGCTTGCCGTTGCAGATGTGGATTGCCAAGGCTGAGTACGACGAGTCTGGCCCATCCATTGTGCACAGGAAATGCTTCTAATTCTTCGGACCCAAGAATGCTAAGCCAAGAGGAGCTGTTATCGC
GCATCTCTCAGCACATTCCAGCAGGTAAATATACAAATGCAGCAATGTAGTGTGTTTACCTCATGAACTTGATCAATTTGCTTACAATGTTGCTTGCCGTTGCAGATGTGGATTGCCAAGACTGAGTACGACGAGTCTGGCCCATCCATTGTGTcACAGGAAATGCTTCTAATTCTTCGGACCCAAGAATGCTAAGCCAAGAGGAGCTGTTATCGC	6	35	Insertion	0.01	1	ASLSTFQQVNIQMQQCSVFTS*	ASLSTFQQVNIQMQQCSVFTS*	GCATCTCTCAGCACATTCCAGCAGGTAAATATACAAATGCAGCAATGTAGTGTGTTTACCTCATGAACTTGATCAATTTGCTTACAATGTTGCTTGCCGTTGCAGATGTGGATTGCCAAGACTGAGTACGACGAGTCTGGCCCATCCATTGTGTCACAGGAAATGCTTCTAATTCTTCGGACCCAAGAATGCTAAGCCAAGAGGAGCTGTTATCGC	GCATCTCTCAGCACATTCCAGCAGGTAAATATACAAATGCAGCAATGTAGTGTGTTTACCTCATGAACTTGATCAATTTGCTTACAATGTTGCTTGCCGTTGCAGATGTGGATTGCCAAGGCTGAGTACGACGAGTCTGGCCCATCCATTGTGCACAGGAAATGCTTCTAATTCTTCGGACCCAAGAATGCTAAGCCAAGAGGAGCTGTTATCGC
GCATCTCTCAGCACATTCCAGCAGGTAAATATACAAATGCAGCAATGTAGTGTGTTTACCTCATGAACTTGATCAATTTGCTTACAATGTTGCTTGCCGTTGCAGATGTGGATTGCCAAGGCCGAGTACGACGAGTCTGGCCCATCCATTGTGAcACAGGAAATGCTTCTAATTCTTCGGACCCAAGAATGCTAAGCCAAGAGGAGCTGTTATCGC	6	35	Insertion	0.01	1	ASLSTFQQVNIQMQQCSVFTS*	ASLSTFQQVNIQMQQCSVFTS*	GCATCTCTCAGCACATTCCAGCAGGTAAATATACAAATGCAGCAATGTAGTGTGTTTACCTCATGAACTTGATCAATTTGCTTACAATGTTGCTTGCCGTTGCAGATGTGGATTGCCAAGGCCGAGTACGACGAGTCTGGCCCATCCATTGTGACACAGGAAATGCTTCTAATTCTTCGGACCCAAGAATGCTAAGCCAAGAGGAGCTGTTATCGC	GCATCTCTCAGCACATTCCAGCAGGTAAATATACAAATGCAGCAATGTAGTGTGTTTACCTCATGAACTTGATCAATTTGCTTACAATGTTGCTTGCCGTTGCAGATGTGGATTGCCAAGGCTGAGTACGACGAGTCTGGCCCATCCATTGTGCACAGGAAATGCTTCTAATTCTTCGGACCCAAGAATGCTAAGCCAAGAGGAGCTGTTATCGC
GCATCTCTCAGCACATTCCAGCAGGTAAATATACAAATGCAGCAATGTAGTGTGTTTACCTCATGAACTTGATCAATTTGCTTACAATGTTGCTTGCCGTTGCAGATGTGGATTGCCAAGGCTGAGCACGACGAGTCTGGCCCATCCATTGTGTcACAGGAAATGCTTCTAATTCTTCGGACCCAAGAATGCTAAGCCAAGAGGAGCTGTTATCGC	6	35	Insertion	0.01	1	ASLSTFQQVNIQMQQCSVFTS*	ASLSTFQQVNIQMQQCSVFTS*	GCATCTCTCAGCACATTCCAGCAGGTAAATATACAAATGCAGCAATGTAGTGTGTTTACCTCATGAACTTGATCAATTTGCTTACAATGTTGCTTGCCGTTGCAGATGTGGATTGCCAAGGCTGAGCACGACGAGTCTGGCCCATCCATTGTGTCACAGGAAATGCTTCTAATTCTTCGGACCCAAGAATGCTAAGCCAAGAGGAGCTGTTATCGC	GCATCTCTCAGCACATTCCAGCAGGTAAATATACAAATGCAGCAATGTAGTGTGTTTACCTCATGAACTTGATCAATTTGCTTACAATGTTGCTTGCCGTTGCAGATGTGGATTGCCAAGGCTGAGTACGACGAGTCTGGCCCATCCATTGTGCACAGGAAATGCTTCTAATTCTTCGGACCCAAGAATGCTAAGCCAAGAGGAGCTGTTATCGC
GCATCTCTCAGCACATTCCAGCAGGTAAATATACAAATGCAGCAATGTAGTGTGTTTACCTCATGAACTTGATCAATTTGCTTACAATGTTGCTTGCCGTTGCAGATGTGGATTGCCAAGGCTGAGTACGACAAGTCTGGCCCATCCATTGTGTcACAGGAAATGCTTCTAATTCTTCGGACCCAAGAATGCTAAGCCAAGAGGAGCTGTTATCGC	6	35	Insertion	0.01	1	ASLSTFQQVNIQMQQCSVFTS*	ASLSTFQQVNIQMQQCSVFTS*	GCATCTCTCAGCACATTCCAGCAGGTAAATATACAAATGCAGCAATGTAGTGTGTTTACCTCATGAACTTGATCAATTTGCTTACAATGTTGCTTGCCGTTGCAGATGTGGATTGCCAAGGCTGAGTACGACAAGTCTGGCCCATCCATTGTGTCACAGGAAATGCTTCTAATTCTTCGGACCCAAGAATGCTAAGCCAAGAGGAGCTGTTATCGC	GCATCTCTCAGCACATTCCAGCAGGTAAATATACAAATGCAGCAATGTAGTGTGTTTACCTCATGAACTTGATCAATTTGCTTACAATGTTGCTTGCCGTTGCAGATGTGGATTGCCAAGGCTGAGTACGACGAGTCTGGCCCATCCATTGTGCACAGGAAATGCTTCTAATTCTTCGGACCCAAGAATGCTAAGCCAAGAGGAGCTGTTATCGC
GCATCTCTCAGCACATTCCAGCAGGTAAATATACAAATGCAGCAATGTAGTGTGTTTACCTCATGAACTTGATCAATTTGCTTACAATGTTGCTTGCCGTTGCAGATGTGGATTGCCAAGGCTGAGTACGACGAGTCCGGCCCATCCATTGTGAcACAGGAAATGCTTCTAATTCTTCGGACCCAAGAATGCTAAGCCAAGAGGAGCTGTTATCGC	6	34	Insertion	0.01	1	ASLSTFQQVNIQMQQCSVFTS*	ASLSTFQQVNIQMQQCSVFTS*	GCATCTCTCAGCACATTCCAGCAGGTAAATATACAAATGCAGCAATGTAGTGTGTTTACCTCATGAACTTGATCAATTTGCTTACAATGTTGCTTGCCGTTGCAGATGTGGATTGCCAAGGCTGAGTACGACGAGTCCGGCCCATCCATTGTGACACAGGAAATGCTTCTAATTCTTCGGACCCAAGAATGCTAAGCCAAGAGGAGCTGTTATCGC	GCATCTCTCAGCACATTCCAGCAGGTAAATATACAAATGCAGCAATGTAGTGTGTTTACCTCATGAACTTGATCAATTTGCTTACAATGTTGCTTGCCGTTGCAGATGTGGATTGCCAAGGCTGAGTACGACGAGTCTGGCCCATCCATTGTGCACAGGAAATGCTTCTAATTCTTCGGACCCAAGAATGCTAAGCCAAGAGGAGCTGTTATCGC
GCATCTCTCAGCACATTCCAGCAGGTAAATATACAAATGCAGCAATGTAGTGTGTTTACCTCATGAACTTGATCAATTTGCTTACAATGTTGCTTGCCGTTGCAGATGTGGATTGCCAAGGCTGAGTACGACGAGTCTAGCCCATCCATTGTGCACAGGAAATGCTTCTAATTCTTCGGACCCAAGAATGCTAAGCCAAGAGGAGCTGTTATCGC	6	35	1 Base Change	0.01	0	ASLSTFQQVNIQMQQCSVFTS*	ASLSTFQQVNIQMQQCSVFTS*	GCATCTCTCAGCACATTCCAGCAGGTAAATATACAAATGCAGCAATGTAGTGTGTTTACCTCATGAACTTGATCAATTTGCTTACAATGTTGCTTGCCGTTGCAGATGTGGATTGCCAAGGCTGAGTACGACGAGTCTAGCCCATCCATTGTGCACAGGAAATGCTTCTAATTCTTCGGACCCAAGAATGCTAAGCCAAGAGGAGCTGTTATCGC	GCATCTCTCAGCACATTCCAGCAGGTAAATATACAAATGCAGCAATGTAGTGTGTTTACCTCATGAACTTGATCAATTTGCTTACAATGTTGCTTGCCGTTGCAGATGTGGATTGCCAAGGCTGAGTACGACGAGTCTGGCCCATCCATTGTGCACAGGAAATGCTTCTAATTCTTCGGACCCAAGAATGCTAAGCCAAGAGGAGCTGTTATCGC
GCATCTCTCAGCACATTCCAGCAGGTAAATATACAAATGCAGCAATGTAGTGTGTTTACCTCATGAACTTGATCAATTTGCTTACAATGTTGCTTGCCGTTGCAGATGTGGATTGCCAAGGCTGAGTACGACGAGTCTGGCCCATCCACTGTGAcACAGGAAATGCTTCTAATTCTTCGGACCCAAGAATGCTAAGCCAAGAGGAGCTGTTATCGC	6	35	Insertion	0.01	1	ASLSTFQQVNIQMQQCSVFTS*	ASLSTFQQVNIQMQQCSVFTS*	GCATCTCTCAGCACATTCCAGCAGGTAAATATACAAATGCAGCAATGTAGTGTGTTTACCTCATGAACTTGATCAATTTGCTTACAATGTTGCTTGCCGTTGCAGATGTGGATTGCCAAGGCTGAGTACGACGAGTCTGGCCCATCCACTGTGACACAGGAAATGCTTCTAATTCTTCGGACCCAAGAATGCTAAGCCAAGAGGAGCTGTTATCGC	GCATCTCTCAGCACATTCCAGCAGGTAAATATACAAATGCAGCAATGTAGTGTGTTTACCTCATGAACTTGATCAATTTGCTTACAATGTTGCTTGCCGTTGCAGATGTGGATTGCCAAGGCTGAGTACGACGAGTCTGGCCCATCCATTGTGCACAGGAAATGCTTCTAATTCTTCGGACCCAAGAATGCTAAGCCAAGAGGAGCTGTTATCGC
GCATCTCTCAGCACATTCCAGCAGGTAAATATACAAATGCAGCAATGTAGTGTGTTTACCTCATGAACTTGATCAATTTGCTTACAATGTTGCTTGCCGTTGCAGATGTGGATTGCCAAGGCTGAGTACGACGAGTCTGGCCCATCCATCGTGCACAGGAAATGCTTCTAATTCTTCGGACCCAAGAATGCTAAGCCAAGAGGAGCTGTTATCGC	6	36	1 Base Change	0.01	0	ASLSTFQQVNIQMQQCSVFTS*	ASLSTFQQVNIQMQQCSVFTS*	GCATCTCTCAGCACATTCCAGCAGGTAAATATACAAATGCAGCAATGTAGTGTGTTTACCTCATGAACTTGATCAATTTGCTTACAATGTTGCTTGCCGTTGCAGATGTGGATTGCCAAGGCTGAGTACGACGAGTCTGGCCCATCCATCGTGCACAGGAAATGCTTCTAATTCTTCGGACCCAAGAATGCTAAGCCAAGAGGAGCTGTTATCGC	GCATCTCTCAGCACATTCCAGCAGGTAAATATACAAATGCAGCAATGTAGTGTGTTTACCTCATGAACTTGATCAATTTGCTTACAATGTTGCTTGCCGTTGCAGATGTGGATTGCCAAGGCTGAGTACGACGAGTCTGGCCCATCCATTGTGCACAGGAAATGCTTCTAATTCTTCGGACCCAAGAATGCTAAGCCAAGAGGAGCTGTTATCGC
GCATCTCTCAGCACATTCCAGCAGGTAAATATACAAATGCAGCAATGTAGTGTGTTTACCTCATGAACTTGATCAATTTGCTTACAATGTTGCTTGCCGTTGCAGATGTGGATTGCCAAGGCTGAGTACGACGAGTCTGGCCCATCCATTATGCACAGGAAATGCTTCTAATTCTTCGGACCCAAGAATGCTAAGCCAAGAGGAGCTGTTATCGC	6	35	1 Base Change	0.01	0	ASLSTFQQVNIQMQQCSVFTS*	ASLSTFQQVNIQMQQCSVFTS*	GCATCTCTCAGCACATTCCAGCAGGTAAATATACAAATGCAGCAATGTAGTGTGTTTACCTCATGAACTTGATCAATTTGCTTACAATGTTGCTTGCCGTTGCAGATGTGGATTGCCAAGGCTGAGTACGACGAGTCTGGCCCATCCATTATGCACAGGAAATGCTTCTAATTCTTCGGACCCAAGAATGCTAAGCCAAGAGGAGCTGTTATCGC	GCATCTCTCAGCACATTCCAGCAGGTAAATATACAAATGCAGCAATGTAGTGTGTTTACCTCATGAACTTGATCAATTTGCTTACAATGTTGCTTGCCGTTGCAGATGTGGATTGCCAAGGCTGAGTACGACGAGTCTGGCCCATCCATTGTGCACAGGAAATGCTTCTAATTCTTCGGACCCAAGAATGCTAAGCCAAGAGGAGCTGTTATCGC
GCATCTCTCAGCACATTCCAGCAGGTAAATATACAAATGCAGCAATGTAGTGTGTTTACCTCATGAACTTGATCAATTTGCTTACAATGTTGCTTGCCGTTGCAGATGTGGATTGCCAAGGCTGAGTACGACGAGTCTGGCCCATCCATTGTGAcACAGGAAATGCTTCTAATTCTCCGGACCCAAGAATGCTAAGCCAAGAGGAGCTGTTATCGC	6	35	Insertion	0.01	1	ASLSTFQQVNIQMQQCSVFTS*	ASLSTFQQVNIQMQQCSVFTS*	GCATCTCTCAGCACATTCCAGCAGGTAAATATACAAATGCAGCAATGTAGTGTGTTTACCTCATGAACTTGATCAATTTGCTTACAATGTTGCTTGCCGTTGCAGATGTGGATTGCCAAGGCTGAGTACGACGAGTCTGGCCCATCCATTGTGACACAGGAAATGCTTCTAATTCTCCGGACCCAAGAATGCTAAGCCAAGAGGAGCTGTTATCGC	GCATCTCTCAGCACATTCCAGCAGGTAAATATACAAATGCAGCAATGTAGTGTGTTTACCTCATGAACTTGATCAATTTGCTTACAATGTTGCTTGCCGTTGCAGATGTGGATTGCCAAGGCTGAGTACGACGAGTCTGGCCCATCCATTGTGCACAGGAAATGCTTCTAATTCTTCGGACCCAAGAATGCTAAGCCAAGAGGAGCTGTTATCGC
GCATCTCTCAGCACATTCCAGCAGGTAAATATACAAATGCAGCAATGTAGTGTGTTTACCTCATGAACTTGATCAATTTGCTTACAATGTTGCTTGCCGTTGCAGATGTGGATTGCCAAGGCTGAGTACGACGAGTCTGGCCCATCCATTGTGAcACAGGAAATGCTTCTAATTCTTCGGACCCAAGAATACTAAGCCAAGAGGAGCTGTTATCGC	6	35	Insertion	0.01	1	ASLSTFQQVNIQMQQCSVFTS*	ASLSTFQQVNIQMQQCSVFTS*	GCATCTCTCAGCACATTCCAGCAGGTAAATATACAAATGCAGCAATGTAGTGTGTTTACCTCATGAACTTGATCAATTTGCTTACAATGTTGCTTGCCGTTGCAGATGTGGATTGCCAAGGCTGAGTACGACGAGTCTGGCCCATCCATTGTGACACAGGAAATGCTTCTAATTCTTCGGACCCAAGAATACTAAGCCAAGAGGAGCTGTTATCGC	GCATCTCTCAGCACATTCCAGCAGGTAAATATACAAATGCAGCAATGTAGTGTGTTTACCTCATGAACTTGATCAATTTGCTTACAATGTTGCTTGCCGTTGCAGATGTGGATTGCCAAGGCTGAGTACGACGAGTCTGGCCCATCCATTGTGCACAGGAAATGCTTCTAATTCTTCGGACCCAAGAATGCTAAGCCAAGAGGAGCTGTTATCGC
GCATCTCTCAGCACATTCCAGCAGGTAAATATACAAATGCAGCAATGTAGTGTGTTTACCTCATGAACTTGATCAATTTGCTTACAATGTTGCTTGCCGTTGCAGATGTGGATTGCCAAGGCTGAGTACGACGAGTCTGGCCCATCCATTGTGAcACAGGAAATGCTTCTAATTCTTCGGACCCAAGAATGCTAAGCCAAGAGGAGCT-TTATCGC	6	36	Insertion and Deletion	0.01	0	ASLSTFQQVNIQMQQCSVFTS*	ASLSTFQQVNIQMQQCSVFTS*	GCATCTCTCAGCACATTCCAGCAGGTAAATATACAAATGCAGCAATGTAGTGTGTTTACCTCATGAACTTGATCAATTTGCTTACAATGTTGCTTGCCGTTGCAGATGTGGATTGCCAAGGCTGAGTACGACGAGTCTGGCCCATCCATTGTGACACAGGAAATGCTTCTAATTCTTCGGACCCAAGAATGCTAAGCCAAGAGGAGCT-TTATCGC	GCATCTCTCAGCACATTCCAGCAGGTAAATATACAAATGCAGCAATGTAGTGTGTTTACCTCATGAACTTGATCAATTTGCTTACAATGTTGCTTGCCGTTGCAGATGTGGATTGCCAAGGCTGAGTACGACGAGTCTGGCCCATCCATTGTGCACAGGAAATGCTTCTAATTCTTCGGACCCAAGAATGCTAAGCCAAGAGGAGCTGTTATCGC
GCATCTCTCAGCACATTCCAGCAGGTAAATATACAAATGCAGCAATGTAGTGTGTTTACCTCATGAACTTGATCAATTTGCTTACAATGTTGCTTGCCGTTGCAGATGTGGATTGCCAAGGCTGAGTACGACGAGTCTGGCCCATCCATTGTGAcACAGGAAATGCTTCTAATTCTTCGGACCCAAGAATGCTAAGTCAAGAGGAGCTGTTATCGC	6	35	Insertion	0.01	1	ASLSTFQQVNIQMQQCSVFTS*	ASLSTFQQVNIQMQQCSVFTS*	GCATCTCTCAGCACATTCCAGCAGGTAAATATACAAATGCAGCAATGTAGTGTGTTTACCTCATGAACTTGATCAATTTGCTTACAATGTTGCTTGCCGTTGCAGATGTGGATTGCCAAGGCTGAGTACGACGAGTCTGGCCCATCCATTGTGACACAGGAAATGCTTCTAATTCTTCGGACCCAAGAATGCTAAGTCAAGAGGAGCTGTTATCGC	GCATCTCTCAGCACATTCCAGCAGGTAAATATACAAATGCAGCAATGTAGTGTGTTTACCTCATGAACTTGATCAATTTGCTTACAATGTTGCTTGCCGTTGCAGATGTGGATTGCCAAGGCTGAGTACGACGAGTCTGGCCCATCCATTGTGCACAGGAAATGCTTCTAATTCTTCGGACCCAAGAATGCTAAGCCAAGAGGAGCTGTTATCGC
GCATCTCTCAGCACATTCCAGCAGGTAAATATACAAATGCAGCAATGTAGTGTGTTTACCTCATGAACTTGATCAATTTGCTTACAATGTTGCTTGCCGTTGCAGATGTGGATTGCCAAGGCTGAGTACGACGAGTCTGGCCCATCCATTGTGAcACAGGAGATGCTTCTAATTCTTCGGACCCAAGAATGCTAAGCCAAGAGGAGCTGTTATCGC	6	35	Insertion	0.01	1	ASLSTFQQVNIQMQQCSVFTS*	ASLSTFQQVNIQMQQCSVFTS*	GCATCTCTCAGCACATTCCAGCAGGTAAATATACAAATGCAGCAATGTAGTGTGTTTACCTCATGAACTTGATCAATTTGCTTACAATGTTGCTTGCCGTTGCAGATGTGGATTGCCAAGGCTGAGTACGACGAGTCTGGCCCATCCATTGTGACACAGGAGATGCTTCTAATTCTTCGGACCCAAGAATGCTAAGCCAAGAGGAGCTGTTATCGC	GCATCTCTCAGCACATTCCAGCAGGTAAATATACAAATGCAGCAATGTAGTGTGTTTACCTCATGAACTTGATCAATTTGCTTACAATGTTGCTTGCCGTTGCAGATGTGGATTGCCAAGGCTGAGTACGACGAGTCTGGCCCATCCATTGTGCACAGGAAATGCTTCTAATTCTTCGGACCCAAGAATGCTAAGCCAAGAGGAGCTGTTATCGC
GCATCTCTCAGCACATTCCAGCAGGTAAATATACAAATGCAGCAATGTAGTGTGTTTACCTCATGAACTTGATCAATTTGCTTACAATGTTGCTTGCCGTTGCAGATGTGGATTGCCAAGGCTGAGTACGACGAGTCTGGCCCATCCATTGTGCACAGGAAATGCTTCCAATTCTTCGGACCCAAGAATGCTAAGCCAAGAGGAGCTGTTATCGC	6	36	1 Base Change	0.01	0	ASLSTFQQVNIQMQQCSVFTS*	ASLSTFQQVNIQMQQCSVFTS*	GCATCTCTCAGCACATTCCAGCAGGTAAATATACAAATGCAGCAATGTAGTGTGTTTACCTCATGAACTTGATCAATTTGCTTACAATGTTGCTTGCCGTTGCAGATGTGGATTGCCAAGGCTGAGTACGACGAGTCTGGCCCATCCATTGTGCACAGGAAATGCTTCCAATTCTTCGGACCCAAGAATGCTAAGCCAAGAGGAGCTGTTATCGC	GCATCTCTCAGCACATTCCAGCAGGTAAATATACAAATGCAGCAATGTAGTGTGTTTACCTCATGAACTTGATCAATTTGCTTACAATGTTGCTTGCCGTTGCAGATGTGGATTGCCAAGGCTGAGTACGACGAGTCTGGCCCATCCATTGTGCACAGGAAATGCTTCTAATTCTTCGGACCCAAGAATGCTAAGCCAAGAGGAGCTGTTATCGC
GCATCTCTCAGCACATTCCAGCAGGTAAATATACAAATGCAGCAATGTAGTGTGTTTACCTCATGAACTTGATCAATTTGCTTACAATGTTGCTTGCCGTTGCAGATGTGGATTGCCAAGGCTGAGTACGACGAGTCTGGCCCATCCATTGTGCACAGGAAATGCTTCTAATTCTTCGAACCCAAGAATGCTAAGCCAAGAGGAGCTGTTATCGC	6	35	1 Base Change	0.01	0	ASLSTFQQVNIQMQQCSVFTS*	ASLSTFQQVNIQMQQCSVFTS*	GCATCTCTCAGCACATTCCAGCAGGTAAATATACAAATGCAGCAATGTAGTGTGTTTACCTCATGAACTTGATCAATTTGCTTACAATGTTGCTTGCCGTTGCAGATGTGGATTGCCAAGGCTGAGTACGACGAGTCTGGCCCATCCATTGTGCACAGGAAATGCTTCTAATTCTTCGAACCCAAGAATGCTAAGCCAAGAGGAGCTGTTATCGC	GCATCTCTCAGCACATTCCAGCAGGTAAATATACAAATGCAGCAATGTAGTGTGTTTACCTCATGAACTTGATCAATTTGCTTACAATGTTGCTTGCCGTTGCAGATGTGGATTGCCAAGGCTGAGTACGACGAGTCTGGCCCATCCATTGTGCACAGGAAATGCTTCTAATTCTTCGGACCCAAGAATGCTAAGCCAAGAGGAGCTGTTATCGC
GCATCTCTCAGCACATTCCAGCAGGTAAATATACAAATGCAGCAATGTAGTGTGTTTACCTCATGAACTTGATCAATTTGCTTACAATGTTGCTTGCCGTTGCAGATGTGGATTGCCAAGGCTGAGTACGACGAGTCTGGCCCATCCATTGTGCACAGGAAATGCTTCTAATTCTTCGGACCCAAGAATGTTAAGCCAAGAGGAGCTGTTATCGC	6	33	1 Base Change	0.01	0	ASLSTFQQVNIQMQQCSVFTS*	ASLSTFQQVNIQMQQCSVFTS*	GCATCTCTCAGCACATTCCAGCAGGTAAATATACAAATGCAGCAATGTAGTGTGTTTACCTCATGAACTTGATCAATTTGCTTACAATGTTGCTTGCCGTTGCAGATGTGGATTGCCAAGGCTGAGTACGACGAGTCTGGCCCATCCATTGTGCACAGGAAATGCTTCTAATTCTTCGGACCCAAGAATGTTAAGCCAAGAGGAGCTGTTATCGC	GCATCTCTCAGCACATTCCAGCAGGTAAATATACAAATGCAGCAATGTAGTGTGTTTACCTCATGAACTTGATCAATTTGCTTACAATGTTGCTTGCCGTTGCAGATGTGGATTGCCAAGGCTGAGTACGACGAGTCTGGCCCATCCATTGTGCACAGGAAATGCTTCTAATTCTTCGGACCCAAGAATGCTAAGCCAAGAGGAGCTGTTATCGC
GCATCTCTCAGCACATTCCAGCAGGTAAATATACAAATGCAGCAATGTAGTGTGTTTACCTCATGAACTTGATCAATTTGCTTACAATGTTGCTTGCCGTTGCAGATGTGGATTGCCAAGGCTGAGTACGACGAGTCTGGCCCATCCATTGTGCACAGGAAATGCTTCTAATTCTTCGGACCTAAGAATGCTAAGCCAAGAGGAGCTGTTATCGC	6	33	1 Base Change	0.01	0	ASLSTFQQVNIQMQQCSVFTS*	ASLSTFQQVNIQMQQCSVFTS*	GCATCTCTCAGCACATTCCAGCAGGTAAATATACAAATGCAGCAATGTAGTGTGTTTACCTCATGAACTTGATCAATTTGCTTACAATGTTGCTTGCCGTTGCAGATGTGGATTGCCAAGGCTGAGTACGACGAGTCTGGCCCATCCATTGTGCACAGGAAATGCTTCTAATTCTTCGGACCTAAGAATGCTAAGCCAAGAGGAGCTGTTATCGC	GCATCTCTCAGCACATTCCAGCAGGTAAATATACAAATGCAGCAATGTAGTGTGTTTACCTCATGAACTTGATCAATTTGCTTACAATGTTGCTTGCCGTTGCAGATGTGGATTGCCAAGGCTGAGTACGACGAGTCTGGCCCATCCATTGTGCACAGGAAATGCTTCTAATTCTTCGGACCCAAGAATGCTAAGCCAAGAGGAGCTGTTATCGC
GCATCTCTCAGCACATTCCAGCAGGTAAATATACAAATGCAGCAATGTAGTGTGTTTACCTCATGAACTTGATCAATTTGCTTACAATGTTGCTTGCCGTTGCAGATGTGGATTGCCAAGGCTGAGTACGACGAGTCTGGCCCATCCATTGTGCACAGGAAATGCTTCTAATTCTTCGGATCCAAGAATGCTAAGCCAAGAGGAGCTGTTATCGC	6	35	1 Base Change	0.01	0	ASLSTFQQVNIQMQQCSVFTS*	ASLSTFQQVNIQMQQCSVFTS*	GCATCTCTCAGCACATTCCAGCAGGTAAATATACAAATGCAGCAATGTAGTGTGTTTACCTCATGAACTTGATCAATTTGCTTACAATGTTGCTTGCCGTTGCAGATGTGGATTGCCAAGGCTGAGTACGACGAGTCTGGCCCATCCATTGTGCACAGGAAATGCTTCTAATTCTTCGGATCCAAGAATGCTAAGCCAAGAGGAGCTGTTATCGC	GCATCTCTCAGCACATTCCAGCAGGTAAATATACAAATGCAGCAATGTAGTGTGTTTACCTCATGAACTTGATCAATTTGCTTACAATGTTGCTTGCCGTTGCAGATGTGGATTGCCAAGGCTGAGTACGACGAGTCTGGCCCATCCATTGTGCACAGGAAATGCTTCTAATTCTTCGGACCCAAGAATGCTAAGCCAAGAGGAGCTGTTATCGC
GCATCTCTCAGCACATTCCAGCAGGTAAATATACAAATGCAGCAATGTAGTGTGTTTACCTCATGAACTTGATCAATTTGCTTACAATGTTGCTTGCCGTTGCAGATGTGGATTGCCAAGGCTGAGTACGACGAGTCTGGCCCATCCATTGTGCACAGGAAATGCTTCTAATTCTTTGGACCCAAGAATGCTAAGCCAAGAGGAGCTGTTATCGC	6	35	1 Base Change	0.01	0	ASLSTFQQVNIQMQQCSVFTS*	ASLSTFQQVNIQMQQCSVFTS*	GCATCTCTCAGCACATTCCAGCAGGTAAATATACAAATGCAGCAATGTAGTGTGTTTACCTCATGAACTTGATCAATTTGCTTACAATGTTGCTTGCCGTTGCAGATGTGGATTGCCAAGGCTGAGTACGACGAGTCTGGCCCATCCATTGTGCACAGGAAATGCTTCTAATTCTTTGGACCCAAGAATGCTAAGCCAAGAGGAGCTGTTATCGC	GCATCTCTCAGCACATTCCAGCAGGTAAATATACAAATGCAGCAATGTAGTGTGTTTACCTCATGAACTTGATCAATTTGCTTACAATGTTGCTTGCCGTTGCAGATGTGGATTGCCAAGGCTGAGTACGACGAGTCTGGCCCATCCATTGTGCACAGGAAATGCTTCTAATTCTTCGGACCCAAGAATGCTAAGCCAAGAGGAGCTGTTATCGC
GCATCTCTCAGCACATTCCAGCAGGTAAATATACAAATGCAGCAATGTAGTGTGTTTACCTCATGAACTTGATCAATTTGCTTACAATGTTGCTTGCCGTTGCAGATGTGGATTGCCAAGGCTGAGTACGACGAGTCTGGCCCATCCATTGTGCACAGGAAATGCTTTTAATTCTTCGGACCCAAGAATGCTAAGCCAAGAGGAGCTGTTATCGC	6	35	1 Base Change	0.01	0	ASLSTFQQVNIQMQQCSVFTS*	ASLSTFQQVNIQMQQCSVFTS*	GCATCTCTCAGCACATTCCAGCAGGTAAATATACAAATGCAGCAATGTAGTGTGTTTACCTCATGAACTTGATCAATTTGCTTACAATGTTGCTTGCCGTTGCAGATGTGGATTGCCAAGGCTGAGTACGACGAGTCTGGCCCATCCATTGTGCACAGGAAATGCTTTTAATTCTTCGGACCCAAGAATGCTAAGCCAAGAGGAGCTGTTATCGC	GCATCTCTCAGCACATTCCAGCAGGTAAATATACAAATGCAGCAATGTAGTGTGTTTACCTCATGAACTTGATCAATTTGCTTACAATGTTGCTTGCCGTTGCAGATGTGGATTGCCAAGGCTGAGTACGACGAGTCTGGCCCATCCATTGTGCACAGGAAATGCTTCTAATTCTTCGGACCCAAGAATGCTAAGCCAAGAGGAGCTGTTATCGC
GCATCTCTCAGCACATTCCAGCAGGTAAATATACAAATGCAGCAATGTAGTGTGTTTACCTCATGAACTTGATCAATTTGCTTACAATGTTGCTTGCCGTTGCAGATGTGGATTGCCAAGGCTGAGTACGACGAGTCTGGCCCATCCATTGTGgCACAGGAAATGCCTCTAATTCTTCGGACCCAAGAATGCTAAGCCAAGAGGAGCTGTTATCGC	6	36	Insertion	0.01	1	ASLSTFQQVNIQMQQCSVFTS*	ASLSTFQQVNIQMQQCSVFTS*	GCATCTCTCAGCACATTCCAGCAGGTAAATATACAAATGCAGCAATGTAGTGTGTTTACCTCATGAACTTGATCAATTTGCTTACAATGTTGCTTGCCGTTGCAGATGTGGATTGCCAAGGCTGAGTACGACGAGTCTGGCCCATCCATTGTGGCACAGGAAATGCCTCTAATTCTTCGGACCCAAGAATGCTAAGCCAAGAGGAGCTGTTATCGC	GCATCTCTCAGCACATTCCAGCAGGTAAATATACAAATGCAGCAATGTAGTGTGTTTACCTCATGAACTTGATCAATTTGCTTACAATGTTGCTTGCCGTTGCAGATGTGGATTGCCAAGGCTGAGTACGACGAGTCTGGCCCATCCATTGTGCACAGGAAATGCTTCTAATTCTTCGGACCCAAGAATGCTAAGCCAAGAGGAGCTGTTATCGC
GCATCTCTCAGCACATTCCAGCAGGTAAATATACAAATGCAGCAATGTAGTGTGTTTACCTCATGAACTTGATCAATTTGCTTACAATGTTGCTTGCCGTTGCAGATGTGGATTGCCAAGGCTGAGTACGACGAGTCTGGCCCATCCATTGTGTACAGGAAATGCTTCTAATTCTTCGGACCCAAGAATGCTAAGCCAAGAGGAGCTGTTATCGC	6	35	1 Base Change	0.01	0	ASLSTFQQVNIQMQQCSVFTS*	ASLSTFQQVNIQMQQCSVFTS*	GCATCTCTCAGCACATTCCAGCAGGTAAATATACAAATGCAGCAATGTAGTGTGTTTACCTCATGAACTTGATCAATTTGCTTACAATGTTGCTTGCCGTTGCAGATGTGGATTGCCAAGGCTGAGTACGACGAGTCTGGCCCATCCATTGTGTACAGGAAATGCTTCTAATTCTTCGGACCCAAGAATGCTAAGCCAAGAGGAGCTGTTATCGC	GCATCTCTCAGCACATTCCAGCAGGTAAATATACAAATGCAGCAATGTAGTGTGTTTACCTCATGAACTTGATCAATTTGCTTACAATGTTGCTTGCCGTTGCAGATGTGGATTGCCAAGGCTGAGTACGACGAGTCTGGCCCATCCATTGTGCACAGGAAATGCTTCTAATTCTTCGGACCCAAGAATGCTAAGCCAAGAGGAGCTGTTATCGC
GCATCTCTCAGCACATTCCAGCAGGTAAATATACAAATGCAGCAATGTAGTGTGTTTACCTCATGAACTTGATCAATTTGCTTACAATGTTGCTTGCCGTTGCAGATGTGGATTGCCAAGGCTGAGTACGACGAGTCTGGCCCATCCATTGTGTcACAAGAAATGCTTCTAATTCTTCGGACCCAAGAATGCTAAGCCAAGAGGAGCTGTTATCGC	6	34	Insertion	0.01	1	ASLSTFQQVNIQMQQCSVFTS*	ASLSTFQQVNIQMQQCSVFTS*	GCATCTCTCAGCACATTCCAGCAGGTAAATATACAAATGCAGCAATGTAGTGTGTTTACCTCATGAACTTGATCAATTTGCTTACAATGTTGCTTGCCGTTGCAGATGTGGATTGCCAAGGCTGAGTACGACGAGTCTGGCCCATCCATTGTGTCACAAGAAATGCTTCTAATTCTTCGGACCCAAGAATGCTAAGCCAAGAGGAGCTGTTATCGC	GCATCTCTCAGCACATTCCAGCAGGTAAATATACAAATGCAGCAATGTAGTGTGTTTACCTCATGAACTTGATCAATTTGCTTACAATGTTGCTTGCCGTTGCAGATGTGGATTGCCAAGGCTGAGTACGACGAGTCTGGCCCATCCATTGTGCACAGGAAATGCTTCTAATTCTTCGGACCCAAGAATGCTAAGCCAAGAGGAGCTGTTATCGC
GCATCTCTCAGCACATTCCAGCAGGTAAATATACAAATGCAGCAATGTAGTGTGTTTACCTCATGAACTTGATCAATTTGCTTACAATGTTGCTTGCCGTTGCAGATGTGGATTGCCAAGGCTGAGTACGACGAGTCTGGCCCATCCATTGTGTcACAGGAAATACTTCTAATTCTTCGGACCCAAGAATGCTAAGCCAAGAGGAGCTGTTATCGC	6	34	Insertion	0.01	1	ASLSTFQQVNIQMQQCSVFTS*	ASLSTFQQVNIQMQQCSVFTS*	GCATCTCTCAGCACATTCCAGCAGGTAAATATACAAATGCAGCAATGTAGTGTGTTTACCTCATGAACTTGATCAATTTGCTTACAATGTTGCTTGCCGTTGCAGATGTGGATTGCCAAGGCTGAGTACGACGAGTCTGGCCCATCCATTGTGTCACAGGAAATACTTCTAATTCTTCGGACCCAAGAATGCTAAGCCAAGAGGAGCTGTTATCGC	GCATCTCTCAGCACATTCCAGCAGGTAAATATACAAATGCAGCAATGTAGTGTGTTTACCTCATGAACTTGATCAATTTGCTTACAATGTTGCTTGCCGTTGCAGATGTGGATTGCCAAGGCTGAGTACGACGAGTCTGGCCCATCCATTGTGCACAGGAAATGCTTCTAATTCTTCGGACCCAAGAATGCTAAGCCAAGAGGAGCTGTTATCGC
GCATCTCTCAGCACATTCCAGCAGGTAAATATACAAATGCAGCAATGTAGTGTGTTTACCTCATGAACTTGATCAATTTGCTTACAATGTTGCTTGCCGTTGCAGATGTGGATTGCCAAGGCTGAGTACGACGAGTCTGGCCCATCCATTGTGTcACAGGAAATGCTTCTAATTCTCCGGACCCAAGAATGCTAAGCCAAGAGGAGCTGTTATCGC	6	35	Insertion	0.01	1	ASLSTFQQVNIQMQQCSVFTS*	ASLSTFQQVNIQMQQCSVFTS*	GCATCTCTCAGCACATTCCAGCAGGTAAATATACAAATGCAGCAATGTAGTGTGTTTACCTCATGAACTTGATCAATTTGCTTACAATGTTGCTTGCCGTTGCAGATGTGGATTGCCAAGGCTGAGTACGACGAGTCTGGCCCATCCATTGTGTCACAGGAAATGCTTCTAATTCTCCGGACCCAAGAATGCTAAGCCAAGAGGAGCTGTTATCGC	GCATCTCTCAGCACATTCCAGCAGGTAAATATACAAATGCAGCAATGTAGTGTGTTTACCTCATGAACTTGATCAATTTGCTTACAATGTTGCTTGCCGTTGCAGATGTGGATTGCCAAGGCTGAGTACGACGAGTCTGGCCCATCCATTGTGCACAGGAAATGCTTCTAATTCTTCGGACCCAAGAATGCTAAGCCAAGAGGAGCTGTTATCGC
GCATCTCTCAGCACATTCCAGCAGGTAAATATACAAATGCAGCAATGTAGTGTGTTTACCTCATGAACTTGATCAATTTGCTTACAATGTTGCTTGCCGTTGCAGATGTGGATTGCCAAGGCTGAGTACGACGAGTCTGGCCCATCCATTGTGTcACAGGAAATGCTTCTAATTCTTCGAACCCAAGAATGCTAAGCCAAGAGGAGCTGTTATCGC	6	33	Insertion	0.01	1	ASLSTFQQVNIQMQQCSVFTS*	ASLSTFQQVNIQMQQCSVFTS*	GCATCTCTCAGCACATTCCAGCAGGTAAATATACAAATGCAGCAATGTAGTGTGTTTACCTCATGAACTTGATCAATTTGCTTACAATGTTGCTTGCCGTTGCAGATGTGGATTGCCAAGGCTGAGTACGACGAGTCTGGCCCATCCATTGTGTCACAGGAAATGCTTCTAATTCTTCGAACCCAAGAATGCTAAGCCAAGAGGAGCTGTTATCGC	GCATCTCTCAGCACATTCCAGCAGGTAAATATACAAATGCAGCAATGTAGTGTGTTTACCTCATGAACTTGATCAATTTGCTTACAATGTTGCTTGCCGTTGCAGATGTGGATTGCCAAGGCTGAGTACGACGAGTCTGGCCCATCCATTGTGCACAGGAAATGCTTCTAATTCTTCGGACCCAAGAATGCTAAGCCAAGAGGAGCTGTTATCGC
GCATCTCTCAGCACATTCCAGCAGGTAAATATACAAATGCAGCAATGTAGTGTGTTTACCTCATGAACTTGATCAATTTGCTTACAATGTTGCTTGCCGTTGCAGATGTGGATTGCCAAGGCTGAGTACGACGAGTCTGGCCCATCCATTGTGTcACAGGAAATGCTTCTAATTCTTCGGACCCAAGAATACTAAGCCAAGAGGAGCTGTTATCGC	6	33	Insertion	0.01	1	ASLSTFQQVNIQMQQCSVFTS*	ASLSTFQQVNIQMQQCSVFTS*	GCATCTCTCAGCACATTCCAGCAGGTAAATATACAAATGCAGCAATGTAGTGTGTTTACCTCATGAACTTGATCAATTTGCTTACAATGTTGCTTGCCGTTGCAGATGTGGATTGCCAAGGCTGAGTACGACGAGTCTGGCCCATCCATTGTGTCACAGGAAATGCTTCTAATTCTTCGGACCCAAGAATACTAAGCCAAGAGGAGCTGTTATCGC	GCATCTCTCAGCACATTCCAGCAGGTAAATATACAAATGCAGCAATGTAGTGTGTTTACCTCATGAACTTGATCAATTTGCTTACAATGTTGCTTGCCGTTGCAGATGTGGATTGCCAAGGCTGAGTACGACGAGTCTGGCCCATCCATTGTGCACAGGAAATGCTTCTAATTCTTCGGACCCAAGAATGCTAAGCCAAGAGGAGCTGTTATCGC
GCATCTCTCAGCACATTCCAGCAGGTAAATATACAAATGCAGCAATGTAGTGTGTTTACCTCATGAACTTGATCAATTTGCTTACAATGTTGCTTGCCGTTGCAGATGTGGATTGCCAAGGCTGAGTACGACGAGTCTGGCCCATCCATTGTGTcACAGGAAATGCTTCTAATTCTTCGGACCCAAGAATGCTAAGCCAAGAGGAGCTGTTATCGT	6	34	Insertion	0.01	1	ASLSTFQQVNIQMQQCSVFTS*	ASLSTFQQVNIQMQQCSVFTS*	GCATCTCTCAGCACATTCCAGCAGGTAAATATACAAATGCAGCAATGTAGTGTGTTTACCTCATGAACTTGATCAATTTGCTTACAATGTTGCTTGCCGTTGCAGATGTGGATTGCCAAGGCTGAGTACGACGAGTCTGGCCCATCCATTGTGTCACAGGAAATGCTTCTAATTCTTCGGACCCAAGAATGCTAAGCCAAGAGGAGCTGTTATCGT	GCATCTCTCAGCACATTCCAGCAGGTAAATATACAAATGCAGCAATGTAGTGTGTTTACCTCATGAACTTGATCAATTTGCTTACAATGTTGCTTGCCGTTGCAGATGTGGATTGCCAAGGCTGAGTACGACGAGTCTGGCCCATCCATTGTGCACAGGAAATGCTTCTAATTCTTCGGACCCAAGAATGCTAAGCCAAGAGGAGCTGTTATCGC
GCATCTCTCAGCACATTCCAGCAGGTAAATATACAAATGCAGCAATGTAGTGTGTTTACCTCATGAACTTGATCAATTTGCTTACAATGTTGCTTGCCGTTGCAGATGTGGATTGCCAAGGCTGAGTACGACGAGTCTGGCCCATCCATTGTGTcACAGGAAATGTTTCTAATTCTTCGGACCCAAGAATGCTAAGCCAAGAGGAGCTGTTATCGC	6	34	Insertion	0.01	1	ASLSTFQQVNIQMQQCSVFTS*	ASLSTFQQVNIQMQQCSVFTS*	GCATCTCTCAGCACATTCCAGCAGGTAAATATACAAATGCAGCAATGTAGTGTGTTTACCTCATGAACTTGATCAATTTGCTTACAATGTTGCTTGCCGTTGCAGATGTGGATTGCCAAGGCTGAGTACGACGAGTCTGGCCCATCCATTGTGTCACAGGAAATGTTTCTAATTCTTCGGACCCAAGAATGCTAAGCCAAGAGGAGCTGTTATCGC	GCATCTCTCAGCACATTCCAGCAGGTAAATATACAAATGCAGCAATGTAGTGTGTTTACCTCATGAACTTGATCAATTTGCTTACAATGTTGCTTGCCGTTGCAGATGTGGATTGCCAAGGCTGAGTACGACGAGTCTGGCCCATCCATTGTGCACAGGAAATGCTTCTAATTCTTCGGACCCAAGAATGCTAAGCCAAGAGGAGCTGTTATCGC
GCATCTCTCAGCACATTCCAGCAGGTAAATATACAAATGCAGCAATGTAGTGTGTTTACCTCATGAACTTGATCAATTTGCTTACAATGTTGCTTGCCGTTGCAGATGTGGATTGCCAAGGCTGAGTACGACGAGTCTGGCCCGTCCATTGTGAcACAGGAAATGCTTCTAATTCTTCGGACCCAAGAATGCTAAGCCAAGAGGAGCTGTTATCGC	6	35	Insertion	0.01	1	ASLSTFQQVNIQMQQCSVFTS*	ASLSTFQQVNIQMQQCSVFTS*	GCATCTCTCAGCACATTCCAGCAGGTAAATATACAAATGCAGCAATGTAGTGTGTTTACCTCATGAACTTGATCAATTTGCTTACAATGTTGCTTGCCGTTGCAGATGTGGATTGCCAAGGCTGAGTACGACGAGTCTGGCCCGTCCATTGTGACACAGGAAATGCTTCTAATTCTTCGGACCCAAGAATGCTAAGCCAAGAGGAGCTGTTATCGC	GCATCTCTCAGCACATTCCAGCAGGTAAATATACAAATGCAGCAATGTAGTGTGTTTACCTCATGAACTTGATCAATTTGCTTACAATGTTGCTTGCCGTTGCAGATGTGGATTGCCAAGGCTGAGTACGACGAGTCTGGCCCATCCATTGTGCACAGGAAATGCTTCTAATTCTTCGGACCCAAGAATGCTAAGCCAAGAGGAGCTGTTATCGC
GCATCTCTCAGCACATTCCAGCAGGTAAATATACAAATGCAGCAATGTAGTGTGTTTACCTCATGAACTTGATCAATTTGCTTACAATGTTGCTTGCCGTTGCAGATGTGGATTGCCAAGGCTGAGTACGACGAGTCTGGCCTATCCATTGTGAcACAGGAAATGCTTCTAATTCTTCGGACCCAAGAATGCTAAGCCAAGAGGAGCTGTTATCGC	6	36	Insertion	0.01	1	ASLSTFQQVNIQMQQCSVFTS*	ASLSTFQQVNIQMQQCSVFTS*	GCATCTCTCAGCACATTCCAGCAGGTAAATATACAAATGCAGCAATGTAGTGTGTTTACCTCATGAACTTGATCAATTTGCTTACAATGTTGCTTGCCGTTGCAGATGTGGATTGCCAAGGCTGAGTACGACGAGTCTGGCCTATCCATTGTGACACAGGAAATGCTTCTAATTCTTCGGACCCAAGAATGCTAAGCCAAGAGGAGCTGTTATCGC	GCATCTCTCAGCACATTCCAGCAGGTAAATATACAAATGCAGCAATGTAGTGTGTTTACCTCATGAACTTGATCAATTTGCTTACAATGTTGCTTGCCGTTGCAGATGTGGATTGCCAAGGCTGAGTACGACGAGTCTGGCCCATCCATTGTGCACAGGAAATGCTTCTAATTCTTCGGACCCAAGAATGCTAAGCCAAGAGGAGCTGTTATCGC
GCATCTCTCAGCACATTCCAGCAGGTAAATATACAAATGCAGCAATGTAGTGTGTTTACCTCATGAACTTGATCAATTTGCTTACAATGTTGCTTGCCGTTGCAGATGTGGATTGCCAAGGCTGAGTACGACGAGTCTGGTCCATCCATTGTGCACAGGAAATGCTTCTAATTCTTCGGACCCAAGAATGCTAAGCCAAGAGGAGCTGTTATCGC	6	36	1 Base Change	0.01	0	ASLSTFQQVNIQMQQCSVFTS*	ASLSTFQQVNIQMQQCSVFTS*	GCATCTCTCAGCACATTCCAGCAGGTAAATATACAAATGCAGCAATGTAGTGTGTTTACCTCATGAACTTGATCAATTTGCTTACAATGTTGCTTGCCGTTGCAGATGTGGATTGCCAAGGCTGAGTACGACGAGTCTGGTCCATCCATTGTGCACAGGAAATGCTTCTAATTCTTCGGACCCAAGAATGCTAAGCCAAGAGGAGCTGTTATCGC	GCATCTCTCAGCACATTCCAGCAGGTAAATATACAAATGCAGCAATGTAGTGTGTTTACCTCATGAACTTGATCAATTTGCTTACAATGTTGCTTGCCGTTGCAGATGTGGATTGCCAAGGCTGAGTACGACGAGTCTGGCCCATCCATTGTGCACAGGAAATGCTTCTAATTCTTCGGACCCAAGAATGCTAAGCCAAGAGGAGCTGTTATCGC
GCATCTCTCAGCACATTCCAGCAGGTAAATATACAAATGCAGCAATGTAGTGTGTTTACCTCATGAACTTGATCAATTTGCTTACAATGTTGCTTGCCGTTGCAGATGTGGATTGCCAAGGCTGAGTACGATGAGTCTGGCCCATCCATTGTGAcACAGGAAATGCTTCTAATTCTTCGGACCCAAGAATGCTAAGCCAAGAGGAGCTGTTATCGC	6	35	Insertion	0.01	1	ASLSTFQQVNIQMQQCSVFTS*	ASLSTFQQVNIQMQQCSVFTS*	GCATCTCTCAGCACATTCCAGCAGGTAAATATACAAATGCAGCAATGTAGTGTGTTTACCTCATGAACTTGATCAATTTGCTTACAATGTTGCTTGCCGTTGCAGATGTGGATTGCCAAGGCTGAGTACGATGAGTCTGGCCCATCCATTGTGACACAGGAAATGCTTCTAATTCTTCGGACCCAAGAATGCTAAGCCAAGAGGAGCTGTTATCGC	GCATCTCTCAGCACATTCCAGCAGGTAAATATACAAATGCAGCAATGTAGTGTGTTTACCTCATGAACTTGATCAATTTGCTTACAATGTTGCTTGCCGTTGCAGATGTGGATTGCCAAGGCTGAGTACGACGAGTCTGGCCCATCCATTGTGCACAGGAAATGCTTCTAATTCTTCGGACCCAAGAATGCTAAGCCAAGAGGAGCTGTTATCGC
GCATCTCTCAGCACATTCCAGCAGGTAAATATACAAATGCAGCAATGTAGTGTGTTTACCTCATGAACTTGATCAATTTGCTTACAATGTTGCTTGCCGTTGCAGATGTGGATTGCTAAGGCTGAGTACGACGAGTCTGGCCCATCCATTGTGCACAGGAAATGCTTCTAATTCTTCGGACCCAAGAATGCTAAGCCAAGAGGAGCTGTTATCGC	6	35	1 Base Change	0.01	0	ASLSTFQQVNIQMQQCSVFTS*	ASLSTFQQVNIQMQQCSVFTS*	GCATCTCTCAGCACATTCCAGCAGGTAAATATACAAATGCAGCAATGTAGTGTGTTTACCTCATGAACTTGATCAATTTGCTTACAATGTTGCTTGCCGTTGCAGATGTGGATTGCTAAGGCTGAGTACGACGAGTCTGGCCCATCCATTGTGCACAGGAAATGCTTCTAATTCTTCGGACCCAAGAATGCTAAGCCAAGAGGAGCTGTTATCGC	GCATCTCTCAGCACATTCCAGCAGGTAAATATACAAATGCAGCAATGTAGTGTGTTTACCTCATGAACTTGATCAATTTGCTTACAATGTTGCTTGCCGTTGCAGATGTGGATTGCCAAGGCTGAGTACGACGAGTCTGGCCCATCCATTGTGCACAGGAAATGCTTCTAATTCTTCGGACCCAAGAATGCTAAGCCAAGAGGAGCTGTTATCGC
GCATCTCTCAGCACATTCCAGCAGGTAAATATACAAATGCAGCAATGTAGTGTGTTTACCTCATGAACTTGATCAATTTGCTTACAATGTTGCTTGCTGTTGCAGATGTGGATTGCCAAGGCTGAGTACGACGAGTCTGGCCCATCCATTGTGCACAGGAAATGCTTCTAATTCTTCGGACCCAAGAATGCTAAGCCAAGAGGAGCTGTTATCGC	6	35	1 Base Change	0.01	0	ASLSTFQQVNIQMQQCSVFTS*	ASLSTFQQVNIQMQQCSVFTS*	GCATCTCTCAGCACATTCCAGCAGGTAAATATACAAATGCAGCAATGTAGTGTGTTTACCTCATGAACTTGATCAATTTGCTTACAATGTTGCTTGCTGTTGCAGATGTGGATTGCCAAGGCTGAGTACGACGAGTCTGGCCCATCCATTGTGCACAGGAAATGCTTCTAATTCTTCGGACCCAAGAATGCTAAGCCAAGAGGAGCTGTTATCGC	GCATCTCTCAGCACATTCCAGCAGGTAAATATACAAATGCAGCAATGTAGTGTGTTTACCTCATGAACTTGATCAATTTGCTTACAATGTTGCTTGCCGTTGCAGATGTGGATTGCCAAGGCTGAGTACGACGAGTCTGGCCCATCCATTGTGCACAGGAAATGCTTCTAATTCTTCGGACCCAAGAATGCTAAGCCAAGAGGAGCTGTTATCGC
GCATCTCTCAGCACATTCCAGCAGGTAAATATACAAATGCAGCAATGTAGTGTGTTTACCTCATGAACTTGATCAATTTGCTTACAATGTTGCTTGTCGTTGCAGATGTGGATTGCCAAGGCTGAGTACGACGAGTCTGGCCCATCCATTGTGTcACAGGAAATGCTTCTAATTCTTCGGACCCAAGAATGCTAAGCCAAGAGGAGCTGTTATCGC	6	35	Insertion	0.01	1	ASLSTFQQVNIQMQQCSVFTS*	ASLSTFQQVNIQMQQCSVFTS*	GCATCTCTCAGCACATTCCAGCAGGTAAATATACAAATGCAGCAATGTAGTGTGTTTACCTCATGAACTTGATCAATTTGCTTACAATGTTGCTTGTCGTTGCAGATGTGGATTGCCAAGGCTGAGTACGACGAGTCTGGCCCATCCATTGTGTCACAGGAAATGCTTCTAATTCTTCGGACCCAAGAATGCTAAGCCAAGAGGAGCTGTTATCGC	GCATCTCTCAGCACATTCCAGCAGGTAAATATACAAATGCAGCAATGTAGTGTGTTTACCTCATGAACTTGATCAATTTGCTTACAATGTTGCTTGCCGTTGCAGATGTGGATTGCCAAGGCTGAGTACGACGAGTCTGGCCCATCCATTGTGCACAGGAAATGCTTCTAATTCTTCGGACCCAAGAATGCTAAGCCAAGAGGAGCTGTTATCGC
GCATCTCTCAGCACATTCCAGCAGGTAAATATACAAATGCAGCAATGTAGTGTGTTTACCTCATGAACTTGATCAATTTGCTTACGATGTTGCTTGCCGTTGCAGATGTGGATTGCCAAGGCTGAGTACGACGAGTCTGGCCCATCCATTGTGCACAGGAAATGCTTCTAATTCTTCGGACCCAAGAATGCTAAGCCAAGAGGAGCTGTTATCGC	6	33	1 Base Change	0.01	0	ASLSTFQQVNIQMQQCSVFTS*	ASLSTFQQVNIQMQQCSVFTS*	GCATCTCTCAGCACATTCCAGCAGGTAAATATACAAATGCAGCAATGTAGTGTGTTTACCTCATGAACTTGATCAATTTGCTTACGATGTTGCTTGCCGTTGCAGATGTGGATTGCCAAGGCTGAGTACGACGAGTCTGGCCCATCCATTGTGCACAGGAAATGCTTCTAATTCTTCGGACCCAAGAATGCTAAGCCAAGAGGAGCTGTTATCGC	GCATCTCTCAGCACATTCCAGCAGGTAAATATACAAATGCAGCAATGTAGTGTGTTTACCTCATGAACTTGATCAATTTGCTTACAATGTTGCTTGCCGTTGCAGATGTGGATTGCCAAGGCTGAGTACGACGAGTCTGGCCCATCCATTGTGCACAGGAAATGCTTCTAATTCTTCGGACCCAAGAATGCTAAGCCAAGAGGAGCTGTTATCGC
GCATCTCTCAGCACATTCCAGCAGGTAAATATACAAATGCAGCAATGTAGTGTGTTTACCTCATGAACTTGATCAATTTGCTTATAATGTTGCTTGCCGTTGCAGATGTGGATTGCCAAGGCTGAGTACGACGAGTCTGGCCCATCCATTGTGAcACAGGAAATGCTTCTAATTCTTCGGACCCAAGAATGCTAAGCCAAGAGGAGCTGTTATCGC	6	35	Insertion	0.01	1	ASLSTFQQVNIQMQQCSVFTS*	ASLSTFQQVNIQMQQCSVFTS*	GCATCTCTCAGCACATTCCAGCAGGTAAATATACAAATGCAGCAATGTAGTGTGTTTACCTCATGAACTTGATCAATTTGCTTATAATGTTGCTTGCCGTTGCAGATGTGGATTGCCAAGGCTGAGTACGACGAGTCTGGCCCATCCATTGTGACACAGGAAATGCTTCTAATTCTTCGGACCCAAGAATGCTAAGCCAAGAGGAGCTGTTATCGC	GCATCTCTCAGCACATTCCAGCAGGTAAATATACAAATGCAGCAATGTAGTGTGTTTACCTCATGAACTTGATCAATTTGCTTACAATGTTGCTTGCCGTTGCAGATGTGGATTGCCAAGGCTGAGTACGACGAGTCTGGCCCATCCATTGTGCACAGGAAATGCTTCTAATTCTTCGGACCCAAGAATGCTAAGCCAAGAGGAGCTGTTATCGC
GCATCTCTCAGCACATTCCAGCAGGTAAATATACAAATGCAGCAATGTAGTGTGTTTACCTCATGAACTTGATCAATTTGCTTGCAATGTTGCTTGCCGTTGCAGATGTGGATTGCCAAGGCTGAGTACGACGAGTCTGGCCCATCCATTGTGAcACAGGAAATGCTTCTAATTCTTCGGACCCAAGAATGCTAAGCCAAGAGGAGCTGTTATCGC	6	34	Insertion	0.01	1	ASLSTFQQVNIQMQQCSVFTS*	ASLSTFQQVNIQMQQCSVFTS*	GCATCTCTCAGCACATTCCAGCAGGTAAATATACAAATGCAGCAATGTAGTGTGTTTACCTCATGAACTTGATCAATTTGCTTGCAATGTTGCTTGCCGTTGCAGATGTGGATTGCCAAGGCTGAGTACGACGAGTCTGGCCCATCCATTGTGACACAGGAAATGCTTCTAATTCTTCGGACCCAAGAATGCTAAGCCAAGAGGAGCTGTTATCGC	GCATCTCTCAGCACATTCCAGCAGGTAAATATACAAATGCAGCAATGTAGTGTGTTTACCTCATGAACTTGATCAATTTGCTTACAATGTTGCTTGCCGTTGCAGATGTGGATTGCCAAGGCTGAGTACGACGAGTCTGGCCCATCCATTGTGCACAGGAAATGCTTCTAATTCTTCGGACCCAAGAATGCTAAGCCAAGAGGAGCTGTTATCGC
GCATCTCTCAGCACATTCCAGCAGGTAAATATACAAATGCAGCAATGTAGTGTGTTTACCTCATGAACTTGATTAATTTGCTTACAATGTTGCTTGCCGTTGCAGATGTGGATTGCCAAGGCTGAGTACGACGAGTCTGGCCCATCCATTGTGTcACAGGAAATGCTTCTAATTCTTCGGACCCAAGAATGCTAAGCCAAGAGGAGCTGTTATCGC	6	35	Insertion	0.01	1	ASLSTFQQVNIQMQQCSVFTS*	ASLSTFQQVNIQMQQCSVFTS*	GCATCTCTCAGCACATTCCAGCAGGTAAATATACAAATGCAGCAATGTAGTGTGTTTACCTCATGAACTTGATTAATTTGCTTACAATGTTGCTTGCCGTTGCAGATGTGGATTGCCAAGGCTGAGTACGACGAGTCTGGCCCATCCATTGTGTCACAGGAAATGCTTCTAATTCTTCGGACCCAAGAATGCTAAGCCAAGAGGAGCTGTTATCGC	GCATCTCTCAGCACATTCCAGCAGGTAAATATACAAATGCAGCAATGTAGTGTGTTTACCTCATGAACTTGATCAATTTGCTTACAATGTTGCTTGCCGTTGCAGATGTGGATTGCCAAGGCTGAGTACGACGAGTCTGGCCCATCCATTGTGCACAGGAAATGCTTCTAATTCTTCGGACCCAAGAATGCTAAGCCAAGAGGAGCTGTTATCGC
GCATCTCTCAGCACATTCCAGCAGGTAAATATACAAATGCAGCAATGTAGTGTGTTTACCTCATGAACTTGGTCAATTTGCTTACAATGTTGCTTGCCGTTGCAGATGTGGATTGCCAAGGCTGAGTACGACGAGTCTGGCCCATCCATTGTGAcACAGGAAATGCTTCTAATTCTTCGGACCCAAGAATGCTAAGCCAAGAGGAGCTGTTATCGC	6	35	Insertion	0.01	1	ASLSTFQQVNIQMQQCSVFTS*	ASLSTFQQVNIQMQQCSVFTS*	GCATCTCTCAGCACATTCCAGCAGGTAAATATACAAATGCAGCAATGTAGTGTGTTTACCTCATGAACTTGGTCAATTTGCTTACAATGTTGCTTGCCGTTGCAGATGTGGATTGCCAAGGCTGAGTACGACGAGTCTGGCCCATCCATTGTGACACAGGAAATGCTTCTAATTCTTCGGACCCAAGAATGCTAAGCCAAGAGGAGCTGTTATCGC	GCATCTCTCAGCACATTCCAGCAGGTAAATATACAAATGCAGCAATGTAGTGTGTTTACCTCATGAACTTGATCAATTTGCTTACAATGTTGCTTGCCGTTGCAGATGTGGATTGCCAAGGCTGAGTACGACGAGTCTGGCCCATCCATTGTGCACAGGAAATGCTTCTAATTCTTCGGACCCAAGAATGCTAAGCCAAGAGGAGCTGTTATCGC
GCATCTCTCAGCACATTCCAGCAGGTAAATATACAAATGCAGCAATGTAGTGTGTTTACCTCATGGACTTGATCAATTTGCTTACAATGTTGCTTGCCGTTGCAGATGTGGATTGCCAAGGCTGAGTACGACGAGTCTGGCCCATCCATTGTGAcACAGGAAATGCTTCTAATTCTTCGGACCCAAGAATGCTAAGCCAAGAGGAGCTGTTATCGC	6	34	Insertion	0.01	1	ASLSTFQQVNIQMQQCSVFTSWT*	ASLSTFQQVNIQMQQCSVFTS*	GCATCTCTCAGCACATTCCAGCAGGTAAATATACAAATGCAGCAATGTAGTGTGTTTACCTCATGGACTTGATCAATTTGCTTACAATGTTGCTTGCCGTTGCAGATGTGGATTGCCAAGGCTGAGTACGACGAGTCTGGCCCATCCATTGTGACACAGGAAATGCTTCTAATTCTTCGGACCCAAGAATGCTAAGCCAAGAGGAGCTGTTATCGC	GCATCTCTCAGCACATTCCAGCAGGTAAATATACAAATGCAGCAATGTAGTGTGTTTACCTCATGAACTTGATCAATTTGCTTACAATGTTGCTTGCCGTTGCAGATGTGGATTGCCAAGGCTGAGTACGACGAGTCTGGCCCATCCATTGTGCACAGGAAATGCTTCTAATTCTTCGGACCCAAGAATGCTAAGCCAAGAGGAGCTGTTATCGC
GCATCTCTCAGCACATTCCAGCAGGTAAATATACAAATGCAGCAATGTAGTGTGTTTATCTCATGAACTTGATCAATTTGCTTACAATGTTGCTTGCCGTTGCAGATGTGGATTGCCAAGGCTGAGTACGACGAGTCTGGCCCATCCATTGTGTcACAGGAAATGCTTCTAATTCTTCGGACCCAAGAATGCTAAGCCAAGAGGAGCTGTTATCGC	6	35	Insertion	0.01	1	ASLSTFQQVNIQMQQCSVFIS*	ASLSTFQQVNIQMQQCSVFTS*	GCATCTCTCAGCACATTCCAGCAGGTAAATATACAAATGCAGCAATGTAGTGTGTTTATCTCATGAACTTGATCAATTTGCTTACAATGTTGCTTGCCGTTGCAGATGTGGATTGCCAAGGCTGAGTACGACGAGTCTGGCCCATCCATTGTGTCACAGGAAATGCTTCTAATTCTTCGGACCCAAGAATGCTAAGCCAAGAGGAGCTGTTATCGC	GCATCTCTCAGCACATTCCAGCAGGTAAATATACAAATGCAGCAATGTAGTGTGTTTACCTCATGAACTTGATCAATTTGCTTACAATGTTGCTTGCCGTTGCAGATGTGGATTGCCAAGGCTGAGTACGACGAGTCTGGCCCATCCATTGTGCACAGGAAATGCTTCTAATTCTTCGGACCCAAGAATGCTAAGCCAAGAGGAGCTGTTATCGC
GCATCTCTCAGCACATTCCAGCAGGTAAATATACAAATGCAGCAATGTGGTGTGTTTACCTCATGAACTTGATCAATTTGCTTACAATGTTGCTTGCCGTTGCAGATGTGGATTGCCAAGGCTGAGTACGACGAGTCTGGCCCATCCATTGTGAcACAGGAAATGCTTCTAATTCTTCGGACCCAAGAATGCTAAGCCAAGAGGAGCTGTTATCGC	6	35	Insertion	0.01	1	ASLSTFQQVNIQMQQCGVFTS*	ASLSTFQQVNIQMQQCSVFTS*	GCATCTCTCAGCACATTCCAGCAGGTAAATATACAAATGCAGCAATGTGGTGTGTTTACCTCATGAACTTGATCAATTTGCTTACAATGTTGCTTGCCGTTGCAGATGTGGATTGCCAAGGCTGAGTACGACGAGTCTGGCCCATCCATTGTGACACAGGAAATGCTTCTAATTCTTCGGACCCAAGAATGCTAAGCCAAGAGGAGCTGTTATCGC	GCATCTCTCAGCACATTCCAGCAGGTAAATATACAAATGCAGCAATGTAGTGTGTTTACCTCATGAACTTGATCAATTTGCTTACAATGTTGCTTGCCGTTGCAGATGTGGATTGCCAAGGCTGAGTACGACGAGTCTGGCCCATCCATTGTGCACAGGAAATGCTTCTAATTCTTCGGACCCAAGAATGCTAAGCCAAGAGGAGCTGTTATCGC
GCATCTCTCAGCACATTCCAGCAGGTAAATATACAAATGCAGCAATGTGGTGTGTTTACCTCATGAACTTGATCAATTTGCTTACAATGTTGCTTGCCGTTGCAGATGTGGATTGCCAAGGCTGAGTACGACGAGTCTGGCCCATCCATTGTGCACAGGAAATGCTTCTAATTCTTCGGACCCAAGAATGCTAAGCCAAGAGGAGCTGTTATCGC	6	36	1 Base Change	0.01	0	ASLSTFQQVNIQMQQCGVFTS*	ASLSTFQQVNIQMQQCSVFTS*	GCATCTCTCAGCACATTCCAGCAGGTAAATATACAAATGCAGCAATGTGGTGTGTTTACCTCATGAACTTGATCAATTTGCTTACAATGTTGCTTGCCGTTGCAGATGTGGATTGCCAAGGCTGAGTACGACGAGTCTGGCCCATCCATTGTGCACAGGAAATGCTTCTAATTCTTCGGACCCAAGAATGCTAAGCCAAGAGGAGCTGTTATCGC	GCATCTCTCAGCACATTCCAGCAGGTAAATATACAAATGCAGCAATGTAGTGTGTTTACCTCATGAACTTGATCAATTTGCTTACAATGTTGCTTGCCGTTGCAGATGTGGATTGCCAAGGCTGAGTACGACGAGTCTGGCCCATCCATTGTGCACAGGAAATGCTTCTAATTCTTCGGACCCAAGAATGCTAAGCCAAGAGGAGCTGTTATCGC
GCATCTCTCAGCACATTCCAGCAGGTAAATATACAAATGCAGCAGTGTAGTGTGTTTACCTCATGAACTTGATCAATTTGCTTACAATGTTGCTTGCCGTTGCAGATGTGGATTGCCAAGGCTGAGTACGACGAGTCTGGCCCATCCATTGTGCACAGGAAATGCTTCTAATTCTTCGGACCCAAGAATGCTAAGCCAAGAGGAGCTGTTATCGC	6	35	1 Base Change	0.01	0	ASLSTFQQVNIQMQQCSVFTS*	ASLSTFQQVNIQMQQCSVFTS*	GCATCTCTCAGCACATTCCAGCAGGTAAATATACAAATGCAGCAGTGTAGTGTGTTTACCTCATGAACTTGATCAATTTGCTTACAATGTTGCTTGCCGTTGCAGATGTGGATTGCCAAGGCTGAGTACGACGAGTCTGGCCCATCCATTGTGCACAGGAAATGCTTCTAATTCTTCGGACCCAAGAATGCTAAGCCAAGAGGAGCTGTTATCGC	GCATCTCTCAGCACATTCCAGCAGGTAAATATACAAATGCAGCAATGTAGTGTGTTTACCTCATGAACTTGATCAATTTGCTTACAATGTTGCTTGCCGTTGCAGATGTGGATTGCCAAGGCTGAGTACGACGAGTCTGGCCCATCCATTGTGCACAGGAAATGCTTCTAATTCTTCGGACCCAAGAATGCTAAGCCAAGAGGAGCTGTTATCGC
GCATCTCTCAGCACATTCCAGCAGGTAAATGTACAAATGCAGCAATGTAGTGTGTTTACCTCATGAACTTGATCAATTTGCTTACAATGTTGCTTGCCGTTGCAGATGTGGATTGCCAAGGCTGAGTACGACGAGTCTGGCCCATCCATTGTGCACAGGAAATGCTTCTAATTCTTCGGACCCAAGAATGCTAAGCCAAGAGGAGCTGTTATCGC	6	33	1 Base Change	0.01	0	ASLSTFQQVNVQMQQCSVFTS*	ASLSTFQQVNIQMQQCSVFTS*	GCATCTCTCAGCACATTCCAGCAGGTAAATGTACAAATGCAGCAATGTAGTGTGTTTACCTCATGAACTTGATCAATTTGCTTACAATGTTGCTTGCCGTTGCAGATGTGGATTGCCAAGGCTGAGTACGACGAGTCTGGCCCATCCATTGTGCACAGGAAATGCTTCTAATTCTTCGGACCCAAGAATGCTAAGCCAAGAGGAGCTGTTATCGC	GCATCTCTCAGCACATTCCAGCAGGTAAATATACAAATGCAGCAATGTAGTGTGTTTACCTCATGAACTTGATCAATTTGCTTACAATGTTGCTTGCCGTTGCAGATGTGGATTGCCAAGGCTGAGTACGACGAGTCTGGCCCATCCATTGTGCACAGGAAATGCTTCTAATTCTTCGGACCCAAGAATGCTAAGCCAAGAGGAGCTGTTATCGC
GCATCTCTCAGCACATTCCAGCAGGTAAATGTACAAATGCAGCAATGTAGTGTGTTTACCTCATGAACTTGATCAATTTGCTTACAATGTTGCTTGCCGTTGCAGATGTGGATTGCCAAGGCTGAGTACGACGAGTCTGGCCCATCCATTGTGTcACAGGAAATGCTTCTAATTCTTCGGACCCAAGAATGCTAAGCCAAGAGGAGCTGTTATCGC	6	36	Insertion	0.01	1	ASLSTFQQVNVQMQQCSVFTS*	ASLSTFQQVNIQMQQCSVFTS*	GCATCTCTCAGCACATTCCAGCAGGTAAATGTACAAATGCAGCAATGTAGTGTGTTTACCTCATGAACTTGATCAATTTGCTTACAATGTTGCTTGCCGTTGCAGATGTGGATTGCCAAGGCTGAGTACGACGAGTCTGGCCCATCCATTGTGTCACAGGAAATGCTTCTAATTCTTCGGACCCAAGAATGCTAAGCCAAGAGGAGCTGTTATCGC	GCATCTCTCAGCACATTCCAGCAGGTAAATATACAAATGCAGCAATGTAGTGTGTTTACCTCATGAACTTGATCAATTTGCTTACAATGTTGCTTGCCGTTGCAGATGTGGATTGCCAAGGCTGAGTACGACGAGTCTGGCCCATCCATTGTGCACAGGAAATGCTTCTAATTCTTCGGACCCAAGAATGCTAAGCCAAGAGGAGCTGTTATCGC
GCATCTCTCAGCACATTCCAGTAGGTAAATATACAAATGCAGCAATGTAGTGTGTTTACCTCATGAACTTGATCAATTTGCTTACAATGTTGCTTGCCGTTGCAGATGTGGATTGCCAAGGCTGAGTACGACGAGTCTGGCCCATCCATTGTGCACAGGAAATGCTTCTAATTCTTCGGACCCAAGAATGCTAAGCCAAGAGGAGCTGTTATCGC	6	34	1 Base Change	0.01	0	ASLSTFQ*	ASLSTFQQVNIQMQQCSVFTS*	GCATCTCTCAGCACATTCCAGTAGGTAAATATACAAATGCAGCAATGTAGTGTGTTTACCTCATGAACTTGATCAATTTGCTTACAATGTTGCTTGCCGTTGCAGATGTGGATTGCCAAGGCTGAGTACGACGAGTCTGGCCCATCCATTGTGCACAGGAAATGCTTCTAATTCTTCGGACCCAAGAATGCTAAGCCAAGAGGAGCTGTTATCGC	GCATCTCTCAGCACATTCCAGCAGGTAAATATACAAATGCAGCAATGTAGTGTGTTTACCTCATGAACTTGATCAATTTGCTTACAATGTTGCTTGCCGTTGCAGATGTGGATTGCCAAGGCTGAGTACGACGAGTCTGGCCCATCCATTGTGCACAGGAAATGCTTCTAATTCTTCGGACCCAAGAATGCTAAGCCAAGAGGAGCTGTTATCGC
GCATCTTTCAGCACATTCCAGCAGGTAAATATACAAATGCAGCAATGTAGTGTGTTTACCTCATGAACTTGATCAATTTGCTTACAATGTTGCTTGCCGTTGCAGATGTGGATTGCCAAGGCTGAGTACGACGAGTCTGGCCCATCCATTGTGAcACAGGAAATGCTTCTAATTCTTCGGACCCAAGAATGCTAAGCCAAGAGGAGCTGTTATCGC	6	33	Insertion	0.01	1	ASFSTFQQVNIQMQQCSVFTS*	ASLSTFQQVNIQMQQCSVFTS*	GCATCTTTCAGCACATTCCAGCAGGTAAATATACAAATGCAGCAATGTAGTGTGTTTACCTCATGAACTTGATCAATTTGCTTACAATGTTGCTTGCCGTTGCAGATGTGGATTGCCAAGGCTGAGTACGACGAGTCTGGCCCATCCATTGTGACACAGGAAATGCTTCTAATTCTTCGGACCCAAGAATGCTAAGCCAAGAGGAGCTGTTATCGC	GCATCTCTCAGCACATTCCAGCAGGTAAATATACAAATGCAGCAATGTAGTGTGTTTACCTCATGAACTTGATCAATTTGCTTACAATGTTGCTTGCCGTTGCAGATGTGGATTGCCAAGGCTGAGTACGACGAGTCTGGCCCATCCATTGTGCACAGGAAATGCTTCTAATTCTTCGGACCCAAGAATGCTAAGCCAAGAGGAGCTGTTATCGC
GCATTTCTCAGCACATTCCAGCAGGTAAATATACAAATGCAGCAATGTAGTGTGTTTACCTCATGAACTTGATCAATTTGCTTACAATGTTGCTTGCCGTTGCAGATGTGGATTGCCAAGGCTGAGTACGACGAGTCTGGCCCATCCATTGTGAcACAGGAAATGCTTCTAATTCTTCGGACCCAAGAATGCTAAGCCAAGAGGAGCTGTTATCGC	6	35	Insertion	0.01	1	AFLSTFQQVNIQMQQCSVFTS*	ASLSTFQQVNIQMQQCSVFTS*	GCATTTCTCAGCACATTCCAGCAGGTAAATATACAAATGCAGCAATGTAGTGTGTTTACCTCATGAACTTGATCAATTTGCTTACAATGTTGCTTGCCGTTGCAGATGTGGATTGCCAAGGCTGAGTACGACGAGTCTGGCCCATCCATTGTGACACAGGAAATGCTTCTAATTCTTCGGACCCAAGAATGCTAAGCCAAGAGGAGCTGTTATCGC	GCATCTCTCAGCACATTCCAGCAGGTAAATATACAAATGCAGCAATGTAGTGTGTTTACCTCATGAACTTGATCAATTTGCTTACAATGTTGCTTGCCGTTGCAGATGTGGATTGCCAAGGCTGAGTACGACGAGTCTGGCCCATCCATTGTGCACAGGAAATGCTTCTAATTCTTCGGACCCAAGAATGCTAAGCCAAGAGGAGCTGTTATCGC
GCATTTCTCAGCACATTCCAGCAGGTAAATATACAAATGCAGCAATGTAGTGTGTTTACCTCATGAACTTGATCAATTTGCTTACAATGTTGCTTGCCGTTGCAGATGTGGATTGCCAAGGCTGAGTACGACGAGTCTGGCCCATCCATTGTGTcACAGGAAATGCTTCTAATTCTTCGGACCCAAGAATGCTAAGCCAAGAGGAGCTGTTATCGC	6	35	Insertion	0.01	1	AFLSTFQQVNIQMQQCSVFTS*	ASLSTFQQVNIQMQQCSVFTS*	GCATTTCTCAGCACATTCCAGCAGGTAAATATACAAATGCAGCAATGTAGTGTGTTTACCTCATGAACTTGATCAATTTGCTTACAATGTTGCTTGCCGTTGCAGATGTGGATTGCCAAGGCTGAGTACGACGAGTCTGGCCCATCCATTGTGTCACAGGAAATGCTTCTAATTCTTCGGACCCAAGAATGCTAAGCCAAGAGGAGCTGTTATCGC	GCATCTCTCAGCACATTCCAGCAGGTAAATATACAAATGCAGCAATGTAGTGTGTTTACCTCATGAACTTGATCAATTTGCTTACAATGTTGCTTGCCGTTGCAGATGTGGATTGCCAAGGCTGAGTACGACGAGTCTGGCCCATCCATTGTGCACAGGAAATGCTTCTAATTCTTCGGACCCAAGAATGCTAAGCCAAGAGGAGCTGTTATCGC
GCA-CTCTCAGCACATTCCAGCAGGTAAATATACAAATGCAGCAATGTAGTGTGTTTACCTCATGAACTTGATCAATTTGCTTACAATGTTGCTTGCCGTTGCAGATGTGGATTGCCAAGGCTGAGTACGACGAGTCTGGCCCATCCATTGTGTcACAGGAAATGCTTCTAATTCTTCGGACCCAAGAATGCTAAGCCAAGAGGAGCTGTTATCGC	5	35	Insertion and Deletion	0.01	0	ALSAHSSR*	ASLSTFQQVNIQMQQCSVFTS*	GCA-CTCTCAGCACATTCCAGCAGGTAAATATACAAATGCAGCAATGTAGTGTGTTTACCTCATGAACTTGATCAATTTGCTTACAATGTTGCTTGCCGTTGCAGATGTGGATTGCCAAGGCTGAGTACGACGAGTCTGGCCCATCCATTGTGTCACAGGAAATGCTTCTAATTCTTCGGACCCAAGAATGCTAAGCCAAGAGGAGCTGTTATCGC	GCATCTCTCAGCACATTCCAGCAGGTAAATATACAAATGCAGCAATGTAGTGTGTTTACCTCATGAACTTGATCAATTTGCTTACAATGTTGCTTGCCGTTGCAGATGTGGATTGCCAAGGCTGAGTACGACGAGTCTGGCCCATCCATTGTGCACAGGAAATGCTTCTAATTCTTCGGACCCAAGAATGCTAAGCCAAGAGGAGCTGTTATCGC
GCACCTCTCAGCACATTCCAGCAGGTAAATATACAAATGCAGCAATGTAGTGTGTTTACCTCATGAACTTGATCAATTTGCTTACAATGTTGCTTGCCGTTGCAGATGTGGATTGCCAAGGCTGAGTACGACGAGTCTGGCCCATCCATTGTGAcACAGGAAATGCTTCTAATTCTTCGGACCCAAGAATGCTAAGCCAAGAGGAGCTGTTATCGC	5	35	Insertion	0.01	1	APLSTFQQVNIQMQQCSVFTS*	ASLSTFQQVNIQMQQCSVFTS*	GCACCTCTCAGCACATTCCAGCAGGTAAATATACAAATGCAGCAATGTAGTGTGTTTACCTCATGAACTTGATCAATTTGCTTACAATGTTGCTTGCCGTTGCAGATGTGGATTGCCAAGGCTGAGTACGACGAGTCTGGCCCATCCATTGTGACACAGGAAATGCTTCTAATTCTTCGGACCCAAGAATGCTAAGCCAAGAGGAGCTGTTATCGC	GCATCTCTCAGCACATTCCAGCAGGTAAATATACAAATGCAGCAATGTAGTGTGTTTACCTCATGAACTTGATCAATTTGCTTACAATGTTGCTTGCCGTTGCAGATGTGGATTGCCAAGGCTGAGTACGACGAGTCTGGCCCATCCATTGTGCACAGGAAATGCTTCTAATTCTTCGGACCCAAGAATGCTAAGCCAAGAGGAGCTGTTATCGC
GCACCTCTCAGCACATTCCAGCAGGTAAATATACAAATGCAGCAATGTAGTGTGTTTACCTCATGAACTTGATCAATTTGCTTACAATGTTGCTTGCCGTTGCAGATGTGGATTGCCAAGGCTGAGTACGACGAGTCTGGCCCATCCATTGTGCACAGGAAATGCTTCTAATTCTTCGGACCCAAGAATGCTAAGCCAAGAGGAGCTGTTATCGC	5	35	1 Base Change	0.01	0	APLSTFQQVNIQMQQCSVFTS*	ASLSTFQQVNIQMQQCSVFTS*	GCACCTCTCAGCACATTCCAGCAGGTAAATATACAAATGCAGCAATGTAGTGTGTTTACCTCATGAACTTGATCAATTTGCTTACAATGTTGCTTGCCGTTGCAGATGTGGATTGCCAAGGCTGAGTACGACGAGTCTGGCCCATCCATTGTGCACAGGAAATGCTTCTAATTCTTCGGACCCAAGAATGCTAAGCCAAGAGGAGCTGTTATCGC	GCATCTCTCAGCACATTCCAGCAGGTAAATATACAAATGCAGCAATGTAGTGTGTTTACCTCATGAACTTGATCAATTTGCTTACAATGTTGCTTGCCGTTGCAGATGTGGATTGCCAAGGCTGAGTACGACGAGTCTGGCCCATCCATTGTGCACAGGAAATGCTTCTAATTCTTCGGACCCAAGAATGCTAAGCCAAGAGGAGCTGTTATCGC
GCATCTCTC-GCACATTCCAGCAGGTAAATATACAAATGCAGCAATGTAGTGTGTTTACCTCATGAACTTGATCAATTTGCTTACAATGTTGCTTGCCGTTGCAGATGTGGATTGCCAAGGCTGAGTACGACGAGTCTGGCCCATCCATTGTGTcACAGGAAATGCTTCTAATTCTTCGGACCCAAGAATGCTAAGCCAAGAGGAGCTGTTATCGC	5	34	Insertion and Deletion	0.01	0	ASLAHSSR*	ASLSTFQQVNIQMQQCSVFTS*	GCATCTCTC-GCACATTCCAGCAGGTAAATATACAAATGCAGCAATGTAGTGTGTTTACCTCATGAACTTGATCAATTTGCTTACAATGTTGCTTGCCGTTGCAGATGTGGATTGCCAAGGCTGAGTACGACGAGTCTGGCCCATCCATTGTGTCACAGGAAATGCTTCTAATTCTTCGGACCCAAGAATGCTAAGCCAAGAGGAGCTGTTATCGC	GCATCTCTCAGCACATTCCAGCAGGTAAATATACAAATGCAGCAATGTAGTGTGTTTACCTCATGAACTTGATCAATTTGCTTACAATGTTGCTTGCCGTTGCAGATGTGGATTGCCAAGGCTGAGTACGACGAGTCTGGCCCATCCATTGTGCACAGGAAATGCTTCTAATTCTTCGGACCCAAGAATGCTAAGCCAAGAGGAGCTGTTATCGC
GCATCTCTCA-CA-ATTCCAGCAGGTAAATATACAAATGCAGCAATGTAGTGTGTTTACCTCATGAACTTGATCAATTTGCTTACAATGTTGCTTGCCGTTGCAGATGTGGATTGCCAAGGCTGAGTACGACGAGTCTGGCCCATCCATTGTGgCACAGGAAATGCTTCTAATTCTTCGGACCCAAGAATGCTAAGCCAAGAGGAGCTGTTATCGC	5	33	Insertion and Deletion	0.01	-1	ASLTIPAGKYTNAAM*	ASLSTFQQVNIQMQQCSVFTS*	GCATCTCTCA-CA-ATTCCAGCAGGTAAATATACAAATGCAGCAATGTAGTGTGTTTACCTCATGAACTTGATCAATTTGCTTACAATGTTGCTTGCCGTTGCAGATGTGGATTGCCAAGGCTGAGTACGACGAGTCTGGCCCATCCATTGTGGCACAGGAAATGCTTCTAATTCTTCGGACCCAAGAATGCTAAGCCAAGAGGAGCTGTTATCGC	GCATCTCTCAGCACATTCCAGCAGGTAAATATACAAATGCAGCAATGTAGTGTGTTTACCTCATGAACTTGATCAATTTGCTTACAATGTTGCTTGCCGTTGCAGATGTGGATTGCCAAGGCTGAGTACGACGAGTCTGGCCCATCCATTGTGCACAGGAAATGCTTCTAATTCTTCGGACCCAAGAATGCTAAGCCAAGAGGAGCTGTTATCGC
GCATCTCTCAACACATTCCAGCAGGTAAATATACAAATGCAGCAATGTAGTGTGTTTACCTCATGAACTTGATCAATTTGCTTACAATGTTGCTTGCCGTTGCAGATGTGGATTGCCAAGGCTGAGTACGACGAGTCTGGCCCATCCATTGTGAcACAGGAAATGCTTCTAATTCTTCGGACCCAAGAATGCTAAGCCAAGAGGAGCTGTTATCGC	5	35	Insertion	0.01	1	ASLNTFQQVNIQMQQCSVFTS*	ASLSTFQQVNIQMQQCSVFTS*	GCATCTCTCAACACATTCCAGCAGGTAAATATACAAATGCAGCAATGTAGTGTGTTTACCTCATGAACTTGATCAATTTGCTTACAATGTTGCTTGCCGTTGCAGATGTGGATTGCCAAGGCTGAGTACGACGAGTCTGGCCCATCCATTGTGACACAGGAAATGCTTCTAATTCTTCGGACCCAAGAATGCTAAGCCAAGAGGAGCTGTTATCGC	GCATCTCTCAGCACATTCCAGCAGGTAAATATACAAATGCAGCAATGTAGTGTGTTTACCTCATGAACTTGATCAATTTGCTTACAATGTTGCTTGCCGTTGCAGATGTGGATTGCCAAGGCTGAGTACGACGAGTCTGGCCCATCCATTGTGCACAGGAAATGCTTCTAATTCTTCGGACCCAAGAATGCTAAGCCAAGAGGAGCTGTTATCGC
GCATCTCTCAaGCACATTCCAGCAGGTAAATATACAAATGCAGCAATGTAGTGTGTTTACCTCATGAACTTGATCAATTTGCTTACAATGTTGCTTGCCGTTGCAGATGTGGATTGCCAAGGCTGAGTACGACGAGTCTGGCCCATCCATTGTGAcACAGGAAATGCTTCTAATTCTTCGGACCCAAGAATGCTAAGCCAAGAGGAGCTGTTATCGC	5	35	Insertion	0.01	2	ASLKHIPAGKYTNAAM*	ASLSTFQQVNIQMQQCSVFTS*	GCATCTCTCAAGCACATTCCAGCAGGTAAATATACAAATGCAGCAATGTAGTGTGTTTACCTCATGAACTTGATCAATTTGCTTACAATGTTGCTTGCCGTTGCAGATGTGGATTGCCAAGGCTGAGTACGACGAGTCTGGCCCATCCATTGTGACACAGGAAATGCTTCTAATTCTTCGGACCCAAGAATGCTAAGCCAAGAGGAGCTGTTATCGC	GCATCTCTCAGCACATTCCAGCAGGTAAATATACAAATGCAGCAATGTAGTGTGTTTACCTCATGAACTTGATCAATTTGCTTACAATGTTGCTTGCCGTTGCAGATGTGGATTGCCAAGGCTGAGTACGACGAGTCTGGCCCATCCATTGTGCACAGGAAATGCTTCTAATTCTTCGGACCCAAGAATGCTAAGCCAAGAGGAGCTGTTATCGC
GCATCTCTCAGCA-ATTCCAGCAGGTAAATATACAAATGCAGCAATGTAGTGTGTTTACCTCATGAACTTGATCAATTTGCTTACAATGTTGCTTGCCGTTGCAGATGTGGATTGCCAAGGCTGAGTACGACGAGTCTGGCCCATCCATTGTGCACAGGAAATGCTTCTAATTCTTCGGACCCAAGAATGCTAAGCCAAGAGGAGCTGTTA-CGC	5	35	Deletion	0.01	-2	ASLSNSSR*	ASLSTFQQVNIQMQQCSVFTS*	GCATCTCTCAGCA-ATTCCAGCAGGTAAATATACAAATGCAGCAATGTAGTGTGTTTACCTCATGAACTTGATCAATTTGCTTACAATGTTGCTTGCCGTTGCAGATGTGGATTGCCAAGGCTGAGTACGACGAGTCTGGCCCATCCATTGTGCACAGGAAATGCTTCTAATTCTTCGGACCCAAGAATGCTAAGCCAAGAGGAGCTGTTA-CGC	GCATCTCTCAGCACATTCCAGCAGGTAAATATACAAATGCAGCAATGTAGTGTGTTTACCTCATGAACTTGATCAATTTGCTTACAATGTTGCTTGCCGTTGCAGATGTGGATTGCCAAGGCTGAGTACGACGAGTCTGGCCCATCCATTGTGCACAGGAAATGCTTCTAATTCTTCGGACCCAAGAATGCTAAGCCAAGAGGAGCTGTTATCGC
GCATCTCTCAGCACACTCCAGCAGGTAAATATACAAATGCAGCAATGTAGTGTGTTTACCTCATGAACTTGATCAATTTGCTTACAATGTTGCTTGCCGTTGCAGATGTGGATTGCCAAGGCTGAGTACGACGAGTCTGGCCCATCCATTGTGAcACAGGAAATGCTTCTAATTCTTCGGACCCAAGAATGCTAAGCCAAGAGGAGCTGTTATCGC	5	35	Insertion	0.01	1	ASLSTLQQVNIQMQQCSVFTS*	ASLSTFQQVNIQMQQCSVFTS*	GCATCTCTCAGCACACTCCAGCAGGTAAATATACAAATGCAGCAATGTAGTGTGTTTACCTCATGAACTTGATCAATTTGCTTACAATGTTGCTTGCCGTTGCAGATGTGGATTGCCAAGGCTGAGTACGACGAGTCTGGCCCATCCATTGTGACACAGGAAATGCTTCTAATTCTTCGGACCCAAGAATGCTAAGCCAAGAGGAGCTGTTATCGC	GCATCTCTCAGCACATTCCAGCAGGTAAATATACAAATGCAGCAATGTAGTGTGTTTACCTCATGAACTTGATCAATTTGCTTACAATGTTGCTTGCCGTTGCAGATGTGGATTGCCAAGGCTGAGTACGACGAGTCTGGCCCATCCATTGTGCACAGGAAATGCTTCTAATTCTTCGGACCCAAGAATGCTAAGCCAAGAGGAGCTGTTATCGC
GCATCTCTCAGCACATTCCAACAGGTAAATATACAAATGCAGCAATGTAGTGTGTTTACCTCATGAACTTGATCAATTTGCTTACAATGTTGCTTGCCGTTGCAGATGTGGATTGCCAAGGCTGAGTACGACGAGTCTGGCCCATCCATTGTGCACAGGAAATGCTTCTAATTCTTCGGACCCAAGAATGCTAAGCCAAGAGGAGCTGTTATCGC	5	35	1 Base Change	0.01	0	ASLSTFQQVNIQMQQCSVFTS*	ASLSTFQQVNIQMQQCSVFTS*	GCATCTCTCAGCACATTCCAACAGGTAAATATACAAATGCAGCAATGTAGTGTGTTTACCTCATGAACTTGATCAATTTGCTTACAATGTTGCTTGCCGTTGCAGATGTGGATTGCCAAGGCTGAGTACGACGAGTCTGGCCCATCCATTGTGCACAGGAAATGCTTCTAATTCTTCGGACCCAAGAATGCTAAGCCAAGAGGAGCTGTTATCGC	GCATCTCTCAGCACATTCCAGCAGGTAAATATACAAATGCAGCAATGTAGTGTGTTTACCTCATGAACTTGATCAATTTGCTTACAATGTTGCTTGCCGTTGCAGATGTGGATTGCCAAGGCTGAGTACGACGAGTCTGGCCCATCCATTGTGCACAGGAAATGCTTCTAATTCTTCGGACCCAAGAATGCTAAGCCAAGAGGAGCTGTTATCGC
GCATCTCTCAGCACATTCCAGCAGGAAAATATACAAATGCAGCAATGTAGTGTGTTTACCTCATGAACTTGATCAATTTGCTTACAATGTTGCTTGCCGTTGCAGATGTGGATTGCCAAGGCTGAGTACGACGAGTCTGGCCCATCCATTGTGCACAGGAAATGCTTCTAATTCTTCGGACCCAAGAATGCTAAGCCAAGAGGAGCTGTTATCGC	5	27	1 Base Change	0.01	0	ASLSTFQQENIQMQQCSVFTS*	ASLSTFQQVNIQMQQCSVFTS*	GCATCTCTCAGCACATTCCAGCAGGAAAATATACAAATGCAGCAATGTAGTGTGTTTACCTCATGAACTTGATCAATTTGCTTACAATGTTGCTTGCCGTTGCAGATGTGGATTGCCAAGGCTGAGTACGACGAGTCTGGCCCATCCATTGTGCACAGGAAATGCTTCTAATTCTTCGGACCCAAGAATGCTAAGCCAAGAGGAGCTGTTATCGC	GCATCTCTCAGCACATTCCAGCAGGTAAATATACAAATGCAGCAATGTAGTGTGTTTACCTCATGAACTTGATCAATTTGCTTACAATGTTGCTTGCCGTTGCAGATGTGGATTGCCAAGGCTGAGTACGACGAGTCTGGCCCATCCATTGTGCACAGGAAATGCTTCTAATTCTTCGGACCCAAGAATGCTAAGCCAAGAGGAGCTGTTATCGC
GCATCTCTCAGCACATTCCAGCAGGGAAATATACAAATGCAGCAATGTAGTGTGTTTACCTCATGAACTTGATCAATTTGCTTACAATGTTGCTTGCCGTTGCAGATGTGGATTGCCAAGGCTGAGTACGACGAGTCTGGCCCATCCATTGTGAcACAGGAAATGCTTCTAATTCTTCGGACCCAAGAATGCTAAGCCAAGAGGAGCTGTTATCGC	5	31	Insertion	0.01	1	ASLSTFQQGNIQMQQCSVFTS*	ASLSTFQQVNIQMQQCSVFTS*	GCATCTCTCAGCACATTCCAGCAGGGAAATATACAAATGCAGCAATGTAGTGTGTTTACCTCATGAACTTGATCAATTTGCTTACAATGTTGCTTGCCGTTGCAGATGTGGATTGCCAAGGCTGAGTACGACGAGTCTGGCCCATCCATTGTGACACAGGAAATGCTTCTAATTCTTCGGACCCAAGAATGCTAAGCCAAGAGGAGCTGTTATCGC	GCATCTCTCAGCACATTCCAGCAGGTAAATATACAAATGCAGCAATGTAGTGTGTTTACCTCATGAACTTGATCAATTTGCTTACAATGTTGCTTGCCGTTGCAGATGTGGATTGCCAAGGCTGAGTACGACGAGTCTGGCCCATCCATTGTGCACAGGAAATGCTTCTAATTCTTCGGACCCAAGAATGCTAAGCCAAGAGGAGCTGTTATCGC
GCATCTCTCAGCACATTCCAGCAGGTAAATATACAAACGCAGCAATGTAGTGTGTTTACCTCATGAACTTGATCAATTTGCTTACAATGTTGCTTGCCGTTGCAGATGTGGATTGCCAAGGCTGAGTACGACGAGTCTGGCCCATCCATTGTGAcACAGGAAATGCTTCTAATTCTTCGGACCCAAGAATGCTAAGCCAAGAGGAGCTGTTATCGC	5	36	Insertion	0.01	1	ASLSTFQQVNIQTQQCSVFTS*	ASLSTFQQVNIQMQQCSVFTS*	GCATCTCTCAGCACATTCCAGCAGGTAAATATACAAACGCAGCAATGTAGTGTGTTTACCTCATGAACTTGATCAATTTGCTTACAATGTTGCTTGCCGTTGCAGATGTGGATTGCCAAGGCTGAGTACGACGAGTCTGGCCCATCCATTGTGACACAGGAAATGCTTCTAATTCTTCGGACCCAAGAATGCTAAGCCAAGAGGAGCTGTTATCGC	GCATCTCTCAGCACATTCCAGCAGGTAAATATACAAATGCAGCAATGTAGTGTGTTTACCTCATGAACTTGATCAATTTGCTTACAATGTTGCTTGCCGTTGCAGATGTGGATTGCCAAGGCTGAGTACGACGAGTCTGGCCCATCCATTGTGCACAGGAAATGCTTCTAATTCTTCGGACCCAAGAATGCTAAGCCAAGAGGAGCTGTTATCGC
GCATCTCTCAGCACATTCCAGCAGGTAAATATACAAATGCAACAATGTAGTGTGTTTACCTCATGAACTTGATCAATTTGCTTACAATGTTGCTTGCCGTTGCAGATGTGGATTGCCAAGGCTGAGTACGACGAGTCTGGCCCATCCATTGTGTcACAGGAAATGCTTCTAATTCTTCGGACCCAAGAATGCTAAGCCAAGAGGAGCTGTTATCGC	5	35	Insertion	0.01	1	ASLSTFQQVNIQMQQCSVFTS*	ASLSTFQQVNIQMQQCSVFTS*	GCATCTCTCAGCACATTCCAGCAGGTAAATATACAAATGCAACAATGTAGTGTGTTTACCTCATGAACTTGATCAATTTGCTTACAATGTTGCTTGCCGTTGCAGATGTGGATTGCCAAGGCTGAGTACGACGAGTCTGGCCCATCCATTGTGTCACAGGAAATGCTTCTAATTCTTCGGACCCAAGAATGCTAAGCCAAGAGGAGCTGTTATCGC	GCATCTCTCAGCACATTCCAGCAGGTAAATATACAAATGCAGCAATGTAGTGTGTTTACCTCATGAACTTGATCAATTTGCTTACAATGTTGCTTGCCGTTGCAGATGTGGATTGCCAAGGCTGAGTACGACGAGTCTGGCCCATCCATTGTGCACAGGAAATGCTTCTAATTCTTCGGACCCAAGAATGCTAAGCCAAGAGGAGCTGTTATCGC
GCATCTCTCAGCACATTCCAGCAGGTAAATATACAAATGCAGCAATGTAATGTGTTTACCTCATGAACTTGATCAATTTGCTTACAATGTTGCTTGCCGTTGCAGATGTGGATTGCCAAGGCTGAGTACGACGAGTCTGGCCCATCCATTGTGTcACAGGAAATGCTTCTAATTCTTCGGACCCAAGAATGCTAAGCCAAGAGGAGCTGTTATCGC	5	35	Insertion	0.01	1	ASLSTFQQVNIQMQQCNVFTS*	ASLSTFQQVNIQMQQCSVFTS*	GCATCTCTCAGCACATTCCAGCAGGTAAATATACAAATGCAGCAATGTAATGTGTTTACCTCATGAACTTGATCAATTTGCTTACAATGTTGCTTGCCGTTGCAGATGTGGATTGCCAAGGCTGAGTACGACGAGTCTGGCCCATCCATTGTGTCACAGGAAATGCTTCTAATTCTTCGGACCCAAGAATGCTAAGCCAAGAGGAGCTGTTATCGC	GCATCTCTCAGCACATTCCAGCAGGTAAATATACAAATGCAGCAATGTAGTGTGTTTACCTCATGAACTTGATCAATTTGCTTACAATGTTGCTTGCCGTTGCAGATGTGGATTGCCAAGGCTGAGTACGACGAGTCTGGCCCATCCATTGTGCACAGGAAATGCTTCTAATTCTTCGGACCCAAGAATGCTAAGCCAAGAGGAGCTGTTATCGC
GCATCTCTCAGCACATTCCAGCAGGTAAATATACAAATGCAGCAATGTAGTATGTTTACCTCATGAACTTGATCAATTTGCTTACAATGTTGCTTGCCGTTGCAGATGTGGATTGCCAAGGCTGAGTACGACGAGTCTGGCCCATCCATTGTGAcACAGGAAATGCTTCTAATTCTTCGGACCCAAGAATGCTAAGCCAAGAGGAGCTGTTATCGC	5	34	Insertion	0.01	1	ASLSTFQQVNIQMQQCSMFTS*	ASLSTFQQVNIQMQQCSVFTS*	GCATCTCTCAGCACATTCCAGCAGGTAAATATACAAATGCAGCAATGTAGTATGTTTACCTCATGAACTTGATCAATTTGCTTACAATGTTGCTTGCCGTTGCAGATGTGGATTGCCAAGGCTGAGTACGACGAGTCTGGCCCATCCATTGTGACACAGGAAATGCTTCTAATTCTTCGGACCCAAGAATGCTAAGCCAAGAGGAGCTGTTATCGC	GCATCTCTCAGCACATTCCAGCAGGTAAATATACAAATGCAGCAATGTAGTGTGTTTACCTCATGAACTTGATCAATTTGCTTACAATGTTGCTTGCCGTTGCAGATGTGGATTGCCAAGGCTGAGTACGACGAGTCTGGCCCATCCATTGTGCACAGGAAATGCTTCTAATTCTTCGGACCCAAGAATGCTAAGCCAAGAGGAGCTGTTATCGC
GCATCTCTCAGCACATTCCAGCAGGTAAATATACAAATGCAGCAATGTAGTGTGGTTACCTCATGAACTTGATCAATTTGCTTACAATGTTGCTTGCCGTTGCAGATGTGGATTGCCAAGGCTGAGTACGACGAGTCTGGCCCATCCATTGTGTcACAGGAAATGCTTCTAATTCTTCGGACCCAAGAATGCTAAGCCAAGAGGAGCTGTTATCGC	5	34	Insertion	0.01	1	ASLSTFQQVNIQMQQCSVVTS*	ASLSTFQQVNIQMQQCSVFTS*	GCATCTCTCAGCACATTCCAGCAGGTAAATATACAAATGCAGCAATGTAGTGTGGTTACCTCATGAACTTGATCAATTTGCTTACAATGTTGCTTGCCGTTGCAGATGTGGATTGCCAAGGCTGAGTACGACGAGTCTGGCCCATCCATTGTGTCACAGGAAATGCTTCTAATTCTTCGGACCCAAGAATGCTAAGCCAAGAGGAGCTGTTATCGC	GCATCTCTCAGCACATTCCAGCAGGTAAATATACAAATGCAGCAATGTAGTGTGTTTACCTCATGAACTTGATCAATTTGCTTACAATGTTGCTTGCCGTTGCAGATGTGGATTGCCAAGGCTGAGTACGACGAGTCTGGCCCATCCATTGTGCACAGGAAATGCTTCTAATTCTTCGGACCCAAGAATGCTAAGCCAAGAGGAGCTGTTATCGC
GCATCTCTCAGCACATTCCAGCAGGTAAATATACAAATGCAGCAATGTAGTGTGTTTACCTCATGAACTTAATCAATTTGCTTACAATGTTGCTTGCCGTTGCAGATGTGGATTGCCAAGGCTGAGTACGACGAGTCTGGCCCATCCATTGTGCACAGGAAATGCTTCTAATTCTTCGGACCCAAGAATGCTAAGCCAAGAGGAGCTGTTATCGC	5	33	1 Base Change	0.01	0	ASLSTFQQVNIQMQQCSVFTS*	ASLSTFQQVNIQMQQCSVFTS*	GCATCTCTCAGCACATTCCAGCAGGTAAATATACAAATGCAGCAATGTAGTGTGTTTACCTCATGAACTTAATCAATTTGCTTACAATGTTGCTTGCCGTTGCAGATGTGGATTGCCAAGGCTGAGTACGACGAGTCTGGCCCATCCATTGTGCACAGGAAATGCTTCTAATTCTTCGGACCCAAGAATGCTAAGCCAAGAGGAGCTGTTATCGC	GCATCTCTCAGCACATTCCAGCAGGTAAATATACAAATGCAGCAATGTAGTGTGTTTACCTCATGAACTTGATCAATTTGCTTACAATGTTGCTTGCCGTTGCAGATGTGGATTGCCAAGGCTGAGTACGACGAGTCTGGCCCATCCATTGTGCACAGGAAATGCTTCTAATTCTTCGGACCCAAGAATGCTAAGCCAAGAGGAGCTGTTATCGC
GCATCTCTCAGCACATTCCAGCAGGTAAATATACAAATGCAGCAATGTAGTGTGTTTACCTCATGAACTTGATCAATTTGCTCACAATGTTGCTTGCCGTTGCAGATGTGGATTGCCAAGGCTGAGTACGACGAGTCTGGCCCATCCATTGTGCACAGGAAATGCTTCTAATTCTTCGGACCCAAGAATGCTAAGCCAAGAGGAGCTGTTATCGC	5	34	1 Base Change	0.01	0	ASLSTFQQVNIQMQQCSVFTS*	ASLSTFQQVNIQMQQCSVFTS*	GCATCTCTCAGCACATTCCAGCAGGTAAATATACAAATGCAGCAATGTAGTGTGTTTACCTCATGAACTTGATCAATTTGCTCACAATGTTGCTTGCCGTTGCAGATGTGGATTGCCAAGGCTGAGTACGACGAGTCTGGCCCATCCATTGTGCACAGGAAATGCTTCTAATTCTTCGGACCCAAGAATGCTAAGCCAAGAGGAGCTGTTATCGC	GCATCTCTCAGCACATTCCAGCAGGTAAATATACAAATGCAGCAATGTAGTGTGTTTACCTCATGAACTTGATCAATTTGCTTACAATGTTGCTTGCCGTTGCAGATGTGGATTGCCAAGGCTGAGTACGACGAGTCTGGCCCATCCATTGTGCACAGGAAATGCTTCTAATTCTTCGGACCCAAGAATGCTAAGCCAAGAGGAGCTGTTATCGC
GCATCTCTCAGCACATTCCAGCAGGTAAATATACAAATGCAGCAATGTAGTGTGTTTACCTCATGAACTTGATCAATTTGCTCACAATGTTGCTTGCCGTTGCAGATGTGGATTGCCAAGGCTGAGTACGACGAGTCTGGCCCATCCATTGTGTcACAGGAAATGCTTCTAATTCTTCGGACCCAAGAATGCTAAGCCAAGAGGAGCTGTTATCGC	5	35	Insertion	0.01	1	ASLSTFQQVNIQMQQCSVFTS*	ASLSTFQQVNIQMQQCSVFTS*	GCATCTCTCAGCACATTCCAGCAGGTAAATATACAAATGCAGCAATGTAGTGTGTTTACCTCATGAACTTGATCAATTTGCTCACAATGTTGCTTGCCGTTGCAGATGTGGATTGCCAAGGCTGAGTACGACGAGTCTGGCCCATCCATTGTGTCACAGGAAATGCTTCTAATTCTTCGGACCCAAGAATGCTAAGCCAAGAGGAGCTGTTATCGC	GCATCTCTCAGCACATTCCAGCAGGTAAATATACAAATGCAGCAATGTAGTGTGTTTACCTCATGAACTTGATCAATTTGCTTACAATGTTGCTTGCCGTTGCAGATGTGGATTGCCAAGGCTGAGTACGACGAGTCTGGCCCATCCATTGTGCACAGGAAATGCTTCTAATTCTTCGGACCCAAGAATGCTAAGCCAAGAGGAGCTGTTATCGC
GCATCTCTCAGCACATTCCAGCAGGTAAATATACAAATGCAGCAATGTAGTGTGTTTACCTCATGAACTTGATCAATTTGCTTACAATGTTGCTTGCCATTGCAGATGTGGATTGCCAAGGCTGAGTACGACGAGTCTGGCCCATCCATTGTGAcACAGGAAATGCTTCTAATTCTTCGGACCCAAGAATGCTAAGCCAAGAGGAGCTGTTATCGC	5	33	Insertion	0.01	1	ASLSTFQQVNIQMQQCSVFTS*	ASLSTFQQVNIQMQQCSVFTS*	GCATCTCTCAGCACATTCCAGCAGGTAAATATACAAATGCAGCAATGTAGTGTGTTTACCTCATGAACTTGATCAATTTGCTTACAATGTTGCTTGCCATTGCAGATGTGGATTGCCAAGGCTGAGTACGACGAGTCTGGCCCATCCATTGTGACACAGGAAATGCTTCTAATTCTTCGGACCCAAGAATGCTAAGCCAAGAGGAGCTGTTATCGC	GCATCTCTCAGCACATTCCAGCAGGTAAATATACAAATGCAGCAATGTAGTGTGTTTACCTCATGAACTTGATCAATTTGCTTACAATGTTGCTTGCCGTTGCAGATGTGGATTGCCAAGGCTGAGTACGACGAGTCTGGCCCATCCATTGTGCACAGGAAATGCTTCTAATTCTTCGGACCCAAGAATGCTAAGCCAAGAGGAGCTGTTATCGC
GCATCTCTCAGCACATTCCAGCAGGTAAATATACAAATGCAGCAATGTAGTGTGTTTACCTCATGAACTTGATCAATTTGCTTACAATGTTGCTTGCCGTTGCAAATGTGGATTGCCAAGGCTGAGTACGACGAGTCTGGCCCATCCATTGTGCACAGGAAATGCTTCTAATTCTTCGGACCCAAGAATGCTAAGCCAAGAGGAGCTGTTATCGC	5	34	1 Base Change	0.01	0	ASLSTFQQVNIQMQQCSVFTS*	ASLSTFQQVNIQMQQCSVFTS*	GCATCTCTCAGCACATTCCAGCAGGTAAATATACAAATGCAGCAATGTAGTGTGTTTACCTCATGAACTTGATCAATTTGCTTACAATGTTGCTTGCCGTTGCAAATGTGGATTGCCAAGGCTGAGTACGACGAGTCTGGCCCATCCATTGTGCACAGGAAATGCTTCTAATTCTTCGGACCCAAGAATGCTAAGCCAAGAGGAGCTGTTATCGC	GCATCTCTCAGCACATTCCAGCAGGTAAATATACAAATGCAGCAATGTAGTGTGTTTACCTCATGAACTTGATCAATTTGCTTACAATGTTGCTTGCCGTTGCAGATGTGGATTGCCAAGGCTGAGTACGACGAGTCTGGCCCATCCATTGTGCACAGGAAATGCTTCTAATTCTTCGGACCCAAGAATGCTAAGCCAAGAGGAGCTGTTATCGC
GCATCTCTCAGCACATTCCAGCAGGTAAATATACAAATGCAGCAATGTAGTGTGTTTACCTCATGAACTTGATCAATTTGCTTACAATGTTGCTTGCCGTTGCAGATATGGATTGCCAAGGCTGAGTACGACGAGTCTGGCCCATCCATTGTGAcACAGGAAATGCTTCTAATTCTTCGGACCCAAGAATGCTAAGCCAAGAGGAGCTGTTATCGC	5	35	Insertion	0.01	1	ASLSTFQQVNIQMQQCSVFTS*	ASLSTFQQVNIQMQQCSVFTS*	GCATCTCTCAGCACATTCCAGCAGGTAAATATACAAATGCAGCAATGTAGTGTGTTTACCTCATGAACTTGATCAATTTGCTTACAATGTTGCTTGCCGTTGCAGATATGGATTGCCAAGGCTGAGTACGACGAGTCTGGCCCATCCATTGTGACACAGGAAATGCTTCTAATTCTTCGGACCCAAGAATGCTAAGCCAAGAGGAGCTGTTATCGC	GCATCTCTCAGCACATTCCAGCAGGTAAATATACAAATGCAGCAATGTAGTGTGTTTACCTCATGAACTTGATCAATTTGCTTACAATGTTGCTTGCCGTTGCAGATGTGGATTGCCAAGGCTGAGTACGACGAGTCTGGCCCATCCATTGTGCACAGGAAATGCTTCTAATTCTTCGGACCCAAGAATGCTAAGCCAAGAGGAGCTGTTATCGC
GCATCTCTCAGCACATTCCAGCAGGTAAATATACAAATGCAGCAATGTAGTGTGTTTACCTCATGAACTTGATCAATTTGCTTACAATGTTGCTTGCCGTTGCAGATGTAGATTGCCAAGGCTGAGTACGACGAGTCTGGCCCATCCATTGTGCACAGGAAATGCTTCTAATTCTTCGGACCCAAGAATGCTAAGCCAAGAGGAGCTGTTATCGC	5	34	1 Base Change	0.01	0	ASLSTFQQVNIQMQQCSVFTS*	ASLSTFQQVNIQMQQCSVFTS*	GCATCTCTCAGCACATTCCAGCAGGTAAATATACAAATGCAGCAATGTAGTGTGTTTACCTCATGAACTTGATCAATTTGCTTACAATGTTGCTTGCCGTTGCAGATGTAGATTGCCAAGGCTGAGTACGACGAGTCTGGCCCATCCATTGTGCACAGGAAATGCTTCTAATTCTTCGGACCCAAGAATGCTAAGCCAAGAGGAGCTGTTATCGC	GCATCTCTCAGCACATTCCAGCAGGTAAATATACAAATGCAGCAATGTAGTGTGTTTACCTCATGAACTTGATCAATTTGCTTACAATGTTGCTTGCCGTTGCAGATGTGGATTGCCAAGGCTGAGTACGACGAGTCTGGCCCATCCATTGTGCACAGGAAATGCTTCTAATTCTTCGGACCCAAGAATGCTAAGCCAAGAGGAGCTGTTATCGC
GCATCTCTCAGCACATTCCAGCAGGTAAATATACAAATGCAGCAATGTAGTGTGTTTACCTCATGAACTTGATCAATTTGCTTACAATGTTGCTTGCCGTTGCAGATGTGAATTGCCAAGGCTGAGTACGACGAGTCTGGCCCATCCATTGTGTcACAGGAAATGCTTCTAATTCTTCGGACCCAAGAATGCTAAGCCAAGAGGAGCTGTTATCGC	5	34	Insertion	0.01	1	ASLSTFQQVNIQMQQCSVFTS*	ASLSTFQQVNIQMQQCSVFTS*	GCATCTCTCAGCACATTCCAGCAGGTAAATATACAAATGCAGCAATGTAGTGTGTTTACCTCATGAACTTGATCAATTTGCTTACAATGTTGCTTGCCGTTGCAGATGTGAATTGCCAAGGCTGAGTACGACGAGTCTGGCCCATCCATTGTGTCACAGGAAATGCTTCTAATTCTTCGGACCCAAGAATGCTAAGCCAAGAGGAGCTGTTATCGC	GCATCTCTCAGCACATTCCAGCAGGTAAATATACAAATGCAGCAATGTAGTGTGTTTACCTCATGAACTTGATCAATTTGCTTACAATGTTGCTTGCCGTTGCAGATGTGGATTGCCAAGGCTGAGTACGACGAGTCTGGCCCATCCATTGTGCACAGGAAATGCTTCTAATTCTTCGGACCCAAGAATGCTAAGCCAAGAGGAGCTGTTATCGC
GCATCTCTCAGCACATTCCAGCAGGTAAATATACAAATGCAGCAATGTAGTGTGTTTACCTCATGAACTTGATCAATTTGCTTACAATGTTGCTTGCCGTTGCAGATGTGGATCGCCAAGGCTGAGTACGACGAGTCTGGCCCATCCATTGTGAcACAGGAAATGCTTCTAATTCTTCGGACCCAAGAATGCTAAGCCAAGAGGAGCTGTTATCGC	5	35	Insertion	0.01	1	ASLSTFQQVNIQMQQCSVFTS*	ASLSTFQQVNIQMQQCSVFTS*	GCATCTCTCAGCACATTCCAGCAGGTAAATATACAAATGCAGCAATGTAGTGTGTTTACCTCATGAACTTGATCAATTTGCTTACAATGTTGCTTGCCGTTGCAGATGTGGATCGCCAAGGCTGAGTACGACGAGTCTGGCCCATCCATTGTGACACAGGAAATGCTTCTAATTCTTCGGACCCAAGAATGCTAAGCCAAGAGGAGCTGTTATCGC	GCATCTCTCAGCACATTCCAGCAGGTAAATATACAAATGCAGCAATGTAGTGTGTTTACCTCATGAACTTGATCAATTTGCTTACAATGTTGCTTGCCGTTGCAGATGTGGATTGCCAAGGCTGAGTACGACGAGTCTGGCCCATCCATTGTGCACAGGAAATGCTTCTAATTCTTCGGACCCAAGAATGCTAAGCCAAGAGGAGCTGTTATCGC
GCATCTCTCAGCACATTCCAGCAGGTAAATATACAAATGCAGCAATGTAGTGTGTTTACCTCATGAACTTGATCAATTTGCTTACAATGTTGCTTGCCGTTGCAGATGTGGATTGCCAAGGCTGAGCACGACGAGTCTGGCCCATCCATTGTGAcACAGGAAATGCTTCTAATTCTTCGGACCCAAGAATGCTAAGCCAAGAGGAGCTGTTATCGC	5	35	Insertion	0.01	1	ASLSTFQQVNIQMQQCSVFTS*	ASLSTFQQVNIQMQQCSVFTS*	GCATCTCTCAGCACATTCCAGCAGGTAAATATACAAATGCAGCAATGTAGTGTGTTTACCTCATGAACTTGATCAATTTGCTTACAATGTTGCTTGCCGTTGCAGATGTGGATTGCCAAGGCTGAGCACGACGAGTCTGGCCCATCCATTGTGACACAGGAAATGCTTCTAATTCTTCGGACCCAAGAATGCTAAGCCAAGAGGAGCTGTTATCGC	GCATCTCTCAGCACATTCCAGCAGGTAAATATACAAATGCAGCAATGTAGTGTGTTTACCTCATGAACTTGATCAATTTGCTTACAATGTTGCTTGCCGTTGCAGATGTGGATTGCCAAGGCTGAGTACGACGAGTCTGGCCCATCCATTGTGCACAGGAAATGCTTCTAATTCTTCGGACCCAAGAATGCTAAGCCAAGAGGAGCTGTTATCGC
GCATCTCTCAGCACATTCCAGCAGGTAAATATACAAATGCAGCAATGTAGTGTGTTTACCTCATGAACTTGATCAATTTGCTTACAATGTTGCTTGCCGTTGCAGATGTGGATTGCCAAGGCTGAGTACAACGAGTCTGGCCCATCCATTGTGCACAGGAAATGCTTCTAATTCTTCGGACCCAAGAATGCTAAGCCAAGAGGAGCTGTTATCGC	5	35	1 Base Change	0.01	0	ASLSTFQQVNIQMQQCSVFTS*	ASLSTFQQVNIQMQQCSVFTS*	GCATCTCTCAGCACATTCCAGCAGGTAAATATACAAATGCAGCAATGTAGTGTGTTTACCTCATGAACTTGATCAATTTGCTTACAATGTTGCTTGCCGTTGCAGATGTGGATTGCCAAGGCTGAGTACAACGAGTCTGGCCCATCCATTGTGCACAGGAAATGCTTCTAATTCTTCGGACCCAAGAATGCTAAGCCAAGAGGAGCTGTTATCGC	GCATCTCTCAGCACATTCCAGCAGGTAAATATACAAATGCAGCAATGTAGTGTGTTTACCTCATGAACTTGATCAATTTGCTTACAATGTTGCTTGCCGTTGCAGATGTGGATTGCCAAGGCTGAGTACGACGAGTCTGGCCCATCCATTGTGCACAGGAAATGCTTCTAATTCTTCGGACCCAAGAATGCTAAGCCAAGAGGAGCTGTTATCGC
GCATCTCTCAGCACATTCCAGCAGGTAAATATACAAATGCAGCAATGTAGTGTGTTTACCTCATGAACTTGATCAATTTGCTTACAATGTTGCTTGCCGTTGCAGATGTGGATTGCCAAGGCTGAGTACGACGAATCTGGCCCATCCATTGTGAcACAGGAAATGCTTCTAATTCTTCGGACCCAAGAATGCTAAGCCAAGAGGAGCTGTTATCGC	5	34	Insertion	0.01	1	ASLSTFQQVNIQMQQCSVFTS*	ASLSTFQQVNIQMQQCSVFTS*	GCATCTCTCAGCACATTCCAGCAGGTAAATATACAAATGCAGCAATGTAGTGTGTTTACCTCATGAACTTGATCAATTTGCTTACAATGTTGCTTGCCGTTGCAGATGTGGATTGCCAAGGCTGAGTACGACGAATCTGGCCCATCCATTGTGACACAGGAAATGCTTCTAATTCTTCGGACCCAAGAATGCTAAGCCAAGAGGAGCTGTTATCGC	GCATCTCTCAGCACATTCCAGCAGGTAAATATACAAATGCAGCAATGTAGTGTGTTTACCTCATGAACTTGATCAATTTGCTTACAATGTTGCTTGCCGTTGCAGATGTGGATTGCCAAGGCTGAGTACGACGAGTCTGGCCCATCCATTGTGCACAGGAAATGCTTCTAATTCTTCGGACCCAAGAATGCTAAGCCAAGAGGAGCTGTTATCGC
GCATCTCTCAGCACATTCCAGCAGGTAAATATACAAATGCAGCAATGTAGTGTGTTTACCTCATGAACTTGATCAATTTGCTTACAATGTTGCTTGCCGTTGCAGATGTGGATTGCCAAGGCTGAGTACGACGAATCTGGCCCATCCATTGTGCACAGGAAATGCTTCTAATTCTTCGGACCCAAGAATGCTAAGCCAAGAGGAGCTGTTATCGC	5	31	1 Base Change	0.01	0	ASLSTFQQVNIQMQQCSVFTS*	ASLSTFQQVNIQMQQCSVFTS*	GCATCTCTCAGCACATTCCAGCAGGTAAATATACAAATGCAGCAATGTAGTGTGTTTACCTCATGAACTTGATCAATTTGCTTACAATGTTGCTTGCCGTTGCAGATGTGGATTGCCAAGGCTGAGTACGACGAATCTGGCCCATCCATTGTGCACAGGAAATGCTTCTAATTCTTCGGACCCAAGAATGCTAAGCCAAGAGGAGCTGTTATCGC	GCATCTCTCAGCACATTCCAGCAGGTAAATATACAAATGCAGCAATGTAGTGTGTTTACCTCATGAACTTGATCAATTTGCTTACAATGTTGCTTGCCGTTGCAGATGTGGATTGCCAAGGCTGAGTACGACGAGTCTGGCCCATCCATTGTGCACAGGAAATGCTTCTAATTCTTCGGACCCAAGAATGCTAAGCCAAGAGGAGCTGTTATCGC
GCATCTCTCAGCACATTCCAGCAGGTAAATATACAAATGCAGCAATGTAGTGTGTTTACCTCATGAACTTGATCAATTTGCTTACAATGTTGCTTGCCGTTGCAGATGTGGATTGCCAAGGCTGAGTACGACGAGTCTGGCCCATCCATTGCGAcACAGGAAATGCTTCTAATTCTTCGGACCCAAGAATGCTAAGCCAAGAGGAGCTGTTATCGC	5	35	Insertion	0.01	1	ASLSTFQQVNIQMQQCSVFTS*	ASLSTFQQVNIQMQQCSVFTS*	GCATCTCTCAGCACATTCCAGCAGGTAAATATACAAATGCAGCAATGTAGTGTGTTTACCTCATGAACTTGATCAATTTGCTTACAATGTTGCTTGCCGTTGCAGATGTGGATTGCCAAGGCTGAGTACGACGAGTCTGGCCCATCCATTGCGACACAGGAAATGCTTCTAATTCTTCGGACCCAAGAATGCTAAGCCAAGAGGAGCTGTTATCGC	GCATCTCTCAGCACATTCCAGCAGGTAAATATACAAATGCAGCAATGTAGTGTGTTTACCTCATGAACTTGATCAATTTGCTTACAATGTTGCTTGCCGTTGCAGATGTGGATTGCCAAGGCTGAGTACGACGAGTCTGGCCCATCCATTGTGCACAGGAAATGCTTCTAATTCTTCGGACCCAAGAATGCTAAGCCAAGAGGAGCTGTTATCGC
GCATCTCTCAGCACATTCCAGCAGGTAAATATACAAATGCAGCAATGTAGTGTGTTTACCTCATGAACTTGATCAATTTGCTTACAATGTTGCTTGCCGTTGCAGATGTGGATTGCCAAGGCTGAGTACGACGAGTCTGGCCCATCCATTGTGAcACAGGAAATGCTTCTAATTCTTCGGACCCAAGAATGCTAAGCCAAGAGG-GCTGTTATCGC	5	35	Insertion and Deletion	0.01	0	ASLSTFQQVNIQMQQCSVFTS*	ASLSTFQQVNIQMQQCSVFTS*	GCATCTCTCAGCACATTCCAGCAGGTAAATATACAAATGCAGCAATGTAGTGTGTTTACCTCATGAACTTGATCAATTTGCTTACAATGTTGCTTGCCGTTGCAGATGTGGATTGCCAAGGCTGAGTACGACGAGTCTGGCCCATCCATTGTGACACAGGAAATGCTTCTAATTCTTCGGACCCAAGAATGCTAAGCCAAGAGG-GCTGTTATCGC	GCATCTCTCAGCACATTCCAGCAGGTAAATATACAAATGCAGCAATGTAGTGTGTTTACCTCATGAACTTGATCAATTTGCTTACAATGTTGCTTGCCGTTGCAGATGTGGATTGCCAAGGCTGAGTACGACGAGTCTGGCCCATCCATTGTGCACAGGAAATGCTTCTAATTCTTCGGACCCAAGAATGCTAAGCCAAGAGGAGCTGTTATCGC
GCATCTCTCAGCACATTCCAGCAGGTAAATATACAAATGCAGCAATGTAGTGTGTTTACCTCATGAACTTGATCAATTTGCTTACAATGTTGCTTGCCGTTGCAGATGTGGATTGCCAAGGCTGAGTACGACGAGTCTGGCCCATCCATTGTGAcACAGGAAATGCTTCTAATTCTTCGGACCCAAGAATGCTAAGCCAAGAGGA-CTGTTATCGC	5	36	Insertion and Deletion	0.01	0	ASLSTFQQVNIQMQQCSVFTS*	ASLSTFQQVNIQMQQCSVFTS*	GCATCTCTCAGCACATTCCAGCAGGTAAATATACAAATGCAGCAATGTAGTGTGTTTACCTCATGAACTTGATCAATTTGCTTACAATGTTGCTTGCCGTTGCAGATGTGGATTGCCAAGGCTGAGTACGACGAGTCTGGCCCATCCATTGTGACACAGGAAATGCTTCTAATTCTTCGGACCCAAGAATGCTAAGCCAAGAGGA-CTGTTATCGC	GCATCTCTCAGCACATTCCAGCAGGTAAATATACAAATGCAGCAATGTAGTGTGTTTACCTCATGAACTTGATCAATTTGCTTACAATGTTGCTTGCCGTTGCAGATGTGGATTGCCAAGGCTGAGTACGACGAGTCTGGCCCATCCATTGTGCACAGGAAATGCTTCTAATTCTTCGGACCCAAGAATGCTAAGCCAAGAGGAGCTGTTATCGC
GCATCTCTCAGCACATTCCAGCAGGTAAATATACAAATGCAGCAATGTAGTGTGTTTACCTCATGAACTTGATCAATTTGCTTACAATGTTGCTTGCCGTTGCAGATGTGGATTGCCAAGGCTGAGTACGACGAGTCTGGCCCATCCATTGTGAcACAGGAAATGCTTCTAATTCTTCGGACCCAAGAATGCTAAGCCAAGAGGAG-TGTTATCGC	5	35	Insertion and Deletion	0.01	0	ASLSTFQQVNIQMQQCSVFTS*	ASLSTFQQVNIQMQQCSVFTS*	GCATCTCTCAGCACATTCCAGCAGGTAAATATACAAATGCAGCAATGTAGTGTGTTTACCTCATGAACTTGATCAATTTGCTTACAATGTTGCTTGCCGTTGCAGATGTGGATTGCCAAGGCTGAGTACGACGAGTCTGGCCCATCCATTGTGACACAGGAAATGCTTCTAATTCTTCGGACCCAAGAATGCTAAGCCAAGAGGAG-TGTTATCGC	GCATCTCTCAGCACATTCCAGCAGGTAAATATACAAATGCAGCAATGTAGTGTGTTTACCTCATGAACTTGATCAATTTGCTTACAATGTTGCTTGCCGTTGCAGATGTGGATTGCCAAGGCTGAGTACGACGAGTCTGGCCCATCCATTGTGCACAGGAAATGCTTCTAATTCTTCGGACCCAAGAATGCTAAGCCAAGAGGAGCTGTTATCGC
GCATCTCTCAGCACATTCCAGCAGGTAAATATACAAATGCAGCAATGTAGTGTGTTTACCTCATGAACTTGATCAATTTGCTTACAATGTTGCTTGCCGTTGCAGATGTGGATTGCCAAGGCTGAGTACGACGAGTCTGGCCCATCCATTGTGAcACAGGAAATGCTTCTAATTCTTCGGACCCAAGAATGCTAAGCCAAGAGGAGCTATTATCGC	5	35	Insertion	0.01	1	ASLSTFQQVNIQMQQCSVFTS*	ASLSTFQQVNIQMQQCSVFTS*	GCATCTCTCAGCACATTCCAGCAGGTAAATATACAAATGCAGCAATGTAGTGTGTTTACCTCATGAACTTGATCAATTTGCTTACAATGTTGCTTGCCGTTGCAGATGTGGATTGCCAAGGCTGAGTACGACGAGTCTGGCCCATCCATTGTGACACAGGAAATGCTTCTAATTCTTCGGACCCAAGAATGCTAAGCCAAGAGGAGCTATTATCGC	GCATCTCTCAGCACATTCCAGCAGGTAAATATACAAATGCAGCAATGTAGTGTGTTTACCTCATGAACTTGATCAATTTGCTTACAATGTTGCTTGCCGTTGCAGATGTGGATTGCCAAGGCTGAGTACGACGAGTCTGGCCCATCCATTGTGCACAGGAAATGCTTCTAATTCTTCGGACCCAAGAATGCTAAGCCAAGAGGAGCTGTTATCGC
GCATCTCTCAGCACATTCCAGCAGGTAAATATACAAATGCAGCAATGTAGTGTGTTTACCTCATGAACTTGATCAATTTGCTTACAATGTTGCTTGCCGTTGCAGATGTGGATTGCCAAGGCTGAGTACGACGAGTCTGGCCCATCCATTGTGAcACAGGAAATGCTTCTAATTCTTCGGACCCAAGAATGCTAAGCCAAGAGGAGCTGTTATTGC	5	35	Insertion	0.01	1	ASLSTFQQVNIQMQQCSVFTS*	ASLSTFQQVNIQMQQCSVFTS*	GCATCTCTCAGCACATTCCAGCAGGTAAATATACAAATGCAGCAATGTAGTGTGTTTACCTCATGAACTTGATCAATTTGCTTACAATGTTGCTTGCCGTTGCAGATGTGGATTGCCAAGGCTGAGTACGACGAGTCTGGCCCATCCATTGTGACACAGGAAATGCTTCTAATTCTTCGGACCCAAGAATGCTAAGCCAAGAGGAGCTGTTATTGC	GCATCTCTCAGCACATTCCAGCAGGTAAATATACAAATGCAGCAATGTAGTGTGTTTACCTCATGAACTTGATCAATTTGCTTACAATGTTGCTTGCCGTTGCAGATGTGGATTGCCAAGGCTGAGTACGACGAGTCTGGCCCATCCATTGTGCACAGGAAATGCTTCTAATTCTTCGGACCCAAGAATGCTAAGCCAAGAGGAGCTGTTATCGC
GCATCTCTCAGCACATTCCAGCAGGTAAATATACAAATGCAGCAATGTAGTGTGTTTACCTCATGAACTTGATCAATTTGCTTACAATGTTGCTTGCCGTTGCAGATGTGGATTGCCAAGGCTGAGTACGACGAGTCTGGCCCATCCATTGTGAcACAGGAAATGCTTCTAATTCTTCGGACCCAAGAATGCTAAGCCAAGAGgGAGCTGTTATCGC	5	36	Insertion	0.01	2	ASLSTFQQVNIQMQQCSVFTS*	ASLSTFQQVNIQMQQCSVFTS*	GCATCTCTCAGCACATTCCAGCAGGTAAATATACAAATGCAGCAATGTAGTGTGTTTACCTCATGAACTTGATCAATTTGCTTACAATGTTGCTTGCCGTTGCAGATGTGGATTGCCAAGGCTGAGTACGACGAGTCTGGCCCATCCATTGTGACACAGGAAATGCTTCTAATTCTTCGGACCCAAGAATGCTAAGCCAAGAGGGAGCTGTTATCGC	GCATCTCTCAGCACATTCCAGCAGGTAAATATACAAATGCAGCAATGTAGTGTGTTTACCTCATGAACTTGATCAATTTGCTTACAATGTTGCTTGCCGTTGCAGATGTGGATTGCCAAGGCTGAGTACGACGAGTCTGGCCCATCCATTGTGCACAGGAAATGCTTCTAATTCTTCGGACCCAAGAATGCTAAGCCAAGAGGAGCTGTTATCGC
GCATCTCTCAGCACATTCCAGCAGGTAAATATACAAATGCAGCAATGTAGTGTGTTTACCTCATGAACTTGATCAATTTGCTTACAATGTTGCTTGCCGTTGCAGATGTGGATTGCCAAGGCTGAGTACGACGAGTCTGGCCCATCCATTGTGAcACAGGAAATGCTTCTAATTCTTCGGACCCAAGAATGCTAAGCCAAGGGGAGCTGTTATCGC	5	33	Insertion	0.01	1	ASLSTFQQVNIQMQQCSVFTS*	ASLSTFQQVNIQMQQCSVFTS*	GCATCTCTCAGCACATTCCAGCAGGTAAATATACAAATGCAGCAATGTAGTGTGTTTACCTCATGAACTTGATCAATTTGCTTACAATGTTGCTTGCCGTTGCAGATGTGGATTGCCAAGGCTGAGTACGACGAGTCTGGCCCATCCATTGTGACACAGGAAATGCTTCTAATTCTTCGGACCCAAGAATGCTAAGCCAAGGGGAGCTGTTATCGC	GCATCTCTCAGCACATTCCAGCAGGTAAATATACAAATGCAGCAATGTAGTGTGTTTACCTCATGAACTTGATCAATTTGCTTACAATGTTGCTTGCCGTTGCAGATGTGGATTGCCAAGGCTGAGTACGACGAGTCTGGCCCATCCATTGTGCACAGGAAATGCTTCTAATTCTTCGGACCCAAGAATGCTAAGCCAAGAGGAGCTGTTATCGC
GCATCTCTCAGCACATTCCAGCAGGTAAATATACAAATGCAGCAATGTAGTGTGTTTACCTCATGAACTTGATCAATTTGCTTACAATGTTGCTTGCCGTTGCAGATGTGGATTGCCAAGGCTGAGTACGACGAGTCTGGCCCATCCATTGTGAcACAGGAAATGCTTCTAATTCTTCGGACCCAAGAATGCTGAGCCAAGAGGAGCTGTTATCGC	5	35	Insertion	0.01	1	ASLSTFQQVNIQMQQCSVFTS*	ASLSTFQQVNIQMQQCSVFTS*	GCATCTCTCAGCACATTCCAGCAGGTAAATATACAAATGCAGCAATGTAGTGTGTTTACCTCATGAACTTGATCAATTTGCTTACAATGTTGCTTGCCGTTGCAGATGTGGATTGCCAAGGCTGAGTACGACGAGTCTGGCCCATCCATTGTGACACAGGAAATGCTTCTAATTCTTCGGACCCAAGAATGCTGAGCCAAGAGGAGCTGTTATCGC	GCATCTCTCAGCACATTCCAGCAGGTAAATATACAAATGCAGCAATGTAGTGTGTTTACCTCATGAACTTGATCAATTTGCTTACAATGTTGCTTGCCGTTGCAGATGTGGATTGCCAAGGCTGAGTACGACGAGTCTGGCCCATCCATTGTGCACAGGAAATGCTTCTAATTCTTCGGACCCAAGAATGCTAAGCCAAGAGGAGCTGTTATCGC
GCATCTCTCAGCACATTCCAGCAGGTAAATATACAAATGCAGCAATGTAGTGTGTTTACCTCATGAACTTGATCAATTTGCTTACAATGTTGCTTGCCGTTGCAGATGTGGATTGCCAAGGCTGAGTACGACGAGTCTGGCCCATCCATTGTGAcACAGGAAATGCTTCTAGTTCTTCGGACCCAAGAATGCTAAGCCAAGAGGAGCTGTTATCGC	5	36	Insertion	0.01	1	ASLSTFQQVNIQMQQCSVFTS*	ASLSTFQQVNIQMQQCSVFTS*	GCATCTCTCAGCACATTCCAGCAGGTAAATATACAAATGCAGCAATGTAGTGTGTTTACCTCATGAACTTGATCAATTTGCTTACAATGTTGCTTGCCGTTGCAGATGTGGATTGCCAAGGCTGAGTACGACGAGTCTGGCCCATCCATTGTGACACAGGAAATGCTTCTAGTTCTTCGGACCCAAGAATGCTAAGCCAAGAGGAGCTGTTATCGC	GCATCTCTCAGCACATTCCAGCAGGTAAATATACAAATGCAGCAATGTAGTGTGTTTACCTCATGAACTTGATCAATTTGCTTACAATGTTGCTTGCCGTTGCAGATGTGGATTGCCAAGGCTGAGTACGACGAGTCTGGCCCATCCATTGTGCACAGGAAATGCTTCTAATTCTTCGGACCCAAGAATGCTAAGCCAAGAGGAGCTGTTATCGC
GCATCTCTCAGCACATTCCAGCAGGTAAATATACAAATGCAGCAATGTAGTGTGTTTACCTCATGAACTTGATCAATTTGCTTACAATGTTGCTTGCCGTTGCAGATGTGGATTGCCAAGGCTGAGTACGACGAGTCTGGCCCATCCATTGTGAcACAGGAAGTGCTTCTAATTCTTCGGACCCAAGAATGCTAAGCCAAGAGGAGCTGTTATCGC	5	34	Insertion	0.01	1	ASLSTFQQVNIQMQQCSVFTS*	ASLSTFQQVNIQMQQCSVFTS*	GCATCTCTCAGCACATTCCAGCAGGTAAATATACAAATGCAGCAATGTAGTGTGTTTACCTCATGAACTTGATCAATTTGCTTACAATGTTGCTTGCCGTTGCAGATGTGGATTGCCAAGGCTGAGTACGACGAGTCTGGCCCATCCATTGTGACACAGGAAGTGCTTCTAATTCTTCGGACCCAAGAATGCTAAGCCAAGAGGAGCTGTTATCGC	GCATCTCTCAGCACATTCCAGCAGGTAAATATACAAATGCAGCAATGTAGTGTGTTTACCTCATGAACTTGATCAATTTGCTTACAATGTTGCTTGCCGTTGCAGATGTGGATTGCCAAGGCTGAGTACGACGAGTCTGGCCCATCCATTGTGCACAGGAAATGCTTCTAATTCTTCGGACCCAAGAATGCTAAGCCAAGAGGAGCTGTTATCGC
GCATCTCTCAGCACATTCCAGCAGGTAAATATACAAATGCAGCAATGTAGTGTGTTTACCTCATGAACTTGATCAATTTGCTTACAATGTTGCTTGCCGTTGCAGATGTGGATTGCCAAGGCTGAGTACGACGAGTCTGGCCCATCCATTGTGCACAGGAAATGCTTCTAATTCTCCGGACCCAAGAATGCTAAGCCAAGAGGAGCTGTTATCGC	5	34	1 Base Change	0.01	0	ASLSTFQQVNIQMQQCSVFTS*	ASLSTFQQVNIQMQQCSVFTS*	GCATCTCTCAGCACATTCCAGCAGGTAAATATACAAATGCAGCAATGTAGTGTGTTTACCTCATGAACTTGATCAATTTGCTTACAATGTTGCTTGCCGTTGCAGATGTGGATTGCCAAGGCTGAGTACGACGAGTCTGGCCCATCCATTGTGCACAGGAAATGCTTCTAATTCTCCGGACCCAAGAATGCTAAGCCAAGAGGAGCTGTTATCGC	GCATCTCTCAGCACATTCCAGCAGGTAAATATACAAATGCAGCAATGTAGTGTGTTTACCTCATGAACTTGATCAATTTGCTTACAATGTTGCTTGCCGTTGCAGATGTGGATTGCCAAGGCTGAGTACGACGAGTCTGGCCCATCCATTGTGCACAGGAAATGCTTCTAATTCTTCGGACCCAAGAATGCTAAGCCAAGAGGAGCTGTTATCGC
GCATCTCTCAGCACATTCCAGCAGGTAAATATACAAATGCAGCAATGTAGTGTGTTTACCTCATGAACTTGATCAATTTGCTTACAATGTTGCTTGCCGTTGCAGATGTGGATTGCCAAGGCTGAGTACGACGAGTCTGGCCCATCCATTGTGCACAGGAAATGCTTCTAATTCTTCAGACCCAAGAATGCTAAGCCAAGAGGAGCTGTTATCGC	5	36	1 Base Change	0.01	0	ASLSTFQQVNIQMQQCSVFTS*	ASLSTFQQVNIQMQQCSVFTS*	GCATCTCTCAGCACATTCCAGCAGGTAAATATACAAATGCAGCAATGTAGTGTGTTTACCTCATGAACTTGATCAATTTGCTTACAATGTTGCTTGCCGTTGCAGATGTGGATTGCCAAGGCTGAGTACGACGAGTCTGGCCCATCCATTGTGCACAGGAAATGCTTCTAATTCTTCAGACCCAAGAATGCTAAGCCAAGAGGAGCTGTTATCGC	GCATCTCTCAGCACATTCCAGCAGGTAAATATACAAATGCAGCAATGTAGTGTGTTTACCTCATGAACTTGATCAATTTGCTTACAATGTTGCTTGCCGTTGCAGATGTGGATTGCCAAGGCTGAGTACGACGAGTCTGGCCCATCCATTGTGCACAGGAAATGCTTCTAATTCTTCGGACCCAAGAATGCTAAGCCAAGAGGAGCTGTTATCGC
GCATCTCTCAGCACATTCCAGCAGGTAAATATACAAATGCAGCAATGTAGTGTGTTTACCTCATGAACTTGATCAATTTGCTTACAATGTTGCTTGCCGTTGCAGATGTGGATTGCCAAGGCTGAGTACGACGAGTCTGGCCCATCCATTGTGCACAGGAAATGCTTCTAATTCTTCGGACCCAAGAACGCTAAGCCAAGAGGAGCTGTTATCGC	5	35	1 Base Change	0.01	0	ASLSTFQQVNIQMQQCSVFTS*	ASLSTFQQVNIQMQQCSVFTS*	GCATCTCTCAGCACATTCCAGCAGGTAAATATACAAATGCAGCAATGTAGTGTGTTTACCTCATGAACTTGATCAATTTGCTTACAATGTTGCTTGCCGTTGCAGATGTGGATTGCCAAGGCTGAGTACGACGAGTCTGGCCCATCCATTGTGCACAGGAAATGCTTCTAATTCTTCGGACCCAAGAACGCTAAGCCAAGAGGAGCTGTTATCGC	GCATCTCTCAGCACATTCCAGCAGGTAAATATACAAATGCAGCAATGTAGTGTGTTTACCTCATGAACTTGATCAATTTGCTTACAATGTTGCTTGCCGTTGCAGATGTGGATTGCCAAGGCTGAGTACGACGAGTCTGGCCCATCCATTGTGCACAGGAAATGCTTCTAATTCTTCGGACCCAAGAATGCTAAGCCAAGAGGAGCTGTTATCGC
GCATCTCTCAGCACATTCCAGCAGGTAAATATACAAATGCAGCAATGTAGTGTGTTTACCTCATGAACTTGATCAATTTGCTTACAATGTTGCTTGCCGTTGCAGATGTGGATTGCCAAGGCTGAGTACGACGAGTCTGGCCCATCCATTGTGCACAGGAAATGCTTCTAATTCTTCGGACCCAAGAATGCTAAGCCAAGAGGAG-TGTTATCGC	5	33	Deletion	0.01	-1	ASLSTFQQVNIQMQQCSVFTS*	ASLSTFQQVNIQMQQCSVFTS*	GCATCTCTCAGCACATTCCAGCAGGTAAATATACAAATGCAGCAATGTAGTGTGTTTACCTCATGAACTTGATCAATTTGCTTACAATGTTGCTTGCCGTTGCAGATGTGGATTGCCAAGGCTGAGTACGACGAGTCTGGCCCATCCATTGTGCACAGGAAATGCTTCTAATTCTTCGGACCCAAGAATGCTAAGCCAAGAGGAG-TGTTATCGC	GCATCTCTCAGCACATTCCAGCAGGTAAATATACAAATGCAGCAATGTAGTGTGTTTACCTCATGAACTTGATCAATTTGCTTACAATGTTGCTTGCCGTTGCAGATGTGGATTGCCAAGGCTGAGTACGACGAGTCTGGCCCATCCATTGTGCACAGGAAATGCTTCTAATTCTTCGGACCCAAGAATGCTAAGCCAAGAGGAGCTGTTATCGC
GCATCTCTCAGCACATTCCAGCAGGTAAATATACAAATGCAGCAATGTAGTGTGTTTACCTCATGAACTTGATCAATTTGCTTACAATGTTGCTTGCCGTTGCAGATGTGGATTGCCAAGGCTGAGTACGACGAGTCTGGCCCATCCATTGTGCACAGGAAATGCTTCTAATTCTTCGGACCCAAGAATGCTAAGCCAAGAGGAGCTGTtTATCGC	5	36	Insertion	0.01	1	ASLSTFQQVNIQMQQCSVFTS*	ASLSTFQQVNIQMQQCSVFTS*	GCATCTCTCAGCACATTCCAGCAGGTAAATATACAAATGCAGCAATGTAGTGTGTTTACCTCATGAACTTGATCAATTTGCTTACAATGTTGCTTGCCGTTGCAGATGTGGATTGCCAAGGCTGAGTACGACGAGTCTGGCCCATCCATTGTGCACAGGAAATGCTTCTAATTCTTCGGACCCAAGAATGCTAAGCCAAGAGGAGCTGTTTATCGC	GCATCTCTCAGCACATTCCAGCAGGTAAATATACAAATGCAGCAATGTAGTGTGTTTACCTCATGAACTTGATCAATTTGCTTACAATGTTGCTTGCCGTTGCAGATGTGGATTGCCAAGGCTGAGTACGACGAGTCTGGCCCATCCATTGTGCACAGGAAATGCTTCTAATTCTTCGGACCCAAGAATGCTAAGCCAAGAGGAGCTGTTATCGC
GCATCTCTCAGCACATTCCAGCAGGTAAATATACAAATGCAGCAATGTAGTGTGTTTACCTCATGAACTTGATCAATTTGCTTACAATGTTGCTTGCCGTTGCAGATGTGGATTGCCAAGGCTGAGTACGACGAGTCTGGCCCATCCATTGTGCACAGGAAATGCTTCTAATTCTTCGGACCCAAGAATGCTAAGCCAAGAGGATCTCTTATCGC	5	35	2 Base Changes	0.01	0	ASLSTFQQVNIQMQQCSVFTS*	ASLSTFQQVNIQMQQCSVFTS*	GCATCTCTCAGCACATTCCAGCAGGTAAATATACAAATGCAGCAATGTAGTGTGTTTACCTCATGAACTTGATCAATTTGCTTACAATGTTGCTTGCCGTTGCAGATGTGGATTGCCAAGGCTGAGTACGACGAGTCTGGCCCATCCATTGTGCACAGGAAATGCTTCTAATTCTTCGGACCCAAGAATGCTAAGCCAAGAGGATCTCTTATCGC	GCATCTCTCAGCACATTCCAGCAGGTAAATATACAAATGCAGCAATGTAGTGTGTTTACCTCATGAACTTGATCAATTTGCTTACAATGTTGCTTGCCGTTGCAGATGTGGATTGCCAAGGCTGAGTACGACGAGTCTGGCCCATCCATTGTGCACAGGAAATGCTTCTAATTCTTCGGACCCAAGAATGCTAAGCCAAGAGGAGCTGTTATCGC
GCATCTCTCAGCACATTCCAGCAGGTAAATATACAAATGCAGCAATGTAGTGTGTTTACCTCATGAACTTGATCAATTTGCTTACAATGTTGCTTGCCGTTGCAGATGTGGATTGCCAAGGCTGAGTACGACGAGTCTGGCCCATCCATTGTGCACAGGAAATGCTTCTAATTCTTCGGACCCAAGAATGCTAAGCCAAGAGGTGCTGTTATCGC	5	30	1 Base Change	0.01	0	ASLSTFQQVNIQMQQCSVFTS*	ASLSTFQQVNIQMQQCSVFTS*	GCATCTCTCAGCACATTCCAGCAGGTAAATATACAAATGCAGCAATGTAGTGTGTTTACCTCATGAACTTGATCAATTTGCTTACAATGTTGCTTGCCGTTGCAGATGTGGATTGCCAAGGCTGAGTACGACGAGTCTGGCCCATCCATTGTGCACAGGAAATGCTTCTAATTCTTCGGACCCAAGAATGCTAAGCCAAGAGGTGCTGTTATCGC	GCATCTCTCAGCACATTCCAGCAGGTAAATATACAAATGCAGCAATGTAGTGTGTTTACCTCATGAACTTGATCAATTTGCTTACAATGTTGCTTGCCGTTGCAGATGTGGATTGCCAAGGCTGAGTACGACGAGTCTGGCCCATCCATTGTGCACAGGAAATGCTTCTAATTCTTCGGACCCAAGAATGCTAAGCCAAGAGGAGCTGTTATCGC
GCATCTCTCAGCACATTCCAGCAGGTAAATATACAAATGCAGCAATGTAGTGTGTTTACCTCATGAACTTGATCAATTTGCTTACAATGTTGCTTGCCGTTGCAGATGTGGATTGCCAAGGCTGAGTACGACGAGTCTGGCCCATCCATTGTGCACAGGAAATGCTTCTAATTCTTCGGACCCAAGAATGCTAAGCCAAGGGGAGCTGTTATCGC	5	33	1 Base Change	0.01	0	ASLSTFQQVNIQMQQCSVFTS*	ASLSTFQQVNIQMQQCSVFTS*	GCATCTCTCAGCACATTCCAGCAGGTAAATATACAAATGCAGCAATGTAGTGTGTTTACCTCATGAACTTGATCAATTTGCTTACAATGTTGCTTGCCGTTGCAGATGTGGATTGCCAAGGCTGAGTACGACGAGTCTGGCCCATCCATTGTGCACAGGAAATGCTTCTAATTCTTCGGACCCAAGAATGCTAAGCCAAGGGGAGCTGTTATCGC	GCATCTCTCAGCACATTCCAGCAGGTAAATATACAAATGCAGCAATGTAGTGTGTTTACCTCATGAACTTGATCAATTTGCTTACAATGTTGCTTGCCGTTGCAGATGTGGATTGCCAAGGCTGAGTACGACGAGTCTGGCCCATCCATTGTGCACAGGAAATGCTTCTAATTCTTCGGACCCAAGAATGCTAAGCCAAGAGGAGCTGTTATCGC
GCATCTCTCAGCACATTCCAGCAGGTAAATATACAAATGCAGCAATGTAGTGTGTTTACCTCATGAACTTGATCAATTTGCTTACAATGTTGCTTGCCGTTGCAGATGTGGATTGCCAAGGCTGAGTACGACGAGTCTGGCCCATCCATTGTGCACAGGAAATGCTTCTAATTCTTCGGACTCAAGAATGCTAAGCCAAGAGGAGCTGTTATCGC	5	33	1 Base Change	0.01	0	ASLSTFQQVNIQMQQCSVFTS*	ASLSTFQQVNIQMQQCSVFTS*	GCATCTCTCAGCACATTCCAGCAGGTAAATATACAAATGCAGCAATGTAGTGTGTTTACCTCATGAACTTGATCAATTTGCTTACAATGTTGCTTGCCGTTGCAGATGTGGATTGCCAAGGCTGAGTACGACGAGTCTGGCCCATCCATTGTGCACAGGAAATGCTTCTAATTCTTCGGACTCAAGAATGCTAAGCCAAGAGGAGCTGTTATCGC	GCATCTCTCAGCACATTCCAGCAGGTAAATATACAAATGCAGCAATGTAGTGTGTTTACCTCATGAACTTGATCAATTTGCTTACAATGTTGCTTGCCGTTGCAGATGTGGATTGCCAAGGCTGAGTACGACGAGTCTGGCCCATCCATTGTGCACAGGAAATGCTTCTAATTCTTCGGACCCAAGAATGCTAAGCCAAGAGGAGCTGTTATCGC
GCATCTCTCAGCACATTCCAGCAGGTAAATATACAAATGCAGCAATGTAGTGTGTTTACCTCATGAACTTGATCAATTTGCTTACAATGTTGCTTGCCGTTGCAGATGTGGATTGCCAAGGCTGAGTACGACGAGTCTGGCCCATCCATTGTGCTCAGGAAATGCTTCTAATTCTTCGGACCCAAGAATGCTAAGCCAAGAGGAGCTGTTATCGC	5	36	1 Base Change	0.01	0	ASLSTFQQVNIQMQQCSVFTS*	ASLSTFQQVNIQMQQCSVFTS*	GCATCTCTCAGCACATTCCAGCAGGTAAATATACAAATGCAGCAATGTAGTGTGTTTACCTCATGAACTTGATCAATTTGCTTACAATGTTGCTTGCCGTTGCAGATGTGGATTGCCAAGGCTGAGTACGACGAGTCTGGCCCATCCATTGTGCTCAGGAAATGCTTCTAATTCTTCGGACCCAAGAATGCTAAGCCAAGAGGAGCTGTTATCGC	GCATCTCTCAGCACATTCCAGCAGGTAAATATACAAATGCAGCAATGTAGTGTGTTTACCTCATGAACTTGATCAATTTGCTTACAATGTTGCTTGCCGTTGCAGATGTGGATTGCCAAGGCTGAGTACGACGAGTCTGGCCCATCCATTGTGCACAGGAAATGCTTCTAATTCTTCGGACCCAAGAATGCTAAGCCAAGAGGAGCTGTTATCGC
GCATCTCTCAGCACATTCCAGCAGGTAAATATACAAATGCAGCAATGTAGTGTGTTTACCTCATGAACTTGATCAATTTGCTTACAATGTTGCTTGCCGTTGCAGATGTGGATTGCCAAGGCTGAGTACGACGAGTCTGGCCCATCCATTGTGgCACAGGAAATGCTCCTAATTCTTCGGACCCAAGAATGCTAAGCCAAGAGGAGCTGTTATCGC	5	35	Insertion	0.01	1	ASLSTFQQVNIQMQQCSVFTS*	ASLSTFQQVNIQMQQCSVFTS*	GCATCTCTCAGCACATTCCAGCAGGTAAATATACAAATGCAGCAATGTAGTGTGTTTACCTCATGAACTTGATCAATTTGCTTACAATGTTGCTTGCCGTTGCAGATGTGGATTGCCAAGGCTGAGTACGACGAGTCTGGCCCATCCATTGTGGCACAGGAAATGCTCCTAATTCTTCGGACCCAAGAATGCTAAGCCAAGAGGAGCTGTTATCGC	GCATCTCTCAGCACATTCCAGCAGGTAAATATACAAATGCAGCAATGTAGTGTGTTTACCTCATGAACTTGATCAATTTGCTTACAATGTTGCTTGCCGTTGCAGATGTGGATTGCCAAGGCTGAGTACGACGAGTCTGGCCCATCCATTGTGCACAGGAAATGCTTCTAATTCTTCGGACCCAAGAATGCTAAGCCAAGAGGAGCTGTTATCGC
GCATCTCTCAGCACATTCCAGCAGGTAAATATACAAATGCAGCAATGTAGTGTGTTTACCTCATGAACTTGATCAATTTGCTTACAATGTTGCTTGCCGTTGCAGATGTGGATTGCCAAGGCTGAGTACGACGAGTCTGGCCCATCCATTGTGgCACAGGAAATGCTTCTAATTCTTCAGACCCAAGAATGCTAAGCCAAGAGGAGCTGTTATCGC	5	34	Insertion	0.01	1	ASLSTFQQVNIQMQQCSVFTS*	ASLSTFQQVNIQMQQCSVFTS*	GCATCTCTCAGCACATTCCAGCAGGTAAATATACAAATGCAGCAATGTAGTGTGTTTACCTCATGAACTTGATCAATTTGCTTACAATGTTGCTTGCCGTTGCAGATGTGGATTGCCAAGGCTGAGTACGACGAGTCTGGCCCATCCATTGTGGCACAGGAAATGCTTCTAATTCTTCAGACCCAAGAATGCTAAGCCAAGAGGAGCTGTTATCGC	GCATCTCTCAGCACATTCCAGCAGGTAAATATACAAATGCAGCAATGTAGTGTGTTTACCTCATGAACTTGATCAATTTGCTTACAATGTTGCTTGCCGTTGCAGATGTGGATTGCCAAGGCTGAGTACGACGAGTCTGGCCCATCCATTGTGCACAGGAAATGCTTCTAATTCTTCGGACCCAAGAATGCTAAGCCAAGAGGAGCTGTTATCGC
GCATCTCTCAGCACATTCCAGCAGGTAAATATACAAATGCAGCAATGTAGTGTGTTTACCTCATGAACTTGATCAATTTGCTTACAATGTTGCTTGCCGTTGCAGATGTGGATTGCCAAGGCTGAGTACGACGAGTCTGGCCCATCCATTGTGgCACAGGAAATGCTTCTAATTCTTCGGACCCAAGAATGCTAAGCCAAGAGGAGCTG-TATCGC	5	36	Insertion and Deletion	0.01	0	ASLSTFQQVNIQMQQCSVFTS*	ASLSTFQQVNIQMQQCSVFTS*	GCATCTCTCAGCACATTCCAGCAGGTAAATATACAAATGCAGCAATGTAGTGTGTTTACCTCATGAACTTGATCAATTTGCTTACAATGTTGCTTGCCGTTGCAGATGTGGATTGCCAAGGCTGAGTACGACGAGTCTGGCCCATCCATTGTGGCACAGGAAATGCTTCTAATTCTTCGGACCCAAGAATGCTAAGCCAAGAGGAGCTG-TATCGC	GCATCTCTCAGCACATTCCAGCAGGTAAATATACAAATGCAGCAATGTAGTGTGTTTACCTCATGAACTTGATCAATTTGCTTACAATGTTGCTTGCCGTTGCAGATGTGGATTGCCAAGGCTGAGTACGACGAGTCTGGCCCATCCATTGTGCACAGGAAATGCTTCTAATTCTTCGGACCCAAGAATGCTAAGCCAAGAGGAGCTGTTATCGC
GCATCTCTCAGCACATTCCAGCAGGTAAATATACAAATGCAGCAATGTAGTGTGTTTACCTCATGAACTTGATCAATTTGCTTACAATGTTGCTTGCCGTTGCAGATGTGGATTGCCAAGGCTGAGTACGACGAGTCTGGCCCATCCATTGTGgCACAGGAAATGCTTCTAATTCTTCGGACCCAAGAATGCTAGGCCAAGAGGAGCTGTTATCGC	5	35	Insertion	0.01	1	ASLSTFQQVNIQMQQCSVFTS*	ASLSTFQQVNIQMQQCSVFTS*	GCATCTCTCAGCACATTCCAGCAGGTAAATATACAAATGCAGCAATGTAGTGTGTTTACCTCATGAACTTGATCAATTTGCTTACAATGTTGCTTGCCGTTGCAGATGTGGATTGCCAAGGCTGAGTACGACGAGTCTGGCCCATCCATTGTGGCACAGGAAATGCTTCTAATTCTTCGGACCCAAGAATGCTAGGCCAAGAGGAGCTGTTATCGC	GCATCTCTCAGCACATTCCAGCAGGTAAATATACAAATGCAGCAATGTAGTGTGTTTACCTCATGAACTTGATCAATTTGCTTACAATGTTGCTTGCCGTTGCAGATGTGGATTGCCAAGGCTGAGTACGACGAGTCTGGCCCATCCATTGTGCACAGGAAATGCTTCTAATTCTTCGGACCCAAGAATGCTAAGCCAAGAGGAGCTGTTATCGC
GCATCTCTCAGCACATTCCAGCAGGTAAATATACAAATGCAGCAATGTAGTGTGTTTACCTCATGAACTTGATCAATTTGCTTACAATGTTGCTTGCCGTTGCAGATGTGGATTGCCAAGGCTGAGTACGACGAGTCTGGCCCATCCATTGTGTcACAGGAAATGCTTCTAATTCTTCGGACCCAAGAATGCTAAGCCAAAAGGAGCTGTTATCGC	5	33	Insertion	0.01	1	ASLSTFQQVNIQMQQCSVFTS*	ASLSTFQQVNIQMQQCSVFTS*	GCATCTCTCAGCACATTCCAGCAGGTAAATATACAAATGCAGCAATGTAGTGTGTTTACCTCATGAACTTGATCAATTTGCTTACAATGTTGCTTGCCGTTGCAGATGTGGATTGCCAAGGCTGAGTACGACGAGTCTGGCCCATCCATTGTGTCACAGGAAATGCTTCTAATTCTTCGGACCCAAGAATGCTAAGCCAAAAGGAGCTGTTATCGC	GCATCTCTCAGCACATTCCAGCAGGTAAATATACAAATGCAGCAATGTAGTGTGTTTACCTCATGAACTTGATCAATTTGCTTACAATGTTGCTTGCCGTTGCAGATGTGGATTGCCAAGGCTGAGTACGACGAGTCTGGCCCATCCATTGTGCACAGGAAATGCTTCTAATTCTTCGGACCCAAGAATGCTAAGCCAAGAGGAGCTGTTATCGC
GCATCTCTCAGCACATTCCAGCAGGTAAATATACAAATGCAGCAATGTAGTGTGTTTACCTCATGAACTTGATCAATTTGCTTACAATGTTGCTTGCCGTTGCAGATGTGGATTGCCAAGGCTGAGTACGACGAGTCTGGCCCATCCATTGTGTcACAGGAAATGCTTCTAATTCTTCGGACCCAAGAATGCTAAGCCAAGAGCAGCTCTTATCGC	5	35	Insertion	0.01	1	ASLSTFQQVNIQMQQCSVFTS*	ASLSTFQQVNIQMQQCSVFTS*	GCATCTCTCAGCACATTCCAGCAGGTAAATATACAAATGCAGCAATGTAGTGTGTTTACCTCATGAACTTGATCAATTTGCTTACAATGTTGCTTGCCGTTGCAGATGTGGATTGCCAAGGCTGAGTACGACGAGTCTGGCCCATCCATTGTGTCACAGGAAATGCTTCTAATTCTTCGGACCCAAGAATGCTAAGCCAAGAGCAGCTCTTATCGC	GCATCTCTCAGCACATTCCAGCAGGTAAATATACAAATGCAGCAATGTAGTGTGTTTACCTCATGAACTTGATCAATTTGCTTACAATGTTGCTTGCCGTTGCAGATGTGGATTGCCAAGGCTGAGTACGACGAGTCTGGCCCATCCATTGTGCACAGGAAATGCTTCTAATTCTTCGGACCCAAGAATGCTAAGCCAAGAGGAGCTGTTATCGC
GCATCTCTCAGCACATTCCAGCAGGTAAATATACAAATGCAGCAATGTAGTGTGTTTACCTCATGAACTTGATCAATTTGCTTACAATGTTGCTTGCCGTTGCAGATGTGGATTGCCAAGGCTGAGTACGACGAGTCTGGCCCATCCATTGTGTcACAGGAAATGCTTCTAATTCTTCGGACCCAAGAATGCTAAGCCAAGAGGAGCTGTtTATCGC	5	36	Insertion	0.01	2	ASLSTFQQVNIQMQQCSVFTS*	ASLSTFQQVNIQMQQCSVFTS*	GCATCTCTCAGCACATTCCAGCAGGTAAATATACAAATGCAGCAATGTAGTGTGTTTACCTCATGAACTTGATCAATTTGCTTACAATGTTGCTTGCCGTTGCAGATGTGGATTGCCAAGGCTGAGTACGACGAGTCTGGCCCATCCATTGTGTCACAGGAAATGCTTCTAATTCTTCGGACCCAAGAATGCTAAGCCAAGAGGAGCTGTTTATCGC	GCATCTCTCAGCACATTCCAGCAGGTAAATATACAAATGCAGCAATGTAGTGTGTTTACCTCATGAACTTGATCAATTTGCTTACAATGTTGCTTGCCGTTGCAGATGTGGATTGCCAAGGCTGAGTACGACGAGTCTGGCCCATCCATTGTGCACAGGAAATGCTTCTAATTCTTCGGACCCAAGAATGCTAAGCCAAGAGGAGCTGTTATCGC
GCATCTCTCAGCACATTCCAGCAGGTAAATATACAAATGCAGCAATGTAGTGTGTTTACCTCATGAACTTGATCAATTTGCTTACAATGTTGCTTGCCGTTGCAGATGTGGATTGCCAAGGCTGAGTACGACGAGTCTGGCCCATCCATTGTGTcACAGGAAATGCTTCTAATTCTTCGGACCCAAGAATGCTAAGCCAAGAGgGAGCTGTTATCGC	5	35	Insertion	0.01	2	ASLSTFQQVNIQMQQCSVFTS*	ASLSTFQQVNIQMQQCSVFTS*	GCATCTCTCAGCACATTCCAGCAGGTAAATATACAAATGCAGCAATGTAGTGTGTTTACCTCATGAACTTGATCAATTTGCTTACAATGTTGCTTGCCGTTGCAGATGTGGATTGCCAAGGCTGAGTACGACGAGTCTGGCCCATCCATTGTGTCACAGGAAATGCTTCTAATTCTTCGGACCCAAGAATGCTAAGCCAAGAGGGAGCTGTTATCGC	GCATCTCTCAGCACATTCCAGCAGGTAAATATACAAATGCAGCAATGTAGTGTGTTTACCTCATGAACTTGATCAATTTGCTTACAATGTTGCTTGCCGTTGCAGATGTGGATTGCCAAGGCTGAGTACGACGAGTCTGGCCCATCCATTGTGCACAGGAAATGCTTCTAATTCTTCGGACCCAAGAATGCTAAGCCAAGAGGAGCTGTTATCGC
GCATCTCTCAGCACATTCCAGCAGGTAAATATACAAATGCAGCAATGTAGTGTGTTTACCTCATGAACTTGATCAATTTGCTTACAATGTTGCTTGCCGTTGCAGATGTGGATTGCCAAGGCTGAGTACGACGAGTCTGGCCCATCCATTGTGTcACAGGAAATGCTTCTAATTCTTCGGACCCAAGAATGTTAAGCCAAGAGGAGCTGTTATCGC	5	36	Insertion	0.01	1	ASLSTFQQVNIQMQQCSVFTS*	ASLSTFQQVNIQMQQCSVFTS*	GCATCTCTCAGCACATTCCAGCAGGTAAATATACAAATGCAGCAATGTAGTGTGTTTACCTCATGAACTTGATCAATTTGCTTACAATGTTGCTTGCCGTTGCAGATGTGGATTGCCAAGGCTGAGTACGACGAGTCTGGCCCATCCATTGTGTCACAGGAAATGCTTCTAATTCTTCGGACCCAAGAATGTTAAGCCAAGAGGAGCTGTTATCGC	GCATCTCTCAGCACATTCCAGCAGGTAAATATACAAATGCAGCAATGTAGTGTGTTTACCTCATGAACTTGATCAATTTGCTTACAATGTTGCTTGCCGTTGCAGATGTGGATTGCCAAGGCTGAGTACGACGAGTCTGGCCCATCCATTGTGCACAGGAAATGCTTCTAATTCTTCGGACCCAAGAATGCTAAGCCAAGAGGAGCTGTTATCGC
GCATCTCTCAGCACATTCCAGCAGGTAAATATACAAATGCAGCAATGTAGTGTGTTTACCTCATGAACTTGATCAATTTGCTTACAATGTTGCTTGCCGTTGCAGATGTGGATTGCCAAGGCTGAGTACGACGAGTCTGGCCCATCCATTGTGTcACAGGAAATGCTTCTAGTTCTTCGGACCCAAGAATGCTAAGCCAAGAGGAGCTGTTATCGC	5	32	Insertion	0.01	1	ASLSTFQQVNIQMQQCSVFTS*	ASLSTFQQVNIQMQQCSVFTS*	GCATCTCTCAGCACATTCCAGCAGGTAAATATACAAATGCAGCAATGTAGTGTGTTTACCTCATGAACTTGATCAATTTGCTTACAATGTTGCTTGCCGTTGCAGATGTGGATTGCCAAGGCTGAGTACGACGAGTCTGGCCCATCCATTGTGTCACAGGAAATGCTTCTAGTTCTTCGGACCCAAGAATGCTAAGCCAAGAGGAGCTGTTATCGC	GCATCTCTCAGCACATTCCAGCAGGTAAATATACAAATGCAGCAATGTAGTGTGTTTACCTCATGAACTTGATCAATTTGCTTACAATGTTGCTTGCCGTTGCAGATGTGGATTGCCAAGGCTGAGTACGACGAGTCTGGCCCATCCATTGTGCACAGGAAATGCTTCTAATTCTTCGGACCCAAGAATGCTAAGCCAAGAGGAGCTGTTATCGC
GCATCTCTCAGCACATTCCAGCAGGTAAATATACAAATGCAGCAATGTAGTGTGTTTACCTCATGAACTTGATCAATTTGCTTACAATGTTGCTTGCCGTTGCAGATGTGGATTGCCAAGGCTGAGTACGACGAGTCTGGCCCATCCATTGTGTcACAGGAAATGCTTTTAATTCTTCGGACCCAAGAATGCTAAGCCAAGAGGAGCTGTTATCGC	5	34	Insertion	0.01	1	ASLSTFQQVNIQMQQCSVFTS*	ASLSTFQQVNIQMQQCSVFTS*	GCATCTCTCAGCACATTCCAGCAGGTAAATATACAAATGCAGCAATGTAGTGTGTTTACCTCATGAACTTGATCAATTTGCTTACAATGTTGCTTGCCGTTGCAGATGTGGATTGCCAAGGCTGAGTACGACGAGTCTGGCCCATCCATTGTGTCACAGGAAATGCTTTTAATTCTTCGGACCCAAGAATGCTAAGCCAAGAGGAGCTGTTATCGC	GCATCTCTCAGCACATTCCAGCAGGTAAATATACAAATGCAGCAATGTAGTGTGTTTACCTCATGAACTTGATCAATTTGCTTACAATGTTGCTTGCCGTTGCAGATGTGGATTGCCAAGGCTGAGTACGACGAGTCTGGCCCATCCATTGTGCACAGGAAATGCTTCTAATTCTTCGGACCCAAGAATGCTAAGCCAAGAGGAGCTGTTATCGC
GCATCTCTCAGCACATTCCAGCAGGTAAATATACAAATGCAGCAATGTAGTGTGTTTACCTCATGAACTTGATCAATTTGCTTACAATGTTGCTTGCCGTTGCAGATGTGGATTGCCAAGGCTGAGTACGACGAGTCTGGCCCATCTATTGTGCACAGGAAATGCTTCTAATTCTTCGGACCCAAGAATGCTAAGCCAAGAGGAGCTGTTATCGC	5	35	1 Base Change	0.01	0	ASLSTFQQVNIQMQQCSVFTS*	ASLSTFQQVNIQMQQCSVFTS*	GCATCTCTCAGCACATTCCAGCAGGTAAATATACAAATGCAGCAATGTAGTGTGTTTACCTCATGAACTTGATCAATTTGCTTACAATGTTGCTTGCCGTTGCAGATGTGGATTGCCAAGGCTGAGTACGACGAGTCTGGCCCATCTATTGTGCACAGGAAATGCTTCTAATTCTTCGGACCCAAGAATGCTAAGCCAAGAGGAGCTGTTATCGC	GCATCTCTCAGCACATTCCAGCAGGTAAATATACAAATGCAGCAATGTAGTGTGTTTACCTCATGAACTTGATCAATTTGCTTACAATGTTGCTTGCCGTTGCAGATGTGGATTGCCAAGGCTGAGTACGACGAGTCTGGCCCATCCATTGTGCACAGGAAATGCTTCTAATTCTTCGGACCCAAGAATGCTAAGCCAAGAGGAGCTGTTATCGC
GCATCTCTCAGCACATTCCAGCAGGTAAATATACAAATGCAGCAATGTAGTGTGTTTACCTCATGAACTTGATCAATTTGCTTACAATGTTGCTTGCCGTTGCAGATGTGGATTGCCAAGGCTGAGTACGACGAGTTTGGCCCATCCATTGTGTcACAGGAAATGCTTCTAATTCTTCGGACCCAAGAATGCTAAGCCAAGAGGAGCTGTTATCGC	5	34	Insertion	0.01	1	ASLSTFQQVNIQMQQCSVFTS*	ASLSTFQQVNIQMQQCSVFTS*	GCATCTCTCAGCACATTCCAGCAGGTAAATATACAAATGCAGCAATGTAGTGTGTTTACCTCATGAACTTGATCAATTTGCTTACAATGTTGCTTGCCGTTGCAGATGTGGATTGCCAAGGCTGAGTACGACGAGTTTGGCCCATCCATTGTGTCACAGGAAATGCTTCTAATTCTTCGGACCCAAGAATGCTAAGCCAAGAGGAGCTGTTATCGC	GCATCTCTCAGCACATTCCAGCAGGTAAATATACAAATGCAGCAATGTAGTGTGTTTACCTCATGAACTTGATCAATTTGCTTACAATGTTGCTTGCCGTTGCAGATGTGGATTGCCAAGGCTGAGTACGACGAGTCTGGCCCATCCATTGTGCACAGGAAATGCTTCTAATTCTTCGGACCCAAGAATGCTAAGCCAAGAGGAGCTGTTATCGC
GCATCTCTCAGCACATTCCAGCAGGTAAATATACAAATGCAGCAATGTAGTGTGTTTACCTCATGAACTTGATCAATTTGCTTACAATGTTGCTTGCCGTTGCAGATGTGGATTGCCAAGGCTGAGTATGACGAGTCTGGCCCATCCATTGTGAcACAGGAAATGCTTCTAATTCTTCGGACCCAAGAATGCTAAGCCAAGAGGAGCTGTTATCGC	5	35	Insertion	0.01	1	ASLSTFQQVNIQMQQCSVFTS*	ASLSTFQQVNIQMQQCSVFTS*	GCATCTCTCAGCACATTCCAGCAGGTAAATATACAAATGCAGCAATGTAGTGTGTTTACCTCATGAACTTGATCAATTTGCTTACAATGTTGCTTGCCGTTGCAGATGTGGATTGCCAAGGCTGAGTATGACGAGTCTGGCCCATCCATTGTGACACAGGAAATGCTTCTAATTCTTCGGACCCAAGAATGCTAAGCCAAGAGGAGCTGTTATCGC	GCATCTCTCAGCACATTCCAGCAGGTAAATATACAAATGCAGCAATGTAGTGTGTTTACCTCATGAACTTGATCAATTTGCTTACAATGTTGCTTGCCGTTGCAGATGTGGATTGCCAAGGCTGAGTACGACGAGTCTGGCCCATCCATTGTGCACAGGAAATGCTTCTAATTCTTCGGACCCAAGAATGCTAAGCCAAGAGGAGCTGTTATCGC
GCATCTCTCAGCACATTCCAGCAGGTAAATATACAAATGCAGCAATGTAGTGTGTTTACCTCATGAACTTGATCAATTTGCTTACAATGTTGCTTGCCGTTGCAGATGTGGATTGCCAAGGCTGAGTATGACGAGTCTGGCCCATCCATTGTGCACAGGAAATGCTTCTAATTCTTCGGACCCAAGAATGCTAAGCCAAGAGGAGCTGTTATCGC	5	34	1 Base Change	0.01	0	ASLSTFQQVNIQMQQCSVFTS*	ASLSTFQQVNIQMQQCSVFTS*	GCATCTCTCAGCACATTCCAGCAGGTAAATATACAAATGCAGCAATGTAGTGTGTTTACCTCATGAACTTGATCAATTTGCTTACAATGTTGCTTGCCGTTGCAGATGTGGATTGCCAAGGCTGAGTATGACGAGTCTGGCCCATCCATTGTGCACAGGAAATGCTTCTAATTCTTCGGACCCAAGAATGCTAAGCCAAGAGGAGCTGTTATCGC	GCATCTCTCAGCACATTCCAGCAGGTAAATATACAAATGCAGCAATGTAGTGTGTTTACCTCATGAACTTGATCAATTTGCTTACAATGTTGCTTGCCGTTGCAGATGTGGATTGCCAAGGCTGAGTACGACGAGTCTGGCCCATCCATTGTGCACAGGAAATGCTTCTAATTCTTCGGACCCAAGAATGCTAAGCCAAGAGGAGCTGTTATCGC
GCATCTCTCAGCACATTCCAGCAGGTAAATATACAAATGCAGCAATGTAGTGTGTTTACCTCATGAACTTGATCAATTTGCTTACAATGTTGCTTGCCGTTGCAGATGTGGATTGCCAAGGCTGAGTGCGACGAGTCTGGCCCATCCATTGTGCACAGGAAATGCTTCTAATTCTTCGGACCCAAGAATGCTAAGCCAAGAGGAGCTGTTATCGC	5	35	1 Base Change	0.01	0	ASLSTFQQVNIQMQQCSVFTS*	ASLSTFQQVNIQMQQCSVFTS*	GCATCTCTCAGCACATTCCAGCAGGTAAATATACAAATGCAGCAATGTAGTGTGTTTACCTCATGAACTTGATCAATTTGCTTACAATGTTGCTTGCCGTTGCAGATGTGGATTGCCAAGGCTGAGTGCGACGAGTCTGGCCCATCCATTGTGCACAGGAAATGCTTCTAATTCTTCGGACCCAAGAATGCTAAGCCAAGAGGAGCTGTTATCGC	GCATCTCTCAGCACATTCCAGCAGGTAAATATACAAATGCAGCAATGTAGTGTGTTTACCTCATGAACTTGATCAATTTGCTTACAATGTTGCTTGCCGTTGCAGATGTGGATTGCCAAGGCTGAGTACGACGAGTCTGGCCCATCCATTGTGCACAGGAAATGCTTCTAATTCTTCGGACCCAAGAATGCTAAGCCAAGAGGAGCTGTTATCGC
GCATCTCTCAGCACATTCCAGCAGGTAAATATACAAATGCAGCAATGTAGTGTGTTTACCTCATGAACTTGATCAATTTGCTTACAATGTTGCTTGCCGTTGTAGATGTGGATTGCCAAGGCTGAGTACGACGAGTCTGGCCCATCCATTGTGTcACAGGAAATGCTTCTAATTCTTCGGACCCAAGAATGCTAAGCCAAGAGGAGCTGTTATCGC	5	35	Insertion	0.01	1	ASLSTFQQVNIQMQQCSVFTS*	ASLSTFQQVNIQMQQCSVFTS*	GCATCTCTCAGCACATTCCAGCAGGTAAATATACAAATGCAGCAATGTAGTGTGTTTACCTCATGAACTTGATCAATTTGCTTACAATGTTGCTTGCCGTTGTAGATGTGGATTGCCAAGGCTGAGTACGACGAGTCTGGCCCATCCATTGTGTCACAGGAAATGCTTCTAATTCTTCGGACCCAAGAATGCTAAGCCAAGAGGAGCTGTTATCGC	GCATCTCTCAGCACATTCCAGCAGGTAAATATACAAATGCAGCAATGTAGTGTGTTTACCTCATGAACTTGATCAATTTGCTTACAATGTTGCTTGCCGTTGCAGATGTGGATTGCCAAGGCTGAGTACGACGAGTCTGGCCCATCCATTGTGCACAGGAAATGCTTCTAATTCTTCGGACCCAAGAATGCTAAGCCAAGAGGAGCTGTTATCGC
[truncated: 3,024 more rows]

## Sheet: Plate1-A2_CRISPEY
TargetSequence	Reads	AvgQScore	Type	Pct	IndelLength	TargetAA	ReferenceAA	WideTargetSeq	WideReference	TargetLeftFlank	TargetRightFlank
[truncated: 3,869 more rows]

[truncated: 1 more sheets: Plate1-A3_CRISPEY]
